# Supplementary material for: Endoplasmic reticulum disruption stimulates nuclear membrane mechanotransduction
Source: Nat Cell Biol. 2025 Dec 9;28(1):125–34. doi: 10.1038/s41556-025-01820-9 (PMC12807876; doi:10.1038/s41556-025-01820-9)
Supplement: Supplementary file 10 — Supplemetary Table 1: Plasmids. Table 2: Primers. Table 3: GUV hypotonic binding buffer. Table 4: Cell culture hypotonic dilution buffer and light microscopy reporting. Tables 5–9: Brief technical description of microscopy used in manuscript. [file 41556_2025_1820_MOESM10_ESM.xlsx]

## Sheet: Supplementary Table 1
Suppl. Table_1: Plasmids
DNA	Source	Sequence Confirmed	Use
PSB-CMV-MCS-Puro ArfGAP1_ALPS1-mKate2-3XNLS-P2A-EGFP-LMNB1	This Paper	Yes	U2OS Transfection
PSB-CMV-MCS-Puro ArfGAP1_ALPS1-ALPS2-mKate2-3XNLS-P2A-EGFP-LMNB1	This Paper	Yes	U2OS Transfection
pSB-EF1a-cpla2-mKate2-P2A-ER-EGFP-Puro	This Paper	Yes	U2OS Transfection
pSB-CMV-MCS-Puro ArfGAP1_ALPS1-mKate2-3NLS-P2A-EGFP-Sec 61B	This Paper	Yes	U2OS Transfection
pSB-CMV-MCS-Puro ArfGAP1_ALPS1_ALPS2-mKate2-3NLS-P2A-EGFP-Sec 61B	This Paper	Yes	U2OS Transfection
PSB-CMV-MCS-Puro ArfGAP1_ALPS1-ALPS2-mKate2-P2A-EGFP-LMNB1	This Paper	Yes	U2OS Transfection
PSB-CMV-MCS-Puro mCherry-Sec 61 Beta-P2A-EGFP-LMNB1	This Paper	Yes	U2OS Transfection
pGEX-6P-ArfGAP1_ALPS1-ALPS2-eGFP	This Paper	Yes	E coli Protein Expression + Purification
pDESTcryybb1:mKate2-P5E-HSP70i_pME-Ctd-mK2-cPla2_P3E-P2A-eGFP- KDEL-polyA	This Paper	Yes	Transgenic Zebrafish

## Sheet: Supplementary Table 2
Suppl. Table_2: Primers
Primer Name	Sequence
pGEX-6P-ArfGAP1_ALPS1-ALPS2-eGFP Forward Primers	5'-AGTCGAATTCATGCCTCAGAAGAAAGAAGATGA-3'
pGEX-6P-ArfGAP1_ALPS1-ALPS2-eGFP Reverse Primers	5'-agtcGCGGCCGCCTTGTACAGCTCGTCCATGC-3'
PSB-CMV-MCS-Puro ArfGAP1_ALPS1-ALPS2-mKate2-3XNLS-P2A-EGFP-LMNB1 Forward Primer	5'-agtcgctagcgccaccATGCCTCAGAAGAAAGAAGATGA-3'
PSB-CMV-MCS-Puro ArfGAP1_ALPS1-ALPS2-mKate2-3XNLS-P2A-EGFP-LMNB1 Reverse Primer	5'-agtcaccggtccGCTGTCCAAGGGGCC-3'
PSB-CMV-MCS-Puro ArfGAP1_ALPS1-ALPS2-mKate2-P2A-EGFP-LMNB1 Forward Primer	5'-agtcgaattcccgggtcggaagcggagctactaacttca-3'
PSB-CMV-MCS-Puro ArfGAP1_ALPS1-ALPS2-mKate2-P2A-EGFP-LMNB1 Reverse Primer	5'-agtctctagattacatgatcaaacatcctctctta-3'
PSB-CMV-MCS-Puro mCherry-Sec 61 Beta-P2A-EGFP-LMNB1 Forward Primer	5'-agtcgctagcgccaccatggtgagcaagggcgag-3'
PSB-CMV-MCS-Puro mCherry-Sec 61 Beta-P2A-EGFP-LMNB1 Reverse Primer	5'-agtcggaattcgacgaacgagtgtacttgccc-3'
pSB-CMV-MCS-Puro ArfGAP1_ALPS1-mKate2-3NLS-P2A-EGFP-Sec 61B Forward Primer	5'-agtcagatctatgcctggtccgaccc-3'
pSB-CMV-MCS-Puro ArfGAP1_ALPS1-mKate2-3NLS-P2A-EGFP-Sec 61B Reverse Primer	5'-agtctctagattacgaacgagtgtacttgccc-3'
pSB-CMV-MCS-Puro ArfGAP1_ALPS1_ALPS2-mKate2-3NLS-P2A-EGFP-Sec 61B Forward Primer	5'-agtcagatctatgcctggtccgaccc-3'
pSB-CMV-MCS-Puro ArfGAP1_ALPS1_ALPS2-mKate2-3NLS-P2A-EGFP-Sec 61B Reverse Primer	5'-agtctctagattacgaacgagtgtacttgccc-3'

## Sheet: Supplementary Table 3
Suppl. Table_3: GUV Hypotonic Binding Buffer
Δ Mosm	Salt Concentration	Sucrose Concentration	Free [Ca2+]
240 mOsm	113.5 mM KCl, 1 mM MgCl2, 5 mM EGTA/K+, 10 mM HEPES/K+, addition of KOH to maintain pH ~ 7.4	0 mM	0 µM
240 mOsm	106 mM KCl, 1 mM MgCl2, 5 mM EGTA/K+, 10 mM HEPES/K+, 5 mM CaCl2, addition of KOH to maintain pH ~ 7.4	0 mM	20 µM

## Sheet: Supplementary Table 4
Suppl. Table_4: Cell Culture Hypotonic Dilution Buffer
Starting volume of L15 medium	Volume of dilution medium	Final Osmotic Shock (∆Mosm)
80 µL	160 µL	222 mOsm
80 µL	320 µL	270 mOsm
40 µL	360 µL	303 mOsm
dilution medium = ddH2O with 1.26 mM Cacl2

## Sheet: Supplementary Table 5
Light microscopy reporting table
Please fill out each cell as directed, instructions in italics can be deleted as you complete each cell.
Hardware
Instrument and Camera	Nikon Eclipse Ti inverted spinning-disk confocal microcope, equipped with a Yokogawa CSU-X1 or a CSU-W1 Spinning Disk Unit and an ANDOR iXon ULTRA 897BV EMCCD or a Teledyne Photometrics Prime-BSI sCMOS camera, respectively.
Resolution	Plan Apo 100x Oil Objective (NA=1.45), Plan Apo 60x Oil Objective (NA=1.4) and Plan Apo 40x Air Objective (NA = 0.95)
Filters and Light Sources	Laser Sources are 488 nm, 561 nm and 405 nm solid-state laser lines, Andor Revolution XD LCS-501A. Multi-diode laser module, LUN-F(Nikon Instruments, F6A-250V). The mKate2 emission was excited at 561 nm and collected through a 620 bandpass emission filter (590 to 650 nm, Chroma Technology., 49005; 8800v2 Quad Set). eGFP ﬂuorescence was excited at 488 nm and collected through a 525 band-pass emiss…
Quality Control
Is this the first report of the instrument? If yes, response to the below points is required and providing validation data is encouraged.
Yes	FALSE
No	TRUE
For all instruments, confirm that the following quality control processes were run:
n/a	Confirmed
FALSE	TRUE	Field homogeneity is assessed.
FALSE	TRUE	Illumination power stability is tested.
FALSE	TRUE	Stage drift is assessed.
FALSE	TRUE	Camera/detector noise is measured.
Methodology
Sample preparation and imaging	For live cell experiments, cells were kept in L-15 medium and temperatures were kept at 37 degree. For permeabilization experiments, cells were kept in the permeabilization medium containing NaCl, KH2PO4, MgCl2, MOPS, EGTA, Digitonin and PVP360. For GUV experiments, GUV membranes were incubated in medium containing KCl, MgCl2, EGTA, HEPES and KOH.
Fluorophores	Sytox Blue (Molecular Probes), which was excited at 405 nm and collected through a 425 bandpass emission filter (435 to 478nm). Liss Rhod PE (Avanti Research), which was excited at 561 nm and collected through a 620 bandpass emission filter (590 to 650 nm). Besides Fluorophores, plasmids containing mKate2 and eGFP were transfected into U2OS cells and eGFP tagged recombinant proteins were expresse…
Acquisition
Software	NIS-Elements Sotware (4.13.04) and NIS-Elements Sotware (5.21.03)
Enhancements	No Enhancement Performed
Imaging parameters	For U2OS Cell Experiments, exposure time was ranged from 50 mSecs to 200 mSecs. Within individual graph, all laser power and exposure time were kept constant to make sure the results were comparable, as all images/movies represented in the graph were captured under identical conditions. For GUV Binding Experiments, exposure time was kept at 80 mSecs.
Size	For 100x Objective, the pixel is 0.133 um/pixel. For 60X Objective, the pixel is 0.217 um/pixel. For 40X Objective, the pixel is 0.333 um/pixel.
Image Processing
Software	The raw data was directly processed and analyzed by custom automatic computational pipeline written in Python 3. Nuclear membrane analysis can be found at: https://github.com/joeshen123/Nuclear-Membrane-Binding-4 Analysis.git, ER membrane analysis program can be found at: https://github.com/joeshen123/ER-Structure-Analysis.git, GUV membrane binding analysis program can be found at: https://github…
Workflow	The 3D imaging data were preprocessed by applying a 3D Gaussian smoothing filter (kernel size = 1 pixel for cell imaging data and 3 pixels for GUV imaging data), intensity normalization, and background subtraction using a rolling-ball algorithm (kernel size = 20 pixels), as applicable. The processed data were then loaded into the analysis pipeline. Details can be found at the github link provided…

## Sheet: Supplementary Table 6
Light microscopy reporting table
Please fill out each cell as directed, instructions in italics can be deleted as you complete each cell.
Hardware
Instrument and Camera	Zeiss Elyra 7 Microscope with a 2x pco.edge sCMOS (version 4.2 CL HS, Innovatek LCS-BU) cameras
Resolution	Plan-Apochromat 63×/1.4 Oil DIC M27 objective
Filters and Light Sources	The system contained 488 nm and 561 nm OPSL lasers. The light path was equipped with a reflector turret mounted with FW1:LBF(405/488/561/642-laser blocking filter) beam splitters and filters for red (TV1:LP570) or green (TV2:BP 495-550) emission.
Quality Control
Is this the first report of the instrument? If yes, response to the below points is required and providing validation data is encouraged.
Yes	FALSE
No	TRUE
For all instruments, confirm that the following quality control processes were run:
n/a	Confirmed
FALSE	TRUE	Field homogeneity is assessed.
FALSE	TRUE	Illumination power stability is tested.
FALSE	TRUE	Stage drift is assessed.
FALSE	TRUE	Camera/detector noise is measured.
Methodology
Sample preparation and imaging	U2OS cells were incubated at L-15 and temperatures were maintained at 37 degree
Fluorophores	Plasmids containing eGFP and mKate2 were transfected into U2OS cells. The mKate2 and eGFP fluorophores were excited with the 561 nm and 488 nm laser lines, respectively.
Acquisition
Software	ZEN 3.0 SR FP2 (64-bit, 16.0.20.306 black)
Enhancements	No Image Enhancement was performed at Acquisition
Imaging parameters	Image exposure time was 50-80 mSecs
Size	0.063 um/pixel
Image Processing
Software	SIM reconstruction is performed with the SIM processing Tool of the ZEN 3.0 SR FP2 (64-bit, 16.0.20.306 black) software
Workflow	The advanced filter is set with best fit and Gauss (Sectioning=100), we did not use any detrending for either channel or Scale to Raw Image, the set regularization weight to 0.015, with proc.Sampling and Out.Sampling Set to (x2 or x4) and ran the algorithm for 20 iterations. After image reconstruction, the voxel size decreased to 0.031 × 0.031 × 0.329 µm (Out.Sampling x2) or 0.016 x 0.016 x 0.110…

## Sheet: Supplementary Table 7
Light microscopy reporting table
Please fill out each cell as directed, instructions in italics can be deleted as you complete each cell.
Hardware
Instrument and Camera	Nikon Eclipse FN1 microscope equipped with Yokogawa CSU-X1 spinning disk unit and Andor iXon3 897 EMCCD camera . The wounds were induced using a microscope-mounted 435 nm Micropoint laser (Andor).
Resolution	25x objective lens; N.A.=1.1, ꚙ/0-0.17 WD= 2 μm, Nikon
Filters and Light Sources	The samples were excited with 488 and 561 nm diode lasers (Andor Revolution XD, LC-501A). Emission was acquired through band-pass filters for green (525/40, Semrock, FF02-525/40-25) or red (617/73, Semrock, FF02-617/73-25).
Quality Control
Is this the first report of the instrument? If yes, response to the below points is required and providing validation data is encouraged.
Yes	FALSE
No	TRUE
For all instruments, confirm that the following quality control processes were run:
n/a	Confirmed
FALSE	TRUE	Field homogeneity is assessed.
FALSE	TRUE	Illumination power stability is tested.
FALSE	TRUE	Stage drift is assessed.
FALSE	TRUE	Camera/detector noise is measured.
Methodology
Sample preparation and imaging	The selected embryos were anesthetized in hypoosmotic E3 medium containing 3-amino benzoic acid ethyl ester , buffered in anhydrous sodium phosphate dibasic. Using ~200 μL 1% low-melting (LM) agarose dissolved in E3, the anesthetized 3 dpf embryos were embedded on their right side in a 60 mm plastic petri dish. The solidified LM-agarose was covered with ~2-3 mL standard E3 medium, or preincubated…
Fluorophores	Zebrafish embryos expressing eGFP and mKate2 were were excited with 488 and 561 nm diode lasers and emission was cquired through band-pass filters for green (525/40) or red (617/73). The wounds were induced at t~1 min with several successive laser pulses targeted at periphery of the epithelium using a microscope-mounted 435 nm Micropoint laser (Andor).
Acquisition
Software	NIS-Elements Sotware ( 3.22.14)
Enhancements	No Image Enhancement was performed at Acquisition
Imaging parameters	Exposure time was 80 mSecs
Size	0.56 um/pixel
Image Processing
Software	Nikon NIS elements (5.21.03)
Workflow	Embryos were heat-shocked 24hrs prior the UV laser wound experiment at 37C for 2hrs. The non-wounded, flourescent embryos were randomly selected for pharmacological treatment and embedded in low-melting agarose. The wounds were induced during imaging experiment by micropoint harmonics (UV). 4D Image data were corrected by 3D deconvolution, where sample PSF was derived and computed automatically w…

## Sheet: Supplementary Table 8
Light microscopy reporting table
Please fill out each cell as directed, instructions in italics can be deleted as you complete each cell.
Hardware
Instrument and Camera	Leica STELLARIS 8 DIVE two-photon microscope, tissues are wounded using the FRAP ab1 XYZT module in galvanometric scanning mode with bidirectional scan direction
Resolution	HC FLUOTAR L VISIR 25x/0.95 WATER objective is used with 2.25x zoom
Filters and Light Sources	The microscope is equipped with two tunable infrared lasers: Mai Tai HP (690–1040 nm, continuous) and Insight X3 (680–1300 nm, continuous). The Mai Tai HP laser was tuned to 924 nm (MP1) for eGFP excitation, and the Insight X3 laser was tuned to 1118 nm (MP2) for mKate2. Emitted fluorescence was filtered using the Galvo Resonant Pan module (Multi-function Port RSP 1005) with SP815 and SP800 short…
Quality Control
Is this the first report of the instrument? If yes, response to the below points is required and providing validation data is encouraged.
Yes	TRUE
No	FALSE
For all instruments, confirm that the following quality control processes were run:
n/a	Confirmed
FALSE	TRUE	Field homogeneity is assessed.
FALSE	TRUE	Illumination power stability is tested.
FALSE	TRUE	Stage drift is assessed.
FALSE	TRUE	Camera/detector noise is measured.
Methodology
Sample preparation and imaging	The selected embryos were anesthetized in hypoosmotic E3 medium containing 3-amino benzoic acid ethyl ester , buffered in anhydrous sodium phosphate dibasic. Using ~200 μL 1% low-melting (LM) agarose dissolved in E3, the anesthetized 3 dpf embryos were embedded in 35 mm glass-bottom dishes before being transferred to a pre-heated Leica STELLARIS 8 DIVE two-photon microscope.
Fluorophores	The Mai Tai HP laser was tuned to 924 nm for eGFP excitation, and the Insight X3 laser was tuned to 1118 nm for mKate2. Emitted fluorescence was filtered using the Galvo Resonant Pan module (Multi-function Port RSP 1005) with SP815 and SP800 short-pass filters, in combination with a Notch FW 2 (OPO SP800) filter and a variable beam expander (expansion factor = 1.03, Z color correction offset = 0).
Acquisition
Software	Leica LAS X, 4.8.1.29271
Enhancements	No Image Enhancement was performed at Acquisition
Imaging parameters	For laser ablation, bleaching intensity was set to 100% on MP2 (1118 nm) and 20% on MP1 (924 nm), with a total dwell time of 2 seconds at the mid-plane of the tissue, targeting a circular region of interest (radius = 25 μm) for localized wounding. Scan-Speed 1000 Hz, and pixel dwell time of 0.3508 μs
Size	0.25 um/pixel
Image Processing
Software	Leica LAS X, 4.8.1.29271
Workflow	Embryos were heat-shocked 24hrs prior the UV laser wound experiment at 37C for 2hrs. The non-wounded, flourescent embryos were randomly selected and embedded in LM agarose. Wounding was performed using the FRAP module with a sequence of 4 pre-bleachi terations, followed by 6 bleach iterations and 20 post-bleach iterations. The emitted fluorescence is filltered using Galvo Resonant Pan module (Mul…

## Sheet: Supplementary Table 9
Light microscopy reporting table
Please fill out each cell as directed, instructions in italics can be deleted as you complete each cell.
Hardware
Instrument and Camera	Leica TCS SP8 Confocal Laser Scanning system
Resolution	Leica HC PL APO CS2, 63x/NA=1.40 OIL
Filters and Light Sources	Leica white light laser(WLL 1.5mW:470nm-670nm, 78Mhz, OutputPower=70.00%), Argon Lasers (65mW: 488, 561nm continuous) that were used for excitation and photobleaching. The emission was detected on internal spectral HyD SMD2 sensors for mKate2 (618-660nm, gain 100/ Offset -0.22) and eGFP 2x liquid-cooled PMT(498n-540nm eGFP Gain 835.8/ Offset -0.22), respectively. The light path is mounted with X2…
Quality Control
Is this the first report of the instrument? If yes, response to the below points is required and providing validation data is encouraged.
Yes	FALSE
No	TRUE
For all instruments, confirm that the following quality control processes were run:
n/a	Confirmed
FALSE	TRUE	Field homogeneity is assessed.
FALSE	TRUE	Illumination power stability is tested.
FALSE	TRUE	Stage drift is assessed.
FALSE	TRUE	Camera/detector noise is measured.
Methodology
Sample preparation and imaging	U2OS cells were incubated in L-15 medium before imaging.
Fluorophores	eGFP was excited in 488 nm and mKate2 was excited in 561 nm. The emission was detected on internal spectral HyD SMD2 sensors for mKate2 (618-660nm, gain 100/ Offset -0.22) and eGFP 2x liquid-cooled PMT(498n-540nm eGFP Gain 835.8/ Offset -0.22), respectively.
Acquisition
Software	Leica LAS X 3.5.7.23225 with LAS X FRAP AB module to set up FRAP
Enhancements	No image enhancement was performed at the acquisition
Imaging parameters	xyt scan mode at 600Hz scan speed (pixel dwell time =0.4 μs)
Size	0.18 um/pixel
Image Processing
Software	Leica LAS X 3.5.7.23225
Workflow	The imaging setup was initailly optimized for minimal fluctuations in baseline fluoresence for the duration of imaging, therefore power for Argon lasers were adjusted to 1.5% 488nm and 2.5% for 561nm excitation. Each FRAP was set up in the Leica Microsystems software (Leica Las X 3.5.7.23225) using the LAS X FRAP AB module where images were acquired once as a single frame for pre-bleach followed …
