# Supplementary material for: Endoplasmic reticulum disruption stimulates nuclear membrane mechanotransduction
Source: Nat Cell Biol. 2025 Dec 9;28(1):125–34. doi: 10.1038/s41556-025-01820-9 (PMC12807876; doi:10.1038/s41556-025-01820-9)
Supplement: Supplementary file 11 — Source data for Fig. 1. cPla2–INM adsorption correlates with ER–NM disruption during osmotic stress. [file 41556_2025_1820_MOESM11_ESM.xlsx]

## Sheet: Figure 1a
Representative Image Source	20231024 U2OS 17 42 80 Shock002
ER Area (Middle Top Graph)								ER Circularity and cPla2 Bindings across time (Middle Bottom Graph)										ER Circualrity and cPla2 Binding Correlation at 5 min post 303 mOsm Shock (Right Graph)
Time (min)	FOV Number	ER Area [A/A0]	Filename	Treatment				Time (min)	Nuclei Number	cPla2 rim:center [S/S0]	Filename	FOV Number	ER Circularity [Cir/Cir0]	Treatment				Filename	Time (min)	Treatment	ER Area [A/A0]	ER Circularity [Cir/Cir0]	cPla2 rim:center [S/S0]		Nuclei Number	FOV Number
0	1	1	031424 U2OS 17 42 80 Shock 1.26 mM Ca	270 mOsm				0	1	1	031424 U2OS 17 42 80 Shock 1.26 mM Ca	1	1	270 mOsm				12282023 U2OS 17 42 Untreat001	5	0 mOsm	0.803191	0.930132	1.05782		1	1
1	1	1.00031	031424 U2OS 17 42 80 Shock 1.26 mM Ca	270 mOsm				1	1	0.983626	031424 U2OS 17 42 80 Shock 1.26 mM Ca	1	1.08895	270 mOsm				12282023 U2OS 17 42 Untreat001	5	0 mOsm	0.803191	0.930132	1.00528		2	1
2	1	1.0291	031424 U2OS 17 42 80 Shock 1.26 mM Ca	270 mOsm				2	1	0.982407	031424 U2OS 17 42 80 Shock 1.26 mM Ca	1	0.926589	270 mOsm				12282023 U2OS 17 42 Untreat001	5	0 mOsm	0.803191	0.930132	0.969471		3	1
3	1	1.08027	031424 U2OS 17 42 80 Shock 1.26 mM Ca	270 mOsm				3	1	0.966644	031424 U2OS 17 42 80 Shock 1.26 mM Ca	1	0.918162	270 mOsm				12282023 U2OS 17 42 Untreat002	5	0 mOsm	0.580043	0.888446	1.0646		4	2
4	1	0.973268	031424 U2OS 17 42 80 Shock 1.26 mM Ca	270 mOsm				4	1	0.977321	031424 U2OS 17 42 80 Shock 1.26 mM Ca	1	0.992015	270 mOsm				12282023 U2OS 17 42 Untreat002	5	0 mOsm	0.580043	0.888446	0.912328		5	2
5	1	0.698579	031424 U2OS 17 42 80 Shock 1.26 mM Ca	270 mOsm				5	1	1.73897	031424 U2OS 17 42 80 Shock 1.26 mM Ca	1	1.05732	270 mOsm				12282023 U2OS 17 42 Untreat003	5	0 mOsm	1.02976	0.860147	1.00783		6	3
6	1	0.137707	031424 U2OS 17 42 80 Shock 1.26 mM Ca	270 mOsm				6	1	1.80981	031424 U2OS 17 42 80 Shock 1.26 mM Ca	1	1.33678	270 mOsm				12282023 U2OS 17 42 Untreat003	5	0 mOsm	1.02976	0.860147	0.983611		7	3
7	1	0.057588	031424 U2OS 17 42 80 Shock 1.26 mM Ca	270 mOsm				7	1	1.80615	031424 U2OS 17 42 80 Shock 1.26 mM Ca	1	1.42714	270 mOsm				12282023 U2OS 17 42 Untreat004	5	0 mOsm	1.72696	0.680028	0.986169		8	4
8	1	0.0512488	031424 U2OS 17 42 80 Shock 1.26 mM Ca	270 mOsm				8	1	1.88083	031424 U2OS 17 42 80 Shock 1.26 mM Ca	1	1.51682	270 mOsm				12282023 U2OS 17 42 Untreat004	5	0 mOsm	1.72696	0.680028	1.00667		9	4
9	1	0.0716413	031424 U2OS 17 42 80 Shock 1.26 mM Ca	270 mOsm				9	1	1.87514	031424 U2OS 17 42 80 Shock 1.26 mM Ca	1	1.72969	270 mOsm				12282023 U2OS 17 42 Untreat005	5	0 mOsm	0.68717	1.31895	1.00891		10	5
10	1	0.0926449	031424 U2OS 17 42 80 Shock 1.26 mM Ca	270 mOsm				10	1	1.98204	031424 U2OS 17 42 80 Shock 1.26 mM Ca	1	1.52955	270 mOsm				12282023 U2OS 17 42 Untreat005	5	0 mOsm	0.68717	1.31895	0.993683		11	5
11	1	0.103185	031424 U2OS 17 42 80 Shock 1.26 mM Ca	270 mOsm				11	1	1.90717	031424 U2OS 17 42 80 Shock 1.26 mM Ca	1	1.67526	270 mOsm				12282023 U2OS 17 42 Untreat006	5	0 mOsm	1.11146	0.958558	1.00282		12	6
12	1	0.106469	031424 U2OS 17 42 80 Shock 1.26 mM Ca	270 mOsm				12	1	1.77934	031424 U2OS 17 42 80 Shock 1.26 mM Ca	1	1.8266	270 mOsm				12282023 U2OS 17 42 Untreat006	5	0 mOsm	1.11146	0.958558	0.998689		13	6
0	2	1	031424 U2OS 17 42 80 Shock 1.26 mM Ca001	270 mOsm				0	2	1	031424 U2OS 17 42 80 Shock 1.26 mM Ca001	2	1	270 mOsm				12282023 U2OS 17 42 Untreat007	5	0 mOsm	0.792266	0.92074	0.978488		14	7
1	2	0.462223	031424 U2OS 17 42 80 Shock 1.26 mM Ca001	270 mOsm				1	2	1.00936	031424 U2OS 17 42 80 Shock 1.26 mM Ca001	2	0.845269	270 mOsm				12282023 U2OS 17 42 Untreat007	5	0 mOsm	0.792266	0.92074	0.96513		15	7
2	2	0.492745	031424 U2OS 17 42 80 Shock 1.26 mM Ca001	270 mOsm				2	2	1.0054	031424 U2OS 17 42 80 Shock 1.26 mM Ca001	2	0.883598	270 mOsm				12282023 U2OS 17 42 Untreat008	5	0 mOsm	1.03951	1.00025	1.00586		16	8
3	2	0.443279	031424 U2OS 17 42 80 Shock 1.26 mM Ca001	270 mOsm				3	2	1.02125	031424 U2OS 17 42 80 Shock 1.26 mM Ca001	2	0.864757	270 mOsm				12282023 U2OS 17 42 Untreat008	5	0 mOsm	1.03951	1.00025	1.01615		17	8
4	2	0.656772	031424 U2OS 17 42 80 Shock 1.26 mM Ca001	270 mOsm				4	2	1.0069	031424 U2OS 17 42 80 Shock 1.26 mM Ca001	2	0.921669	270 mOsm				12282023 U2OS 17 42 Untreat009	5	0 mOsm	0.671845	0.9937	1.02188		18	9
5	2	0.286529	031424 U2OS 17 42 80 Shock 1.26 mM Ca001	270 mOsm				5	2	1.21327	031424 U2OS 17 42 80 Shock 1.26 mM Ca001	2	0.979125	270 mOsm				12282023 U2OS 17 42 Untreat009	5	0 mOsm	0.671845	0.9937	1.02198		19	9
6	2	0.0428813	031424 U2OS 17 42 80 Shock 1.26 mM Ca001	270 mOsm				6	2	1.45517	031424 U2OS 17 42 80 Shock 1.26 mM Ca001	2	1.22948	270 mOsm				12282023 U2OS 17 42 Untreat010	5	0 mOsm	1.95878	1.25182	0.964598		20	10
7	2	0.013022	031424 U2OS 17 42 80 Shock 1.26 mM Ca001	270 mOsm				7	2	1.44387	031424 U2OS 17 42 80 Shock 1.26 mM Ca001	2	1.53443	270 mOsm				12282023 U2OS 17 42 Untreat010	5	0 mOsm	1.95878	1.25182	1.01184		21	10
8	2	0.0109892	031424 U2OS 17 42 80 Shock 1.26 mM Ca001	270 mOsm				8	2	1.44612	031424 U2OS 17 42 80 Shock 1.26 mM Ca001	2	1.58987	270 mOsm				12282023 U2OS 17 42 Untreat010	5	0 mOsm	1.95878	1.25182	1.00783		22	10
9	2	0.0123739	031424 U2OS 17 42 80 Shock 1.26 mM Ca001	270 mOsm				9	2	1.45252	031424 U2OS 17 42 80 Shock 1.26 mM Ca001	2	1.65137	270 mOsm				12282023 U2OS 17 42 Untreat010	5	0 mOsm	1.95878	1.25182	0.971364		23	10
10	2	0.0145982	031424 U2OS 17 42 80 Shock 1.26 mM Ca001	270 mOsm				10	2	1.4654	031424 U2OS 17 42 80 Shock 1.26 mM Ca001	2	1.5452	270 mOsm				12282023 U2OS 17 42 Untreat011	5	0 mOsm	0.704743	1.52354	1.04661		24	11
11	2	0.0677469	031424 U2OS 17 42 80 Shock 1.26 mM Ca001	270 mOsm				11	2	1.44383	031424 U2OS 17 42 80 Shock 1.26 mM Ca001	2	1.48308	270 mOsm				12282023 U2OS 17 42 Untreat011	5	0 mOsm	0.704743	1.52354	0.935585		25	11
12	2	0.0376666	031424 U2OS 17 42 80 Shock 1.26 mM Ca001	270 mOsm				12	2	1.41523	031424 U2OS 17 42 80 Shock 1.26 mM Ca001	2	1.29433	270 mOsm				12282023 U2OS 17 42 Untreat012	5	0 mOsm	0.84086	0.984952	0.97036		26	12
0	3	1	05172024 U2OS 17 42 80 Shock 009	270 mOsm				0	3	1	031424 U2OS 17 42 80 Shock 1.26 mM Ca001	2	1	270 mOsm				12282023 U2OS 17 42 Untreat012	5	0 mOsm	0.84086	0.984952	1.04223		27	12
1	3	1.13392	05172024 U2OS 17 42 80 Shock 009	270 mOsm				1	3	0.994526	031424 U2OS 17 42 80 Shock 1.26 mM Ca001	2	0.845269	270 mOsm				12282023 U2OS 17 42 Untreat013	5	0 mOsm	1.09949	0.898595	0.985561		28	13
2	3	1.18412	05172024 U2OS 17 42 80 Shock 009	270 mOsm				2	3	1.00357	031424 U2OS 17 42 80 Shock 1.26 mM Ca001	2	0.883598	270 mOsm				12282023 U2OS 17 42 Untreat014	5	0 mOsm	1.00461	0.943906	0.954778		29	14
3	3	1.21953	05172024 U2OS 17 42 80 Shock 009	270 mOsm				3	3	1.01184	031424 U2OS 17 42 80 Shock 1.26 mM Ca001	2	0.864757	270 mOsm				12282023 U2OS 17 42 Untreat014	5	0 mOsm	1.00461	0.943906	1.04659		30	14
4	3	1.20861	05172024 U2OS 17 42 80 Shock 009	270 mOsm				4	3	1.0144	031424 U2OS 17 42 80 Shock 1.26 mM Ca001	2	0.921669	270 mOsm				12282023 U2OS 17 42 Untreat015	5	0 mOsm	0.964051	0.949001	1.01018		31	15
5	3	0.683605	05172024 U2OS 17 42 80 Shock 009	270 mOsm				5	3	1.25676	031424 U2OS 17 42 80 Shock 1.26 mM Ca001	2	0.979125	270 mOsm				12282023 U2OS 17 42 Untreat015	5	0 mOsm	0.964051	0.949001	1.0249		32	15
6	3	0.412643	05172024 U2OS 17 42 80 Shock 009	270 mOsm				6	3	1.56199	031424 U2OS 17 42 80 Shock 1.26 mM Ca001	2	1.22948	270 mOsm				12282023 U2OS 17 42 Untreat	5	0 mOsm	0.985255	0.897243	0.993345		33	16
7	3	0.223394	05172024 U2OS 17 42 80 Shock 009	270 mOsm				7	3	1.57686	031424 U2OS 17 42 80 Shock 1.26 mM Ca001	2	1.53443	270 mOsm				12282023 U2OS 17 42 Untreat	5	0 mOsm	0.985255	0.897243	1.02686		34	16
8	3	0.211363	05172024 U2OS 17 42 80 Shock 009	270 mOsm				8	3	1.54151	031424 U2OS 17 42 80 Shock 1.26 mM Ca001	2	1.58987	270 mOsm				12282023 U2OS 17 42 ddh2o 1.26 mM Ca001	5	303 mOsm	0.0565333	1.73252	1.65384		1	1
9	3	0.222312	05172024 U2OS 17 42 80 Shock 009	270 mOsm				9	3	1.56385	031424 U2OS 17 42 80 Shock 1.26 mM Ca001	2	1.65137	270 mOsm				12282023 U2OS 17 42 ddh2o 1.26 mM Ca001	5	303 mOsm	0.0565333	1.73252	1.41732		2	1
10	3	0.231126	05172024 U2OS 17 42 80 Shock 009	270 mOsm				10	3	1.57734	031424 U2OS 17 42 80 Shock 1.26 mM Ca001	2	1.5452	270 mOsm				12282023 U2OS 17 42 ddh2o 1.26 mM Ca002	5	303 mOsm	0.0298516	2.01798	1.22011		3	2
11	3	0.25324	05172024 U2OS 17 42 80 Shock 009	270 mOsm				11	3	1.4666	031424 U2OS 17 42 80 Shock 1.26 mM Ca001	2	1.48308	270 mOsm				12282023 U2OS 17 42 ddh2o 1.26 mM Ca002	5	303 mOsm	0.0298516	2.01798	1.45472		4	2
12	3	0.246714	05172024 U2OS 17 42 80 Shock 009	270 mOsm				12	3	1.44334	031424 U2OS 17 42 80 Shock 1.26 mM Ca001	2	1.29433	270 mOsm				12282023 U2OS 17 42 ddh2o 1.26 mM Ca003	5	303 mOsm	0.0638885	2.07691	1.59016		5	3
0	4	1	20231024 U2OS 17 42 80 Shock002	270 mOsm				0	4	1	20231024 U2OS 17 42 80 Shock002	3	1	270 mOsm				12282023 U2OS 17 42 ddh2o 1.26 mM Ca004	5	303 mOsm	0.0300977	1.73392	1.64354		6	4
1	4	0.966999	20231024 U2OS 17 42 80 Shock002	270 mOsm				1	4	0.994878	20231024 U2OS 17 42 80 Shock002	3	1.19588	270 mOsm				12282023 U2OS 17 42 ddh2o 1.26 mM Ca005	5	303 mOsm	0.0550561	1.56934	1.2929		7	5
2	4	1.07786	20231024 U2OS 17 42 80 Shock002	270 mOsm				2	4	0.993286	20231024 U2OS 17 42 80 Shock002	3	0.945384	270 mOsm				12282023 U2OS 17 42 ddh2o 1.26 mM Ca005	5	303 mOsm	0.0550561	1.56934	1.44606		8	5
3	4	0.950904	20231024 U2OS 17 42 80 Shock002	270 mOsm				3	4	0.976936	20231024 U2OS 17 42 80 Shock002	3	1.11585	270 mOsm				12282023 U2OS 17 42 ddh2o 1.26 mM Ca006	5	303 mOsm	0.0723208	2.18134	1.53266		9	6
4	4	1.05633	20231024 U2OS 17 42 80 Shock002	270 mOsm				4	4	0.986044	20231024 U2OS 17 42 80 Shock002	3	1.3196	270 mOsm				12282023 U2OS 17 42 ddh2o 1.26 mM Ca007	5	303 mOsm	0.0516093	1.82384	1.14036		10	7
5	4	0.740515	20231024 U2OS 17 42 80 Shock002	270 mOsm				5	4	1.11996	20231024 U2OS 17 42 80 Shock002	3	1.76609	270 mOsm				12282023 U2OS 17 42 ddh2o 1.26 mM Ca008	5	303 mOsm	0.0237581	2.01199	1.76694		11	8
6	4	0.16307	20231024 U2OS 17 42 80 Shock002	270 mOsm				6	4	1.40095	20231024 U2OS 17 42 80 Shock002	3	2.06061	270 mOsm				12282023 U2OS 17 42 ddh2o 1.26 mM Ca009	5	303 mOsm	0.0611803	1.82838	1.73222		12	9
7	4	0.12385	20231024 U2OS 17 42 80 Shock002	270 mOsm				7	4	1.50021	20231024 U2OS 17 42 80 Shock002	3	2.21874	270 mOsm				12282023 U2OS 17 42 ddh2o 1.26 mM Ca009	5	303 mOsm	0.0611803	1.82838	1.42609		13	9
8	4	0.134014	20231024 U2OS 17 42 80 Shock002	270 mOsm				8	4	1.51658	20231024 U2OS 17 42 80 Shock002	3	2.00696	270 mOsm				12282023 U2OS 17 42 ddh2o 1.26 mM Ca010	5	303 mOsm	0.0673968	1.57821	1.35817		14	10
9	4	0.134406	20231024 U2OS 17 42 80 Shock002	270 mOsm				9	4	1.48936	20231024 U2OS 17 42 80 Shock002	3	2.16208	270 mOsm				12282023 U2OS 17 42 ddh2o 1.26 mM Ca010	5	303 mOsm	0.0673968	1.57821	1.25157		15	10
10	4	0.163096	20231024 U2OS 17 42 80 Shock002	270 mOsm				10	4	1.45132	20231024 U2OS 17 42 80 Shock002	3	2.27269	270 mOsm				12282023 U2OS 17 42 ddh2o 1.26 mM Ca011	5	303 mOsm	0.0541636	1.62003	1.77921		16	11
11	4	0.180733	20231024 U2OS 17 42 80 Shock002	270 mOsm				11	4	1.34797	20231024 U2OS 17 42 80 Shock002	3	2.15778	270 mOsm				12282023 U2OS 17 42 ddh2o 1.26 mM Ca012	5	303 mOsm	0.030744	1.93382	1.60364		17	12
12	4	0.201792	20231024 U2OS 17 42 80 Shock002	270 mOsm				12	4	1.27382	20231024 U2OS 17 42 80 Shock002	3	2.11327	270 mOsm				12282023 U2OS 17 42 ddh2o 1.26 mM Ca012	5	303 mOsm	0.030744	1.93382	1.6381		18	12
0	5	1	20231126 U2OS 17,42 80 ddH2O 1.26 mM Ca 001	270 mOsm				0	5	1	20211215 U2OS cPla2-MK2-ER-EGFP 80 Shock002	4	1	270 mOsm				12282023 U2OS 17 42 ddh2o 1.26 mM Ca013	5	303 mOsm	0.181848	1.75134	2.03664		19	13
1	5	1.06807	20231126 U2OS 17,42 80 ddH2O 1.26 mM Ca001	270 mOsm				1	5	1.00568	20211215 U2OS cPla2-MK2-ER-EGFP 80 Shock002	4	0.929419	270 mOsm				12282023 U2OS 17 42 ddh2o 1.26 mM Ca014	5	303 mOsm	0.114636	2.0164	1.72024		20	14
2	5	1.09284	20231126 U2OS 17,42 80 ddH2O 1.26 mM Ca 001	270 mOsm				2	5	0.996557	20211215 U2OS cPla2-MK2-ER-EGFP 80 Shock002	4	1.41154	270 mOsm				12282023 U2OS 17 42 ddh2o 1.26 mM Ca015	5	303 mOsm	0.0577335	1.79268	1.38683		21	15
3	5	1.08759	20231126 U2OS 17,42 80 ddH2O 1.26 mM Ca 001	270 mOsm				3	5	1.00364	20211215 U2OS cPla2-MK2-ER-EGFP 80 Shock002	4	1.49274	270 mOsm				12282023 U2OS 17 42 ddh2o 1.26 mM Ca015	5	303 mOsm	0.0577335	1.79268	1.64811		22	15
4	5	1.14282	20231126 U2OS 17,42 80 ddH2O 1.26 mM Ca 001	270 mOsm				4	5	0.988076	20211215 U2OS cPla2-MK2-ER-EGFP 80 Shock002	4	1.43203	270 mOsm				12282023 U2OS 17 42 ddh2o 1.26 mM Ca015	5	303 mOsm	0.0577335	1.79268	1.41451		23	15
5	5	0.196886	20231126 U2OS 17,42 80 ddH2O 1.26 mM Ca 001	270 mOsm				5	5	1.01981	20211215 U2OS cPla2-MK2-ER-EGFP 80 Shock002	4	1.35366	270 mOsm				12282023 U2OS 17 42 ddh2o 1.26 mM Ca016	5	303 mOsm	0.0774294	1.75342	1.68108		24	16
6	5	0.143723	20231126 U2OS 17,42 80 ddH2O 1.26 mM Ca 001	270 mOsm				6	5	2.25568	20211215 U2OS cPla2-MK2-ER-EGFP 80 Shock002	4	2.16804	270 mOsm				12282023 U2OS 17 42 ddh2o 1.26 mM Ca017	5	303 mOsm	0.0480702	2.02099	1.75111		25	17
7	5	0.0543848	20231126 U2OS 17,42 80 ddH2O 1.26 mM Ca 001	270 mOsm				7	5	2.40188	20211215 U2OS cPla2-MK2-ER-EGFP 80 Shock002	4	2.19815	270 mOsm				12282023 U2OS 17 42 ddh2o 1.26 mM Ca018	5	303 mOsm	0.106388	1.59405	1.4896		26	18
8	5	0.023158	20231126 U2OS 17,42 80 ddH2O 1.26 mM Ca 001	270 mOsm				8	5	2.40875	20211215 U2OS cPla2-MK2-ER-EGFP 80 Shock002	4	2.39551	270 mOsm				12282023 U2OS 17 42 ddh2o 1.26 mM Ca018	5	303 mOsm	0.106388	1.59405	1.46191		27	18
9	5	0.0280561	20231126 U2OS 17,42 80 ddH2O 1.26 mM Ca 001	270 mOsm				9	5	2.32662	20211215 U2OS cPla2-MK2-ER-EGFP 80 Shock002	4	2.48326	270 mOsm				12282023 U2OS 17 42 ddh2o 1.26 mM Ca019	5	303 mOsm	0.115405	2.08332	1.41142		28	19
10	5	0.0655875	20231126 U2OS 17,42 80 ddH2O 1.26 mM Ca 001	270 mOsm				10	5	2.24013	20211215 U2OS cPla2-MK2-ER-EGFP 80 Shock002	4	2.38287	270 mOsm				12282023 U2OS 17 42 ddh2o 1.26 mM Ca019	5	303 mOsm	0.115405	2.08332	1.45416		29	19
11	5	0.0739155	20231126 U2OS 17,42 80 ddH2O 1.26 mM Ca 001	270 mOsm				11	5	2.17342	20211215 U2OS cPla2-MK2-ER-EGFP 80 Shock002	4	2.5614	270 mOsm				12282023 U2OS 17 42 ddh2o 1.26 mM Ca020	5	303 mOsm	0.0495782	1.62829	1.82743		30	20
12	5	0.122884	20231126 U2OS 17,42 80 ddH2O 1.26 mM Ca 001	270 mOsm				12	5	2.13108	20211215 U2OS cPla2-MK2-ER-EGFP 80 Shock002	4	2.35513	270 mOsm				12282023 U2OS 17 42 ddh2o 1.26 mM Ca	5	303 mOsm	0.0270818	2.00871	1.20979		31	21
0	6	1	20231126 U2OS 17,42 80 ddH2O 1.26 mM Ca 002	270 mOsm				0	6	1	20211215 U2OS cPla2-MK2-ER-EGFP 80 Shock002	5	1	270 mOsm				12282023 U2OS 17 42 ddh2o 1.26 mM Ca	5	303 mOsm	0.0270818	2.00871	1.35866		32	21
1	6	0.973814	20231126 U2OS 17,42 80 ddH2O 1.26 mM Ca 002	270 mOsm				1	6	0.993856	20211215 U2OS cPla2-MK2-ER-EGFP 80 Shock002	5	0.884326	270 mOsm				12282023 U2OS 17 42 ddh2o 1.26 mM Ca	5	303 mOsm	0.0270818	2.00871	1.31065		33	21
2	6	0.980283	20231126 U2OS 17,42 80 ddH2O 1.26 mM Ca 002	270 mOsm				2	6	1.00576	20211215 U2OS cPla2-MK2-ER-EGFP 80 Shock002	5	0.992384	270 mOsm
3	6	0.947956	20231126 U2OS 17,42 80 ddH2O 1.26 mM Ca 002	270 mOsm				3	6	0.993344	20211215 U2OS cPla2-MK2-ER-EGFP 80 Shock002	5	0.759357	270 mOsm				Note: Data represent one day experiment acquired on U2OS cells from 2 distinct biological sources
4	6	1.01197	20231126 U2OS 17,42 80 ddH2O 1.26 mM Ca 002	270 mOsm				4	6	1.00538	20211215 U2OS cPla2-MK2-ER-EGFP 80 Shock002	5	0.88522	270 mOsm
5	6	0.577601	20231126 U2OS 17,42 80 ddH2O 1.26 mM Ca 002	270 mOsm				5	6	1.02912	20211215 U2OS cPla2-MK2-ER-EGFP 80 Shock002	5	0.745896	270 mOsm
6	6	0.313647	20231126 U2OS 17,42 80 ddH2O 1.26 mM Ca 002	270 mOsm				6	6	1.90921	20211215 U2OS cPla2-MK2-ER-EGFP 80 Shock002	5	1.17754	270 mOsm
7	6	0.0965432	20231126 U2OS 17,42 80 ddH2O 1.26 mM Ca 002	270 mOsm				7	6	1.92058	20211215 U2OS cPla2-MK2-ER-EGFP 80 Shock002	5	1.45999	270 mOsm
8	6	0.0981285	20231126 U2OS 17,42 80 ddH2O 1.26 mM Ca 002	270 mOsm				8	6	1.94314	20211215 U2OS cPla2-MK2-ER-EGFP 80 Shock002	5	1.59366	270 mOsm
9	6	0.10806	20231126 U2OS 17,42 80 ddH2O 1.26 mM Ca 002	270 mOsm				9	6	1.94915	20211215 U2OS cPla2-MK2-ER-EGFP 80 Shock002	5	1.64804	270 mOsm
10	6	0.064107	20231126 U2OS 17,42 80 ddH2O 1.26 mM Ca 002	270 mOsm				10	6	1.91254	20211215 U2OS cPla2-MK2-ER-EGFP 80 Shock002	5	1.65399	270 mOsm
11	6	0.0478707	20231126 U2OS 17,42 80 ddH2O 1.26 mM Ca 002	270 mOsm				11	6	1.87511	20211215 U2OS cPla2-MK2-ER-EGFP 80 Shock002	5	1.53688	270 mOsm
12	6	0.0389599	20231126 U2OS 17,42 80 ddH2O 1.26 mM Ca 002	270 mOsm				12	6	1.80607	20211215 U2OS cPla2-MK2-ER-EGFP 80 Shock002	5	1.5529	270 mOsm
0	7	1	20240306 U2OS 17 42 80 Shock 1.26mM Ca	270 mOsm				0	7	1	20211215 U2OS cPla2-MK2-ER-EGFP 80 Shock002	5	1	270 mOsm
1	7	1.18224	20240306 U2OS 17 42 80 Shock 1.26mM Ca	270 mOsm				1	7	0.994759	20211215 U2OS cPla2-MK2-ER-EGFP 80 Shock002	5	0.884326	270 mOsm
2	7	1.13169	20240306 U2OS 17 42 80 Shock 1.26mM Ca	270 mOsm				2	7	0.982373	20211215 U2OS cPla2-MK2-ER-EGFP 80 Shock002	5	0.992384	270 mOsm
3	7	1.1487	20240306 U2OS 17 42 80 Shock 1.26mM Ca	270 mOsm				3	7	0.995201	20211215 U2OS cPla2-MK2-ER-EGFP 80 Shock002	5	0.759357	270 mOsm
4	7	1.16167	20240306 U2OS 17 42 80 Shock 1.26mM Ca	270 mOsm				4	7	1.00731	20211215 U2OS cPla2-MK2-ER-EGFP 80 Shock002	5	0.88522	270 mOsm
5	7	1.25202	20240306 U2OS 17 42 80 Shock 1.26mM Ca	270 mOsm				5	7	1.01623	20211215 U2OS cPla2-MK2-ER-EGFP 80 Shock002	5	0.745896	270 mOsm
6	7	0.521914	20240306 U2OS 17 42 80 Shock 1.26mM Ca	270 mOsm				6	7	1.41852	20211215 U2OS cPla2-MK2-ER-EGFP 80 Shock002	5	1.17754	270 mOsm
7	7	0.466322	20240306 U2OS 17 42 80 Shock 1.26mM Ca	270 mOsm				7	7	1.50873	20211215 U2OS cPla2-MK2-ER-EGFP 80 Shock002	5	1.45999	270 mOsm
8	7	0.383571	20240306 U2OS 17 42 80 Shock 1.26mM Ca	270 mOsm				8	7	1.49586	20211215 U2OS cPla2-MK2-ER-EGFP 80 Shock002	5	1.59366	270 mOsm
9	7	0.335776	20240306 U2OS 17 42 80 Shock 1.26mM Ca	270 mOsm				9	7	1.48604	20211215 U2OS cPla2-MK2-ER-EGFP 80 Shock002	5	1.64804	270 mOsm
10	7	0.292821	20240306 U2OS 17 42 80 Shock 1.26mM Ca	270 mOsm				10	7	1.47638	20211215 U2OS cPla2-MK2-ER-EGFP 80 Shock002	5	1.65399	270 mOsm
11	7	0.320785	20240306 U2OS 17 42 80 Shock 1.26mM Ca	270 mOsm				11	7	1.46688	20211215 U2OS cPla2-MK2-ER-EGFP 80 Shock002	5	1.53688	270 mOsm
12	7	0.372815	20240306 U2OS 17 42 80 Shock 1.26mM Ca	270 mOsm				12	7	1.44729	20211215 U2OS cPla2-MK2-ER-EGFP 80 Shock002	5	1.5529	270 mOsm
0	8	1	20211215 U2OS cPla2-MK2-ER-EGFP 80 Shock002	270 mOsm				0	8	1	20211215 U2OS cPla2-MK2-ER-EGFP 80 Shock002	5	1	270 mOsm
1	8	0.982107	20211215 U2OS cPla2-MK2-ER-EGFP 80 Shock002	270 mOsm				1	8	0.995248	20211215 U2OS cPla2-MK2-ER-EGFP 80 Shock002	5	0.884326	270 mOsm
2	8	0.925963	20211215 U2OS cPla2-MK2-ER-EGFP 80 Shock002	270 mOsm				2	8	0.989247	20211215 U2OS cPla2-MK2-ER-EGFP 80 Shock002	5	0.992384	270 mOsm
3	8	0.866301	20211215 U2OS cPla2-MK2-ER-EGFP 80 Shock002	270 mOsm				3	8	0.983005	20211215 U2OS cPla2-MK2-ER-EGFP 80 Shock002	5	0.759357	270 mOsm
4	8	0.906109	20211215 U2OS cPla2-MK2-ER-EGFP 80 Shock002	270 mOsm				4	8	1.00055	20211215 U2OS cPla2-MK2-ER-EGFP 80 Shock002	5	0.88522	270 mOsm
5	8	0.97316	20211215 U2OS cPla2-MK2-ER-EGFP 80 Shock002	270 mOsm				5	8	1.00577	20211215 U2OS cPla2-MK2-ER-EGFP 80 Shock002	5	0.745896	270 mOsm
6	8	0.368149	20211215 U2OS cPla2-MK2-ER-EGFP 80 Shock002	270 mOsm				6	8	1.40318	20211215 U2OS cPla2-MK2-ER-EGFP 80 Shock002	5	1.17754	270 mOsm
7	8	0.212887	20211215 U2OS cPla2-MK2-ER-EGFP 80 Shock002	270 mOsm				7	8	1.46307	20211215 U2OS cPla2-MK2-ER-EGFP 80 Shock002	5	1.45999	270 mOsm
8	8	0.0748159	20211215 U2OS cPla2-MK2-ER-EGFP 80 Shock002	270 mOsm				8	8	1.438	20211215 U2OS cPla2-MK2-ER-EGFP 80 Shock002	5	1.59366	270 mOsm
9	8	0.0689352	20211215 U2OS cPla2-MK2-ER-EGFP 80 Shock002	270 mOsm				9	8	1.40912	20211215 U2OS cPla2-MK2-ER-EGFP 80 Shock002	5	1.64804	270 mOsm
10	8	0.067754	20211215 U2OS cPla2-MK2-ER-EGFP 80 Shock002	270 mOsm				10	8	1.42758	20211215 U2OS cPla2-MK2-ER-EGFP 80 Shock002	5	1.65399	270 mOsm
11	8	0.0851449	20211215 U2OS cPla2-MK2-ER-EGFP 80 Shock002	270 mOsm				11	8	1.38843	20211215 U2OS cPla2-MK2-ER-EGFP 80 Shock002	5	1.53688	270 mOsm
12	8	0.0579025	20211215 U2OS cPla2-MK2-ER-EGFP 80 Shock002	270 mOsm				12	8	1.35322	20211215 U2OS cPla2-MK2-ER-EGFP 80 Shock002	5	1.5529	270 mOsm
0	9	1	20240306 U2OS 17 42 80 Shock 1.26mM Ca	270 mOsm				0	9	1	20211215 U2OS cPla2-MK2-ER-EGFP 80 Shock002	6	1	270 mOsm
1	9	0.987589	20240306 U2OS 17 42 80 Shock 1.26mM Ca	270 mOsm				1	9	0.99038	20211215 U2OS cPla2-MK2-ER-EGFP 80 Shock002	6	1.27693	270 mOsm
2	9	1.01209	20240306 U2OS 17 42 80 Shock 1.26mM Ca	270 mOsm				2	9	0.97199	20211215 U2OS cPla2-MK2-ER-EGFP 80 Shock002	6	1.20142	270 mOsm
3	9	1.01175	20240306 U2OS 17 42 80 Shock 1.26mM Ca	270 mOsm				3	9	0.991837	20211215 U2OS cPla2-MK2-ER-EGFP 80 Shock002	6	1.05582	270 mOsm
4	9	1.01012	20240306 U2OS 17 42 80 Shock 1.26mM Ca	270 mOsm				4	9	0.978884	20211215 U2OS cPla2-MK2-ER-EGFP 80 Shock002	6	0.758769	270 mOsm
5	9	0.533293	20240306 U2OS 17 42 80 Shock 1.26mM Ca	270 mOsm				5	9	0.98568	20211215 U2OS cPla2-MK2-ER-EGFP 80 Shock002	6	1.23335	270 mOsm
6	9	0.365181	20240306 U2OS 17 42 80 Shock 1.26mM Ca	270 mOsm				6	9	1.3034	20211215 U2OS cPla2-MK2-ER-EGFP 80 Shock002	6	1.44349	270 mOsm
7	9	0.34281	20240306 U2OS 17 42 80 Shock 1.26mM Ca	270 mOsm				7	9	1.74741	20211215 U2OS cPla2-MK2-ER-EGFP 80 Shock002	6	1.66694	270 mOsm
8	9	0.325156	20240306 U2OS 17 42 80 Shock 1.26mM Ca	270 mOsm				8	9	1.81208	20211215 U2OS cPla2-MK2-ER-EGFP 80 Shock002	6	2.18423	270 mOsm
9	9	0.28853	20240306 U2OS 17 42 80 Shock 1.26mM Ca	270 mOsm				9	9	1.80449	20211215 U2OS cPla2-MK2-ER-EGFP 80 Shock002	6	2.12982	270 mOsm
10	9	0.311428	20240306 U2OS 17 42 80 Shock 1.26mM Ca	270 mOsm				10	9	1.73799	20211215 U2OS cPla2-MK2-ER-EGFP 80 Shock002	6	2.06454	270 mOsm
11	9	0.323206	20240306 U2OS 17 42 80 Shock 1.26mM Ca	270 mOsm				11	9	1.70521	20211215 U2OS cPla2-MK2-ER-EGFP 80 Shock002	6	2.15676	270 mOsm
12	9	0.340044	20240306 U2OS 17 42 80 Shock 1.26mM Ca	270 mOsm				12	9	1.77606	20211215 U2OS cPla2-MK2-ER-EGFP 80 Shock002	6	2.09696	270 mOsm
0	10	1	20211215 U2OS cPla2-MK2-ER-EGFP 80 Shock002	270 mOsm				0	10	1	20211215 U2OS cPla2-MK2-ER-EGFP 80 Shock002	6	1	270 mOsm
1	10	1.00211	20211215 U2OS cPla2-MK2-ER-EGFP 80 Shock002	270 mOsm				1	10	1.0171	20211215 U2OS cPla2-MK2-ER-EGFP 80 Shock002	6	1.27693	270 mOsm
2	10	0.949762	20211215 U2OS cPla2-MK2-ER-EGFP 80 Shock002	270 mOsm				2	10	1.0042	20211215 U2OS cPla2-MK2-ER-EGFP 80 Shock002	6	1.20142	270 mOsm
3	10	0.978745	20211215 U2OS cPla2-MK2-ER-EGFP 80 Shock002	270 mOsm				3	10	1.02583	20211215 U2OS cPla2-MK2-ER-EGFP 80 Shock002	6	1.05582	270 mOsm
4	10	0.996019	20211215 U2OS cPla2-MK2-ER-EGFP 80 Shock002	270 mOsm				4	10	1.03789	20211215 U2OS cPla2-MK2-ER-EGFP 80 Shock002	6	0.758769	270 mOsm
5	10	0.64352	20211215 U2OS cPla2-MK2-ER-EGFP 80 Shock002	270 mOsm				5	10	1.04933	20211215 U2OS cPla2-MK2-ER-EGFP 80 Shock002	6	1.23335	270 mOsm
6	10	0.0989919	20211215 U2OS cPla2-MK2-ER-EGFP 80 Shock002	270 mOsm				6	10	1.458	20211215 U2OS cPla2-MK2-ER-EGFP 80 Shock002	6	1.44349	270 mOsm
7	10	0.036064	20211215 U2OS cPla2-MK2-ER-EGFP 80 Shock002	270 mOsm				7	10	1.61763	20211215 U2OS cPla2-MK2-ER-EGFP 80 Shock002	6	1.66694	270 mOsm
8	10	0.0162143	20211215 U2OS cPla2-MK2-ER-EGFP 80 Shock002	270 mOsm				8	10	1.60724	20211215 U2OS cPla2-MK2-ER-EGFP 80 Shock002	6	2.18423	270 mOsm
9	10	0.0172291	20211215 U2OS cPla2-MK2-ER-EGFP 80 Shock002	270 mOsm				9	10	1.60619	20211215 U2OS cPla2-MK2-ER-EGFP 80 Shock002	6	2.12982	270 mOsm
10	10	0.0278342	20211215 U2OS cPla2-MK2-ER-EGFP 80 Shock002	270 mOsm				10	10	1.53975	20211215 U2OS cPla2-MK2-ER-EGFP 80 Shock002	6	2.06454	270 mOsm
11	10	0.027455	20211215 U2OS cPla2-MK2-ER-EGFP 80 Shock002	270 mOsm				11	10	1.53494	20211215 U2OS cPla2-MK2-ER-EGFP 80 Shock002	6	2.15676	270 mOsm
12	10	0.0228494	20211215 U2OS cPla2-MK2-ER-EGFP 80 Shock002	270 mOsm				12	10	1.49911	20211215 U2OS cPla2-MK2-ER-EGFP 80 Shock002	6	2.09696	270 mOsm

## Sheet: Figure 1b
Representative Image Source	20240514 U2OS NM ER 007#2 80 Shock ddH2O and 1.26mM Ca001
	20240514 U2OS NM ER 007#2 90 Shock ddH2O and 1.26mM Ca
Time (min)	Number	ER Circularity [Cir/Cir0]	File Name	Condition
0	1	1	202405014 U2OS NM ER 007#2 66 Shock ddH2O and 1.26mM Ca002	222 mOsm
1	1	0.823771	202405014 U2OS NM ER 007#2 66 Shock ddH2O and 1.26mM Ca002	222 mOsm
2	1	1.08828	202405014 U2OS NM ER 007#2 66 Shock ddH2O and 1.26mM Ca002	222 mOsm
3	1	1.03678	202405014 U2OS NM ER 007#2 66 Shock ddH2O and 1.26mM Ca002	222 mOsm
4	1	1.05494	202405014 U2OS NM ER 007#2 66 Shock ddH2O and 1.26mM Ca002	222 mOsm
5	1	1.09557	202405014 U2OS NM ER 007#2 66 Shock ddH2O and 1.26mM Ca002	222 mOsm
6	1	1.17835	202405014 U2OS NM ER 007#2 66 Shock ddH2O and 1.26mM Ca002	222 mOsm
7	1	1.32663	202405014 U2OS NM ER 007#2 66 Shock ddH2O and 1.26mM Ca002	222 mOsm
8	1	1.15851	202405014 U2OS NM ER 007#2 66 Shock ddH2O and 1.26mM Ca002	222 mOsm
9	1	1.1854	202405014 U2OS NM ER 007#2 66 Shock ddH2O and 1.26mM Ca002	222 mOsm
10	1	1.20188	202405014 U2OS NM ER 007#2 66 Shock ddH2O and 1.26mM Ca002	222 mOsm
11	1	1.27019	202405014 U2OS NM ER 007#2 66 Shock ddH2O and 1.26mM Ca002	222 mOsm
12	1	1.20773	202405014 U2OS NM ER 007#2 66 Shock ddH2O and 1.26mM Ca002	222 mOsm
13	1	1.09512	202405014 U2OS NM ER 007#2 66 Shock ddH2O and 1.26mM Ca002	222 mOsm
14	1	1.15921	202405014 U2OS NM ER 007#2 66 Shock ddH2O and 1.26mM Ca002	222 mOsm
15	1	1.07788	202405014 U2OS NM ER 007#2 66 Shock ddH2O and 1.26mM Ca002	222 mOsm
16	1	0.974264	202405014 U2OS NM ER 007#2 66 Shock ddH2O and 1.26mM Ca002	222 mOsm
17	1	1.14637	202405014 U2OS NM ER 007#2 66 Shock ddH2O and 1.26mM Ca002	222 mOsm
18	1	1.01144	202405014 U2OS NM ER 007#2 66 Shock ddH2O and 1.26mM Ca002	222 mOsm
19	1	1.0625	202405014 U2OS NM ER 007#2 66 Shock ddH2O and 1.26mM Ca002	222 mOsm
20	1	0.778394	202405014 U2OS NM ER 007#2 66 Shock ddH2O and 1.26mM Ca002	222 mOsm
0	2	1	11-16-2023 U2OS NM ER 007 66 sHOCK ddh2O002	222 mOsm
1	2	0.827501	11-16-2023 U2OS NM ER 007 66 sHOCK ddh2O002	222 mOsm
2	2	1.05728	11-16-2023 U2OS NM ER 007 66 sHOCK ddh2O002	222 mOsm
3	2	1.20745	11-16-2023 U2OS NM ER 007 66 sHOCK ddh2O002	222 mOsm
4	2	0.848716	11-16-2023 U2OS NM ER 007 66 sHOCK ddh2O002	222 mOsm
5	2	1.22809	11-16-2023 U2OS NM ER 007 66 sHOCK ddh2O002	222 mOsm
6	2	1.31592	11-16-2023 U2OS NM ER 007 66 sHOCK ddh2O002	222 mOsm
7	2	1.14974	11-16-2023 U2OS NM ER 007 66 sHOCK ddh2O002	222 mOsm
8	2	0.997316	11-16-2023 U2OS NM ER 007 66 sHOCK ddh2O002	222 mOsm
9	2	1.44231	11-16-2023 U2OS NM ER 007 66 sHOCK ddh2O002	222 mOsm
10	2	1.04461	11-16-2023 U2OS NM ER 007 66 sHOCK ddh2O002	222 mOsm
11	2	1.09506	11-16-2023 U2OS NM ER 007 66 sHOCK ddh2O002	222 mOsm
12	2	1.16021	11-16-2023 U2OS NM ER 007 66 sHOCK ddh2O002	222 mOsm
13	2	1.1625	11-16-2023 U2OS NM ER 007 66 sHOCK ddh2O002	222 mOsm
14	2	1.43736	11-16-2023 U2OS NM ER 007 66 sHOCK ddh2O002	222 mOsm
15	2	1.01241	11-16-2023 U2OS NM ER 007 66 sHOCK ddh2O002	222 mOsm
16	2	0.928963	11-16-2023 U2OS NM ER 007 66 sHOCK ddh2O002	222 mOsm
17	2	1.07291	11-16-2023 U2OS NM ER 007 66 sHOCK ddh2O002	222 mOsm
18	2	0.692426	11-16-2023 U2OS NM ER 007 66 sHOCK ddh2O002	222 mOsm
19	2	0.794737	11-16-2023 U2OS NM ER 007 66 sHOCK ddh2O002	222 mOsm
20	2	1.05639	11-16-2023 U2OS NM ER 007 66 sHOCK ddh2O002	222 mOsm
0	3	1	05142024 U2OS NM ER 007#2 66 Shock dH2O + 1.26 Ca 002	222 mOsm
1	3	0.87924	05142024 U2OS NM ER 007#2 66 Shock dH2O + 1.26 Ca 002	222 mOsm
2	3	0.947323	05142024 U2OS NM ER 007#2 66 Shock dH2O + 1.26 Ca 002	222 mOsm
3	3	0.922237	05142024 U2OS NM ER 007#2 66 Shock dH2O + 1.26 Ca 002	222 mOsm
4	3	0.902861	05142024 U2OS NM ER 007#2 66 Shock dH2O + 1.26 Ca 002	222 mOsm
5	3	1.10767	05142024 U2OS NM ER 007#2 66 Shock dH2O + 1.26 Ca 002	222 mOsm
6	3	1.1584	05142024 U2OS NM ER 007#2 66 Shock dH2O + 1.26 Ca 002	222 mOsm
7	3	0.950725	05142024 U2OS NM ER 007#2 66 Shock dH2O + 1.26 Ca 002	222 mOsm
8	3	0.947882	05142024 U2OS NM ER 007#2 66 Shock dH2O + 1.26 Ca 002	222 mOsm
9	3	1.092	05142024 U2OS NM ER 007#2 66 Shock dH2O + 1.26 Ca 002	222 mOsm
10	3	1.00573	05142024 U2OS NM ER 007#2 66 Shock dH2O + 1.26 Ca 002	222 mOsm
11	3	1.03328	05142024 U2OS NM ER 007#2 66 Shock dH2O + 1.26 Ca 002	222 mOsm
12	3	0.975187	05142024 U2OS NM ER 007#2 66 Shock dH2O + 1.26 Ca 002	222 mOsm
13	3	0.983118	05142024 U2OS NM ER 007#2 66 Shock dH2O + 1.26 Ca 002	222 mOsm
14	3	1.0223	05142024 U2OS NM ER 007#2 66 Shock dH2O + 1.26 Ca 002	222 mOsm
15	3	1.09926	05142024 U2OS NM ER 007#2 66 Shock dH2O + 1.26 Ca 002	222 mOsm
16	3	0.967503	05142024 U2OS NM ER 007#2 66 Shock dH2O + 1.26 Ca 002	222 mOsm
17	3	0.945054	05142024 U2OS NM ER 007#2 66 Shock dH2O + 1.26 Ca 002	222 mOsm
18	3	1.07526	05142024 U2OS NM ER 007#2 66 Shock dH2O + 1.26 Ca 002	222 mOsm
19	3	0.969841	05142024 U2OS NM ER 007#2 66 Shock dH2O + 1.26 Ca 002	222 mOsm
20	3	0.97404	05142024 U2OS NM ER 007#2 66 Shock dH2O + 1.26 Ca 002	222 mOsm
0	4	1	11-16-2023 U2OS NM ER 007 66 sHOCK ddh2O001	222 mOsm
1	4	0.84737	11-16-2023 U2OS NM ER 007 66 sHOCK ddh2O001	222 mOsm
2	4	0.546862	11-16-2023 U2OS NM ER 007 66 sHOCK ddh2O001	222 mOsm
3	4	1.14787	11-16-2023 U2OS NM ER 007 66 sHOCK ddh2O001	222 mOsm
4	4	0.978901	11-16-2023 U2OS NM ER 007 66 sHOCK ddh2O001	222 mOsm
5	4	1.1958	11-16-2023 U2OS NM ER 007 66 sHOCK ddh2O001	222 mOsm
6	4	1.16173	11-16-2023 U2OS NM ER 007 66 sHOCK ddh2O001	222 mOsm
7	4	0.862036	11-16-2023 U2OS NM ER 007 66 sHOCK ddh2O001	222 mOsm
8	4	0.664416	11-16-2023 U2OS NM ER 007 66 sHOCK ddh2O001	222 mOsm
9	4	1.23428	11-16-2023 U2OS NM ER 007 66 sHOCK ddh2O001	222 mOsm
10	4	0.866687	11-16-2023 U2OS NM ER 007 66 sHOCK ddh2O001	222 mOsm
11	4	0.882089	11-16-2023 U2OS NM ER 007 66 sHOCK ddh2O001	222 mOsm
12	4	0.824142	11-16-2023 U2OS NM ER 007 66 sHOCK ddh2O001	222 mOsm
13	4	0.663107	11-16-2023 U2OS NM ER 007 66 sHOCK ddh2O001	222 mOsm
14	4	0.701166	11-16-2023 U2OS NM ER 007 66 sHOCK ddh2O001	222 mOsm
15	4	0.631792	11-16-2023 U2OS NM ER 007 66 sHOCK ddh2O001	222 mOsm
16	4	1.00037	11-16-2023 U2OS NM ER 007 66 sHOCK ddh2O001	222 mOsm
17	4	1.28933	11-16-2023 U2OS NM ER 007 66 sHOCK ddh2O001	222 mOsm
18	4	0.513036	11-16-2023 U2OS NM ER 007 66 sHOCK ddh2O001	222 mOsm
19	4	0.446557	11-16-2023 U2OS NM ER 007 66 sHOCK ddh2O001	222 mOsm
20	4	0.666025	11-16-2023 U2OS NM ER 007 66 sHOCK ddh2O001	222 mOsm
0	1	1	05142024 U2OS NM ER 007#2 80 Shock dH2O + 1.26 Ca 002	270 mOsm
1	1	0.925538	05142024 U2OS NM ER 007#2 80 Shock dH2O + 1.26 Ca 002	270 mOsm
2	1	1.02268	05142024 U2OS NM ER 007#2 80 Shock dH2O + 1.26 Ca 002	270 mOsm
3	1	1.05426	05142024 U2OS NM ER 007#2 80 Shock dH2O + 1.26 Ca 002	270 mOsm
4	1	1.1066	05142024 U2OS NM ER 007#2 80 Shock dH2O + 1.26 Ca 002	270 mOsm
5	1	1.49161	05142024 U2OS NM ER 007#2 80 Shock dH2O + 1.26 Ca 002	270 mOsm
6	1	2.0084	05142024 U2OS NM ER 007#2 80 Shock dH2O + 1.26 Ca 002	270 mOsm
7	1	1.61511	05142024 U2OS NM ER 007#2 80 Shock dH2O + 1.26 Ca 002	270 mOsm
8	1	1.5722	05142024 U2OS NM ER 007#2 80 Shock dH2O + 1.26 Ca 002	270 mOsm
9	1	1.42226	05142024 U2OS NM ER 007#2 80 Shock dH2O + 1.26 Ca 002	270 mOsm
10	1	1.31681	05142024 U2OS NM ER 007#2 80 Shock dH2O + 1.26 Ca 002	270 mOsm
11	1	1.53381	05142024 U2OS NM ER 007#2 80 Shock dH2O + 1.26 Ca 002	270 mOsm
12	1	1.29231	05142024 U2OS NM ER 007#2 80 Shock dH2O + 1.26 Ca 002	270 mOsm
13	1	1.42674	05142024 U2OS NM ER 007#2 80 Shock dH2O + 1.26 Ca 002	270 mOsm
14	1	1.48277	05142024 U2OS NM ER 007#2 80 Shock dH2O + 1.26 Ca 002	270 mOsm
15	1	1.54774	05142024 U2OS NM ER 007#2 80 Shock dH2O + 1.26 Ca 002	270 mOsm
16	1	1.58962	05142024 U2OS NM ER 007#2 80 Shock dH2O + 1.26 Ca 002	270 mOsm
17	1	1.59798	05142024 U2OS NM ER 007#2 80 Shock dH2O + 1.26 Ca 002	270 mOsm
18	1	1.47952	05142024 U2OS NM ER 007#2 80 Shock dH2O + 1.26 Ca 002	270 mOsm
19	1	1.48465	05142024 U2OS NM ER 007#2 80 Shock dH2O + 1.26 Ca 002	270 mOsm
20	1	1.22201	05142024 U2OS NM ER 007#2 80 Shock dH2O + 1.26 Ca 002	270 mOsm
0	2	1	05142024 U2OS NM ER 007#2 80 Shock dH2O + 1.26 Ca	270 mOsm
1	2	0.956875	05142024 U2OS NM ER 007#2 80 Shock dH2O + 1.26 Ca	270 mOsm
2	2	0.81736	05142024 U2OS NM ER 007#2 80 Shock dH2O + 1.26 Ca	270 mOsm
3	2	1.23032	05142024 U2OS NM ER 007#2 80 Shock dH2O + 1.26 Ca	270 mOsm
4	2	1.14026	05142024 U2OS NM ER 007#2 80 Shock dH2O + 1.26 Ca	270 mOsm
5	2	1.57659	05142024 U2OS NM ER 007#2 80 Shock dH2O + 1.26 Ca	270 mOsm
6	2	1.85142	05142024 U2OS NM ER 007#2 80 Shock dH2O + 1.26 Ca	270 mOsm
7	2	1.85005	05142024 U2OS NM ER 007#2 80 Shock dH2O + 1.26 Ca	270 mOsm
8	2	1.91787	05142024 U2OS NM ER 007#2 80 Shock dH2O + 1.26 Ca	270 mOsm
9	2	1.7654	05142024 U2OS NM ER 007#2 80 Shock dH2O + 1.26 Ca	270 mOsm
10	2	1.68512	05142024 U2OS NM ER 007#2 80 Shock dH2O + 1.26 Ca	270 mOsm
11	2	1.50345	05142024 U2OS NM ER 007#2 80 Shock dH2O + 1.26 Ca	270 mOsm
12	2	1.55392	05142024 U2OS NM ER 007#2 80 Shock dH2O + 1.26 Ca	270 mOsm
13	2	1.3875	05142024 U2OS NM ER 007#2 80 Shock dH2O + 1.26 Ca	270 mOsm
14	2	1.52691	05142024 U2OS NM ER 007#2 80 Shock dH2O + 1.26 Ca	270 mOsm
15	2	1.37837	05142024 U2OS NM ER 007#2 80 Shock dH2O + 1.26 Ca	270 mOsm
16	2	1.28917	05142024 U2OS NM ER 007#2 80 Shock dH2O + 1.26 Ca	270 mOsm
17	2	1.61441	05142024 U2OS NM ER 007#2 80 Shock dH2O + 1.26 Ca	270 mOsm
18	2	1.44612	05142024 U2OS NM ER 007#2 80 Shock dH2O + 1.26 Ca	270 mOsm
19	2	1.36423	05142024 U2OS NM ER 007#2 80 Shock dH2O + 1.26 Ca	270 mOsm
20	2	1.22251	05142024 U2OS NM ER 007#2 80 Shock dH2O + 1.26 Ca	270 mOsm
0	3	1	05172024 U2OS NM ER 007 80 Shock Ca004	270 mOsm
1	3	0.892905	05172024 U2OS NM ER 007 80 Shock Ca004	270 mOsm
2	3	1.09414	05172024 U2OS NM ER 007 80 Shock Ca004	270 mOsm
3	3	1.3336	05172024 U2OS NM ER 007 80 Shock Ca004	270 mOsm
4	3	1.23119	05172024 U2OS NM ER 007 80 Shock Ca004	270 mOsm
5	3	1.10587	05172024 U2OS NM ER 007 80 Shock Ca004	270 mOsm
6	3	1.46595	05172024 U2OS NM ER 007 80 Shock Ca004	270 mOsm
7	3	1.85581	05172024 U2OS NM ER 007 80 Shock Ca004	270 mOsm
8	3	1.98053	05172024 U2OS NM ER 007 80 Shock Ca004	270 mOsm
9	3	1.95312	05172024 U2OS NM ER 007 80 Shock Ca004	270 mOsm
10	3	1.7645	05172024 U2OS NM ER 007 80 Shock Ca004	270 mOsm
11	3	1.69561	05172024 U2OS NM ER 007 80 Shock Ca004	270 mOsm
12	3	1.39077	05172024 U2OS NM ER 007 80 Shock Ca004	270 mOsm
13	3	1.15345	05172024 U2OS NM ER 007 80 Shock Ca004	270 mOsm
14	3	1.03518	05172024 U2OS NM ER 007 80 Shock Ca004	270 mOsm
15	3	0.88489	05172024 U2OS NM ER 007 80 Shock Ca004	270 mOsm
16	3	1.15623	05172024 U2OS NM ER 007 80 Shock Ca004	270 mOsm
17	3	1.04059	05172024 U2OS NM ER 007 80 Shock Ca004	270 mOsm
18	3	0.948241	05172024 U2OS NM ER 007 80 Shock Ca004	270 mOsm
19	3	1.32342	05172024 U2OS NM ER 007 80 Shock Ca004	270 mOsm
20	3	1.27179	05172024 U2OS NM ER 007 80 Shock Ca004	270 mOsm
0	4	1	05172024 U2OS NM ER 007 80 Shock Ca006	270 mOsm
1	4	0.825738	05172024 U2OS NM ER 007 80 Shock Ca006	270 mOsm
2	4	0.782838	05172024 U2OS NM ER 007 80 Shock Ca006	270 mOsm
3	4	0.792847	05172024 U2OS NM ER 007 80 Shock Ca006	270 mOsm
4	4	0.673772	05172024 U2OS NM ER 007 80 Shock Ca006	270 mOsm
5	4	0.959732	05172024 U2OS NM ER 007 80 Shock Ca006	270 mOsm
6	4	1.28484	05172024 U2OS NM ER 007 80 Shock Ca006	270 mOsm
7	4	1.35273	05172024 U2OS NM ER 007 80 Shock Ca006	270 mOsm
8	4	1.45617	05172024 U2OS NM ER 007 80 Shock Ca006	270 mOsm
9	4	1.36996	05172024 U2OS NM ER 007 80 Shock Ca006	270 mOsm
10	4	1.29126	05172024 U2OS NM ER 007 80 Shock Ca006	270 mOsm
11	4	1.31785	05172024 U2OS NM ER 007 80 Shock Ca006	270 mOsm
12	4	1.0973	05172024 U2OS NM ER 007 80 Shock Ca006	270 mOsm
13	4	1.08108	05172024 U2OS NM ER 007 80 Shock Ca006	270 mOsm
14	4	0.963362	05172024 U2OS NM ER 007 80 Shock Ca006	270 mOsm
15	4	0.929213	05172024 U2OS NM ER 007 80 Shock Ca006	270 mOsm
16	4	0.922146	05172024 U2OS NM ER 007 80 Shock Ca006	270 mOsm
17	4	0.796742	05172024 U2OS NM ER 007 80 Shock Ca006	270 mOsm
18	4	0.921691	05172024 U2OS NM ER 007 80 Shock Ca006	270 mOsm
19	4	1.0297	05172024 U2OS NM ER 007 80 Shock Ca006	270 mOsm
20	4	0.800756	05172024 U2OS NM ER 007 80 Shock Ca006	270 mOsm
0	5	1	20240510 U2OS NM ER 007#2 80 Shock 002	270 mOsm
1	5	0.818968	20240510 U2OS NM ER 007#2 80 Shock 002	270 mOsm
2	5	0.745244	20240510 U2OS NM ER 007#2 80 Shock 002	270 mOsm
3	5	0.642043	20240510 U2OS NM ER 007#2 80 Shock 002	270 mOsm
4	5	0.838059	20240510 U2OS NM ER 007#2 80 Shock 002	270 mOsm
5	5	0.974023	20240510 U2OS NM ER 007#2 80 Shock 002	270 mOsm
6	5	1.07505	20240510 U2OS NM ER 007#2 80 Shock 002	270 mOsm
7	5	0.942826	20240510 U2OS NM ER 007#2 80 Shock 002	270 mOsm
8	5	1.19738	20240510 U2OS NM ER 007#2 80 Shock 002	270 mOsm
9	5	0.980491	20240510 U2OS NM ER 007#2 80 Shock 002	270 mOsm
10	5	1.04422	20240510 U2OS NM ER 007#2 80 Shock 002	270 mOsm
11	5	0.994644	20240510 U2OS NM ER 007#2 80 Shock 002	270 mOsm
12	5	1.1234	20240510 U2OS NM ER 007#2 80 Shock 002	270 mOsm
13	5	1.00622	20240510 U2OS NM ER 007#2 80 Shock 002	270 mOsm
14	5	1.00003	20240510 U2OS NM ER 007#2 80 Shock 002	270 mOsm
15	5	0.937171	20240510 U2OS NM ER 007#2 80 Shock 002	270 mOsm
16	5	0.904098	20240510 U2OS NM ER 007#2 80 Shock 002	270 mOsm
17	5	0.93741	20240510 U2OS NM ER 007#2 80 Shock 002	270 mOsm
18	5	0.876571	20240510 U2OS NM ER 007#2 80 Shock 002	270 mOsm
19	5	0.817191	20240510 U2OS NM ER 007#2 80 Shock 002	270 mOsm
20	5	0.874329	20240510 U2OS NM ER 007#2 80 Shock 002	270 mOsm
0	6	1	20240510 U2OS NM ER 007#2 80 Shock 003	270 mOsm
1	6	1.00563	20240510 U2OS NM ER 007#2 80 Shock 003	270 mOsm
2	6	1.08789	20240510 U2OS NM ER 007#2 80 Shock 003	270 mOsm
3	6	1.22072	20240510 U2OS NM ER 007#2 80 Shock 003	270 mOsm
4	6	1.00808	20240510 U2OS NM ER 007#2 80 Shock 003	270 mOsm
5	6	1.13457	20240510 U2OS NM ER 007#2 80 Shock 003	270 mOsm
6	6	1.18097	20240510 U2OS NM ER 007#2 80 Shock 003	270 mOsm
7	6	1.20598	20240510 U2OS NM ER 007#2 80 Shock 003	270 mOsm
8	6	1.23333	20240510 U2OS NM ER 007#2 80 Shock 003	270 mOsm
9	6	1.25768	20240510 U2OS NM ER 007#2 80 Shock 003	270 mOsm
10	6	1.17635	20240510 U2OS NM ER 007#2 80 Shock 003	270 mOsm
11	6	1.14293	20240510 U2OS NM ER 007#2 80 Shock 003	270 mOsm
12	6	1.17945	20240510 U2OS NM ER 007#2 80 Shock 003	270 mOsm
13	6	1.33821	20240510 U2OS NM ER 007#2 80 Shock 003	270 mOsm
14	6	1.28495	20240510 U2OS NM ER 007#2 80 Shock 003	270 mOsm
15	6	1.36041	20240510 U2OS NM ER 007#2 80 Shock 003	270 mOsm
16	6	1.56613	20240510 U2OS NM ER 007#2 80 Shock 003	270 mOsm
17	6	1.37254	20240510 U2OS NM ER 007#2 80 Shock 003	270 mOsm
18	6	1.45258	20240510 U2OS NM ER 007#2 80 Shock 003	270 mOsm
19	6	1.32955	20240510 U2OS NM ER 007#2 80 Shock 003	270 mOsm
20	6	1.35529	20240510 U2OS NM ER 007#2 80 Shock 003	270 mOsm
0	7	1	20240514 U2OS NM ER 007#2 80 Shock ddH2O and 1.26mM Ca001	270 mOsm
1	7	0.9733	20240514 U2OS NM ER 007#2 80 Shock ddH2O and 1.26mM Ca001	270 mOsm
2	7	1.06147	20240514 U2OS NM ER 007#2 80 Shock ddH2O and 1.26mM Ca001	270 mOsm
3	7	1.12154	20240514 U2OS NM ER 007#2 80 Shock ddH2O and 1.26mM Ca001	270 mOsm
4	7	0.939748	20240514 U2OS NM ER 007#2 80 Shock ddH2O and 1.26mM Ca001	270 mOsm
5	7	0.989413	20240514 U2OS NM ER 007#2 80 Shock ddH2O and 1.26mM Ca001	270 mOsm
6	7	1.57997	20240514 U2OS NM ER 007#2 80 Shock ddH2O and 1.26mM Ca001	270 mOsm
7	7	1.57299	20240514 U2OS NM ER 007#2 80 Shock ddH2O and 1.26mM Ca001	270 mOsm
8	7	1.58081	20240514 U2OS NM ER 007#2 80 Shock ddH2O and 1.26mM Ca001	270 mOsm
9	7	1.55159	20240514 U2OS NM ER 007#2 80 Shock ddH2O and 1.26mM Ca001	270 mOsm
10	7	1.62116	20240514 U2OS NM ER 007#2 80 Shock ddH2O and 1.26mM Ca001	270 mOsm
11	7	1.45227	20240514 U2OS NM ER 007#2 80 Shock ddH2O and 1.26mM Ca001	270 mOsm
12	7	1.58175	20240514 U2OS NM ER 007#2 80 Shock ddH2O and 1.26mM Ca001	270 mOsm
13	7	1.49143	20240514 U2OS NM ER 007#2 80 Shock ddH2O and 1.26mM Ca001	270 mOsm
14	7	1.50896	20240514 U2OS NM ER 007#2 80 Shock ddH2O and 1.26mM Ca001	270 mOsm
15	7	1.34201	20240514 U2OS NM ER 007#2 80 Shock ddH2O and 1.26mM Ca001	270 mOsm
16	7	1.54279	20240514 U2OS NM ER 007#2 80 Shock ddH2O and 1.26mM Ca001	270 mOsm
17	7	1.15953	20240514 U2OS NM ER 007#2 80 Shock ddH2O and 1.26mM Ca001	270 mOsm
18	7	1.30756	20240514 U2OS NM ER 007#2 80 Shock ddH2O and 1.26mM Ca001	270 mOsm
19	7	1.2011	20240514 U2OS NM ER 007#2 80 Shock ddH2O and 1.26mM Ca001	270 mOsm
20	7	1.24908	20240514 U2OS NM ER 007#2 80 Shock ddH2O and 1.26mM Ca001	270 mOsm
0	8	1	05142024 U2OS NM ER 007#2 80 Shock 1.26 Ca 004	270 mOsm
1	8	0.812646	05142024 U2OS NM ER 007#2 80 Shock 1.26 Ca 004	270 mOsm
2	8	0.930075	05142024 U2OS NM ER 007#2 80 Shock 1.26 Ca 004	270 mOsm
3	8	1.02881	05142024 U2OS NM ER 007#2 80 Shock 1.26 Ca 004	270 mOsm
4	8	1.11197	05142024 U2OS NM ER 007#2 80 Shock 1.26 Ca 004	270 mOsm
5	8	0.986648	05142024 U2OS NM ER 007#2 80 Shock 1.26 Ca 004	270 mOsm
6	8	1.37553	05142024 U2OS NM ER 007#2 80 Shock 1.26 Ca 004	270 mOsm
7	8	1.6866	05142024 U2OS NM ER 007#2 80 Shock 1.26 Ca 004	270 mOsm
8	8	1.72941	05142024 U2OS NM ER 007#2 80 Shock 1.26 Ca 004	270 mOsm
9	8	1.59677	05142024 U2OS NM ER 007#2 80 Shock 1.26 Ca 004	270 mOsm
10	8	1.39189	05142024 U2OS NM ER 007#2 80 Shock 1.26 Ca 004	270 mOsm
11	8	1.50601	05142024 U2OS NM ER 007#2 80 Shock 1.26 Ca 004	270 mOsm
12	8	1.31298	05142024 U2OS NM ER 007#2 80 Shock 1.26 Ca 004	270 mOsm
13	8	1.20302	05142024 U2OS NM ER 007#2 80 Shock 1.26 Ca 004	270 mOsm
14	8	1.23233	05142024 U2OS NM ER 007#2 80 Shock 1.26 Ca 004	270 mOsm
15	8	1.13513	05142024 U2OS NM ER 007#2 80 Shock 1.26 Ca 004	270 mOsm
16	8	1.12159	05142024 U2OS NM ER 007#2 80 Shock 1.26 Ca 004	270 mOsm
17	8	0.952642	05142024 U2OS NM ER 007#2 80 Shock 1.26 Ca 004	270 mOsm
18	8	1.11079	05142024 U2OS NM ER 007#2 80 Shock 1.26 Ca 004	270 mOsm
19	8	0.846053	05142024 U2OS NM ER 007#2 80 Shock 1.26 Ca 004	270 mOsm
20	8	0.879221	05142024 U2OS NM ER 007#2 80 Shock 1.26 Ca 004	270 mOsm
0	9	1	05142024 U2OS NM ER 007#2 80 Shock dH2O + 1.26 Ca 001	270 mOsm
1	9	0.950601	05142024 U2OS NM ER 007#2 80 Shock dH2O + 1.26 Ca 001	270 mOsm
2	9	0.904006	05142024 U2OS NM ER 007#2 80 Shock dH2O + 1.26 Ca 001	270 mOsm
3	9	0.686154	05142024 U2OS NM ER 007#2 80 Shock dH2O + 1.26 Ca 001	270 mOsm
4	9	0.825641	05142024 U2OS NM ER 007#2 80 Shock dH2O + 1.26 Ca 001	270 mOsm
5	9	1.03281	05142024 U2OS NM ER 007#2 80 Shock dH2O + 1.26 Ca 001	270 mOsm
6	9	1.38259	05142024 U2OS NM ER 007#2 80 Shock dH2O + 1.26 Ca 001	270 mOsm
7	9	1.59842	05142024 U2OS NM ER 007#2 80 Shock dH2O + 1.26 Ca 001	270 mOsm
8	9	1.21476	05142024 U2OS NM ER 007#2 80 Shock dH2O + 1.26 Ca 001	270 mOsm
9	9	1.16841	05142024 U2OS NM ER 007#2 80 Shock dH2O + 1.26 Ca 001	270 mOsm
10	9	1.1596	05142024 U2OS NM ER 007#2 80 Shock dH2O + 1.26 Ca 001	270 mOsm
11	9	1.06257	05142024 U2OS NM ER 007#2 80 Shock dH2O + 1.26 Ca 001	270 mOsm
12	9	1.10477	05142024 U2OS NM ER 007#2 80 Shock dH2O + 1.26 Ca 001	270 mOsm
13	9	0.949668	05142024 U2OS NM ER 007#2 80 Shock dH2O + 1.26 Ca 001	270 mOsm
14	9	0.983	05142024 U2OS NM ER 007#2 80 Shock dH2O + 1.26 Ca 001	270 mOsm
15	9	0.98396	05142024 U2OS NM ER 007#2 80 Shock dH2O + 1.26 Ca 001	270 mOsm
16	9	0.884333	05142024 U2OS NM ER 007#2 80 Shock dH2O + 1.26 Ca 001	270 mOsm
17	9	0.835287	05142024 U2OS NM ER 007#2 80 Shock dH2O + 1.26 Ca 001	270 mOsm
18	9	0.941629	05142024 U2OS NM ER 007#2 80 Shock dH2O + 1.26 Ca 001	270 mOsm
19	9	0.777465	05142024 U2OS NM ER 007#2 80 Shock dH2O + 1.26 Ca 001	270 mOsm
20	9	0.918302	05142024 U2OS NM ER 007#2 80 Shock dH2O + 1.26 Ca 001	270 mOsm
0	1	1	20240510 U2OS NM ER 007#2 90 Shock 001	303 mOsm
1	1	0.90027	20240510 U2OS NM ER 007#2 90 Shock 001	303 mOsm
2	1	0.901124	20240510 U2OS NM ER 007#2 90 Shock 001	303 mOsm
3	1	1.02234	20240510 U2OS NM ER 007#2 90 Shock 001	303 mOsm
4	1	0.833972	20240510 U2OS NM ER 007#2 90 Shock 001	303 mOsm
5	1	0.886782	20240510 U2OS NM ER 007#2 90 Shock 001	303 mOsm
6	1	1.31569	20240510 U2OS NM ER 007#2 90 Shock 001	303 mOsm
7	1	1.58738	20240510 U2OS NM ER 007#2 90 Shock 001	303 mOsm
8	1	1.77593	20240510 U2OS NM ER 007#2 90 Shock 001	303 mOsm
9	1	1.95177	20240510 U2OS NM ER 007#2 90 Shock 001	303 mOsm
10	1	2.01817	20240510 U2OS NM ER 007#2 90 Shock 001	303 mOsm
11	1	2.12088	20240510 U2OS NM ER 007#2 90 Shock 001	303 mOsm
12	1	1.91886	20240510 U2OS NM ER 007#2 90 Shock 001	303 mOsm
13	1	2.01363	20240510 U2OS NM ER 007#2 90 Shock 001	303 mOsm
14	1	2.03415	20240510 U2OS NM ER 007#2 90 Shock 001	303 mOsm
15	1	2.07094	20240510 U2OS NM ER 007#2 90 Shock 001	303 mOsm
16	1	2.105	20240510 U2OS NM ER 007#2 90 Shock 001	303 mOsm
17	1	2.11068	20240510 U2OS NM ER 007#2 90 Shock 001	303 mOsm
18	1	2.06814	20240510 U2OS NM ER 007#2 90 Shock 001	303 mOsm
19	1	2.10336	20240510 U2OS NM ER 007#2 90 Shock 001	303 mOsm
20	1	1.94879	20240510 U2OS NM ER 007#2 90 Shock 001	303 mOsm
0	2	1	20240510 U2OS NM ER 007#2 90 Shock	303 mOsm
1	2	1.02382	20240510 U2OS NM ER 007#2 90 Shock	303 mOsm
2	2	0.689631	20240510 U2OS NM ER 007#2 90 Shock	303 mOsm
3	2	0.965689	20240510 U2OS NM ER 007#2 90 Shock	303 mOsm
4	2	0.867093	20240510 U2OS NM ER 007#2 90 Shock	303 mOsm
5	2	1.04871	20240510 U2OS NM ER 007#2 90 Shock	303 mOsm
6	2	1.31688	20240510 U2OS NM ER 007#2 90 Shock	303 mOsm
7	2	1.63516	20240510 U2OS NM ER 007#2 90 Shock	303 mOsm
8	2	2.07582	20240510 U2OS NM ER 007#2 90 Shock	303 mOsm
9	2	2.00832	20240510 U2OS NM ER 007#2 90 Shock	303 mOsm
10	2	2.26692	20240510 U2OS NM ER 007#2 90 Shock	303 mOsm
11	2	2.18872	20240510 U2OS NM ER 007#2 90 Shock	303 mOsm
12	2	2.25587	20240510 U2OS NM ER 007#2 90 Shock	303 mOsm
13	2	2.13216	20240510 U2OS NM ER 007#2 90 Shock	303 mOsm
14	2	2.02803	20240510 U2OS NM ER 007#2 90 Shock	303 mOsm
15	2	1.97887	20240510 U2OS NM ER 007#2 90 Shock	303 mOsm
16	2	2.06045	20240510 U2OS NM ER 007#2 90 Shock	303 mOsm
17	2	2.07433	20240510 U2OS NM ER 007#2 90 Shock	303 mOsm
18	2	2.02123	20240510 U2OS NM ER 007#2 90 Shock	303 mOsm
19	2	1.90523	20240510 U2OS NM ER 007#2 90 Shock	303 mOsm
20	2	1.85905	20240510 U2OS NM ER 007#2 90 Shock	303 mOsm
0	3	1	20240514 U2OS NM ER 007#2 90 Shock ddH2O and 1.26mM Ca	303 mOsm
1	3	1.03542	20240514 U2OS NM ER 007#2 90 Shock ddH2O and 1.26mM Ca	303 mOsm
2	3	1.03825	20240514 U2OS NM ER 007#2 90 Shock ddH2O and 1.26mM Ca	303 mOsm
3	3	0.96404	20240514 U2OS NM ER 007#2 90 Shock ddH2O and 1.26mM Ca	303 mOsm
4	3	1.00513	20240514 U2OS NM ER 007#2 90 Shock ddH2O and 1.26mM Ca	303 mOsm
5	3	1.1356	20240514 U2OS NM ER 007#2 90 Shock ddH2O and 1.26mM Ca	303 mOsm
6	3	1.28547	20240514 U2OS NM ER 007#2 90 Shock ddH2O and 1.26mM Ca	303 mOsm
7	3	1.2443	20240514 U2OS NM ER 007#2 90 Shock ddH2O and 1.26mM Ca	303 mOsm
8	3	1.45989	20240514 U2OS NM ER 007#2 90 Shock ddH2O and 1.26mM Ca	303 mOsm
9	3	1.7052	20240514 U2OS NM ER 007#2 90 Shock ddH2O and 1.26mM Ca	303 mOsm
10	3	1.37064	20240514 U2OS NM ER 007#2 90 Shock ddH2O and 1.26mM Ca	303 mOsm
11	3	1.36567	20240514 U2OS NM ER 007#2 90 Shock ddH2O and 1.26mM Ca	303 mOsm
12	3	1.37851	20240514 U2OS NM ER 007#2 90 Shock ddH2O and 1.26mM Ca	303 mOsm
13	3	1.32396	20240514 U2OS NM ER 007#2 90 Shock ddH2O and 1.26mM Ca	303 mOsm
14	3	1.47252	20240514 U2OS NM ER 007#2 90 Shock ddH2O and 1.26mM Ca	303 mOsm
15	3	1.39615	20240514 U2OS NM ER 007#2 90 Shock ddH2O and 1.26mM Ca	303 mOsm
16	3	1.49939	20240514 U2OS NM ER 007#2 90 Shock ddH2O and 1.26mM Ca	303 mOsm
17	3	1.406	20240514 U2OS NM ER 007#2 90 Shock ddH2O and 1.26mM Ca	303 mOsm
18	3	1.39311	20240514 U2OS NM ER 007#2 90 Shock ddH2O and 1.26mM Ca	303 mOsm
19	3	1.18263	20240514 U2OS NM ER 007#2 90 Shock ddH2O and 1.26mM Ca	303 mOsm
20	3	1.18076	20240514 U2OS NM ER 007#2 90 Shock ddH2O and 1.26mM Ca	303 mOsm
0	4	1	05142024 U2OS NM ER 007#2 90 Shock dH2O + 1.26 Ca	303 mOsm
1	4	1.13407	05142024 U2OS NM ER 007#2 90 Shock dH2O + 1.26 Ca	303 mOsm
2	4	1.0419	05142024 U2OS NM ER 007#2 90 Shock dH2O + 1.26 Ca	303 mOsm
3	4	1.01839	05142024 U2OS NM ER 007#2 90 Shock dH2O + 1.26 Ca	303 mOsm
4	4	0.732327	05142024 U2OS NM ER 007#2 90 Shock dH2O + 1.26 Ca	303 mOsm
5	4	1.06581	05142024 U2OS NM ER 007#2 90 Shock dH2O + 1.26 Ca	303 mOsm
6	4	1.71324	05142024 U2OS NM ER 007#2 90 Shock dH2O + 1.26 Ca	303 mOsm
7	4	1.70549	05142024 U2OS NM ER 007#2 90 Shock dH2O + 1.26 Ca	303 mOsm
8	4	1.76606	05142024 U2OS NM ER 007#2 90 Shock dH2O + 1.26 Ca	303 mOsm
9	4	1.82035	05142024 U2OS NM ER 007#2 90 Shock dH2O + 1.26 Ca	303 mOsm
10	4	1.8983	05142024 U2OS NM ER 007#2 90 Shock dH2O + 1.26 Ca	303 mOsm
11	4	1.91565	05142024 U2OS NM ER 007#2 90 Shock dH2O + 1.26 Ca	303 mOsm
12	4	2.00276	05142024 U2OS NM ER 007#2 90 Shock dH2O + 1.26 Ca	303 mOsm
13	4	1.93414	05142024 U2OS NM ER 007#2 90 Shock dH2O + 1.26 Ca	303 mOsm
14	4	1.75729	05142024 U2OS NM ER 007#2 90 Shock dH2O + 1.26 Ca	303 mOsm
15	4	1.63654	05142024 U2OS NM ER 007#2 90 Shock dH2O + 1.26 Ca	303 mOsm
16	4	1.51317	05142024 U2OS NM ER 007#2 90 Shock dH2O + 1.26 Ca	303 mOsm
17	4	1.45974	05142024 U2OS NM ER 007#2 90 Shock dH2O + 1.26 Ca	303 mOsm
18	4	1.45573	05142024 U2OS NM ER 007#2 90 Shock dH2O + 1.26 Ca	303 mOsm
19	4	1.53428	05142024 U2OS NM ER 007#2 90 Shock dH2O + 1.26 Ca	303 mOsm
20	4	1.34545	05142024 U2OS NM ER 007#2 90 Shock dH2O + 1.26 Ca	303 mOsm

## Sheet: Figure 1e
Filename	Cell-line	Construct	ER (eGFP)	Condition	ID	Date			lumen-Baseline	lumen-Baseline	lumen-Baseline	lumen-Baseline	lumen-Baseline	lumen-Baseline	lumen-Baseline	lumen-Baseline	lumen-Baseline	lumen-Baseline		lumen-Shock	lumen-Shock	lumen-Shock	lumen-Shock	lumen-Shock	lumen-Shock	lumen-Shock	lumen-Shock		membrane-Baseline	membrane-Baseline	membrane-Baseline	membrane-Baseline	membrane-Baseline	membrane-Baseline		membrane-Shock	membrane-Shock	membrane-Shock	membrane-Shock	membrane-Shock	membrane-Shock	membrane-Shock	membrane-Shock	membrane-Shock	membrane-Shock
Z:/Zaza/FLIP/Mot Recen_Verson/Final/Lumen-20250310T104005Z-001/Lumen/Baseline - Copy/20250131-u2os-17,42_sp8_E1_ROI_1_Bleach.csv	u2os	17,42	lumen	FLIP_Baseline	E1	20250131		0	Z:/Zaza/FLIP/Mot Recen_Verson/Final/Lumen-20250310T104005Z-001/Lumen/Baseline - Copy/20250131-u2os-17,42_sp8_E1_ROI_1_Bleach.csv	Z:/Zaza/FLIP/Mot Recen_Verson/Final/Lumen-20250310T104005Z-001/Lumen/Baseline - Copy/20250131-u2os-17,42_sp8_E2_ROI_1_Bleach.csv	Z:/Zaza/FLIP/Mot Recen_Verson/Final/Lumen-20250310T104005Z-001/Lumen/Baseline - Copy/20250210_u2os-17,42_stellaris_E3_ROI_1_Bleach.csv	Z:/Zaza/FLIP/Mot Recen_Verson/Final/Lumen-20250310T104005Z-001/Lumen/Baseline - Copy/20250210_u2os-17,42_stellaris_E5_ROI_1_Bleach.csv	Z:/Zaza/FLIP/Mot Recen_Verson/Final/Lumen-20250310T104005Z-001/Lumen/Baseline - Copy/20250210_u2os-17,42_stellaris_E6_ROI_1_Bleach.csv	Z:/Zaza/FLIP/Mot Recen_Verson/Final/Lumen-20250310T104005Z-001/Lumen/Baseline - Copy/20250210_u2os-17,42_stellaris_E7_ROI_1_bleach.csv	Z:/Zaza/FLIP/Mot Recen_Verson/Final/Lumen-20250310T104005Z-001/Lumen/Baseline - Copy/20250214_u2os-17,42_sp8_E8_ROI_1_Bleach.csv	Z:/Zaza/FLIP/Mot Recen_Verson/Final/Lumen-20250310T104005Z-001/Lumen/Baseline - Copy/20250214_u2os-17,42_sp8_E9_ROI_1_bleach.csv	Z:/Zaza/FLIP/Mot Recen_Verson/Final/Lumen-20250310T104005Z-001/Lumen/Baseline - Copy/20250214_u2os-17,42_sp8_E10_ROI_1_Bleach.csv	Z:/Zaza/FLIP/Mot Recen_Verson/Final/Lumen-20250310T104005Z-001/Lumen/Baseline - Copy/20250214_u2os-17,42_sp8_E11_ROI_1_Bleach.csv	0	Z:/Zaza/FLIP/Mot Recen_Verson/Final/Lumen-20250310T104005Z-001/Lumen/Shock - Copy/20250131-u2os-17,42_shock_sp8_E1_ROI_1_Bleach.csv	Z:/Zaza/FLIP/Mot Recen_Verson/Final/Lumen-20250310T104005Z-001/Lumen/Shock - Copy/20250131-u2os-17,42_shock_sp8_E2_ROI_1_Bleach.csv	Z:/Zaza/FLIP/Mot Recen_Verson/Final/Lumen-20250310T104005Z-001/Lumen/Shock - Copy/20250131-u2os-17,42_shock_sp8_E3_ROI_1_Bleach.csv	Z:/Zaza/FLIP/Mot Recen_Verson/Final/Lumen-20250310T104005Z-001/Lumen/Shock - Copy/20250210-u2os-17,42_shock_stellaris_E4_ROI_1_Bleach.csv	Z:/Zaza/FLIP/Mot Recen_Verson/Final/Lumen-20250310T104005Z-001/Lumen/Shock - Copy/20250210-u2os-17,42_shock_stellaris_E5_ROI_1_Bleach.csv	Z:/Zaza/FLIP/Mot Recen_Verson/Final/Lumen-20250310T104005Z-001/Lumen/Shock - Copy/20250214-u2os-17,42_shock_sp8_E6_ROI_1_Bleach.csv	Z:/Zaza/FLIP/Mot Recen_Verson/Final/Lumen-20250310T104005Z-001/Lumen/Shock - Copy/20250214-u2os-17,42_shock_sp8_E7_ROI_1_Bleach.csv	Z:/Zaza/FLIP/Mot Recen_Verson/Final/Lumen-20250310T104005Z-001/Lumen/Shock - Copy/20250214-u2os-17,42_shock_sp8_E8_ROI_1_Bleach.csv	0	Z:/Zaza/FLIP/Mot Recen_Verson/Final/Membrane-20250310T104020Z-001/Membrane/Baseline/20250131-u2os-NM-ER007_sp8_E1_ROI_1_Bleach.csv	Z:/Zaza/FLIP/Mot Recen_Verson/Final/Membrane-20250310T104020Z-001/Membrane/Baseline/20250131-u2os-NM-ER007_sp8_E2_ROI_1_Bleach.csv	Z:/Zaza/FLIP/Mot Recen_Verson/Final/Membrane-20250310T104020Z-001/Membrane/Baseline/20250214-u2os-NM-ER007_sp8_E4_ROI_1_Bleach.csv	Z:/Zaza/FLIP/Mot Recen_Verson/Final/Membrane-20250310T104020Z-001/Membrane/Baseline/20250214-u2os-NM-ER007_sp8_E5_ROI_1_Bleach.csv	Z:/Zaza/FLIP/Mot Recen_Verson/Final/Membrane-20250310T104020Z-001/Membrane/Baseline/20250214-u2os-NM-ER007_sp8_E6_ROI_1_Bleach.csv	Z:/Zaza/FLIP/Mot Recen_Verson/Final/Membrane-20250310T104020Z-001/Membrane/Baseline/20250214-u2os-NM-ER007_sp8_E7_ROI_1_Bleach.csv	0	Z:/Zaza/FLIP/Mot Recen_Verson/Final/Membrane-20250310T104020Z-001/Membrane/Shock/20250131-u2os-NM-ER007_shock_sp8_E1_ROI_1_Bleach.csv	Z:/Zaza/FLIP/Mot Recen_Verson/Final/Membrane-20250310T104020Z-001/Membrane/Shock/20250210-u2os-_NM-ER007_shock_sp8_E2_ROI_1_Bleach_1.csv	Z:/Zaza/FLIP/Mot Recen_Verson/Final/Membrane-20250310T104020Z-001/Membrane/Shock/20250210-u2os_NM-ER007_shock_sp8_E3_ROI_1_Bleach_2.csv	Z:/Zaza/FLIP/Mot Recen_Verson/Final/Membrane-20250310T104020Z-001/Membrane/Shock/20250210-u2os_NM-ER007_shock_sp8_E4_ROI_1_Bleach_3.csv	Z:/Zaza/FLIP/Mot Recen_Verson/Final/Membrane-20250310T104020Z-001/Membrane/Shock/20250210-u2os_NM-ER007_shock_sp8_E5_ROI_1_Bleach.csv	Z:/Zaza/FLIP/Mot Recen_Verson/Final/Membrane-20250310T104020Z-001/Membrane/Shock/20250210-u2os_NM-ER007_shock_sp8_E6_ROI_1_Bleach.csv	Z:/Zaza/FLIP/Mot Recen_Verson/Final/Membrane-20250310T104020Z-001/Membrane/Shock/20250210-u2os_NM-ER007_shock_sp8_E7_ROI_1_Bleach.csv	Z:/Zaza/FLIP/Mot Recen_Verson/Final/Membrane-20250310T104020Z-001/Membrane/Shock/20250210-u2os-NM-ER007_shock_sp8_E8_ROI_1_Bleach.csv	Z:/Zaza/FLIP/Mot Recen_Verson/Final/Membrane-20250310T104020Z-001/Membrane/Shock/20250210-u2os-NM-ER007_shock_sp8_E9_ROI_1_Bleach.csv	Z:/Zaza/FLIP/Mot Recen_Verson/Final/Membrane-20250310T104020Z-001/Membrane/Shock/20250210-u2os-NM-ER007_shock_sp8_E10_ROI_1_Bleach.csv
Z:/Zaza/FLIP/Mot Recen_Verson/Final/Lumen-20250310T104005Z-001/Lumen/Baseline - Copy/20250131-u2os-17,42_sp8_E2_ROI_1_Bleach.csv	u2os	17,42	lumen	FLIP_Baseline	E2	20250131		1	ROI_1	ROI_1	ROI_1	ROI_1	ROI_1	ROI_1	ROI_1	ROI_1	ROI_1	ROI_1	1	ROI_1	ROI_1	ROI_1	ROI_1	ROI_1	ROI_1	ROI_1	ROI_1	1	ROI_1	ROI_1	ROI_1	ROI_1	ROI_1	ROI_1	1	ROI_1	ROI_1	ROI_1	ROI_1	ROI_1	ROI_1	ROI_1	ROI_1	ROI_1	ROI_1
Z:/Zaza/FLIP/Mot Recen_Verson/Final/Lumen-20250310T104005Z-001/Lumen/Baseline - Copy/20250210_u2os-17,42_sp8_E3_ROI_1_Bleach.csv	u2os	17,42	lumen	FLIP_Baseline	E3	20250210		2	0	1	2	3	4	5	6	7	8	9	2	0	1	2	3	4	5	6	7	2	0	1	2	3	4	5	2	0	1	2	3	4	5	6	7	8	9
Z:/Zaza/FLIP/Mot Recen_Verson/Final/Lumen-20250310T104005Z-001/Lumen/Baseline - Copy/20250210_u2os-17,42_sp8_E4_ROI_1_Bleach.csv	u2os	17,42	lumen	FLIP_Baseline	E4	20250210		3	137.751	38.5046	2245.04	1431.67	1463.63	759.049	519.751	178.308	2074.34	1780.73	3	65.5261	252.524	104.6	609.279	2335.47	507.992	752.468	204.639	3	2606.16	2003.42	2069.63	1858.81	1791.77	3062.6	3	42.7644	2045.79	1024.73	2558.98	773.728	1422.89	558.256	713.55	1751	1249.76
Z:/Zaza/FLIP/Mot Recen_Verson/Final/Lumen-20250310T104005Z-001/Lumen/Baseline - Copy/20250210_u2os-17,42_sp8_E5_ROI_1_Bleach.csv	u2os	17,42	lumen	FLIP_Baseline	E5	20250210		4	52.107	21.5092	711.677	647.35	863.23	437.39	215.386	69.868	892.323	487.137	4	1.6712	33.577	0.19	15.473	37.281	6.224	61.1	11.897	4	887.023	535.01	571.245	319.654	515.881	3072.36	4	1.3471	672.049	361.547	1166.98	337.016	690.911	135.553	43.922	137.291	144.991
Z:/Zaza/FLIP/Mot Recen_Verson/Final/Lumen-20250310T104005Z-001/Lumen/Baseline - Copy/20250210_u2os-17,42_sp8_E6_ROI_1_bleach.csv	u2os	17,42	lumen	FLIP_Baseline	E6	20250214		5	36.948	19.6261	459.705	407.555	189.905	325.52	152.928	46.866	710.601	316.624	5	1.2892	19.211	0.167	8.842	26.172	5.752	36.288	9.246	5	661.941	431.435	359.734	163.178	366.409	824.473	5	0.818	406.604	196.305	807.049	210.402	511.614	74.15	31.357	74.723	108.624
Z:/Zaza/FLIP/Mot Recen_Verson/Final/Lumen-20250310T104005Z-001/Lumen/Baseline - Copy/20250214_u2os-17,42_sp8_E7_ROI_1_Bleach.csv	u2os	17,42	lumen	FLIP_Baseline	E7	20250214		6	27.253	14.3291	324.164	352.888	145.512	277.174	126.355	36.262	560.75	214.833	6	1.0363	9.439	0.1	7.829	21.598	4.841	28.831	8.891	6	550.168	396.55	285.243	137.879	310.125	492.653	6	0.6683	297.569	130.205	616.238	153.642	433.996	45.528	24.722	48.163	81.57
Z:/Zaza/FLIP/Mot Recen_Verson/Final/Lumen-20250310T104005Z-001/Lumen/Baseline - Copy/20250214_u2os-17,42_sp8_E8_ROI_1_bleach.csv	u2os	17,42	lumen	FLIP_Baseline	E8	20250214		7	19.984	11.0493	226.116	219.305	126.013	252.042	107.184	27.459	430.198	191.33	7	0.8533	5.36	0.123	9.28	13.001	4.447	22.845	6.83	7	508.455	382.034	209.3	132.744	261.829	313.682	7	0.5561	244.138	104.614	539.006	125.445	379.291	36.575	20.693	36.405	79.882
Z:/Zaza/FLIP/Mot Recen_Verson/Final/Lumen-20250310T104005Z-001/Lumen/Baseline - Copy/20250214_u2os-17,42_sp8_E9_ROI_1_Bleach.csv	u2os	17,42	lumen	FLIP_Baseline	E9	20250214		8	15.844	7.8417	188.339	186.208	80.649	191.272	81.455	20.732	357.361	135.96	8	0.7319	4.389	0.091	13.381	9.609	3.581	22.412	6.115	8	418.882	331.57	147.373	123.975	224.222	239.295	8	0.4975	209.455	84.888	481.457	104.75	352.36	27.213	17.369	31.258	75.75
Z:/Zaza/FLIP/Mot Recen_Verson/Final/Lumen-20250310T104005Z-001/Lumen/Baseline - Copy/20250214_u2os-17,42_sp8_E10_ROI_1_Bleach.csv	u2os	17,42	lumen	FLIP_Baseline	E10	20250131		9	12.28	8.2139	159.742	164.989	77.599	184.998	77.692	16.474	274.681	99.428	9	0.6092	0.178	0.136	4.595	12.348	3.315	18.905	5.769	9	385.997	313.929	154.772	118.757	186.93	168.411	9	0.418	186.951	69.226	433.451	86.732	337.86	25.589	15.201	27.514	60.004
Z:/Zaza/FLIP/Mot Recen_Verson/Final/Lumen-20250310T104005Z-001/Lumen/Shock - Copy/20250131-u2os-17,42_shock_sp8_E1_ROI_1_Bleach.csv	u2os	17,42	lumen	FLIP_Shock	E1	20250131		10	8.803	5.7689	118.603	126.279	27.829	156.819	67.204	12.55	231.468	88.061	10	0.6366	0.217	0.097	8.949	15.894	3.415	18.694	5.859	10	360.123	306.598	124.075	92.91	176.711	128.261	10	0.4209	171.075	66.114	393.73	83.421	306.823	21.762	16.774	21.279	58.465
Z:/Zaza/FLIP/Mot Recen_Verson/Final/Lumen-20250310T104005Z-001/Lumen/Shock - Copy/20250131-u2os-17,42_shock_sp8_E2_ROI_1_Bleach.csv	u2os	17,42	lumen	FLIP_Shock	E2	20250131		11	6.526	3.9994	102.243	119.778	25.842	125.237	64.151	10.637	188.651	72.688	11	0.5245	0.176	0.083	4.414	12.719	2.739	16.003	6.354	11	339.201	281.228	120.882	97.221	156.309	116.487	11	0.3727	153.014	52.933	370.878	70.917	294.459	19.352	12.952	18.212	49.23
Z:/Zaza/FLIP/Mot Recen_Verson/Final/Lumen-20250310T104005Z-001/Lumen/Shock - Copy/20250131-u2os-17,42_shock_sp8_E3_ROI_1_Bleach.csv	u2os	17,42	lumen	FLIP_Shock	E3	20250210		12	4.707	2.9696	81.317	93.972	20.869	109.83	53.601	8.231	146.549	55.902	12	0.508	0.183	0.095	8.467	7.817	3.035	16.138		12	308.126	271.662	101.407	90.801	135.438	83.152	12	0.3356	137.488	53.453	350.201	68.104	263.024	16.089	12.846	15.438	44.66
Z:/Zaza/FLIP/Mot Recen_Verson/Final/Lumen-20250310T104005Z-001/Lumen/Shock - Copy/20250210-u2os-17,42_shock_sp8_E4_ROI_1_Bleach.csv	u2os	17,42	lumen	FLIP_Shock	E4	20250210		13	3.67	3.1347	65.032	75.748	14.744	109.006	55.499		123.537	45.962	13	0.4216	0.179	0.094	5.289	9.237		17.157		13	276.238	264.028	84.905	83.494	124.736	85.912	13	0.2827	128.764	50.709	338.455	62.917	265.654	12.433	13.109	15.046	43.008
Z:/Zaza/FLIP/Mot Recen_Verson/Final/Lumen-20250310T104005Z-001/Lumen/Shock - Copy/20250210-u2os-17,42_shock_sp8_E5_ROI_1_Bleach.csv	u2os	17,42	lumen	FLIP_Shock	E5	20250214		14	2.694	2.3561	54.444	56.839	15.57	92.38	47.07		93.678	39.189	14	0.4288	0.109	0.062	12.051	6.595		20.15		14	269.742	220.941	92.186	82.458	107.819	62.665	14	0.2881	120.356	45.585	312.179	54.545	262.083	13.234	12.438	12.283	35.658
Z:/Zaza/FLIP/Mot Recen_Verson/Final/Lumen-20250310T104005Z-001/Lumen/Shock - Copy/20250214-u2os-17,42_shock_sp8_E6_ROI_1_Bleach.csv	u2os	17,42	lumen	FLIP_Shock	E6	20250214		15	2.077	2.176	40.081	56.285	18.791	74.204	43.195		77.764	30.203	15	0.4422	0.133	0.112	4.129	11.085		17.151		15	237.46	208.024	77.493	71.999	107.29	61.027	15		111.778	44.577	302.274	54.402	243.575	13.148	11.728	12.767	35.638
Z:/Zaza/FLIP/Mot Recen_Verson/Final/Lumen-20250310T104005Z-001/Lumen/Shock - Copy/20250214-u2os-17,42_shock_sp8_E7_ROI_1_Bleach.csv	u2os	17,42	lumen	FLIP_Shock	E7	20250214		16	1.695	1.7282	36.377	39.709	10.375	81.276	33.971		61.749	24.03	16	0.3352	0.153	0.07	5.927	9.633				16	219.137	199.004	69.082	72.325	91.641	48.258	16		106.711	44.388	284.62	53.289	233.77	10.262	10.064	11.895	30.841
Z:/Zaza/FLIP/Mot Recen_Verson/Final/Lumen-20250310T104005Z-001/Lumen/Shock - Copy/20250214-u2os-17,42_shock_sp8_E8_ROI_1_Bleach.csv	u2os	17,42	lumen	FLIP_Shock	E8	20250214		17	1.234	1.574	32.55	34.712	7.212	65.842	32.919		48.955		17	0.4026	0.162	0.07	8.702	8.39				17	214.005	178.495	72.724	63.507	91.068	46.601	17		94.447	44.915	283.959	52.384	225.577	10.514	8.684	10.889	24.354
Z:/Zaza/FLIP/Mot Recen_Verson/Final/Membrane-20250310T104020Z-001/Membrane/Baseline/20250131-u2os-NM-ER007_sp8_E1_ROI_1_Bleach.csv	u2os	NM-ER007	membrane	FLIP_Baseline	E1	20250131		18	1.12	1.4381	35.166	25.271	9.429	68.05					18	0.4157	0.138	0.049	1.297	7.795				18	198.563	177.346	61.454	59.828	77.757	42.855	18		88.033	42.226	273.856	46.573	222.742	9.799	9.941	10.377	28.749
Z:/Zaza/FLIP/Mot Recen_Verson/Final/Membrane-20250310T104020Z-001/Membrane/Baseline/20250131-u2os-NM-ER007_sp8_E2_ROI_1_Bleach.csv	u2os	NM-ER007	membrane	FLIP_Baseline	E2	20250131		19			20.302	23.703	8.434	67.156					19	0.379	0.109	0.082	7.291	9.501				19	198.662	163.842	53.935	67.045	76.492	31.617	19		87.98	37.15	258.323	41.441	218.28	9.35	7.409	11.299	25.346
Z:/Zaza/FLIP/Mot Recen_Verson/Final/Membrane-20250310T104020Z-001/Membrane/Baseline/20250214-u2os-NM-ER007_sp8_E4_ROI_1_Bleach.csv	u2os	NM-ER007	membrane	FLIP_Baseline	E3	20250214		20				21.835		58.277					20	0.4043	0.089	0.075	4.382	5.838				20	192.232	174.58	57.04	67.169	74.71	23.91	20		81.404	38.957	249.419	38.447	210.114	9.874	7.394	10.258
Z:/Zaza/FLIP/Mot Recen_Verson/Final/Membrane-20250310T104020Z-001/Membrane/Baseline/20250214-u2os-NM-ER007_sp8_E5_ROI_1_Bleach.csv	u2os	NM-ER007	membrane	FLIP_Baseline	E4	20250214		0	Z:/Zaza/FLIP/Mot Recen_Verson/Final/Lumen-20250310T104005Z-001/Lumen/Baseline - Copy/20250131-u2os-17,42_sp8_E1_ROI_2.csv	Z:/Zaza/FLIP/Mot Recen_Verson/Final/Lumen-20250310T104005Z-001/Lumen/Baseline - Copy/20250131-u2os-17,42_sp8_E2_ROI_2.csv	Z:/Zaza/FLIP/Mot Recen_Verson/Final/Lumen-20250310T104005Z-001/Lumen/Baseline - Copy/20250210_u2os-17,42_stellaris_E3_ROI_2.csv	Z:/Zaza/FLIP/Mot Recen_Verson/Final/Lumen-20250310T104005Z-001/Lumen/Baseline - Copy/20250210_u2os-17,42_stellaris_E5_ROI_2.csv	Z:/Zaza/FLIP/Mot Recen_Verson/Final/Lumen-20250310T104005Z-001/Lumen/Baseline - Copy/20250210_u2os-17,42_stellaris_E6_ROI_2.csv	Z:/Zaza/FLIP/Mot Recen_Verson/Final/Lumen-20250310T104005Z-001/Lumen/Baseline - Copy/20250210_u2os-17,42_stellaris_E7_ROI_2.csv	Z:/Zaza/FLIP/Mot Recen_Verson/Final/Lumen-20250310T104005Z-001/Lumen/Baseline - Copy/20250214_u2os-17,42_sp8_E8_ROI_2.csv	Z:/Zaza/FLIP/Mot Recen_Verson/Final/Lumen-20250310T104005Z-001/Lumen/Baseline - Copy/20250214_u2os-17,42_sp8_E9_ROI_2.csv	Z:/Zaza/FLIP/Mot Recen_Verson/Final/Lumen-20250310T104005Z-001/Lumen/Baseline - Copy/20250214_u2os-17,42_sp8_E10_ROI_2.csv	Z:/Zaza/FLIP/Mot Recen_Verson/Final/Lumen-20250310T104005Z-001/Lumen/Baseline - Copy/20250214_u2os-17,42_sp8_E11_ROI_2.csv	21	0.3229	0.133	0.055	6.227	5.604				21	174.302	158.024	53.12	60.214	62.597	30.504	21		83.38	35.904	248.248	38.075	206.736	8.823	9.098	9.479
Z:/Zaza/FLIP/Mot Recen_Verson/Final/Membrane-20250310T104020Z-001/Membrane/Baseline/20250214-u2os-NM-ER007_sp8_E6_ROI_1_Bleach.csv	u2os	NM-ER007	membrane	FLIP_Baseline	E5	20250214		1	ROI_2	ROI_2	ROI_2	ROI_2	ROI_2	ROI_2	ROI_2	ROI_2	ROI_2	ROI_2	22	0.3288	0.155	0.083	3.411	6.517				22	177.27	155.607	45.14	61.71	64.647	24.839	22		81.199	35.848	245.356	33.965	202.734	8.526	7.706	8.723
Z:/Zaza/FLIP/Mot Recen_Verson/Final/Membrane-20250310T104020Z-001/Membrane/Baseline/20250214-u2os-NM-ER007_sp8_E7_ROI_1_Bleach.csv	u2os	NM-ER007	membrane	FLIP_Baseline	E6	20250214		2	0	1	2	3	4	5	6	7	8	9	23	0.261	0.183	0.073	3.768	7.58				23	169.194	143.004	46.569	57.257	60.617	17.928	23		77.6	38.514	237.561	35.488	196.545	7.795	7.281	9.454
Z:/Zaza/FLIP/Mot Recen_Verson/Final/Membrane-20250310T104020Z-001/Membrane/Shock/20250131-u2os-NM-ER007_shock_sp8_E1_ROI_1_Bleach.csv	u2os	NM-ER007	membrane	FLIP_Shock	E1	20250131		3	126.746	158.938	1169.26	771.335	4059.85	1342.77	167.04	235.716	523.423	134.179	0	Z:/Zaza/FLIP/Mot Recen_Verson/Final/Lumen-20250310T104005Z-001/Lumen/Shock - Copy/20250131-u2os-17,42_shock_sp8_E1_ROI_2.csv	Z:/Zaza/FLIP/Mot Recen_Verson/Final/Lumen-20250310T104005Z-001/Lumen/Shock - Copy/20250131-u2os-17,42_shock_sp8_E2_ROI_2.csv	Z:/Zaza/FLIP/Mot Recen_Verson/Final/Lumen-20250310T104005Z-001/Lumen/Shock - Copy/20250131-u2os-17,42_shock_sp8_E3_ROI_2.csv	Z:/Zaza/FLIP/Mot Recen_Verson/Final/Lumen-20250310T104005Z-001/Lumen/Shock - Copy/20250210-u2os-17,42_shock_stellaris_E4_ROI_2.csv	Z:/Zaza/FLIP/Mot Recen_Verson/Final/Lumen-20250310T104005Z-001/Lumen/Shock - Copy/20250210-u2os-17,42_shock_stellaris_E5_ROI_2.csv	Z:/Zaza/FLIP/Mot Recen_Verson/Final/Lumen-20250310T104005Z-001/Lumen/Shock - Copy/20250214-u2os-17,42_shock_sp8_E6_ROI_2.csv	Z:/Zaza/FLIP/Mot Recen_Verson/Final/Lumen-20250310T104005Z-001/Lumen/Shock - Copy/20250214-u2os-17,42_shock_sp8_E7_ROI_2.csv	Z:/Zaza/FLIP/Mot Recen_Verson/Final/Lumen-20250310T104005Z-001/Lumen/Shock - Copy/20250214-u2os-17,42_shock_sp8_E8_ROI_2.csv	24			36.325	52.733	53.577	16.191	24		74.537	33.067	227.72	32.209	198.441	7.888	6.475
Z:/Zaza/FLIP/Mot Recen_Verson/Final/Membrane-20250310T104020Z-001/Membrane/Shock/20250210-u2os-_NM-ER007_shock_sp8_E2_ROI_1_Bleach_1.csv	u2os	NM-ER007	membrane	FLIP_Shock	E2	20250210		4	94.94	115.192	774.4	719.577	1952.07	963.778	162.78	195.719	411.884	90.485	1	ROI_2	ROI_2	ROI_2	ROI_2	ROI_2	ROI_2	ROI_2	ROI_2	25			37.454	57.38	52.121	15.495	25		71.185	34.077	222.561	29.244	191.679	8.396	5.832
Z:/Zaza/FLIP/Mot Recen_Verson/Final/Membrane-20250310T104020Z-001/Membrane/Shock/20250210-u2os_NM-ER007_shock_sp8_E3_ROI_1_Bleach_2.csv	u2os	NM-ER007	membrane	FLIP_Shock	E3	20250210		5	71.388	93.911	627.612	549.566	1198.03	1197.81	137.025	142.353	403.694	86.981	2	0	1	2	3	4	5	6	7	26			35.773	51.285	47.533	15.491	26		68.937	35.728	224.522	30.069	186.78	7.898	5.801
Z:/Zaza/FLIP/Mot Recen_Verson/Final/Membrane-20250310T104020Z-001/Membrane/Shock/20250210-u2os_NM-ER007_shock_sp8_E4_ROI_1_Bleach_3.csv	u2os	NM-ER007	membrane	FLIP_Shock	E4	20250210		6	53.966	70.529	512.631	477.647	816.283	1032.86	122.168	112.828	345.077	62.667	3	163.79	89.4468	102.367	361.576	735.003	61.6117	799.634	210.076	27			30.378	42.004	46.237		27		61.589	34.547	211.951	28.589	179.372	8.549	5.239
Z:/Zaza/FLIP/Mot Recen_Verson/Final/Membrane-20250310T104020Z-001/Membrane/Shock/20250210-u2os_NM-ER007_shock_sp8_E5_ROI_1_Bleach.csv	u2os	NM-ER007	membrane	FLIP_Shock	E5	20250210		7	40.867	53.36	363.598	330.252	582.444	905.675	102.647	80.012	224.401	75.142	4	165.151	91.5667	105.218	304.294	707.86	53.4726	742.086	184.74	28			37.023	47.451	41.073		28		58.73	34.091	207.197	25.333	179.163	7.242	4.61
Z:/Zaza/FLIP/Mot Recen_Verson/Final/Membrane-20250310T104020Z-001/Membrane/Shock/20250210-u2os_NM-ER007_shock_sp8_E6_ROI_1_Bleach.csv	u2os	NM-ER007	membrane	FLIP_Shock	E6	20250210		8	29.533	38.968	319.111	264.773	423.116	755.828	74.382	55.882	203.099	48.834	5	166.889	91.7992	104.186	309.918	714.727	60.0794	736.88	189.448	29			30.36	42.676	38.392		29		59.323	30.47	211.882	26.266	178.431	7.49	6.074
Z:/Zaza/FLIP/Mot Recen_Verson/Final/Membrane-20250310T104020Z-001/Membrane/Shock/20250210-u2os_NM-ER007_shock_sp8_E7_ROI_1_Bleach.csv	u2os	NM-ER007	membrane	FLIP_Shock	E7	20250210		9	22.035	36.163	279.02	228.453	329.625	667.503	68.239	41.645	139.205	32.319	6	167.783	93.15	99.8169	305.994	783.232	60.2149	725.525	192.894	30			31.757	46.604	37.298		30		55.14	36.118	196.262	27.11	168.919	7.693	5.91
Z:/Zaza/FLIP/Mot Recen_Verson/Final/Membrane-20250310T104020Z-001/Membrane/Shock/20250210-u2os-NM-ER007_shock_sp8_E8_ROI_1_Bleach.csv	u2os	NM-ER007	membrane	FLIP_Shock	E8	20250210		10	16.707	26.571	196.871	176.761	239.084	557.31	62.944	31.426	118.812	25.075	7	167.169	92.8516	100.612	277.423	750.978	59.1257	752.582	174.787	31			28.964	42.415	36.579		31		55.199	34.612	191.386	29.764	168.742	6.951	5.774
Z:/Zaza/FLIP/Mot Recen_Verson/Final/Membrane-20250310T104020Z-001/Membrane/Shock/20250210-u2os-NM-ER007_shock_sp8_E9_ROI_1_Bleach.csv	u2os	NM-ER007	membrane	FLIP_Shock	E9	20250210		11	12.716	20.529	169.49	141.28	175.649	460.908	54.988	23.199	118.924	23.9	8	167.781	91.2127	104.467	293.54	689.765	52.3027	757.387	180.36	32			30.105	43.448			32		48.715	34.797	203.215	26.789	167.764	7.628	6.147
Z:/Zaza/FLIP/Mot Recen_Verson/Final/Membrane-20250310T104020Z-001/Membrane/Shock/20250210-u2os-NM-ER007_shock_sp8_E10_ROI_1_Bleach.csv	u2os	NM-ER007	membrane	FLIP_Shock	E10	20250210		12	8.789	14.701	134.15	104.608	138.455	410.549	44.183	18.244	80.057	15.634	9	168.164	91.7238	106.335	284.552	735.863	54.9136	751.723	167.649	33			27.893	36.579			33		51.087	30.626	190.526	23.35	162.575	7.287	5.21
								13	6.839	15.763	94.322	81.6	103.823	388.533	45.825		69.044	17.023	10	168.249	92.2222	105.068	282.066	702.46	55.3111	760.072	177.835	34			27.319	41.404			0	Z:/Zaza/FLIP/Mot Recen_Verson/Final/Membrane-20250310T104020Z-001/Membrane/Shock/20250131-u2os-NM-ER007_shock_sp8_E1_ROI_2.csv	Z:/Zaza/FLIP/Mot Recen_Verson/Final/Membrane-20250310T104020Z-001/Membrane/Shock/20250210-u2os_NM-ER007_shock_sp8_E2_ROI_2.csv	Z:/Zaza/FLIP/Mot Recen_Verson/Final/Membrane-20250310T104020Z-001/Membrane/Shock/20250210-u2os_NM-ER007_shock_sp8_E3_ROI_2.csv	Z:/Zaza/FLIP/Mot Recen_Verson/Final/Membrane-20250310T104020Z-001/Membrane/Shock/20250210-u2os_NM-ER007_shock_sp8_E4_ROI_2.csv	Z:/Zaza/FLIP/Mot Recen_Verson/Final/Membrane-20250310T104020Z-001/Membrane/Shock/20250210-u2os_NM-ER007_shock_sp8_E5_ROI_2.csv	Z:/Zaza/FLIP/Mot Recen_Verson/Final/Membrane-20250310T104020Z-001/Membrane/Shock/20250210-u2os_NM-ER007_shock_sp8_E6_ROI_2.csv	Z:/Zaza/FLIP/Mot Recen_Verson/Final/Membrane-20250310T104020Z-001/Membrane/Shock/20250210-u2os_NM-ER007_shock_sp8_E7_ROI_2.csv	Z:/Zaza/FLIP/Mot Recen_Verson/Final/Membrane-20250310T104020Z-001/Membrane/Shock/20250210-u2os-NM-ER007_shock_sp8_E8_ROI_2.csv	Z:/Zaza/FLIP/Mot Recen_Verson/Final/Membrane-20250310T104020Z-001/Membrane/Shock/20250210-u2os-NM-ER007_shock_sp8_E9_ROI_2.csv	Z:/Zaza/FLIP/Mot Recen_Verson/Final/Membrane-20250310T104020Z-001/Membrane/Shock/20250210-u2os-NM-ER007_shock_sp8_E10_ROI_2.csv
								14	5.278	12.087	84.688	70.047	85.51	342.262	39.067		45.076	12.305	11	168.833	89.2706	105.286	275.674	685.467	54.3933	758.305	176.537	35			26.583	39.87			1	ROI_2	ROI_2	ROI_2	ROI_2	ROI_2	ROI_2	ROI_2	ROI_2	ROI_2	ROI_2
								15	4.073	11.843	56.474	74.511	71.65	278.526	34.767		42.551	9.262	12	169.812	93.0246	104.27	262.695	681.578	60.448	766.183		36			25.084	43.954			2	0	1	2	3	4	5	6	7	8	9
								16	3.056	9.466	50.634	57.077	54.373	268.922	27.002		33.832	7.597	13	168.131	95.1556	106.183	313.278	699.302		749.628		37			22.089	43.201			3	17.2194	1226.57	1077.03	1561.58	1983.83	1011.08	221.476	1026.78	2761.3	881.09
								17	2.144	7.452	45.209	59.282	38.359	228.923	27.044		25.57		14	167.676	95.2524	101.974	321.619	705.676		714.62		38			22.31	41.659			4	17.0007	1232.21	1095.79	1569.82	1989.3	1024.37	229.744	994.407	2687.84	812.743
								18	1.582	6.72	42.582	41.906	37.738	213.4					15	166.709	96.054	103.947	320.22	706.851		710.859		0	Z:/Zaza/FLIP/Mot Recen_Verson/Final/Membrane-20250310T104020Z-001/Membrane/Baseline/20250131-u2os-NM-ER007_sp8_E1_ROI_2.csv	Z:/Zaza/FLIP/Mot Recen_Verson/Final/Membrane-20250310T104020Z-001/Membrane/Baseline/20250131-u2os-NM-ER007_sp8_E2_ROI_2.csv	Z:/Zaza/FLIP/Mot Recen_Verson/Final/Membrane-20250310T104020Z-001/Membrane/Baseline/20250214-u2os-NM-ER007_sp8_E4_ROI_2.csv	Z:/Zaza/FLIP/Mot Recen_Verson/Final/Membrane-20250310T104020Z-001/Membrane/Baseline/20250214-u2os-NM-ER007_sp8_E5_ROI_2.csv	Z:/Zaza/FLIP/Mot Recen_Verson/Final/Membrane-20250310T104020Z-001/Membrane/Baseline/20250214-u2os-NM-ER007_sp8_E6_ROI_2_.csv	Z:/Zaza/FLIP/Mot Recen_Verson/Final/Membrane-20250310T104020Z-001/Membrane/Baseline/20250214-u2os-NM-ER007_sp8_E7_ROI_2.csv	5	17.0673	1235.72	1068.44	1601.27	1998.71	1002.93	229.616	977.079	2716.88	797.459
								19			34.36	41.214	28.771	192.812					16	169.079	96.4762	107.157	309.362	685.771				1	ROI_2	ROI_2	ROI_2	ROI_2	ROI_2	ROI_2	6	17.0755	1241.1	1093.85	1606.83	2002.6	988.254	235.927	981.491	2597.16	782.991
								20				38.888		185.343					17	167.441	96.777	107.127	326.438	662.806				2	0	1	2	3	4	5	7	16.5414	1224.76	1078.97	1601.48	1989.68	1011.43	231.959	966.943	2650.96	770.293
								0	Z:/Zaza/FLIP/Mot Recen_Verson/Final/Lumen-20250310T104005Z-001/Lumen/Baseline - Copy/20250131-u2os-17,42_sp8_E1_ROI_3.csv	Z:/Zaza/FLIP/Mot Recen_Verson/Final/Lumen-20250310T104005Z-001/Lumen/Baseline - Copy/20250131-u2os-17,42_sp8_E2_ROI_3.csv	Z:/Zaza/FLIP/Mot Recen_Verson/Final/Lumen-20250310T104005Z-001/Lumen/Baseline - Copy/20250210_u2os-17,42_stellaris_E3_ROI_3.csv	Z:/Zaza/FLIP/Mot Recen_Verson/Final/Lumen-20250310T104005Z-001/Lumen/Baseline - Copy/20250210_u2os-17,42_stellaris_E5_ROI_3.csv	Z:/Zaza/FLIP/Mot Recen_Verson/Final/Lumen-20250310T104005Z-001/Lumen/Baseline - Copy/20250210_u2os-17,42_stellaris_E6_ROI_3.csv	Z:/Zaza/FLIP/Mot Recen_Verson/Final/Lumen-20250310T104005Z-001/Lumen/Baseline - Copy/20250210_u2os-17,42_stellaris_E7_ROI_3.csv	Z:/Zaza/FLIP/Mot Recen_Verson/Final/Lumen-20250310T104005Z-001/Lumen/Baseline - Copy/20250214_u2os-17,42_sp8_E8_ROI_3.csv	Z:/Zaza/FLIP/Mot Recen_Verson/Final/Lumen-20250310T104005Z-001/Lumen/Baseline - Copy/20250214_u2os-17,42_sp8_E9_ROI_3.csv	Z:/Zaza/FLIP/Mot Recen_Verson/Final/Lumen-20250310T104005Z-001/Lumen/Baseline - Copy/20250214_u2os-17,42_sp8_E10_ROI_3.csv	Z:/Zaza/FLIP/Mot Recen_Verson/Final/Lumen-20250310T104005Z-001/Lumen/Baseline - Copy/20250214_u2os-17,42_sp8_E11_ROI_3.csv	18	167.961	88.8254	106.393	315.718	690.597				3	2653.6	599.721	1534.9	2148.96	807.23	675.359	8	16.3572	1241.65	1089.38	1609.31	1997.01	997	227.1	998.782	2607.97	795.587
								1	ROI_3	ROI_3	ROI_3	ROI_3	ROI_3	ROI_3	ROI_3	ROI_3	ROI_3	ROI_3	19	167.02	90.1992	106.441	331.789	665.705				4	2592.43	580.243	1399.23	2084.97	686.462	624.152	9	17.2111	1254.64	1092.73	1629.17	2017.8	988.593	219.15	987.069	2665.63	763.093
								2	0	1	2	3	4	5	6	7	8	9	20	165.444	91.2897	103.67	327.956	664.048				5	2469.93	569.429	1251.48	1600.34	579.215	597.711	10	16.5349	1239.57	1108.46	1604.55	2018.27	984.012	229.5	957.1	2582.86	781.985
								3	48.3668	30.1101	187.413	894.178	808.036	956.213	177.863	62.0886	1017.96	205.255	21	166.088	89.5119	104.616	322.759	678.489				6	2390.95	493.47	1172.58	1646.57	567.69	514.65	11	17.1835	1245.47	1110.83	1632.97	2045.29	958.466	222.644	968.908	2643.15	768.816
								4	47.3544	24.3394	111.757	973.234	835.507	915.939	160.469	51.3864	853.125	168.561	22	165.105	89.0595	104.693	305.849	666.441				7	2295.82	372.808	1063.14	1593.21	540.544	457.762	12	17.2953	1231.61	1105.52	1545.74	1965.93	1033.71	230.443	970.471	2661.33	745.301
								5	37.6635	22.0499	82.068	878.352	380.624	924.739	134.349	39.9793	843.137	170.917	23	165.578	88.0167	103.381	325.616	642.4				8	2151.66	332.615	781.914	1516.02	492.546	405.294	13	17.5288	1213.95	1079.61	1521.35	1967.37	1038.83	218.461	961.287	2679.1	751.056
								6	28.2019	15.7615	63.855	811.918	321.238	801.645	125.074	29.5284	706.353	140.253	0	Z:/Zaza/FLIP/Mot Recen_Verson/Final/Lumen-20250310T104005Z-001/Lumen/Shock - Copy/20250131-u2os-17,42_shock_sp8_E1_ROI_3.csv	Z:/Zaza/FLIP/Mot Recen_Verson/Final/Lumen-20250310T104005Z-001/Lumen/Shock - Copy/20250131-u2os-17,42_shock_sp8_E2_ROI_3.csv	Z:/Zaza/FLIP/Mot Recen_Verson/Final/Lumen-20250310T104005Z-001/Lumen/Shock - Copy/20250131-u2os-17,42_shock_sp8_E3_ROI_3.csv	Z:/Zaza/FLIP/Mot Recen_Verson/Final/Lumen-20250310T104005Z-001/Lumen/Shock - Copy/20250210-u2os-17,42_shock_stellaris_E4_ROI_3.csv	Z:/Zaza/FLIP/Mot Recen_Verson/Final/Lumen-20250310T104005Z-001/Lumen/Shock - Copy/20250210-u2os-17,42_shock_stellaris_E5_ROI_3.csv	Z:/Zaza/FLIP/Mot Recen_Verson/Final/Lumen-20250310T104005Z-001/Lumen/Shock - Copy/20250214-u2os-17,42_shock_sp8_E6_ROI_3.csv	Z:/Zaza/FLIP/Mot Recen_Verson/Final/Lumen-20250310T104005Z-001/Lumen/Shock - Copy/20250214-u2os-17,42_shock_sp8_E7_ROI_3.csv	Z:/Zaza/FLIP/Mot Recen_Verson/Final/Lumen-20250310T104005Z-001/Lumen/Shock - Copy/20250214-u2os-17,42_shock_sp8_E8_ROI_3.csv	9	1968.21	380.292	903.229	1459.38	409.293	313.234	14	16.9068	1231.83	1093.6	1546.44	1995.91	1008.83	221.97	982.649	2615.64	741.081
								7	29.2974	11.8739	72.145	590.653	270.288	657.031	113.184	21.7978	480.505	140.255	1	ROI_3	ROI_3	ROI_3	ROI_3	ROI_3	ROI_3	ROI_3	ROI_3	10	1893.29	334.578	709.781	1332.47	389.848	295.59	15		1231.37	1076.04	1548.47	1999.33	1012.01	220.394	973.047	2679.44	750.794
								8	20.2617	8.5608	32.51	509.921	246.356	555.266	89.345	16.9096	425.272	110.594	2	0	1	2	3	4	5	6	7	11	1859.61	365.845	703.045	1339.22	360.794	199.089	16		1224.15	1092.91	1572.88	1989.91	1034.48	230.732	966.999	2578.76	790.619
								9	14.4148	8.7586	35.928	429.325	182.678	510.96	74.697	11.1024	316.602	86.079	3	108.251	67.0079	67.7992	493.234	828.302	201.425	412.502	271.02	12	1732.36	299.7	609.252	1259.39	309.477	227.293	17		1211.8	1102.54	1527.25	1979.85	1047.26	230.211	984.98	2630.55	752.979
								10	8.6422	6.1692	27.494	336.908	74.441	480.199	72.705	9.3193	247.039	73.302	4	110.441	66.4698	66.3727	479.956	790.479	183.443	358.475	241.293	13	1688.26	270.184	528.93	1195.31	271.033	158.923	18		1220.54	1093.63	1529.69	1953.36	1029.04	225.402	977.904	2626.27	825.977
								11	6.601	4.7597	24.527	302.482	67.64	394.456	75.802	7.0895	213.271	67.089	5	110.356	66.3175	66.9987	452.374	909.344	175.305	365.979	229.475	14	1644	255.546	596.528	1179.09	241.119	191.247	19		1197.05	1090.39	1483.71	1958.1	1022.58	222.167	986.13	2720.95	842.214
								12	5.3001	3.8681	20.029	268.372	47.146	353.263	64.102	5.4905	155.853	53.138	6	112.217	67.7429	67.5997	443.015	894.802	172.352	380.74	207.644	15	1552.1	185.688	498.289	1094.31	248.233	147.176	20		1196.47	1097.75	1474.13	1957.59	1009.99	220.923	995.931	2667.77
								13	4.5646	3.7179	19.011	165.73	33.045	330.855	58.047		142.019	43.109	7	112.198	68.1754	66.5919	420.725	790.497	174.768	341.586	239.433	16	1528.51	159.906	426.71	1076.33	212.519	157.997	21		1173.79	1082.53	1462.13	1963.49	1020.19	208.549	1002.49	2690.09
								14	2.7287	2.8062	8.746	136.408	32.301	287.55	52.695		97.751	38.151	8	116.549	69.2571	68.9495	457.839	778.753	189.059	358.456	231.41	17	1545.96	152.335	473.281	998.03	220.123	159.539	22		1192.07	1080.37	1464.22	1971.26	1021.95	214.264	1002.65	2662.79
								15	2.1951	2.4461	16.817	131.619	31.774	218.441	48.804		97.342	26.805	9	113.719	68.827	69.4508	480.546	814.047	183.726	319.616	246.062	18	1442.75	146.648	421.022	1000.15	167.312	109.531	23		1184.3	1072.41	1443.62	1973.65	1016.37	209.5	1015.87	2716.89
								16	2.2651	2.0413	10.332	89.717	25.71	224.825	40.985		74.994	23.978	10	110.786	69.7881	68.1752	465.19	801.906	178.743	332.281	222.675	19	1457.5	138.824	378.19	1030.53	191.175	87.278	24		1182.46	1099.27	1475.28	2002.42	983.756	216.935	1016.95
								17	1.7212	1.6273	9.885	86.604	14.955	196.518	39.903		53.303		11	112.055	69.4516	68.6752	479.125	759.544	186.477	294.46	229.498	20	1470.49	133.213	375.588	978.43	180.598	117.932	25		1199.49	1100.2	1451.68	1998.97	989.404	211.699	1025.29
								18	1.8043	1.3108	5.986	62.14	16.318	182.332					12	109.695	71.3746	70.0446	433.322	685.013	174.941	283.04		21	1409.26	110.614	342.7	985.989	141.721	100.364	26		1197.65	1098.63	1480.61	1995.15	1002.49	220.827	1033.31
								19			8.333	59.03	12.473	173.582					13	110.675	70.546	69.4685	422.278	710.648		316.632		22	1365.93	111.643	277.996	986.533	162.702	71.234	27		1189.53	1099.57	1460.24	1976.66	998.274	214.884	1040.18
								20				62.385		151.964					14	107.909	70.373	70.2553	426.179	748.339		374.574		23	1328.27	100.232	286.964	954.336	144.764	58.142	28		1201.17	1083.66	1481.06	2015.04	958.837	216.518	1050.4
								0	Z:/Zaza/FLIP/Mot Recen_Verson/Final/Lumen-20250310T104005Z-001/Lumen/Baseline - Copy/20250131-u2os-17,42_sp8_E1_ROI_Target_Nucleus.csv	Z:/Zaza/FLIP/Mot Recen_Verson/Final/Lumen-20250310T104005Z-001/Lumen/Baseline - Copy/20250131-u2os-17,42_sp8_E2_ROI_Target_Nucleus.csv	Z:/Zaza/FLIP/Mot Recen_Verson/Final/Lumen-20250310T104005Z-001/Lumen/Baseline - Copy/20250210_u2os-17,42_stellaris_E3_ROI_Target_Nucleus.csv	Z:/Zaza/FLIP/Mot Recen_Verson/Final/Lumen-20250310T104005Z-001/Lumen/Baseline - Copy/20250210_u2os-17,42_stellaris_E5_ROI_Target_Nucleus.csv	Z:/Zaza/FLIP/Mot Recen_Verson/Final/Lumen-20250310T104005Z-001/Lumen/Baseline - Copy/20250210_u2os-17,42_stellaris_E6_ROI_Target_Nucleus.csv	Z:/Zaza/FLIP/Mot Recen_Verson/Final/Lumen-20250310T104005Z-001/Lumen/Baseline - Copy/20250210_u2os-17,42_stellaris_E7_Target_Nucleus.csv	Z:/Zaza/FLIP/Mot Recen_Verson/Final/Lumen-20250310T104005Z-001/Lumen/Baseline - Copy/20250214_u2os-17,42_sp8_E8_ROI_Target_nucleus.csv	Z:/Zaza/FLIP/Mot Recen_Verson/Final/Lumen-20250310T104005Z-001/Lumen/Baseline - Copy/20250214_u2os-17,42_sp8_E9_ROI_Target_Nucleus.csv	Z:/Zaza/FLIP/Mot Recen_Verson/Final/Lumen-20250310T104005Z-001/Lumen/Baseline - Copy/20250214_u2os-17,42_sp8_E10_ROI_Target_Nucleus.csv	Z:/Zaza/FLIP/Mot Recen_Verson/Final/Lumen-20250310T104005Z-001/Lumen/Baseline - Copy/20250214_u2os-17,42_sp8_E11_ROI_Target_Nucleus.csv	15	107.084	69.804	68.6411	423.399	747.182		361.649		24			212.016	887.739	128.604	64.043	29		1173.53	1078.85	1490.34	1981.97	975.128	226.032	1044.6
								1	Nucleus	Nucleus	Nucleus	Nucleus	Nucleus	Nucleus	Nucleus	Nucleus	Nucleus	Nucleus	16	112.909	68.9746	68.5112	444.971	737.878				25			214.651	923.916	132.732	62.495	30		1198.32	1110.39	1487.2	1985.89	1001.45	230.679	1031.6
								2	0	1	2	3	4	5	6	7	8	9	17	115.514	67.2429	68.5472	380.806	796.93				26			209.865	858.63	110.414		31		1193.71	1097.39	1505.33	1993.94	1003.14	227.382	1000.79
								3	68.5438	39.6712	239.055	737.877	1167.81	973.954	231.858	317.867	974.553	765.264	18	111.356	67.7516	67.7644	394.85	797.471				27			169.09	812.835	107.701		32		1194.54	1075.69	1476.63	1961.15	1006.92	237.173	1021.74
								4	50.5872	34.2681	182.988	662.655	926.831	644.265	209.526	200.708	705.277	549.649	19	112.721	68.6992	68.3471	416.978	821.797				28			210.512	874.419	94.719		33		1169.34	1067.86	1423.3	1953.06	980.681	215.008	1006.78
								5	38.0246	28.8407	151.703	503.378	371.853	468.289	186.739	145.161	575.34	456.754	20	109.382	68.2127	68.7828	399.062	796.844				29			163.753	830.471	78.985		0	Z:/Zaza/FLIP/Mot Recen_Verson/Final/Membrane-20250310T104020Z-001/Membrane/Shock/20250131-u2os-NM-ER007_shock_sp8_E1_ROI_3.csv	Z:/Zaza/FLIP/Mot Recen_Verson/Final/Membrane-20250310T104020Z-001/Membrane/Shock/20250210-u2os_NM-ER007_shock_sp8_E2_ROI_3.csv	Z:/Zaza/FLIP/Mot Recen_Verson/Final/Membrane-20250310T104020Z-001/Membrane/Shock/20250210-u2os_NM-ER007_shock_sp8_E3_ROI_3.csv	Z:/Zaza/FLIP/Mot Recen_Verson/Final/Membrane-20250310T104020Z-001/Membrane/Shock/20250210-u2os_NM-ER007_shock_sp8_E4_ROI_3.csv	Z:/Zaza/FLIP/Mot Recen_Verson/Final/Membrane-20250310T104020Z-001/Membrane/Shock/20250210-u2os_NM-ER007_shock_sp8_E5_ROI_3.csv	Z:/Zaza/FLIP/Mot Recen_Verson/Final/Membrane-20250310T104020Z-001/Membrane/Shock/20250210-u2os_NM-ER007_shock_sp8_E6_ROI_3.csv	Z:/Zaza/FLIP/Mot Recen_Verson/Final/Membrane-20250310T104020Z-001/Membrane/Shock/20250210-u2os_NM-ER007_shock_sp8_E7_ROI_3.csv	Z:/Zaza/FLIP/Mot Recen_Verson/Final/Membrane-20250310T104020Z-001/Membrane/Shock/20250210-u2os-NM-ER007_shock_sp8_E8_ROI_3.csv	Z:/Zaza/FLIP/Mot Recen_Verson/Final/Membrane-20250310T104020Z-001/Membrane/Shock/20250210-u2os-NM-ER007_shock_sp8_E9_ROI_3.csv	Z:/Zaza/FLIP/Mot Recen_Verson/Final/Membrane-20250310T104020Z-001/Membrane/Shock/20250210-u2os-NM-ER007_shock_sp8_E10_ROI_3.csv
								6	28.6377	22.585	126.326	448.895	288.631	247.176	166.359	107.716	458.306	350.118	21	111.472	67.8103	68.8898	430.458	779.115				30			178.245	836.83	80.829		1	ROI_3	ROI_3	ROI_3	ROI_3	ROI_3	ROI_3	ROI_3	ROI_3	ROI_3	ROI_3
								7	21.6991	17.4334	99.314	324.449	233.056	248.438	146.829	80.513	347.851	311.892	22	107.976	66.6524	67.2933	420.187	733.562				31			152.117	781.023	77.917		2	0	1	2	3	4	5	6	7	8	9
								8	16.5534	13.0529	82.637	274.077	185.391	239.289	120.367	60.328	284.332	235.771	23	118.725	64.8936	67.977	388.029	737.206				32			146.077	815.325			3	38.554	1072.16	832.833	1007.56	680.386	836.837	1227.75	223.558	1681.28	522.033
								9	12.5111	11.8984	76.72	226.543	148.603	111.857	109.157	44.146	221.522	183.866	0	Z:/Zaza/FLIP/Mot Recen_Verson/Final/Lumen-20250310T104005Z-001/Lumen/Shock - Copy/20250131-u2os-17,42_shock_sp8_E1_Target_Nucleus.csv	Z:/Zaza/FLIP/Mot Recen_Verson/Final/Lumen-20250310T104005Z-001/Lumen/Shock - Copy/20250131-u2os-17,42_shock_sp8_E2_ROI_Target_Nucleus.csv	Z:/Zaza/FLIP/Mot Recen_Verson/Final/Lumen-20250310T104005Z-001/Lumen/Shock - Copy/20250131-u2os-17,42_shock_sp8_E3_Target_Nucleus.csv	Z:/Zaza/FLIP/Mot Recen_Verson/Final/Lumen-20250310T104005Z-001/Lumen/Shock - Copy/20250210-u2os-17,42_shock_stellaris_E4_ROI_Target_Nucleus.csv	Z:/Zaza/FLIP/Mot Recen_Verson/Final/Lumen-20250310T104005Z-001/Lumen/Shock - Copy/20250210-u2os-17,42_shock_stellaris_E5_ROI_Target_Nucleus.csv	Z:/Zaza/FLIP/Mot Recen_Verson/Final/Lumen-20250310T104005Z-001/Lumen/Shock - Copy/20250214-u2os-17,42_shock_sp8_E6_ROI_Target_Nucleus.csv	Z:/Zaza/FLIP/Mot Recen_Verson/Final/Lumen-20250310T104005Z-001/Lumen/Shock - Copy/20250214-u2os-17,42_shock_sp8_E7_ROI_Target_Nucleus.csv	Z:/Zaza/FLIP/Mot Recen_Verson/Final/Lumen-20250310T104005Z-001/Lumen/Shock - Copy/20250214-u2os-17,42_shock_sp8_E8_ROI_Target_Nucleus.csv	33			146.163	707.932			4	38.2878	1076.28	817.847	1034.92	701.203	830.199	1239.66	228.756	1611	470.272
								10	9.6023	9.2047	57.047	190.65	99.849	111.289	99.229	34.169	180.691	151.244	1	Nucleus	Nucleus	Nucleus	Nucleus	Nucleus	Nucleus	Nucleus	Nucleus	34			136.898	810.468			5	37.1669	1116.87	812.819	1086.67	722.094	857.443	1247.83	238.068	1646.2	464.93
								11	7.3418	6.798	51.114	164.651	69.96	91.007	90.061	25.328	147.362	125.303	2	0	1	2	3	4	5	6	7	35			138.301	787.364			6	36.4086	1113.93	819.179	1103.23	732.906	854.002	1236.71	237.927	1642.27	459.05
								12	5.9742	5.15	44.895	139.829	62.807	68.877	80.169	19.576	113.993	99.573	3	34.2313	127.398	7.11215	101.703	144.559	96.6678	122.787	62.0159	36			134.535	765.114			7	37.1781	1088.04	825.472	1049.13	692.35	845.482	1220.37	233.046	1651.21	468.66
								13	4.8483	5.2291	42.458	117.124	52.085	71.346	71.781		92.445	83.786	4	34.2823	122.973	7.06127	94.8469	131.1	80.5581	90.2228	54.4712	37			124.931	722.91			8	36.623	1105.14	811.177	1093.39	715.87	854.722	1253.85	220.139	1621.47	474.503
								14	3.7764	4.068	39.299	98.126	43.764	72.362	65.787		71.925	70.234	5	34.7407	119.472	7.33229	86.1259	136.774	85.3674	84.1388	55.2763	38			111.51	724.051			9	37.1572	1103.36	798.266	1141.23	743.86	852.376	1256.39	223.879	1686.15	460.063
								15	3.3593	3.8948	29.518	89.178	37.74	63.961	58.714		62.807	54.446	6	35.2224	120.229	7.55244	86.2225	148.624	85.8837	81.8121	59.0088	0	Z:/Zaza/FLIP/Mot Recen_Verson/Final/Membrane-20250310T104020Z-001/Membrane/Baseline/20250131-u2os-NM-ER007_sp8_E1_ROI_3.csv	Z:/Zaza/FLIP/Mot Recen_Verson/Final/Membrane-20250310T104020Z-001/Membrane/Baseline/20250131-u2os-NM-ER007_sp8_E2_ROI_3.csv	Z:/Zaza/FLIP/Mot Recen_Verson/Final/Membrane-20250310T104020Z-001/Membrane/Baseline/20250214-u2os-NM-ER007_sp8_E4_ROI_3.csv	Z:/Zaza/FLIP/Mot Recen_Verson/Final/Membrane-20250310T104020Z-001/Membrane/Baseline/20250214-u2os-NM-ER007_sp8_E5_ROI_3.csv	Z:/Zaza/FLIP/Mot Recen_Verson/Final/Membrane-20250310T104020Z-001/Membrane/Baseline/20250214-u2os-NM-ER007_sp8_E6_ROI_3.csv	Z:/Zaza/FLIP/Mot Recen_Verson/Final/Membrane-20250310T104020Z-001/Membrane/Baseline/20250214-u2os-NM-ER007_sp8_E7_ROI_3.csv	10	38.3209	1111.09	805.445	1110.32	716.327	858.175	1248.01	224.981	1651.12	462.06
								16	2.9986	3.1972	24.244	73.689	31.549	47.056	53.31		50.362	47.147	7	35.5421	117.556	7.38733	97.0555	138.641	82.0952	78.1112	50.4121	1	ROI_3	ROI_3	ROI_3	ROI_3	ROI_3	ROI_3	11	37.9568	1130.23	805.557	1167.24	754.079	870.957	1268.72	223.135	1658.22	468.294
								17	2.9156	2.6372	22.069	68.107	25.659	66.92	49.037		40.402		8	35.6587	114.97	7.84839	94.7635	132.321	73.2808	77.3008	53.9718	2	0	1	2	3	4	5	12	37.6863	1084.16	825.744	1054.25	690.209	816.266	1234.76	223.05	1625.6	465.883
								18	2.4846	2.3803	22.784	46.077	27.423	55.791					9	35.4948	114.707	7.98754	85.975	140.307	72.6811	76.2796	45.9722	3	435.553	431.633	1307.3	768.026	317.433	561.616	13	38.3338	1074.21	834.722	1039.17	693.244	809.693	1229.01	220.367	1632.3	459.938
								19			17.701	44.852	22.474	60.828					10	35.7167	114.894	7.83385	93.5521	139.722	73.5419	79.3952	52.0428	4	475.353	450.962	1503.73	714.409	282.422	527.968	14	38.4784	1104	828.303	1069.95	712.193	824.848	1224.91	205.094	1635.05	470.534
								20				46.165		58.545					11	36.2424	108.405	7.82243	88.8421	139.624	68.9859	78.1616	52.5446	5	499.558	446.428	1527.06	618.617	274.87	493.844	15		1109.25	828.534	1083.23	719.073	833.372	1232.33	199.496	1630.42	471.149
								0	Z:/Zaza/FLIP/Mot Recen_Verson/Final/Lumen-20250310T104005Z-001/Lumen/Baseline - Copy/20250131-u2os-17,42_sp8_E1_ROI_Neibghor_Control.csv	Z:/Zaza/FLIP/Mot Recen_Verson/Final/Lumen-20250310T104005Z-001/Lumen/Baseline - Copy/20250131-u2os-17,42_sp8_E2_ROI_Neibghor_Control.csv	Z:/Zaza/FLIP/Mot Recen_Verson/Final/Lumen-20250310T104005Z-001/Lumen/Baseline - Copy/20250210_u2os-17,42_stellaris_E3_ROI_Neibghor_Control.csv	Z:/Zaza/FLIP/Mot Recen_Verson/Final/Lumen-20250310T104005Z-001/Lumen/Baseline - Copy/20250210_u2os-17,42_stellaris_E5_ROI_Neibghor_Control.csv	Z:/Zaza/FLIP/Mot Recen_Verson/Final/Lumen-20250310T104005Z-001/Lumen/Baseline - Copy/20250210_u2os-17,42_stellaris_E6_ROI_Neibghor_Control.csv	Z:/Zaza/FLIP/Mot Recen_Verson/Final/Lumen-20250310T104005Z-001/Lumen/Baseline - Copy/20250210_u2os-17,42_stellaris_E7_Neibghor_Control.csv	Z:/Zaza/FLIP/Mot Recen_Verson/Final/Lumen-20250310T104005Z-001/Lumen/Baseline - Copy/20250214_u2os-17,42_sp8_E8_ROI_neibghor_control.csv	Z:/Zaza/FLIP/Mot Recen_Verson/Final/Lumen-20250310T104005Z-001/Lumen/Baseline - Copy/20250214_u2os-17,42_sp8_E9_ROI_Neibghor_control.csv	Z:/Zaza/FLIP/Mot Recen_Verson/Final/Lumen-20250310T104005Z-001/Lumen/Baseline - Copy/20250214_u2os-17,42_sp8_E10_ROI_Neibghor_Control.csv	Z:/Zaza/FLIP/Mot Recen_Verson/Final/Lumen-20250310T104005Z-001/Lumen/Baseline - Copy/20250214_u2os-17,42_sp8_E11_ROI_Neibghor_Control.csv	12	36.0791	110.015	7.96989	93.6524	136.991	72.9729	80.496		6	455.253	389.622	1491.63	719.359	301.749	496.289	16		1069.39	847.784	1012.2	664.87	816.535	1231.5	201.494	1612.92	482.626
								1	Control	Control	Control	Control	Control	Control	Control	Control	Control	Control	13	36.495	108.559	7.24922	81.9909	141.517		82.7425		7	472.407	379.83	1336.79	733.161	336.61	553.047	17		1066.8	860.5	999.963	652.161	787.632	1224.61	208.586	1606.49	481.519
								2	0	1	2	3	4	5	6	7	8	9	14	36.4723	107.635	7.44237	86.9006	138.689		84.6818		8	446.942	394.16	1497.17	712.875	325.51	529.709	18		1088.99	844.447	1036.01	677.219	816.665	1241.74	211.962	1615.89	483.078
								3	103.317	76.3624	317.418	3295.25	3018.6	1918.13	1515.4	257.38	1065.16	1219.54	15	37.1737	110.91	7.892	77.7463	143.982		85.2951		9	492.048	350.731	1332.66	689.529	283.287	421.076	19		1077.26	837.163	1019.8	655.833	808.724	1228.4	205.026	1599.86	498.009
								4	103.738	71.0545	292.695	3358.89	2922.65	1839.82	1538.22	255.555	990.93	1211.65	16	36.7803	111.028	7.91381	78.1667	141.041				10	467.101	307.505	1310.29	656.553	274.74	416.58	20		1082.67	829.512	1016.58	656.967	809.943	1224.32	206.492	1580.76
								5	104.949	71.3033	306.154	3397.72	2949.79	1852.86	1526.79	249.91	1059.79	1093.35	17	35.986	112.291	7.82866	82.2995	145.17				11	433.904	308.087	1245.21	688.564	270.726	325.511	21		1082.23	841.413	1014.45	668.62	824.813	1222.57	204.809	1616.28
								6	104.151	65.8389	308.562	3313.96	2860.5	1794.9	1547.97	252.046	1097.1	1142.3	18	35.4823	106.471	8.14019	70.5424	145.036				12	413.909	361.972	1142.89	667.67	249.691	383.545	22		1069.95	834.927	1020.88	647.331	812.98	1200.5	203.698	1608
								7	107.757	59.7248	265.259	3398.89	2815.53	1859.4	1565.41	253.126	1041.23	1084.57	19	35.1509	107.876	7.36864	79.4415	146.605				13	371.557	319.586	1203.88	642.919	235.875	303.798	23		1057.73	817.075	993.061	656.551	811.524	1213.43	198.785	1607.13
								8	105.149	55.3326	305.3	3224.85	2822.76	1812.25	1579.25	258.445	1082.04	1212.83	20	35.1284	111.46	7.57321	76.2591	146.072				14	429.03	374.607	1105.91	624.941	205.123	356.711	24		1099.4	806.917	1031.23	685.104	812.608	1232.07	204.577
								9	102.626	65.8498	305.717	3271.64	2752.09	1790.65	1566.42	252.448	1061.51	1190.72	21	35.2747	113.287	7.3136	67.583	151.289				15	381.817	304.341	999.427	577.897	228.325	308.222	25		1097	800.549	1044.89	686.087	818.219	1247.22	203.268
								10	101.977	61.6514	281.105	3237.66	2821.41	1822.34	1573.5	251.629	1098.94	1130.46	22	34.8627	113.666	7.21911	69.041	149.702				16	409.489	324.345	1067.71	626.706	195.117	338.392	26		1074.05	823.784	1030.73	673.406	800.256	1236.28	212.271
								11	101.506	56.5717	284.16	3272.5	2783.22	1811.1	1577.32	254.209	1166.14	1196.89	23	34.847	115.067	7.53271	63.901	150.039				17	431.779	295.835	986.411	550.623	218.461	358.356	27		1089.44	819.911	1019.23	674.071	815.565	1220.63	219.088
								12	105.318	53.6583	276.804	3273.82	2728.39	1792.92	1548.72	257.088	1083.77	1211.55	0	Z:/Zaza/FLIP/Mot Recen_Verson/Final/Lumen-20250310T104005Z-001/Lumen/Shock - Copy/20250131-u2os-17,42_shock_sp8_E1_ROI_Neibghor_Control.csv	Z:/Zaza/FLIP/Mot Recen_Verson/Final/Lumen-20250310T104005Z-001/Lumen/Shock - Copy/20250131-u2os-17,42_shock_sp8_E2_ROI_Neibghor_Control.csv	Z:/Zaza/FLIP/Mot Recen_Verson/Final/Lumen-20250310T104005Z-001/Lumen/Shock - Copy/20250131-u2os-17,42_shock_sp8_E3_ROI_Neibghor_Control.csv	Z:/Zaza/FLIP/Mot Recen_Verson/Final/Lumen-20250310T104005Z-001/Lumen/Shock - Copy/20250210-u2os-17,42_shock_stellaris_E4_ROI_Neibghor_Control.csv	Z:/Zaza/FLIP/Mot Recen_Verson/Final/Lumen-20250310T104005Z-001/Lumen/Shock - Copy/20250210-u2os-17,42_shock_stellaris_E5_ROI_Neibghor_Control.csv	Z:/Zaza/FLIP/Mot Recen_Verson/Final/Lumen-20250310T104005Z-001/Lumen/Shock - Copy/20250214-u2os-17,42_shock_sp8_E6_ROI_Neibghor_Control.csv	Z:/Zaza/FLIP/Mot Recen_Verson/Final/Lumen-20250310T104005Z-001/Lumen/Shock - Copy/20250214-u2os-17,42_shock_sp8_E7_ROI_Neibghor_Control.csv	Z:/Zaza/FLIP/Mot Recen_Verson/Final/Lumen-20250310T104005Z-001/Lumen/Shock - Copy/20250214-u2os-17,42_shock_sp8_E8_ROI_Neibghor_Control.csv	18	388.031	239.704	887.375	550.585	164.209	264.742	28		1121.98	818.085	1060.6	702.772	831.254	1250.8	212.654
								13	98.046	67.0046	307.189	3315.12	2751.73	1771.66	1563.95		1118.84	1188.37	1	Control	Control	Control	Control	Control	Control	Control	Control	19	362.826	234.974	875.451	560.465	184.667	240.145	29		1100.51	836.197	1047.15	710.587	818.604	1235.39	211.662
								14	100.637	64.7081	306.351	3219.51	2758.19	1756.74	1565.29		1000.08	1208.54	2	0	1	2	3	4	5	6	7	20	300.582	189.395	841.175	544.132	177.044	301.539	30		1091.7	831.171	1008.54	670.768	805.955	1234.16	214
								15	102.853	78.7603	302.707	3183.51	2800.1	1798.93	1557.5		1072.58	1259.18	3	103.539	141.006	123.812	902.218	1621.4	268.732	530.799	88.2556	21	258.179	183.099	759.482	516.265	141.205	297.053	31		1088.52	845.242	990.008	659.6	769.75	1223.58	210.177
								16	104.561	76.9272	298.859	3235.55	2726.94	1764.86	1529.22		1029.79	1132.92	4	103.731	145.756	122.501	881.479	1560.33	256.326	525.054	86.6283	22	252.894	179.264	805.33	523.086	166.095	249.86	32		1077.8	838.671	979.045	641.616	754.51	1227.89	206.293
								17	105.37	77.5034	301.988	3114.69	2767.49	1813.49	1521.19		957.872		5	106.144	149.75	124.442	901.126	1569.32	266.521	525.037	80.439	23	244.024	168.128	666.262	543.805	153.555	227.545	33		1068.53	840.207	971.323	636.898	790.122	1213.12	208.502
								18	103.062	85.1445	275.675	3144.63	2785.45	1780.62					6	107.109	149.222	121.097	889.877	1541.46	262.654	524.43	81.9197	24			701.062	501.721	132.286	226.383	0	Z:/Zaza/FLIP/Mot Recen_Verson/Final/Membrane-20250310T104020Z-001/Membrane/Shock/20250131-u2os-NM-ER007_shock_sp8_E1_ROI_Target_Nucleus.csv	Z:/Zaza/FLIP/Mot Recen_Verson/Final/Membrane-20250310T104020Z-001/Membrane/Shock/20250210-u2os_NM-ER007_shock_sp8_E2_ROI_Target_Nucleus_Bleach.csv	Z:/Zaza/FLIP/Mot Recen_Verson/Final/Membrane-20250310T104020Z-001/Membrane/Shock/20250210-u2os_NM-ER007_shock_sp8_E3_ROI_Target_Nucleus_Bleach.csv	Z:/Zaza/FLIP/Mot Recen_Verson/Final/Membrane-20250310T104020Z-001/Membrane/Shock/20250210-u2os_NM-ER007_shock_sp8_E4_ROI_Target_Nucleus_Bleach.csv	Z:/Zaza/FLIP/Mot Recen_Verson/Final/Membrane-20250310T104020Z-001/Membrane/Shock/20250210-u2os_NM-ER007_shock_sp8_E5_ROI_Target_Nucleus.csv	Z:/Zaza/FLIP/Mot Recen_Verson/Final/Membrane-20250310T104020Z-001/Membrane/Shock/20250210-u2os_NM-ER007_shock_sp8_E6_ROI_Target_Nucleus.csv	Z:/Zaza/FLIP/Mot Recen_Verson/Final/Membrane-20250310T104020Z-001/Membrane/Shock/20250210-u2os_NM-ER007_shock_sp8_E7_ROI_Target_Nucleus_Bleach.csv	Z:/Zaza/FLIP/Mot Recen_Verson/Final/Membrane-20250310T104020Z-001/Membrane/Shock/20250210-u2os-NM-ER007_shock_sp8_E8_Target_Nucleus.csv	Z:/Zaza/FLIP/Mot Recen_Verson/Final/Membrane-20250310T104020Z-001/Membrane/Shock/20250210-u2os-NM-ER007_shock_sp8_E9_ROI_Target_Nucleus.csv	Z:/Zaza/FLIP/Mot Recen_Verson/Final/Membrane-20250310T104020Z-001/Membrane/Shock/20250210-u2os-NM-ER007_shock_sp8_E10_ROI_Target_Nucleus.csv
								19			290.75	3141.25	2814.15	1780.1					7	108.358	147.307	123.65	902.55	1568.26	263.519	538.69	81.7254	25			682.48	537.316	143.192	240.265	1	Nucleus	Nucleus	Nucleus	Nucleus	Nucleus	Nucleus	Nucleus	Nucleus	Nucleus	Nucleus
								20				3121.01		1808.87					8	108.207	141.584	127.366	869.908	1563.74	254.085	514.219	80.7234	26			622.807	497.11	119.348		2	0	1	2	3	4	5	6	7	8	9
								0	Z:/Zaza/FLIP/Mot Recen_Verson/Final/Lumen-20250310T104005Z-001/Lumen/Baseline - Copy/20250131-u2os-17,42_sp8_E1_ROI_1_Bleach.csv	Z:/Zaza/FLIP/Mot Recen_Verson/Final/Lumen-20250310T104005Z-001/Lumen/Baseline - Copy/20250131-u2os-17,42_sp8_E2_ROI_1_Bleach.csv	Z:/Zaza/FLIP/Mot Recen_Verson/Final/Lumen-20250310T104005Z-001/Lumen/Baseline - Copy/20250210_u2os-17,42_stellaris_E3_ROI_1_Bleach.csv	Z:/Zaza/FLIP/Mot Recen_Verson/Final/Lumen-20250310T104005Z-001/Lumen/Baseline - Copy/20250210_u2os-17,42_stellaris_E5_ROI_1_Bleach.csv	Z:/Zaza/FLIP/Mot Recen_Verson/Final/Lumen-20250310T104005Z-001/Lumen/Baseline - Copy/20250210_u2os-17,42_stellaris_E6_ROI_1_Bleach.csv	Z:/Zaza/FLIP/Mot Recen_Verson/Final/Lumen-20250310T104005Z-001/Lumen/Baseline - Copy/20250210_u2os-17,42_stellaris_E7_ROI_1_bleach.csv	Z:/Zaza/FLIP/Mot Recen_Verson/Final/Lumen-20250310T104005Z-001/Lumen/Baseline - Copy/20250214_u2os-17,42_sp8_E8_ROI_1_Bleach.csv	Z:/Zaza/FLIP/Mot Recen_Verson/Final/Lumen-20250310T104005Z-001/Lumen/Baseline - Copy/20250214_u2os-17,42_sp8_E9_ROI_1_bleach.csv	Z:/Zaza/FLIP/Mot Recen_Verson/Final/Lumen-20250310T104005Z-001/Lumen/Baseline - Copy/20250214_u2os-17,42_sp8_E10_ROI_1_Bleach.csv	Z:/Zaza/FLIP/Mot Recen_Verson/Final/Lumen-20250310T104005Z-001/Lumen/Baseline - Copy/20250214_u2os-17,42_sp8_E11_ROI_1_Bleach.csv	9	107.412	137.66	127.356	824.98	1558.97	262.431	524.659	81.7781	27			695.945	475.83	114.198		3	16.4659	734.47	578.15	704.81	764.109	688.183	611.354	357.153	2330.68	573.556
								1	ROI_1	ROI_1	ROI_1	ROI_1	ROI_1	ROI_1	ROI_1	ROI_1	ROI_1	ROI_1	10	106.623	131.388	126.146	859.953	1568.02	254.476	512.237	79.6515	28			631.095	505.953	97.634		4	17.4555	744.032	584.553	708.586	766.831	694.242	622.606	344.313	2262.36	525.34
								2	0	1	2	3	4	5	6	7	8	9	11	109.37	154.718	128.223	841.775	1586.14	260.486	516.534	82.398	29			657.7	458.903	84.3		5	17.8234	748.565	594.962	714.875	758.458	700.274	621.246	342.551	2276.6	510.383
								3	1	1	1	1	1	1	1	1	1	1	12	109.287	148.937	126.553	843.394	1564.19	259.838	500.981		30			602.996	456.078	95.501		6	16.9597	747.839	592.235	714.365	755.661	695.336	623.574	343.007	2243.78	517.696
								4	0.378269	0.558614	0.316999	0.452164	0.589788	0.576234	0.414402	0.391839	0.430172	0.273561	13	110.866	155.106	127.718	849.697	1561.46		502.445		31			616.275	424.898	94.578		7	16.8125	743.112	582.999	710.09	755.653	693.135	619.342	341.096	2264.78	504.84
								5	0.268223	0.509708	0.204764	0.284671	0.12975	0.428852	0.294233	0.262837	0.342567	0.177806	14	108.815	155.656	127.969	838.576	1553.48		457.563		32			598.368	456.256			8	17.3342	747.099	594.335	716.194	755.387	701.156	622.222	341.741	2252.96	510.669
								6	0.197842	0.37214	0.144391	0.246487	0.0994188	0.36516	0.243107	0.203367	0.270327	0.120643	15	111.123	148	128.532	759.059	1553.08		477.678		33			579.317	412.228			9	16.6981	747.854	604.577	718.663	751.351	702.061	620.6	341.957	2285.77	506.435
								7	0.145073	0.286961	0.100718	0.153181	0.0860964	0.33205	0.206222	0.153998	0.20739	0.107445	16	110.572	144.193	129.305	766.347	1552.89				34			572.713	445.465			10	17.1536	748.273	604.372	712.764	752.423	698.857	625.582	338.508	2246.48	493.397
								8	0.115019	0.203656	0.083891	0.130063	0.0551022	0.251989	0.156719	0.116271	0.172277	0.0763508	17	109.292	143.855	127.671	745.261	1559.77				35			555.673	422.169			11	17.6707	753.608	613.825	720.755	750.466	698.047	624.163	338.788	2273.98	502.65
								9	0.0891464	0.213323	0.0711532	0.115242	0.0530183	0.243723	0.149479	0.0923907	0.132418	0.0558356	18	109.093	160.652	126.969	741.741	1545.61				36			527.899	417.664			12	17.5494	747.743	584.843	697.045	753.582	689.464	614.975	339.798	2284.12	488.17
								10	0.0639052	0.149824	0.0528288	0.088204	0.0190137	0.206599	0.1293	0.0703838	0.111586	0.0494523	19	108.902	158.394	125.645	716.268	1568.42				37			510.738	407.999			13	16.0114	743.194	583.396	702.88	751.431	680.145	615.404	340.852	2282.46	496.609
								11	0.0473753	0.103868	0.0455417	0.0836631	0.0176561	0.164992	0.123426	0.0596552	0.0909451	0.0408193	20	107.194	155.81	125.997	722.13	1547.93				38			502.133	404.698			14	16.5379	749.873	595.434	702.382	751.048	692.908	613.814	341.694	2265.27	501.044
								12	0.0341704	0.0771233	0.0362207	0.065638	0.0142584	0.144694	0.103128	0.0461617	0.0706485	0.0313928	21	107.43	147.599	127.081	668.753	1543.08				0	Z:/Zaza/FLIP/Mot Recen_Verson/Final/Membrane-20250310T104020Z-001/Membrane/Baseline/20250131-u2os-NM-ER007_sp8_E1_ROI_Target_Nucleus.csv	Z:/Zaza/FLIP/Mot Recen_Verson/Final/Membrane-20250310T104020Z-001/Membrane/Baseline/20250131-u2os-NM-ER007_sp8_E2_ROI_Target_Nucleus.csv	Z:/Zaza/FLIP/Mot Recen_Verson/Final/Membrane-20250310T104020Z-001/Membrane/Baseline/20250214-u2os-NM-ER007_sp8_E4_ROI_Target_Nucleus.csv	Z:/Zaza/FLIP/Mot Recen_Verson/Final/Membrane-20250310T104020Z-001/Membrane/Baseline/20250214-u2os-NM-ER007_sp8_E5_ROI_Target_Nucleus.csv	Z:/Zaza/FLIP/Mot Recen_Verson/Final/Membrane-20250310T104020Z-001/Membrane/Baseline/20250214-u2os-NM-ER007_sp8_E6_ROI_Target_Nucleus.csv	Z:/Zaza/FLIP/Mot Recen_Verson/Final/Membrane-20250310T104020Z-001/Membrane/Baseline/20250214-u2os-NM-ER007_sp8_E7_ROI_Target_Nucleus.csv	15		745.005	593.861	703.701	742.847	691.166	617.207	340.767	2285.92	499.793
								13	0.0266423	0.081411	0.0289669	0.0529088	0.0100736	0.143609	0.10678		0.0595548	0.0258108	22	107.334	150.194	126.601	654.094	1553.19				1	Nucleus	Nucleus	Nucleus	Nucleus	Nucleus	Nucleus	16		745.144	586.098	697.864	752.702	691.453	616.582	341.664	2246.85	519.86
								14	0.019557	0.0611901	0.0242508	0.0397012	0.010638	0.121705	0.0905626		0.0451604	0.0220073	23	105.56	142.633	124.381	645.422	1540.52				2	0	1	2	3	4	5	17		739.863	581.352	692.842	748.925	687.889	613.624	342.67	2280.45	511.042
								15	0.0150779	0.0565127	0.0178531	0.0393142	0.0128387	0.0977592	0.0831071		0.0374886	0.016961	0	Z:/Zaza/FLIP/Mot Recen_Verson/Final/Lumen-20250310T104005Z-001/Lumen/Shock - Copy/20250131-u2os-17,42_shock_sp8_E1_ROI_1_Bleach.csv	Z:/Zaza/FLIP/Mot Recen_Verson/Final/Lumen-20250310T104005Z-001/Lumen/Shock - Copy/20250131-u2os-17,42_shock_sp8_E2_ROI_1_Bleach.csv	Z:/Zaza/FLIP/Mot Recen_Verson/Final/Lumen-20250310T104005Z-001/Lumen/Shock - Copy/20250131-u2os-17,42_shock_sp8_E3_ROI_1_Bleach.csv	Z:/Zaza/FLIP/Mot Recen_Verson/Final/Lumen-20250310T104005Z-001/Lumen/Shock - Copy/20250210-u2os-17,42_shock_stellaris_E4_ROI_1_Bleach.csv	Z:/Zaza/FLIP/Mot Recen_Verson/Final/Lumen-20250310T104005Z-001/Lumen/Shock - Copy/20250210-u2os-17,42_shock_stellaris_E5_ROI_1_Bleach.csv	Z:/Zaza/FLIP/Mot Recen_Verson/Final/Lumen-20250310T104005Z-001/Lumen/Shock - Copy/20250214-u2os-17,42_shock_sp8_E6_ROI_1_Bleach.csv	Z:/Zaza/FLIP/Mot Recen_Verson/Final/Lumen-20250310T104005Z-001/Lumen/Shock - Copy/20250214-u2os-17,42_shock_sp8_E7_ROI_1_Bleach.csv	Z:/Zaza/FLIP/Mot Recen_Verson/Final/Lumen-20250310T104005Z-001/Lumen/Shock - Copy/20250214-u2os-17,42_shock_sp8_E8_ROI_1_Bleach.csv	3	1360.79	1267.32	1354.82	1258.33	727.296	1096.62	18		746.594	590.551	693.058	749.679	680.641	616.396	343.969	2281.71	532.258
								16	0.0123048	0.0448829	0.0162032	0.0277361	0.00708856	0.107076	0.0653601		0.029768	0.0134945	1	ROI_1	ROI_1	ROI_1	ROI_1	ROI_1	ROI_1	ROI_1	ROI_1	4	1377.54	1264.84	1382.75	1185.15	651.549	1029.78	19		741.637	580.416	690.692	751.41	688.203	610.725	344.786	2332.8	561.781
								17	0.00895819	0.0408782	0.0144986	0.0242458	0.00492749	0.0867427	0.0633361		0.0236003		2	0	1	2	3	4	5	6	7	5	1359.82	1234.31	1266.45	1002.46	587.546	972.929	20		740.785	587.879	685.393	751.239	683.951	612.119	346.284	2301.6
								18	0.00813061	0.0373488	0.0156638	0.0176514	0.00644222	0.0896517					3	1	1	1	1	1	1	1	1	6	1387.21	1227.58	1264.32	1085.52	585.571	883.938	21		740.896	587.6	689.779	749.097	686.237	613.856	348.286	2314.33
								19			0.00904303	0.0165562	0.0057624	0.0884739					4	0.0255043	0.132966	0.00181644	0.0253956	0.015963	0.0122522	0.0811995	0.0581365	7	1362.76	1212.27	1197.96	1072.08	570.323	832.616	22		738.488	586.906	688.193	747.148	683.284	610.407	349.478	2307.77
								20				0.0152514		0.0767763					5	0.0196746	0.0760759	0.00159656	0.0145122	0.0112063	0.011323	0.0482253	0.045182	8	1320.52	1160.34	1035.81	1043.84	535.973	779.019	23		737.507	587.442	684.272	744.75	677.037	611.646	349.4	2338.69
								0	Z:/Zaza/FLIP/Mot Recen_Verson/Final/Lumen-20250310T104005Z-001/Lumen/Baseline - Copy/20250131-u2os-17,42_sp8_E1_ROI_2.csv	Z:/Zaza/FLIP/Mot Recen_Verson/Final/Lumen-20250310T104005Z-001/Lumen/Baseline - Copy/20250131-u2os-17,42_sp8_E2_ROI_2.csv	Z:/Zaza/FLIP/Mot Recen_Verson/Final/Lumen-20250310T104005Z-001/Lumen/Baseline - Copy/20250210_u2os-17,42_stellaris_E3_ROI_2.csv	Z:/Zaza/FLIP/Mot Recen_Verson/Final/Lumen-20250310T104005Z-001/Lumen/Baseline - Copy/20250210_u2os-17,42_stellaris_E5_ROI_2.csv	Z:/Zaza/FLIP/Mot Recen_Verson/Final/Lumen-20250310T104005Z-001/Lumen/Baseline - Copy/20250210_u2os-17,42_stellaris_E6_ROI_2.csv	Z:/Zaza/FLIP/Mot Recen_Verson/Final/Lumen-20250310T104005Z-001/Lumen/Baseline - Copy/20250210_u2os-17,42_stellaris_E7_ROI_2.csv	Z:/Zaza/FLIP/Mot Recen_Verson/Final/Lumen-20250310T104005Z-001/Lumen/Baseline - Copy/20250214_u2os-17,42_sp8_E8_ROI_2.csv	Z:/Zaza/FLIP/Mot Recen_Verson/Final/Lumen-20250310T104005Z-001/Lumen/Baseline - Copy/20250214_u2os-17,42_sp8_E9_ROI_2.csv	Z:/Zaza/FLIP/Mot Recen_Verson/Final/Lumen-20250310T104005Z-001/Lumen/Baseline - Copy/20250214_u2os-17,42_sp8_E10_ROI_2.csv	Z:/Zaza/FLIP/Mot Recen_Verson/Final/Lumen-20250310T104005Z-001/Lumen/Baseline - Copy/20250214_u2os-17,42_sp8_E11_ROI_2.csv	6	0.0158151	0.0373786	0.00095602	0.0128496	0.00924783	0.00952968	0.0383153	0.0434472	9	1303.81	1145.04	1131.33	1028.39	494.032	715.175	24		742.294	599.252	695.198	747.159	689.737	614.541	351.77
								1	ROI_2	ROI_2	ROI_2	ROI_2	ROI_2	ROI_2	ROI_2	ROI_2	ROI_2	ROI_2	7	0.0130223	0.0212257	0.00117591	0.0152311	0.00556676	0.00875408	0.0303601	0.0333758	10	1298.93	1127.39	983.493	963.943	480.936	658.096	25		742.811	598.158	687.636	748.249	688.42	615.651	353.812
								2	0	1	2	3	4	5	6	7	8	9	8	0.0111696	0.0173805	0.00086998	0.021962	0.00411438	0.00704932	0.0297847	0.0298819	11	1241.02	1112.62	992.952	961.777	466.1	597.881	26		742.307	593.852	692.751	752.72	686.458	618.102	356.399
								3	1	1	1	1	1	1	1	1	1	1	9	0.00929706	0.00070488	0.00130019	0.0075417	0.00528716	0.00652569	0.025124	0.0281911	12	1195.82	1093.59	919.805	928.088	440.231	606.309	27		739.538	592.648	691.085	747.066	689.876	613.186	359.926
								4	0.749057	0.724761	0.662301	0.932898	0.480822	0.717754	0.974497	0.830317	0.786905	0.67436	10	0.00971521	0.00085932	0.00092734	0.0146879	0.00680549	0.00672255	0.0248436	0.0286309	13	1184.26	1073.45	844.452	902.204	417.13	540.182	28		751.256	601.885	690.428	752.067	691.313	621.796	360.218
								5	0.563237	0.590866	0.536762	0.712487	0.295092	0.892043	0.820312	0.603917	0.771258	0.648246	11	0.00800444	0.00069696	0.0007935	0.00724463	0.00544602	0.00539182	0.0212674	0.0310498	14	1168.31	1061.99	911.628	888.273	385.394	550.386	29		743.614	604.57	691.112	743.538	695.341	617.143	361.035
								6	0.425781	0.443752	0.438425	0.619247	0.201062	0.769198	0.73137	0.478661	0.65927	0.46704	12	0.00775264	0.00072468	0.00090822	0.0138967	0.00334708	0.0059745	0.0214468		15	1133.25	1036.92	828.503	841.189	398.116	505.666	30		748.232	594.398	687.528	751.274	693.177	619.744	360.174
								7	0.322432	0.335728	0.310965	0.428156	0.143464	0.674483	0.614506	0.339442	0.428718	0.560013	13	0.00643408	0.00070884	0.00089866	0.00868075	0.0039551		0.022801		16	1122.06	1030.36	737.129	845.859	365.156	496.954	31		744.839	593.798	688.878	754.479	690.712	616.01	356.553
								8	0.233009	0.245177	0.272918	0.343266	0.10422	0.562887	0.445295	0.237073	0.388021	0.363947	14	0.00654396	0.00043164	0.00059273	0.0197791	0.00282385		0.0267786		17	1099.1	1003.54	788.435	793.671	372.181	488.078	32		742.945	588.23	680.874	754.073	690.323	618.569	359.609
								9	0.173852	0.227529	0.23863	0.296179	0.0811914	0.497109	0.408519	0.176674	0.265951	0.240865	15	0.00674846	0.00052668	0.00107075	0.00677686	0.00474637		0.022793		18	1064.93	993.913	740.475	789.807	333.81	448.522	33		733.966	583.547	678.663	746.66	685.139	611.346	358.018
								10	0.131815	0.167178	0.168373	0.229162	0.0588898	0.415045	0.37682	0.133321	0.22699	0.186877	16	0.00511552	0.00060588	0.00066922	0.00972789	0.00412466				19	1021.07	964.296	674.005	796.865	350.26	421.6	0	Z:/Zaza/FLIP/Mot Recen_Verson/Final/Membrane-20250310T104020Z-001/Membrane/Shock/20250131-u2os-NM-ER007_shock_sp8_E1_ROI_Neibghor_Control.csv	Z:/Zaza/FLIP/Mot Recen_Verson/Final/Membrane-20250310T104020Z-001/Membrane/Shock/20250210-u2os_NM-ER007_shock_sp8_E2_ROI_Neibghor_Control.csv	Z:/Zaza/FLIP/Mot Recen_Verson/Final/Membrane-20250310T104020Z-001/Membrane/Shock/20250210-u2os_NM-ER007_shock_sp8_E3_ROI_Neibghor_Control.csv	Z:/Zaza/FLIP/Mot Recen_Verson/Final/Membrane-20250310T104020Z-001/Membrane/Shock/20250210-u2os_NM-ER007_shock_sp8_E4_ROI_Neibghor_Control.csv	Z:/Zaza/FLIP/Mot Recen_Verson/Final/Membrane-20250310T104020Z-001/Membrane/Shock/20250210-u2os_NM-ER007_shock_sp8_E5_ROI_Neibghor_Control.csv	Z:/Zaza/FLIP/Mot Recen_Verson/Final/Membrane-20250310T104020Z-001/Membrane/Shock/20250210-u2os_NM-ER007_shock_sp8_E6_ROI_Neibghor_Control.csv	Z:/Zaza/FLIP/Mot Recen_Verson/Final/Membrane-20250310T104020Z-001/Membrane/Shock/20250210-u2os-NM-ER007_shock_sp8_E7_ROI_Neibghor_Control.csv	Z:/Zaza/FLIP/Mot Recen_Verson/Final/Membrane-20250310T104020Z-001/Membrane/Shock/20250210-u2os-NM-ER007_shock_sp8_E8_Neibghor_Control.csv	Z:/Zaza/FLIP/Mot Recen_Verson/Final/Membrane-20250310T104020Z-001/Membrane/Shock/20250210-u2os-NM-ER007_shock_sp8_E9_ROI_Neibghor_Control.csv	Z:/Zaza/FLIP/Mot Recen_Verson/Final/Membrane-20250310T104020Z-001/Membrane/Shock/20250210-u2os-NM-ER007_shock_sp8_E10_ROI_Neibghor_Control.csv
								11	0.100327	0.129164	0.144955	0.183163	0.0432649	0.343252	0.329191	0.0984193	0.227204	0.17812	17	0.00614412	0.00064152	0.00066922	0.0142825	0.00359243				20	990.258	946.314	684.082	779.812	342.675	436.369	1	Control	Control	Control	Control	Control	Control	Control	Control	Control	Control
								12	0.0693434	0.0924952	0.114731	0.135619	0.0341035	0.305748	0.264506	0.0773982	0.152949	0.116516	18	0.00634404	0.00054648	0.00046845	0.00212875	0.00333766				21	926.989	930.186	653.958	766.584	308.724	414.955	2	0	1	2	3	4	5	6	7	8	9
								13	0.0539583	0.099177	0.0806684	0.105791	0.0255731	0.289352	0.274335		0.131909	0.126868	19	0.00578396	0.00043164	0.00078394	0.0119666	0.00406814				22	910.905	915.832	580.112	755.306	326.076	388.182	3	14.2235	1833.11	1833.11	1833.11	1833.11	1833.11	1833.11	1000.21	3371.75	2315.8
								14	0.0416423	0.0760485	0.072429	0.0908127	0.0210623	0.254893	0.233878		0.0861177	0.0917059	20	0.00617006	0.00035244	0.00071702	0.00719211	0.00249971				23	884.233	887.547	592.092	746.818	316.709	359.623	4	14.1782	1865.95	1865.95	1865.95	1865.95	1865.95	1865.95	992.797	3342.92	2232.99
								15	0.0321351	0.0745133	0.0482991	0.0966001	0.0176484	0.207426	0.208136		0.0812937	0.0690272	21	0.00492781	0.00052668	0.00052581	0.0102203	0.00239952				24			518.378	721.08	299.894	359.688	5	14.5049	1867.83	1867.83	1867.83	1867.83	1867.83	1867.83	982.91	3350.78	2166.64
								16	0.0241112	0.0595578	0.0433045	0.0739977	0.0133928	0.200274	0.16165		0.0646361	0.0566184	22	0.00501785	0.0006138	0.0007935	0.00559842	0.00279045				25			523.824	723.667	301.805	355.117	6	14.6896	1864.12	1864.12	1864.12	1864.12	1864.12	1864.12	984.161	3265.26	2216.38
								17	0.0169157	0.0468862	0.0386648	0.0768564	0.00944837	0.170486	0.161901		0.0488515		23	0.00398315	0.00072468	0.0006979	0.00618436	0.0032456				26			515.748	682.997	281.551		7	14.4372	1846.54	1846.54	1846.54	1846.54	1846.54	1846.54	991.144	3319.83	2214.01
								18	0.0124817	0.0422806	0.036418	0.0543292	0.00929541	0.158925					0	Z:/Zaza/FLIP/Mot Recen_Verson/Final/Lumen-20250310T104005Z-001/Lumen/Shock - Copy/20250131-u2os-17,42_shock_sp8_E1_ROI_2.csv	Z:/Zaza/FLIP/Mot Recen_Verson/Final/Lumen-20250310T104005Z-001/Lumen/Shock - Copy/20250131-u2os-17,42_shock_sp8_E2_ROI_2.csv	Z:/Zaza/FLIP/Mot Recen_Verson/Final/Lumen-20250310T104005Z-001/Lumen/Shock - Copy/20250131-u2os-17,42_shock_sp8_E3_ROI_2.csv	Z:/Zaza/FLIP/Mot Recen_Verson/Final/Lumen-20250310T104005Z-001/Lumen/Shock - Copy/20250210-u2os-17,42_shock_stellaris_E4_ROI_2.csv	Z:/Zaza/FLIP/Mot Recen_Verson/Final/Lumen-20250310T104005Z-001/Lumen/Shock - Copy/20250210-u2os-17,42_shock_stellaris_E5_ROI_2.csv	Z:/Zaza/FLIP/Mot Recen_Verson/Final/Lumen-20250310T104005Z-001/Lumen/Shock - Copy/20250214-u2os-17,42_shock_sp8_E6_ROI_2.csv	Z:/Zaza/FLIP/Mot Recen_Verson/Final/Lumen-20250310T104005Z-001/Lumen/Shock - Copy/20250214-u2os-17,42_shock_sp8_E7_ROI_2.csv	Z:/Zaza/FLIP/Mot Recen_Verson/Final/Lumen-20250310T104005Z-001/Lumen/Shock - Copy/20250214-u2os-17,42_shock_sp8_E8_ROI_2.csv	27			479.587	655.417	280.4		8	14.5785	1864.05	1864.05	1864.05	1864.05	1864.05	1864.05	1001.5	3301.62	2273.76
								19			0.0293862	0.053432	0.00708671	0.143593					1	ROI_2	ROI_2	ROI_2	ROI_2	ROI_2	ROI_2	ROI_2	ROI_2	28			535.618	684.381	267.063		9	14.746	1883.41	1883.41	1883.41	1883.41	1883.41	1883.41	976.919	3332.23	2248.95
								20				0.0504165		0.13803					2	0	1	2	3	4	5	6	7	29			473.351	645.648	248.176		10	14.6925	1856.16	1856.16	1856.16	1856.16	1856.16	1856.16	963.639	3259.07	2274.53
								0	Z:/Zaza/FLIP/Mot Recen_Verson/Final/Lumen-20250310T104005Z-001/Lumen/Baseline - Copy/20250131-u2os-17,42_sp8_E1_ROI_3.csv	Z:/Zaza/FLIP/Mot Recen_Verson/Final/Lumen-20250310T104005Z-001/Lumen/Baseline - Copy/20250131-u2os-17,42_sp8_E2_ROI_3.csv	Z:/Zaza/FLIP/Mot Recen_Verson/Final/Lumen-20250310T104005Z-001/Lumen/Baseline - Copy/20250210_u2os-17,42_stellaris_E3_ROI_3.csv	Z:/Zaza/FLIP/Mot Recen_Verson/Final/Lumen-20250310T104005Z-001/Lumen/Baseline - Copy/20250210_u2os-17,42_stellaris_E5_ROI_3.csv	Z:/Zaza/FLIP/Mot Recen_Verson/Final/Lumen-20250310T104005Z-001/Lumen/Baseline - Copy/20250210_u2os-17,42_stellaris_E6_ROI_3.csv	Z:/Zaza/FLIP/Mot Recen_Verson/Final/Lumen-20250310T104005Z-001/Lumen/Baseline - Copy/20250210_u2os-17,42_stellaris_E7_ROI_3.csv	Z:/Zaza/FLIP/Mot Recen_Verson/Final/Lumen-20250310T104005Z-001/Lumen/Baseline - Copy/20250214_u2os-17,42_sp8_E8_ROI_3.csv	Z:/Zaza/FLIP/Mot Recen_Verson/Final/Lumen-20250310T104005Z-001/Lumen/Baseline - Copy/20250214_u2os-17,42_sp8_E9_ROI_3.csv	Z:/Zaza/FLIP/Mot Recen_Verson/Final/Lumen-20250310T104005Z-001/Lumen/Baseline - Copy/20250214_u2os-17,42_sp8_E10_ROI_3.csv	Z:/Zaza/FLIP/Mot Recen_Verson/Final/Lumen-20250310T104005Z-001/Lumen/Baseline - Copy/20250214_u2os-17,42_sp8_E11_ROI_3.csv	3	1	1	1	1	1	1	1	1	30			493.705	651.036	252.467		11	14.6964	1853.34	1853.34	1853.34	1853.34	1853.34	1853.34	968.745	3304.66	2312.84
								1	ROI_3	ROI_3	ROI_3	ROI_3	ROI_3	ROI_3	ROI_3	ROI_3	ROI_3	ROI_3	4	1.00831	1.0237	1.02784	0.841577	0.963071	0.867897	0.928032	0.879397	31			458.401	617.698	252.222		12	14.634	1856.55	1856.55	1856.55	1856.55	1856.55	1856.55	967.297	3303.49	2259.27
								2	0	1	2	3	4	5	6	7	8	9	5	1.01892	1.0263	1.01776	0.857131	0.972414	0.97513	0.921522	0.901808	32			456.513	634.464			13	14.5337	1847.27	1847.27	1847.27	1847.27	1847.27	1847.27	982.408	3313.29	2281.1
								3	1	1	1	1	1	1	1	1	1	1	6	1.02438	1.0414	0.975085	0.846279	1.06562	0.977329	0.907322	0.918213	33			448.412	570.929			14	14.2203	1862.26	1862.26	1862.26	1862.26	1862.26	1862.26	987.277	3283.31	2279.03
								4	0.979068	0.808347	0.596314	1.08841	1.034	0.957882	0.902206	0.82763	0.83807	0.821227	7	1.02063	1.03806	0.982847	0.767261	1.02173	0.959651	0.941159	0.832018	34			431.384	615.164			15		1870.09	1870.09	1870.09	1870.09	1870.09	1870.09	972.785	3303.53	2239.94
								5	0.778706	0.732309	0.437899	0.982301	0.471048	0.967085	0.755351	0.643907	0.828258	0.832706	8	1.02436	1.01974	1.02051	0.811835	0.938452	0.848909	0.947168	0.858549	35			436.869	601.88			16		1845.11	1845.11	1845.11	1845.11	1845.11	1845.11	986.685	3244.76	2289.24
								6	0.583084	0.523462	0.340718	0.908005	0.397554	0.838354	0.703204	0.475585	0.693888	0.683311	9	1.02671	1.02546	1.03876	0.786977	1.00117	0.891285	0.940085	0.798041	36			427.296	594.623			17		1858.37	1858.37	1858.37	1858.37	1858.37	1858.37	977.029	3296.87	2261.14
								7	0.605734	0.394349	0.384952	0.660554	0.3345	0.687118	0.636355	0.351076	0.472026	0.683321	10	1.02722	1.03103	1.02638	0.780102	0.955724	0.897737	0.950526	0.846529	37			411.151	590.118			18		1857.04	1857.04	1857.04	1857.04	1857.04	1857.04	978.195	3269.59	2288.01
								8	0.418918	0.284317	0.173467	0.570268	0.304882	0.580693	0.502325	0.272346	0.417767	0.538813	11	1.03079	0.99803	1.02851	0.762423	0.932604	0.88284	0.948316	0.84035	38			397.381	584.228			19		1864.81	1864.81	1864.81	1864.81	1864.81	1864.81	1005.95	3338.99	2288.95
								9	0.298031	0.290886	0.191705	0.480134	0.226077	0.534358	0.419969	0.178815	0.311015	0.419376	12	1.03677	1.04	1.01859	0.726528	0.927313	0.981112	0.958168		0	Z:/Zaza/FLIP/Mot Recen_Verson/Final/Membrane-20250310T104020Z-001/Membrane/Baseline/20250131-u2os-NM-ER007_sp8_E1_ROI_Neibghor_control.csv	Z:/Zaza/FLIP/Mot Recen_Verson/Final/Membrane-20250310T104020Z-001/Membrane/Baseline/20250131-u2os-NM-ER007_sp8_E2_ROI_Neibghor_Control.csv	Z:/Zaza/FLIP/Mot Recen_Verson/Final/Membrane-20250310T104020Z-001/Membrane/Baseline/20250214-u2os-NM-ER007_sp8_E4_ROI_Neibghor_Control.csv	Z:/Zaza/FLIP/Mot Recen_Verson/Final/Membrane-20250310T104020Z-001/Membrane/Baseline/20250214-u2os-NM-ER007_sp8_E5_Neibghor_Control.csv	Z:/Zaza/FLIP/Mot Recen_Verson/Final/Membrane-20250310T104020Z-001/Membrane/Baseline/20250214-u2os-NM-ER007_sp8_E6_ROI_Neibghor_Control.csv	Z:/Zaza/FLIP/Mot Recen_Verson/Final/Membrane-20250310T104020Z-001/Membrane/Baseline/20250214-u2os-NM-ER007_sp8_E7_Neibghor_Control.csv	20		1850.56	1850.56	1850.56	1850.56	1850.56	1850.56	996.734	3303.34
								10	0.17868	0.204888	0.146703	0.37678	0.0921258	0.502188	0.40877	0.150097	0.24268	0.357127	13	1.0265	1.06382	1.03727	0.866424	0.951427		0.937464		1	Control	Control	Control	Control	Control	Control	21		1855.91	1855.91	1855.91	1855.91	1855.91	1855.91	999.553	3309.2
								11	0.136478	0.158077	0.130871	0.338279	0.0837091	0.412519	0.426182	0.114184	0.209507	0.326857	14	1.02373	1.06491	0.996161	0.889492	0.960099		0.893685		2	0	1	2	3	4	5	22		1857.09	1857.09	1857.09	1857.09	1857.09	1857.09	1024.28	3283.72
								12	0.109581	0.128465	0.106871	0.300133	0.0583464	0.36944	0.360401	0.0884301	0.153103	0.258888	15	1.01782	1.07387	1.01543	0.885623	0.961698		0.888981		3	2752.77	2079.89	177.455	2697.39	2170.89	422.356	23		1842.36	1842.36	1842.36	1842.36	1842.36	1842.36	1029.05	3347.08
								13	0.0943747	0.123477	0.101439	0.185343	0.0408955	0.346006	0.326358		0.139513	0.210027	16	1.03229	1.07859	1.04679	0.855593	0.933018				4	2717.59	2101.8	153.02	2793.41	2089.21	409.382	24		1866.12	1866.12	1866.12	1866.12	1866.12	1866.12	1045.09
								14	0.0564168	0.093198	0.046667	0.152551	0.0399747	0.300718	0.296267		0.096026	0.185871	17	1.02229	1.08195	1.0465	0.90282	0.901773				5	2720.93	2077.07	167.887	2800	1965.48	438.062	25		1861.58	1861.58	1861.58	1861.58	1861.58	1861.58	1042.54
								15	0.0453844	0.0812385	0.0897323	0.147196	0.0393225	0.228444	0.274391		0.0956242	0.130594	18	1.02547	0.993053	1.03932	0.873172	0.939584				6	2589.88	2082.86	178.507	2374.18	2075.83	421.041	26		1868.36	1868.36	1868.36	1868.36	1868.36	1868.36	1049.25
								16	0.0468317	0.0677945	0.0551296	0.100335	0.0318179	0.23512	0.23043		0.0736706	0.116821	19	1.01972	1.00841	1.03979	0.917619	0.905717				7	2537.57	2076.84	174.755	2791.55	2187.14	435.252	27		1846.24	1846.24	1846.24	1846.24	1846.24	1846.24	1067.46
								17	0.0355864	0.054045	0.0527445	0.0968532	0.0185078	0.205517	0.224347		0.0523624		20	1.0101	1.0206	1.01272	0.907018	0.903463				8	2421.74	2031.36	151.059	2826.83	2280.23	446.364	28		1881.98	1881.98	1881.98	1881.98	1881.98	1881.98	1056.75
								18	0.0373045	0.0435336	0.0319402	0.069494	0.0201947	0.190681					21	1.01403	1.00073	1.02197	0.892645	0.923111				9	2540.03	2054.43	180.285	2982.64	2335.67	407.056	29		1862.51	1862.51	1862.51	1862.51	1862.51	1862.51	1056.76
								19			0.0444633	0.0660159	0.0154362	0.181531					22	1.00803	0.99567	1.02272	0.845877	0.906719				10	2543.44	2065.82	160.369	2941.58	2425.62	386.409	30		1833.33	1833.33	1833.33	1833.33	1833.33	1833.33	1044.18
								20				0.069768		0.158923					23	1.01092	0.984011	1.0099	0.900547	0.87401				11	2636.18	2043.73	169.4	2824.85	2460.25	322.328	31		1836.37	1836.37	1836.37	1836.37	1836.37	1836.37	1040.12
								0	Z:/Zaza/FLIP/Mot Recen_Verson/Final/Lumen-20250310T104005Z-001/Lumen/Baseline - Copy/20250131-u2os-17,42_sp8_E1_ROI_Target_Nucleus.csv	Z:/Zaza/FLIP/Mot Recen_Verson/Final/Lumen-20250310T104005Z-001/Lumen/Baseline - Copy/20250131-u2os-17,42_sp8_E2_ROI_Target_Nucleus.csv	Z:/Zaza/FLIP/Mot Recen_Verson/Final/Lumen-20250310T104005Z-001/Lumen/Baseline - Copy/20250210_u2os-17,42_stellaris_E3_ROI_Target_Nucleus.csv	Z:/Zaza/FLIP/Mot Recen_Verson/Final/Lumen-20250310T104005Z-001/Lumen/Baseline - Copy/20250210_u2os-17,42_stellaris_E5_ROI_Target_Nucleus.csv	Z:/Zaza/FLIP/Mot Recen_Verson/Final/Lumen-20250310T104005Z-001/Lumen/Baseline - Copy/20250210_u2os-17,42_stellaris_E6_ROI_Target_Nucleus.csv	Z:/Zaza/FLIP/Mot Recen_Verson/Final/Lumen-20250310T104005Z-001/Lumen/Baseline - Copy/20250210_u2os-17,42_stellaris_E7_Target_Nucleus.csv	Z:/Zaza/FLIP/Mot Recen_Verson/Final/Lumen-20250310T104005Z-001/Lumen/Baseline - Copy/20250214_u2os-17,42_sp8_E8_ROI_Target_nucleus.csv	Z:/Zaza/FLIP/Mot Recen_Verson/Final/Lumen-20250310T104005Z-001/Lumen/Baseline - Copy/20250214_u2os-17,42_sp8_E9_ROI_Target_Nucleus.csv	Z:/Zaza/FLIP/Mot Recen_Verson/Final/Lumen-20250310T104005Z-001/Lumen/Baseline - Copy/20250214_u2os-17,42_sp8_E10_ROI_Target_Nucleus.csv	Z:/Zaza/FLIP/Mot Recen_Verson/Final/Lumen-20250310T104005Z-001/Lumen/Baseline - Copy/20250214_u2os-17,42_sp8_E11_ROI_Target_Nucleus.csv	0	Z:/Zaza/FLIP/Mot Recen_Verson/Final/Lumen-20250310T104005Z-001/Lumen/Shock - Copy/20250131-u2os-17,42_shock_sp8_E1_ROI_3.csv	Z:/Zaza/FLIP/Mot Recen_Verson/Final/Lumen-20250310T104005Z-001/Lumen/Shock - Copy/20250131-u2os-17,42_shock_sp8_E2_ROI_3.csv	Z:/Zaza/FLIP/Mot Recen_Verson/Final/Lumen-20250310T104005Z-001/Lumen/Shock - Copy/20250131-u2os-17,42_shock_sp8_E3_ROI_3.csv	Z:/Zaza/FLIP/Mot Recen_Verson/Final/Lumen-20250310T104005Z-001/Lumen/Shock - Copy/20250210-u2os-17,42_shock_stellaris_E4_ROI_3.csv	Z:/Zaza/FLIP/Mot Recen_Verson/Final/Lumen-20250310T104005Z-001/Lumen/Shock - Copy/20250210-u2os-17,42_shock_stellaris_E5_ROI_3.csv	Z:/Zaza/FLIP/Mot Recen_Verson/Final/Lumen-20250310T104005Z-001/Lumen/Shock - Copy/20250214-u2os-17,42_shock_sp8_E6_ROI_3.csv	Z:/Zaza/FLIP/Mot Recen_Verson/Final/Lumen-20250310T104005Z-001/Lumen/Shock - Copy/20250214-u2os-17,42_shock_sp8_E7_ROI_3.csv	Z:/Zaza/FLIP/Mot Recen_Verson/Final/Lumen-20250310T104005Z-001/Lumen/Shock - Copy/20250214-u2os-17,42_shock_sp8_E8_ROI_3.csv	12	2617.51	2010.57	160.432	3043.08	2387.18	390.719	32		1847.87	1847.87	1847.87	1847.87	1847.87	1847.87	1029.64
								1	Nucleus	Nucleus	Nucleus	Nucleus	Nucleus	Nucleus	Nucleus	Nucleus	Nucleus	Nucleus	1	ROI_3	ROI_3	ROI_3	ROI_3	ROI_3	ROI_3	ROI_3	ROI_3	13	2707.88	2004.84	150.981	2802.26	2450.8	307.596	33		1863.55	1863.55	1863.55	1863.55	1863.55	1863.55
								2	0	1	2	3	4	5	6	7	8	9	2	0	1	2	3	4	5	6	7	14	2735.84	2047.74	172.101	2883.06	2262.35	389.763	0	Z:/Zaza/FLIP/Mot Recen_Verson/Final/Membrane-20250310T104020Z-001/Membrane/Shock/20250131-u2os-NM-ER007_shock_sp8_E1_ROI_1_Bleach.csv	Z:/Zaza/FLIP/Mot Recen_Verson/Final/Membrane-20250310T104020Z-001/Membrane/Shock/20250210-u2os-_NM-ER007_shock_sp8_E2_ROI_1_Bleach_1.csv	Z:/Zaza/FLIP/Mot Recen_Verson/Final/Membrane-20250310T104020Z-001/Membrane/Shock/20250210-u2os_NM-ER007_shock_sp8_E3_ROI_1_Bleach_2.csv	Z:/Zaza/FLIP/Mot Recen_Verson/Final/Membrane-20250310T104020Z-001/Membrane/Shock/20250210-u2os_NM-ER007_shock_sp8_E4_ROI_1_Bleach_3.csv	Z:/Zaza/FLIP/Mot Recen_Verson/Final/Membrane-20250310T104020Z-001/Membrane/Shock/20250210-u2os_NM-ER007_shock_sp8_E5_ROI_1_Bleach.csv	Z:/Zaza/FLIP/Mot Recen_Verson/Final/Membrane-20250310T104020Z-001/Membrane/Shock/20250210-u2os_NM-ER007_shock_sp8_E6_ROI_1_Bleach.csv	Z:/Zaza/FLIP/Mot Recen_Verson/Final/Membrane-20250310T104020Z-001/Membrane/Shock/20250210-u2os_NM-ER007_shock_sp8_E7_ROI_1_Bleach.csv	Z:/Zaza/FLIP/Mot Recen_Verson/Final/Membrane-20250310T104020Z-001/Membrane/Shock/20250210-u2os-NM-ER007_shock_sp8_E8_ROI_1_Bleach.csv	Z:/Zaza/FLIP/Mot Recen_Verson/Final/Membrane-20250310T104020Z-001/Membrane/Shock/20250210-u2os-NM-ER007_shock_sp8_E9_ROI_1_Bleach.csv	Z:/Zaza/FLIP/Mot Recen_Verson/Final/Membrane-20250310T104020Z-001/Membrane/Shock/20250210-u2os-NM-ER007_shock_sp8_E10_ROI_1_Bleach.csv
								3	1	1	1	1	1	1	1	1	1	1	3	1	1	1	1	1	1	1	1	15	2596.16	2072.71	161.915	3003.43	2381.75	309.895	1	ROI_1	ROI_1	ROI_1	ROI_1	ROI_1	ROI_1	ROI_1	ROI_1	ROI_1	ROI_1
								4	0.738027	0.863803	0.765464	0.898056	0.793652	0.661494	0.903682	0.631421	0.723693	0.718248	4	1.02023	0.99197	0.97896	0.97308	0.954337	0.910727	0.869026	0.890317	16	2556.05	2077.23	149.012	2748.17	2249.74	346.863	2	0	1	2	3	4	5	6	7	8	9
								5	0.554749	0.726993	0.634595	0.682198	0.31842	0.480812	0.805402	0.456672	0.590363	0.596858	5	1.01945	0.989696	0.988193	0.917159	1.09784	0.870327	0.887218	0.84671	17	2541.96	2076.16	168.514	2919.52	2402.67	402.165	3	1	1	1	1	1	1	1	1	1	1
								6	0.417801	0.569305	0.528439	0.60836	0.247157	0.253786	0.717504	0.338871	0.470273	0.457513	6	1.03664	1.01097	0.997058	0.898184	1.08028	0.855663	0.923002	0.76616	18	2496.91	2104.17	165.309	2596.9	2159.8	331.474	4	0.0315005	0.328503	0.352821	0.456034	0.435574	0.485569	0.242815	0.0615542	0.0784071	0.116015
								7	0.316573	0.439447	0.415444	0.439706	0.199568	0.255082	0.633271	0.253291	0.356934	0.407561	7	1.03646	1.01742	0.982192	0.852993	0.954358	0.86766	0.828083	0.883451	19	2458.31	2085.38	152.737	2841.22	2312.56	311.745	5	0.0191281	0.198751	0.191567	0.315379	0.271933	0.35956	0.132824	0.0439451	0.0426745	0.086916
								8	0.241501	0.329027	0.345682	0.37144	0.158752	0.245688	0.519141	0.18979	0.291756	0.308091	8	1.07666	1.03357	1.01697	0.928239	0.94018	0.938608	0.86898	0.853849	20	2770.28	2125.46	160.819	2908.58	2281.36	417.471	6	0.0156275	0.145454	0.127062	0.240814	0.198574	0.30501	0.081554	0.0346465	0.027506	0.0652686
								9	0.182527	0.299925	0.32093	0.30702	0.12725	0.114848	0.470792	0.138882	0.227306	0.240265	9	1.05052	1.02715	1.02436	0.974276	0.98279	0.912132	0.774823	0.907912	21	2774.61	2066.44	155.982	2912.89	2050.68	393.958	7	0.0130038	0.119337	0.102089	0.210633	0.162131	0.266564	0.0655165	0.0290001	0.020791	0.0639179
								10	0.14009	0.232025	0.238635	0.258376	0.0855014	0.114265	0.427973	0.107495	0.185409	0.197636	10	1.02342	1.04149	1.00555	0.943143	0.968132	0.887393	0.805526	0.821618	22	2785.53	2066.15	143.118	2949.92	2312.47	352.02	8	0.0116335	0.102383	0.0828392	0.188144	0.135383	0.247637	0.0487464	0.0243417	0.0178515	0.0606117
								11	0.107111	0.171359	0.213817	0.223142	0.0599073	0.0934408	0.388432	0.0796811	0.15121	0.163738	11	1.03514	1.03647	1.01292	0.971395	0.916989	0.925788	0.713839	0.846793	23	2619.35	2100.24	151.382	2935.4	2312.84	332.975	9	0.00977449	0.0913831	0.0675552	0.169384	0.112096	0.237446	0.0458374	0.0213033	0.0157133	0.0480125
								12	0.0871589	0.129817	0.187802	0.189502	0.0537821	0.070719	0.345768	0.0615855	0.11697	0.130116	12	1.01334	1.06517	1.03312	0.878532	0.827009	0.868517	0.686154		24			130.579	2956.72	2223.76	355.714	10	0.0098423	0.0836228	0.0645183	0.153862	0.107817	0.215634	0.0389821	0.0235078	0.0121525	0.046781
								13	0.0707329	0.131811	0.177608	0.158731	0.0446008	0.073254	0.30959		0.0948589	0.109486	13	1.02239	1.0528	1.02462	0.856141	0.857958		0.767589		25			138.282	2803.56	2321.26	421.922	11	0.00871519	0.0747945	0.0516555	0.144932	0.0916562	0.206944	0.0346651	0.0181515	0.0104009	0.0393916
								14	0.0550947	0.102543	0.164393	0.132984	0.0374754	0.0742971	0.283738		0.0738031	0.0917775	14	0.996846	1.05022	1.03623	0.86405	0.903462		0.908054		26			139.369	2939.32	2222.28		12	0.00784765	0.0672052	0.0521629	0.136852	0.0880206	0.184852	0.0288201	0.0180029	0.00881667	0.0357349
								15	0.0490095	0.098177	0.123478	0.120858	0.032317	0.0656715	0.253233		0.064447	0.0711467	15	0.989217	1.04173	1.01242	0.858414	0.902065		0.876721		27			127.075	2550.15	2197.62		13	0.00661064	0.0629409	0.0494851	0.132262	0.0813167	0.1867	0.0222711	0.0183715	0.0085928	0.034413
								16	0.0437472	0.0805925	0.101416	0.0998662	0.0270156	0.0483144	0.229925		0.051677	0.0616088	16	1.04303	1.02935	1.0105	0.90215	0.890832				28			154.204	2670.29	2108.34		14	0.00673691	0.058831	0.0444848	0.121993	0.0704963	0.184191	0.023706	0.0174311	0.00701485	0.0285319
								17	0.0425363	0.0664764	0.0923177	0.0923013	0.021972	0.0687096	0.211496		0.041457		17	1.0671	1.00351	1.01103	0.77206	0.962125				29			139.765	2800.73	1923.02		15		0.054638	0.0435011	0.118123	0.0703115	0.171183	0.0235519	0.0164361	0.00729126	0.0285159
								18	0.0362484	0.0600007	0.0953086	0.0624454	0.0234825	0.057283					18	1.02869	1.0111	0.999487	0.800533	0.962778				30			151.225	2643.62	2068.99		16		0.0521612	0.0433167	0.111224	0.068873	0.164292	0.0183822	0.0141041	0.00679326	0.0246776
								19			0.0740457	0.0607852	0.0192446	0.0624547					19	1.0413	1.02524	1.00808	0.845396	0.992147				31			143.438	2612.52	2115.88		17		0.0461664	0.043831	0.110966	0.0677034	0.158534	0.0188337	0.0121701	0.00621873	0.019487
								20				0.0625646		0.0601106					20	1.01045	1.01798	1.01451	0.809072	0.962021				32			148.645	2538.8			18		0.0430312	0.0412069	0.107018	0.060193	0.156542	0.0175529	0.0139317	0.00592632	0.0230036
								0	Z:/Zaza/FLIP/Mot Recen_Verson/Final/Lumen-20250310T104005Z-001/Lumen/Baseline - Copy/20250131-u2os-17,42_sp8_E1_ROI_Neibghor_Control.csv	Z:/Zaza/FLIP/Mot Recen_Verson/Final/Lumen-20250310T104005Z-001/Lumen/Baseline - Copy/20250131-u2os-17,42_sp8_E2_ROI_Neibghor_Control.csv	Z:/Zaza/FLIP/Mot Recen_Verson/Final/Lumen-20250310T104005Z-001/Lumen/Baseline - Copy/20250210_u2os-17,42_stellaris_E3_ROI_Neibghor_Control.csv	Z:/Zaza/FLIP/Mot Recen_Verson/Final/Lumen-20250310T104005Z-001/Lumen/Baseline - Copy/20250210_u2os-17,42_stellaris_E5_ROI_Neibghor_Control.csv	Z:/Zaza/FLIP/Mot Recen_Verson/Final/Lumen-20250310T104005Z-001/Lumen/Baseline - Copy/20250210_u2os-17,42_stellaris_E6_ROI_Neibghor_Control.csv	Z:/Zaza/FLIP/Mot Recen_Verson/Final/Lumen-20250310T104005Z-001/Lumen/Baseline - Copy/20250210_u2os-17,42_stellaris_E7_Neibghor_Control.csv	Z:/Zaza/FLIP/Mot Recen_Verson/Final/Lumen-20250310T104005Z-001/Lumen/Baseline - Copy/20250214_u2os-17,42_sp8_E8_ROI_neibghor_control.csv	Z:/Zaza/FLIP/Mot Recen_Verson/Final/Lumen-20250310T104005Z-001/Lumen/Baseline - Copy/20250214_u2os-17,42_sp8_E9_ROI_Neibghor_control.csv	Z:/Zaza/FLIP/Mot Recen_Verson/Final/Lumen-20250310T104005Z-001/Lumen/Baseline - Copy/20250214_u2os-17,42_sp8_E10_ROI_Neibghor_Control.csv	Z:/Zaza/FLIP/Mot Recen_Verson/Final/Lumen-20250310T104005Z-001/Lumen/Baseline - Copy/20250214_u2os-17,42_sp8_E11_ROI_Neibghor_Control.csv	21	1.02976	1.01197	1.01608	0.872726	0.940617				33			148.886	2670.26			19		0.0430053	0.0362534	0.100948	0.0535602	0.153406	0.0167486	0.0103833	0.00645288	0.0202807
								1	Control	Control	Control	Control	Control	Control	Control	Control	Control	Control	22	0.997465	0.994694	0.992538	0.851902	0.885621				34			148.46	2255.06			20		0.0397909	0.0380168	0.0974681	0.0496906	0.147667	0.0176872	0.0103623	0.00585836
								2	0	1	2	3	4	5	6	7	8	9	23	1.09676	0.968447	1.00262	0.786704	0.890021				35			154.852	2733.69			21		0.0407568	0.0350374	0.0970104	0.0492098	0.145293	0.0158046	0.0127503	0.00541348
								3	1	1	1	1	1	1	1	1	1	1	0	Z:/Zaza/FLIP/Mot Recen_Verson/Final/Lumen-20250310T104005Z-001/Lumen/Shock - Copy/20250131-u2os-17,42_shock_sp8_E1_Target_Nucleus.csv	Z:/Zaza/FLIP/Mot Recen_Verson/Final/Lumen-20250310T104005Z-001/Lumen/Shock - Copy/20250131-u2os-17,42_shock_sp8_E2_ROI_Target_Nucleus.csv	Z:/Zaza/FLIP/Mot Recen_Verson/Final/Lumen-20250310T104005Z-001/Lumen/Shock - Copy/20250131-u2os-17,42_shock_sp8_E3_Target_Nucleus.csv	Z:/Zaza/FLIP/Mot Recen_Verson/Final/Lumen-20250310T104005Z-001/Lumen/Shock - Copy/20250210-u2os-17,42_shock_stellaris_E4_ROI_Target_Nucleus.csv	Z:/Zaza/FLIP/Mot Recen_Verson/Final/Lumen-20250310T104005Z-001/Lumen/Shock - Copy/20250210-u2os-17,42_shock_stellaris_E5_ROI_Target_Nucleus.csv	Z:/Zaza/FLIP/Mot Recen_Verson/Final/Lumen-20250310T104005Z-001/Lumen/Shock - Copy/20250214-u2os-17,42_shock_sp8_E6_ROI_Target_Nucleus.csv	Z:/Zaza/FLIP/Mot Recen_Verson/Final/Lumen-20250310T104005Z-001/Lumen/Shock - Copy/20250214-u2os-17,42_shock_sp8_E7_ROI_Target_Nucleus.csv	Z:/Zaza/FLIP/Mot Recen_Verson/Final/Lumen-20250310T104005Z-001/Lumen/Shock - Copy/20250214-u2os-17,42_shock_sp8_E8_ROI_Target_Nucleus.csv	36			156.624	2484.86			22		0.0396907	0.0349828	0.0958803	0.0438979	0.14248	0.0152726	0.0107995	0.00498172
								4	1.00407	0.930491	0.92211	1.01931	0.968216	0.959173	1.01506	0.992908	0.930312	0.993531	1	Nucleus	Nucleus	Nucleus	Nucleus	Nucleus	Nucleus	Nucleus	Nucleus	37			152.894	2627.89			23		0.0379315	0.0375845	0.0928342	0.0458662	0.138131	0.0139631	0.0102039	0.0053992
								5	1.01579	0.933749	0.964512	1.0311	0.977206	0.965972	1.00752	0.970974	0.994956	0.89653	2	0	1	2	3	4	5	6	7	38			146.286	2445.78			24		0.0364343	0.0322689	0.0889885	0.0416283	0.139463	0.0141297	0.00907435
								6	1.00807	0.86219	0.972098	1.00568	0.947627	0.935753	1.02149	0.979276	1.02998	0.936668	3	1	1	1	1	1	1	1	1	39				2599.8			25		0.0347958	0.0332546	0.0869725	0.0377962	0.134711	0.0150397	0.00817322
								7	1.04297	0.782123	0.835675	1.03145	0.932729	0.969381	1.033	0.983469	0.977532	0.889331	4	1.00149	0.965263	0.992846	0.932589	0.9069	0.83335	0.734794	0.878342	0	Z:/Zaza/FLIP/Mot Recen_Verson/Final/Membrane-20250310T104020Z-001/Membrane/Baseline/20250131-u2os-NM-ER007_sp8_E1_ROI_1_Bleach.csv	Z:/Zaza/FLIP/Mot Recen_Verson/Final/Membrane-20250310T104020Z-001/Membrane/Baseline/20250131-u2os-NM-ER007_sp8_E2_ROI_1_Bleach.csv	Z:/Zaza/FLIP/Mot Recen_Verson/Final/Membrane-20250310T104020Z-001/Membrane/Baseline/20250214-u2os-NM-ER007_sp8_E4_ROI_1_Bleach.csv	Z:/Zaza/FLIP/Mot Recen_Verson/Final/Membrane-20250310T104020Z-001/Membrane/Baseline/20250214-u2os-NM-ER007_sp8_E5_ROI_1_Bleach.csv	Z:/Zaza/FLIP/Mot Recen_Verson/Final/Membrane-20250310T104020Z-001/Membrane/Baseline/20250214-u2os-NM-ER007_sp8_E6_ROI_1_Bleach.csv	Z:/Zaza/FLIP/Mot Recen_Verson/Final/Membrane-20250310T104020Z-001/Membrane/Baseline/20250214-u2os-NM-ER007_sp8_E7_ROI_1_Bleach.csv	26		0.033697	0.0348657	0.0877388	0.0388625	0.131268	0.0141476	0.00812977
								8	1.01773	0.724605	0.961821	0.978635	0.935124	0.944801	1.04214	1.00414	1.01585	0.994498	5	1.01488	0.937786	1.03095	0.846839	0.946146	0.883101	0.685245	0.891325	1	ROI_1	ROI_1	ROI_1	ROI_1	ROI_1	ROI_1	27		0.0301052	0.0337132	0.0828263	0.0369497	0.126062	0.0153138	0.00734216
								9	0.993312	0.862333	0.963136	0.992836	0.911713	0.933541	1.03367	0.980834	0.99657	0.976368	6	1.02895	0.943729	1.06191	0.847789	1.02812	0.888442	0.666296	0.951511	2	0	1	2	3	4	5	28		0.0287077	0.0332682	0.0809685	0.0327415	0.125915	0.0129725	0.00646065
								10	0.98703	0.807353	0.885597	0.982523	0.934677	0.950058	1.03834	0.977655	1.03172	0.926961	7	1.03829	0.922744	1.03869	0.954305	0.959065	0.849251	0.636155	0.81289	3	1	1	1	1	1	1	29		0.0289976	0.0297346	0.0827993	0.0339473	0.1254	0.0134168	0.00851237
								11	0.98247	0.740832	0.895223	0.993095	0.922025	0.944201	1.04086	0.987679	1.09481	0.981434	8	1.0417	0.902451	1.10352	0.931769	0.915348	0.758068	0.629555	0.87029	4	0.340356	0.267049	0.276013	0.171967	0.287918	1.00318	30		0.0269529	0.0352463	0.0766953	0.0350381	0.118715	0.0137804	0.00828253
								12	1.01936	0.70268	0.872049	0.993496	0.903859	0.934723	1.02199	0.998863	1.01748	0.993449	9	1.03691	0.90038	1.12308	0.845355	0.97059	0.751865	0.621238	0.741297	5	0.253991	0.215349	0.173815	0.0877861	0.204496	0.269207	31		0.0269817	0.0337766	0.0747899	0.0384683	0.118591	0.0124513	0.00809194
								13	0.94898	0.877455	0.967773	1.00603	0.911593	0.92364	1.03204		1.0504	0.974444	10	1.04339	0.901848	1.10147	0.919858	0.966542	0.760769	0.646612	0.839185	6	0.211103	0.197937	0.137823	0.0741758	0.173084	0.160861	32		0.0238123	0.0339572	0.0794124	0.0346233	0.117904	0.013664	0.00861467
								14	0.974054	0.847382	0.965134	0.977015	0.913733	0.915859	1.03293		0.938902	0.990982	11	1.05875	0.850918	1.09987	0.873546	0.965863	0.713639	0.636565	0.847276	7	0.195097	0.190691	0.101129	0.0714133	0.146129	0.102423	33		0.0249717	0.0298868	0.0744538	0.0301786	0.114257	0.0130531	0.00730152
								15	0.995506	1.0314	0.953654	0.966089	0.927618	0.937855	1.02778		1.00697	1.03251	12	1.05398	0.863557	1.1206	0.920844	0.947652	0.754883	0.655577		8	0.160728	0.165502	0.0712073	0.0666957	0.12514	0.0781346	0	Z:/Zaza/FLIP/Mot Recen_Verson/Final/Membrane-20250310T104020Z-001/Membrane/Shock/20250131-u2os-NM-ER007_shock_sp8_E1_ROI_2.csv	Z:/Zaza/FLIP/Mot Recen_Verson/Final/Membrane-20250310T104020Z-001/Membrane/Shock/20250210-u2os_NM-ER007_shock_sp8_E2_ROI_2.csv	Z:/Zaza/FLIP/Mot Recen_Verson/Final/Membrane-20250310T104020Z-001/Membrane/Shock/20250210-u2os_NM-ER007_shock_sp8_E3_ROI_2.csv	Z:/Zaza/FLIP/Mot Recen_Verson/Final/Membrane-20250310T104020Z-001/Membrane/Shock/20250210-u2os_NM-ER007_shock_sp8_E4_ROI_2.csv	Z:/Zaza/FLIP/Mot Recen_Verson/Final/Membrane-20250310T104020Z-001/Membrane/Shock/20250210-u2os_NM-ER007_shock_sp8_E5_ROI_2.csv	Z:/Zaza/FLIP/Mot Recen_Verson/Final/Membrane-20250310T104020Z-001/Membrane/Shock/20250210-u2os_NM-ER007_shock_sp8_E6_ROI_2.csv	Z:/Zaza/FLIP/Mot Recen_Verson/Final/Membrane-20250310T104020Z-001/Membrane/Shock/20250210-u2os_NM-ER007_shock_sp8_E7_ROI_2.csv	Z:/Zaza/FLIP/Mot Recen_Verson/Final/Membrane-20250310T104020Z-001/Membrane/Shock/20250210-u2os-NM-ER007_shock_sp8_E8_ROI_2.csv	Z:/Zaza/FLIP/Mot Recen_Verson/Final/Membrane-20250310T104020Z-001/Membrane/Shock/20250210-u2os-NM-ER007_shock_sp8_E9_ROI_2.csv	Z:/Zaza/FLIP/Mot Recen_Verson/Final/Membrane-20250310T104020Z-001/Membrane/Shock/20250210-u2os-NM-ER007_shock_sp8_E10_ROI_2.csv
								16	1.01204	1.0074	0.941529	0.981884	0.90338	0.920094	1.00912		0.966797	0.928978	13	1.06613	0.852129	1.01927	0.806181	0.978959		0.673873		9	0.148109	0.156697	0.0747823	0.0638886	0.104327	0.0549895	1	ROI_2	ROI_2	ROI_2	ROI_2	ROI_2	ROI_2	ROI_2	ROI_2	ROI_2	ROI_2
								17	1.01986	1.01494	0.951386	0.945205	0.916815	0.945449	1.00382		0.899276		14	1.06547	0.844873	1.04643	0.854456	0.959396		0.689667		10	0.138181	0.153037	0.0599502	0.0499835	0.098624	0.0418798	2	0	1	2	3	4	5	6	7	8	9
								18	0.997527	1.11501	0.86849	0.954293	0.922764	0.92831					15	1.08595	0.870581	1.10965	0.764446	0.996011		0.694662		11	0.130153	0.140374	0.0584075	0.0523027	0.0872374	0.0380353	3	1	1	1	1	1	1	1	1	1	1
								19			0.915984	0.953266	0.932272	0.92804					16	1.07446	0.871505	1.11272	0.76858	0.975664				12	0.11823	0.135599	0.0489976	0.0488489	0.0755891	0.0271508	4	0.987299	1.00459	1.01742	1.00528	1.00276	1.01314	1.03733	0.968469	0.973396	0.922429
								20				0.947124		0.943037					17	1.05126	0.881418	1.10074	0.809216	1.00423				13	0.105994	0.131789	0.0410242	0.0449179	0.0696163	0.028052	5	0.991163	1.00745	0.992029	1.02542	1.0075	0.991933	1.03675	0.951593	0.983912	0.905082
																			18	1.03654	0.835733	1.14455	0.693613	1.0033				14	0.103502	0.110282	0.0445422	0.0443605	0.0601747	0.0204614	6	0.991644	1.01184	1.01562	1.02898	1.00946	0.977421	1.06525	0.955889	0.940556	0.888662
																			19	1.02686	0.846766	1.03606	0.781114	1.01415				15	0.0911148	0.103835	0.0374429	0.0387338	0.0598795	0.0199265	7	0.960622	0.998524	1.0018	1.02555	1.00295	1.00035	1.04734	0.941721	0.960037	0.87425
																			20	1.0262	0.874894	1.06483	0.749823	1.01047				16	0.0840842	0.0993322	0.0333789	0.0389092	0.0511457	0.0157572	8	0.949926	1.01229	1.01147	1.03056	1.00664	0.986071	1.02539	0.972729	0.944471	0.902958
																			21	1.03048	0.889238	1.02832	0.664515	1.04656				17	0.082115	0.0890952	0.0351386	0.0341653	0.0508259	0.0152161	9	0.999519	1.02288	1.01458	1.04328	1.01712	0.977757	0.989501	0.961322	0.965351	0.866078
																			22	1.01845	0.892211	1.01504	0.678851	1.03558				18	0.0761898	0.0885217	0.0296932	0.0321861	0.0433969	0.013993	10	0.960246	1.01059	1.02918	1.02752	1.01736	0.973226	1.03623	0.932135	0.935377	0.88752
																			23	1.01799	0.903206	1.05913	0.628311	1.03791				19	0.0762278	0.0817812	0.0260602	0.0360687	0.0426909	0.0103236	11	0.997911	1.01541	1.03139	1.04572	1.03098	0.947959	1.00528	0.943635	0.957212	0.872574
																			0	Z:/Zaza/FLIP/Mot Recen_Verson/Final/Lumen-20250310T104005Z-001/Lumen/Shock - Copy/20250131-u2os-17,42_shock_sp8_E1_ROI_Neibghor_Control.csv	Z:/Zaza/FLIP/Mot Recen_Verson/Final/Lumen-20250310T104005Z-001/Lumen/Shock - Copy/20250131-u2os-17,42_shock_sp8_E2_ROI_Neibghor_Control.csv	Z:/Zaza/FLIP/Mot Recen_Verson/Final/Lumen-20250310T104005Z-001/Lumen/Shock - Copy/20250131-u2os-17,42_shock_sp8_E3_ROI_Neibghor_Control.csv	Z:/Zaza/FLIP/Mot Recen_Verson/Final/Lumen-20250310T104005Z-001/Lumen/Shock - Copy/20250210-u2os-17,42_shock_stellaris_E4_ROI_Neibghor_Control.csv	Z:/Zaza/FLIP/Mot Recen_Verson/Final/Lumen-20250310T104005Z-001/Lumen/Shock - Copy/20250210-u2os-17,42_shock_stellaris_E5_ROI_Neibghor_Control.csv	Z:/Zaza/FLIP/Mot Recen_Verson/Final/Lumen-20250310T104005Z-001/Lumen/Shock - Copy/20250214-u2os-17,42_shock_sp8_E6_ROI_Neibghor_Control.csv	Z:/Zaza/FLIP/Mot Recen_Verson/Final/Lumen-20250310T104005Z-001/Lumen/Shock - Copy/20250214-u2os-17,42_shock_sp8_E7_ROI_Neibghor_Control.csv	Z:/Zaza/FLIP/Mot Recen_Verson/Final/Lumen-20250310T104005Z-001/Lumen/Shock - Copy/20250214-u2os-17,42_shock_sp8_E8_ROI_Neibghor_Control.csv	20	0.0737606	0.0871411	0.0275604	0.0361354	0.0416963	0.00780709	12	1.00441	1.0041	1.02646	0.989861	0.990977	1.02237	1.04049	0.945157	0.963793	0.845885
																			1	Control	Control	Control	Control	Control	Control	Control	Control	21	0.0668807	0.0788772	0.0256664	0.0323938	0.0349359	0.00996016	13	1.01797	0.989705	1.00239	0.974241	0.991703	1.02744	0.98639	0.936212	0.97023	0.852417
																			2	0	1	2	3	4	5	6	7	22	0.0680196	0.0776708	0.0218106	0.0331986	0.0360801	0.00811043	14	0.981846	1.00429	1.01539	0.990306	1.00609	0.997771	1.00223	0.957017	0.947246	0.841096
																			3	1	1	1	1	1	1	1	1	23	0.0649207	0.07138	0.0225011	0.030803	0.0338309	0.00585385	15		1.00391	0.999079	0.991609	1.00781	1.00091	0.995118	0.947666	0.970351	0.85212
																			4	1.00185	1.03369	0.98941	0.977013	0.962338	0.953835	0.989177	0.981561	24			0.0175514	0.0283692	0.0299018	0.00528668	16		0.998028	1.01474	1.00724	1.00306	1.02314	1.04179	0.941776	0.933891	0.897319
																			5	1.02516	1.06201	1.00509	0.99879	0.967881	0.99177	0.989144	0.911432	25			0.0180969	0.0308692	0.0290892	0.00505943	17		0.98796	1.02369	0.97802	0.99799	1.03578	1.03944	0.959288	0.952648	0.854599
																			6	1.03448	1.05826	0.978073	0.986321	0.950698	0.977383	0.988001	0.928209	26			0.0172847	0.0275902	0.0265286	0.00505812	18		0.995079	1.01542	0.979581	0.98464	1.01776	1.01773	0.952397	0.951099	0.937449
																			7	1.04654	1.04468	0.998691	1.00037	0.967226	0.980602	1.01487	0.926007	27			0.014678	0.0225972	0.0258053		19		0.975928	1.01241	0.950134	0.987029	1.01137	1.00312	0.960407	0.985387	0.955877
																			8	1.04509	1.0041	1.0287	0.964188	0.964441	0.945496	0.968764	0.914655	28			0.0178887	0.0255276	0.0229232		20		0.975459	1.01924	0.944001	0.98677	0.998917	0.997504	0.969953	0.966127
																			9	1.03741	0.976266	1.02863	0.914391	0.961497	0.976552	0.988432	0.926605	29			0.0146693	0.0229587	0.0214269		21		0.956966	1.00511	0.936315	0.989744	1.00901	0.941633	0.976345	0.974211
																			10	1.02979	0.931791	1.01885	0.953154	0.967076	0.946951	0.965029	0.902509	30			0.0153443	0.0250719	0.0208164		22		0.97187	1.0031	0.937657	0.993661	1.01074	0.967439	0.976497	0.964322
																			11	1.05632	1.09724	1.03563	0.933006	0.978256	0.969314	0.973125	0.933629	31			0.0139948	0.0228183	0.0204151		23		0.96554	0.995712	0.924464	0.994867	1.00523	0.945928	0.989376	0.983916
																			12	1.05552	1.05624	1.02214	0.934801	0.964716	0.966903	0.943825		32			0.0145461	0.023374			24		0.964038	1.02065	0.944738	1.00937	0.972972	0.979498	0.990423
																			13	1.07076	1.1	1.03154	0.941787	0.963036		0.946582		33			0.0134773	0.0196787			25		0.977916	1.02152	0.929624	1.00763	0.978559	0.955858	0.998548
																			14	1.05096	1.1039	1.03358	0.929461	0.958113		0.862026		34			0.0131999	0.0222744			26		0.97642	1.02005	0.94815	1.00571	0.991499	0.997072	1.00636
																			15	1.07325	1.0496	1.03813	0.841325	0.957864		0.899922		35			0.0128443	0.0214492			27		0.969802	1.02092	0.935105	0.996383	0.987332	0.970238	1.01305
																			16	1.06793	1.0226	1.04436	0.849403	0.957749				36			0.01212	0.0236463			28		0.979288	1.00615	0.948437	1.01573	0.948327	0.977617	1.023
																			17	1.05556	1.0202	1.03117	0.826032	0.961992				37			0.0106729	0.0232412			29		0.956755	1.00169	0.954379	0.999063	0.964439	1.02058	1.01736
																			18	1.05365	1.13932	1.02549	0.822131	0.953256				38			0.0107797	0.0224116			30		0.976963	1.03098	0.95237	1.00104	0.990469	1.04155	1.00469
																			19	1.0518	1.12332	1.01481	0.793897	0.967325				0	Z:/Zaza/FLIP/Mot Recen_Verson/Final/Membrane-20250310T104020Z-001/Membrane/Baseline/20250131-u2os-NM-ER007_sp8_E1_ROI_2.csv	Z:/Zaza/FLIP/Mot Recen_Verson/Final/Membrane-20250310T104020Z-001/Membrane/Baseline/20250131-u2os-NM-ER007_sp8_E2_ROI_2.csv	Z:/Zaza/FLIP/Mot Recen_Verson/Final/Membrane-20250310T104020Z-001/Membrane/Baseline/20250214-u2os-NM-ER007_sp8_E4_ROI_2.csv	Z:/Zaza/FLIP/Mot Recen_Verson/Final/Membrane-20250310T104020Z-001/Membrane/Baseline/20250214-u2os-NM-ER007_sp8_E5_ROI_2.csv	Z:/Zaza/FLIP/Mot Recen_Verson/Final/Membrane-20250310T104020Z-001/Membrane/Baseline/20250214-u2os-NM-ER007_sp8_E6_ROI_2_.csv	Z:/Zaza/FLIP/Mot Recen_Verson/Final/Membrane-20250310T104020Z-001/Membrane/Baseline/20250214-u2os-NM-ER007_sp8_E7_ROI_2.csv	31		0.973207	1.01891	0.963979	1.0051	0.99214	1.02667	0.974687
																			20	1.0353	1.10499	1.01765	0.800394	0.95469				1	ROI_2	ROI_2	ROI_2	ROI_2	ROI_2	ROI_2	32		0.973888	0.99876	0.945602	0.988566	0.995883	1.07088	0.995093
																			21	1.03758	1.04676	1.02641	0.741232	0.951695				2	0	1	2	3	4	5	33		0.953335	0.991491	0.911451	0.984487	0.969931	0.970798	0.980522
																			22	1.03665	1.06516	1.02253	0.724984	0.95793				3	1	1	1	1	1	1	0	Z:/Zaza/FLIP/Mot Recen_Verson/Final/Membrane-20250310T104020Z-001/Membrane/Shock/20250131-u2os-NM-ER007_shock_sp8_E1_ROI_3.csv	Z:/Zaza/FLIP/Mot Recen_Verson/Final/Membrane-20250310T104020Z-001/Membrane/Shock/20250210-u2os_NM-ER007_shock_sp8_E2_ROI_3.csv	Z:/Zaza/FLIP/Mot Recen_Verson/Final/Membrane-20250310T104020Z-001/Membrane/Shock/20250210-u2os_NM-ER007_shock_sp8_E3_ROI_3.csv	Z:/Zaza/FLIP/Mot Recen_Verson/Final/Membrane-20250310T104020Z-001/Membrane/Shock/20250210-u2os_NM-ER007_shock_sp8_E4_ROI_3.csv	Z:/Zaza/FLIP/Mot Recen_Verson/Final/Membrane-20250310T104020Z-001/Membrane/Shock/20250210-u2os_NM-ER007_shock_sp8_E5_ROI_3.csv	Z:/Zaza/FLIP/Mot Recen_Verson/Final/Membrane-20250310T104020Z-001/Membrane/Shock/20250210-u2os_NM-ER007_shock_sp8_E6_ROI_3.csv	Z:/Zaza/FLIP/Mot Recen_Verson/Final/Membrane-20250310T104020Z-001/Membrane/Shock/20250210-u2os_NM-ER007_shock_sp8_E7_ROI_3.csv	Z:/Zaza/FLIP/Mot Recen_Verson/Final/Membrane-20250310T104020Z-001/Membrane/Shock/20250210-u2os-NM-ER007_shock_sp8_E8_ROI_3.csv	Z:/Zaza/FLIP/Mot Recen_Verson/Final/Membrane-20250310T104020Z-001/Membrane/Shock/20250210-u2os-NM-ER007_shock_sp8_E9_ROI_3.csv	Z:/Zaza/FLIP/Mot Recen_Verson/Final/Membrane-20250310T104020Z-001/Membrane/Shock/20250210-u2os-NM-ER007_shock_sp8_E10_ROI_3.csv
																			23	1.01952	1.01154	1.0046	0.715373	0.950117				4	0.976948	0.967522	0.911608	0.970225	0.850392	0.924178	1	ROI_3	ROI_3	ROI_3	ROI_3	ROI_3	ROI_3	ROI_3	ROI_3	ROI_3	ROI_3
																												5	0.930786	0.94949	0.815349	0.744706	0.717534	0.885027	2	0	1	2	3	4	5	6	7	8	9
																												6	0.901023	0.822833	0.763942	0.766216	0.703257	0.762039	3	1	1	1	1	1	1	1	1	1	1
																												7	0.865173	0.621636	0.692641	0.741387	0.669628	0.677805	4	0.993096	1.00384	0.982006	1.02716	1.0306	0.992068	1.0097	1.02325	0.958201	0.900848
																												8	0.810844	0.554616	0.509423	0.705466	0.610168	0.600116	5	0.964023	1.0417	0.975969	1.07852	1.0613	1.02462	1.01636	1.06491	0.979138	0.890615
																												9	0.741715	0.634115	0.58846	0.679108	0.507034	0.463804	6	0.944355	1.03895	0.983605	1.09496	1.07719	1.02051	1.0073	1.06427	0.976796	0.879351
																												10	0.713481	0.557889	0.462428	0.620054	0.482945	0.437678	7	0.964312	1.01481	0.991161	1.04126	1.01758	1.01033	0.993989	1.04244	0.982118	0.897759
																												11	0.700788	0.610025	0.458039	0.623197	0.446953	0.29479	8	0.949916	1.03076	0.973997	1.08519	1.05215	1.02137	1.02126	0.98471	0.964427	0.908951
																												12	0.652834	0.499732	0.396932	0.586047	0.383381	0.336551	9	0.963771	1.0291	0.958495	1.13267	1.09329	1.01857	1.02333	1.00144	1.0029	0.88129
																												13	0.636216	0.450516	0.344602	0.556225	0.335757	0.235316	10	0.993954	1.0363	0.967114	1.10199	1.05282	1.0255	1.01651	1.00637	0.982063	0.885116
																												14	0.619535	0.426108	0.388642	0.548678	0.298699	0.283178	11	0.984512	1.05416	0.967249	1.15849	1.10831	1.04077	1.03337	0.99811	0.986285	0.897058
																												15	0.584902	0.309624	0.324639	0.509229	0.307512	0.217923	12	0.977496	1.01119	0.991488	1.04634	1.01444	0.975418	1.00571	0.997732	0.966885	0.892439
																												16	0.576014	0.266634	0.278005	0.50086	0.263269	0.233945	13	0.99429	1.00191	1.00227	1.03137	1.0189	0.967564	1.00103	0.985726	0.970865	0.881051
																												17	0.58259	0.25401	0.308346	0.464425	0.272689	0.236228	14	0.998041	1.02969	0.99456	1.06193	1.04675	0.985673	0.997686	0.917412	0.972505	0.901349
																												18	0.543695	0.244527	0.274299	0.465413	0.207267	0.162182	15		1.03459	0.994838	1.07511	1.05686	0.995859	1.00373	0.89237	0.969751	0.902528
																												19	0.549255	0.231481	0.246394	0.479547	0.236828	0.129232	16		0.997409	1.01795	1.00461	0.977195	0.97574	1.00305	0.901307	0.959344	0.924511
																												20	0.55415	0.222125	0.244698	0.455304	0.223726	0.174621	17		0.995001	1.03322	0.992463	0.958516	0.941201	0.997447	0.933031	0.955515	0.922391
																												21	0.531075	0.184442	0.223272	0.458822	0.175565	0.148608	18		1.0157	1.01394	1.02824	0.995345	0.975895	1.0114	0.94813	0.961106	0.925378
																												22	0.514745	0.186158	0.181116	0.459075	0.201556	0.105476	19		1.00475	1.0052	1.01215	0.963913	0.966406	1.00053	0.917108	0.951574	0.953979
																												23	0.500555	0.167131	0.186959	0.444092	0.179334	0.0860905	20		1.0098	0.996012	1.00895	0.96558	0.967862	0.997207	0.923663	0.940214
																												24			0.13813	0.413102	0.159315	0.0948281	21		1.00939	1.0103	1.00684	0.982707	0.985632	0.995779	0.916135	0.961338
																												25			0.139847	0.429937	0.164429	0.092536	22		0.997937	1.00251	1.01323	0.951417	0.971491	0.977803	0.911166	0.956413
																												26			0.136729	0.399556	0.136781		23		0.986536	0.981079	0.985613	0.964968	0.969752	0.988339	0.889189	0.955898
																												27			0.110163	0.378246	0.13342		24		1.0254	0.968881	1.0235	1.00693	0.971047	1.00352	0.915099
																												28			0.13715	0.406904	0.117338		25		1.02317	0.961235	1.03705	1.00838	0.977752	1.01586	0.909241
																												29			0.106686	0.386453	0.097847		26		1.00176	0.989135	1.023	0.989741	0.956287	1.00695	0.949514
																												30			0.116128	0.389412	0.100131		27		1.01612	0.984483	1.01159	0.990718	0.97458	0.994199	0.980006
																												31			0.0991053	0.363442	0.0965239		28		1.04647	0.982292	1.05264	1.0329	0.993328	1.01878	0.951228
																												32			0.0951702	0.379405			29		1.02644	1.00404	1.03929	1.04439	0.978212	1.00623	0.946789
																												33			0.0952263	0.32943			30		1.01822	0.998004	1.00097	0.985864	0.963097	1.00522	0.957248
																												34			0.0891901	0.377144			31		1.01526	1.0149	0.982583	0.96945	0.919833	0.996603	0.940146
																												35			0.0901041	0.366393			32		1.00526	1.00701	0.971702	0.943018	0.901621	1.00012	0.922774
																												36			0.0876505	0.356039			33		0.996614	1.00885	0.964038	0.936083	0.944177	0.988084	0.932653
																												37			0.0813935	0.3364			0	Z:/Zaza/FLIP/Mot Recen_Verson/Final/Membrane-20250310T104020Z-001/Membrane/Shock/20250131-u2os-NM-ER007_shock_sp8_E1_ROI_Target_Nucleus.csv	Z:/Zaza/FLIP/Mot Recen_Verson/Final/Membrane-20250310T104020Z-001/Membrane/Shock/20250210-u2os_NM-ER007_shock_sp8_E2_ROI_Target_Nucleus_Bleach.csv	Z:/Zaza/FLIP/Mot Recen_Verson/Final/Membrane-20250310T104020Z-001/Membrane/Shock/20250210-u2os_NM-ER007_shock_sp8_E3_ROI_Target_Nucleus_Bleach.csv	Z:/Zaza/FLIP/Mot Recen_Verson/Final/Membrane-20250310T104020Z-001/Membrane/Shock/20250210-u2os_NM-ER007_shock_sp8_E4_ROI_Target_Nucleus_Bleach.csv	Z:/Zaza/FLIP/Mot Recen_Verson/Final/Membrane-20250310T104020Z-001/Membrane/Shock/20250210-u2os_NM-ER007_shock_sp8_E5_ROI_Target_Nucleus.csv	Z:/Zaza/FLIP/Mot Recen_Verson/Final/Membrane-20250310T104020Z-001/Membrane/Shock/20250210-u2os_NM-ER007_shock_sp8_E6_ROI_Target_Nucleus.csv	Z:/Zaza/FLIP/Mot Recen_Verson/Final/Membrane-20250310T104020Z-001/Membrane/Shock/20250210-u2os_NM-ER007_shock_sp8_E7_ROI_Target_Nucleus_Bleach.csv	Z:/Zaza/FLIP/Mot Recen_Verson/Final/Membrane-20250310T104020Z-001/Membrane/Shock/20250210-u2os-NM-ER007_shock_sp8_E8_Target_Nucleus.csv	Z:/Zaza/FLIP/Mot Recen_Verson/Final/Membrane-20250310T104020Z-001/Membrane/Shock/20250210-u2os-NM-ER007_shock_sp8_E9_ROI_Target_Nucleus.csv	Z:/Zaza/FLIP/Mot Recen_Verson/Final/Membrane-20250310T104020Z-001/Membrane/Shock/20250210-u2os-NM-ER007_shock_sp8_E10_ROI_Target_Nucleus.csv
																												38			0.0726496	0.336931			1	Nucleus	Nucleus	Nucleus	Nucleus	Nucleus	Nucleus	Nucleus	Nucleus	Nucleus	Nucleus
																												0	Z:/Zaza/FLIP/Mot Recen_Verson/Final/Membrane-20250310T104020Z-001/Membrane/Baseline/20250131-u2os-NM-ER007_sp8_E1_ROI_3.csv	Z:/Zaza/FLIP/Mot Recen_Verson/Final/Membrane-20250310T104020Z-001/Membrane/Baseline/20250131-u2os-NM-ER007_sp8_E2_ROI_3.csv	Z:/Zaza/FLIP/Mot Recen_Verson/Final/Membrane-20250310T104020Z-001/Membrane/Baseline/20250214-u2os-NM-ER007_sp8_E4_ROI_3.csv	Z:/Zaza/FLIP/Mot Recen_Verson/Final/Membrane-20250310T104020Z-001/Membrane/Baseline/20250214-u2os-NM-ER007_sp8_E5_ROI_3.csv	Z:/Zaza/FLIP/Mot Recen_Verson/Final/Membrane-20250310T104020Z-001/Membrane/Baseline/20250214-u2os-NM-ER007_sp8_E6_ROI_3.csv	Z:/Zaza/FLIP/Mot Recen_Verson/Final/Membrane-20250310T104020Z-001/Membrane/Baseline/20250214-u2os-NM-ER007_sp8_E7_ROI_3.csv	2	0	1	2	3	4	5	6	7	8	9
																												1	ROI_3	ROI_3	ROI_3	ROI_3	ROI_3	ROI_3	3	1	1	1	1	1	1	1	1	1	1
																												2	0	1	2	3	4	5	4	1.0601	1.01302	1.01107	1.00536	1.00356	1.0088	1.0184	0.964049	0.97069	0.915935
																												3	1	1	1	1	1	1	5	1.08244	1.01919	1.02908	1.01428	0.992604	1.01757	1.01618	0.959115	0.9768	0.889858
																												4	1.09138	1.04478	1.15026	0.930189	0.889706	0.940087	6	1.02999	1.0182	1.02436	1.01356	0.988943	1.01039	1.01999	0.960392	0.962717	0.902608
																												5	1.14695	1.03428	1.1681	0.805464	0.865915	0.879327	7	1.02105	1.01177	1.00839	1.00749	0.988933	1.0072	1.01307	0.955041	0.971726	0.880192
																												6	1.04523	0.90267	1.14101	0.936634	0.950591	0.88368	8	1.05273	1.01719	1.02799	1.01615	0.988586	1.01885	1.01778	0.956848	0.966654	0.890356
																												7	1.08461	0.879984	1.02256	0.954604	1.06041	0.984742	9	1.0141	1.01822	1.04571	1.01965	0.983303	1.02017	1.01512	0.957453	0.980731	0.882974
																												8	1.02615	0.913183	1.14524	0.928191	1.02544	0.943187	10	1.04176	1.01879	1.04535	1.01128	0.984707	1.01551	1.02327	0.947795	0.963875	0.860243
																												9	1.12971	0.812568	1.0194	0.897794	0.892431	0.749758	11	1.07317	1.02606	1.0617	1.02262	0.982145	1.01433	1.02095	0.94858	0.975674	0.876375
																												10	1.07243	0.712422	1.00229	0.854858	0.865505	0.741752	12	1.0658	1.01807	1.01158	0.988984	0.986222	1.00186	1.00592	0.951407	0.980027	0.851129
																												11	0.996214	0.713771	0.952507	0.896537	0.85286	0.579597	13	0.972394	1.01188	1.00907	0.997262	0.983408	0.98832	1.00662	0.954357	0.979315	0.865843
																												12	0.950307	0.838611	0.874237	0.869333	0.786594	0.682931	14	1.00437	1.02097	1.02989	0.996556	0.982906	1.00687	1.00402	0.956715	0.971938	0.873575
																												13	0.85307	0.740411	0.920892	0.837106	0.74307	0.540935	15		1.01434	1.02717	0.998427	0.972174	1.00433	1.00957	0.954118	0.980795	0.871394
																												14	0.985024	0.867883	0.845953	0.813698	0.646193	0.635151	16		1.01453	1.01375	0.990144	0.985071	1.00475	1.00855	0.956631	0.964033	0.906381
																												15	0.876626	0.705092	0.7645	0.752445	0.719286	0.548813	17		1.00734	1.00554	0.98302	0.980128	0.999573	1.00371	0.959448	0.978451	0.891006
																												16	0.940159	0.751437	0.816731	0.815996	0.614671	0.602533	18		1.01651	1.02145	0.983326	0.981115	0.98904	1.00825	0.963085	0.978989	0.927997
																												17	0.991335	0.685385	0.754544	0.716933	0.688211	0.63808	19		1.00976	1.00392	0.97997	0.98338	1.00003	0.998971	0.965372	1.00091	0.979471
																												18	0.890893	0.555342	0.678787	0.716883	0.517303	0.471393	20		1.0086	1.01683	0.972452	0.983156	0.99385	1.00125	0.969565	0.987527
																												19	0.833024	0.544384	0.669666	0.729747	0.581751	0.427596	21		1.00875	1.01634	0.978674	0.980354	0.997173	1.00409	0.975171	0.992986
																												20	0.690116	0.438787	0.643447	0.708481	0.557737	0.536913	22		1.00547	1.01514	0.976424	0.977802	0.992882	0.99845	0.97851	0.990172
																												21	0.592761	0.424201	0.580957	0.672197	0.444834	0.528925	23		1.00414	1.01607	0.97086	0.974665	0.983804	1.00048	0.978292	1.00344
																												22	0.580627	0.415316	0.616028	0.681079	0.523244	0.444895	24		1.01065	1.0365	0.986362	0.977817	1.00226	1.00521	0.984927
																												23	0.560262	0.389516	0.509649	0.708055	0.48374	0.405161	25		1.01136	1.03461	0.975633	0.979244	1.00034	1.00703	0.990643
																												24			0.536269	0.65326	0.416737	0.403092	26		1.01067	1.02716	0.982891	0.985094	0.997494	1.01104	0.997886
																												25			0.522055	0.699607	0.451094	0.42781	27		1.0069	1.02507	0.980528	0.977695	1.00246	1.003	1.00776
																												26			0.476409	0.647257	0.375979		28		1.02285	1.04105	0.979595	0.98424	1.00455	1.01708	1.00858
																												27			0.532355	0.619549	0.359755		29		1.01245	1.0457	0.980565	0.973078	1.0104	1.00947	1.01087
																												28			0.482749	0.658771	0.307574		30		1.01874	1.0281	0.97548	0.983202	1.00726	1.01372	1.00846
																												29			0.5031	0.59751	0.265568		31		1.01412	1.02707	0.977396	0.987397	1.00367	1.00762	0.998318
																												30			0.461255	0.593831	0.300854		32		1.01154	1.01743	0.96604	0.986866	1.00311	1.0118	1.00688
																												31			0.471412	0.553234	0.297946		33		0.999313	1.00933	0.962903	0.977165	0.995576	0.999987	1.00242
																												32			0.457715	0.594063			0	Z:/Zaza/FLIP/Mot Recen_Verson/Final/Membrane-20250310T104020Z-001/Membrane/Shock/20250131-u2os-NM-ER007_shock_sp8_E1_ROI_Neibghor_Control.csv	Z:/Zaza/FLIP/Mot Recen_Verson/Final/Membrane-20250310T104020Z-001/Membrane/Shock/20250210-u2os_NM-ER007_shock_sp8_E2_ROI_Neibghor_Control.csv	Z:/Zaza/FLIP/Mot Recen_Verson/Final/Membrane-20250310T104020Z-001/Membrane/Shock/20250210-u2os_NM-ER007_shock_sp8_E3_ROI_Neibghor_Control.csv	Z:/Zaza/FLIP/Mot Recen_Verson/Final/Membrane-20250310T104020Z-001/Membrane/Shock/20250210-u2os_NM-ER007_shock_sp8_E4_ROI_Neibghor_Control.csv	Z:/Zaza/FLIP/Mot Recen_Verson/Final/Membrane-20250310T104020Z-001/Membrane/Shock/20250210-u2os_NM-ER007_shock_sp8_E5_ROI_Neibghor_Control.csv	Z:/Zaza/FLIP/Mot Recen_Verson/Final/Membrane-20250310T104020Z-001/Membrane/Shock/20250210-u2os_NM-ER007_shock_sp8_E6_ROI_Neibghor_Control.csv	Z:/Zaza/FLIP/Mot Recen_Verson/Final/Membrane-20250310T104020Z-001/Membrane/Shock/20250210-u2os-NM-ER007_shock_sp8_E7_ROI_Neibghor_Control.csv	Z:/Zaza/FLIP/Mot Recen_Verson/Final/Membrane-20250310T104020Z-001/Membrane/Shock/20250210-u2os-NM-ER007_shock_sp8_E8_Neibghor_Control.csv	Z:/Zaza/FLIP/Mot Recen_Verson/Final/Membrane-20250310T104020Z-001/Membrane/Shock/20250210-u2os-NM-ER007_shock_sp8_E9_ROI_Neibghor_Control.csv	Z:/Zaza/FLIP/Mot Recen_Verson/Final/Membrane-20250310T104020Z-001/Membrane/Shock/20250210-u2os-NM-ER007_shock_sp8_E10_ROI_Neibghor_Control.csv
																												33			0.443142	0.536737			1	Control	Control	Control	Control	Control	Control	Control	Control	Control	Control
																												34			0.43809	0.580013			2	0	1	2	3	4	5	6	7	8	9
																												35			0.425056	0.549681			3	1	1	1	1	1	1	1	1	1	1
																												36			0.40381	0.543815			4	0.99682	1.01791	1.01791	1.01791	1.01791	1.01791	1.01791	0.992586	0.991449	0.964238
																												37			0.390683	0.531231			5	1.01978	1.01894	1.01894	1.01894	1.01894	1.01894	1.01894	0.982701	0.993779	0.93559
																												38			0.384101	0.526933			6	1.03277	1.01691	1.01691	1.01691	1.01691	1.01691	1.01691	0.983951	0.968416	0.957065
																												0	Z:/Zaza/FLIP/Mot Recen_Verson/Final/Membrane-20250310T104020Z-001/Membrane/Baseline/20250131-u2os-NM-ER007_sp8_E1_ROI_Target_Nucleus.csv	Z:/Zaza/FLIP/Mot Recen_Verson/Final/Membrane-20250310T104020Z-001/Membrane/Baseline/20250131-u2os-NM-ER007_sp8_E2_ROI_Target_Nucleus.csv	Z:/Zaza/FLIP/Mot Recen_Verson/Final/Membrane-20250310T104020Z-001/Membrane/Baseline/20250214-u2os-NM-ER007_sp8_E4_ROI_Target_Nucleus.csv	Z:/Zaza/FLIP/Mot Recen_Verson/Final/Membrane-20250310T104020Z-001/Membrane/Baseline/20250214-u2os-NM-ER007_sp8_E5_ROI_Target_Nucleus.csv	Z:/Zaza/FLIP/Mot Recen_Verson/Final/Membrane-20250310T104020Z-001/Membrane/Baseline/20250214-u2os-NM-ER007_sp8_E6_ROI_Target_Nucleus.csv	Z:/Zaza/FLIP/Mot Recen_Verson/Final/Membrane-20250310T104020Z-001/Membrane/Baseline/20250214-u2os-NM-ER007_sp8_E7_ROI_Target_Nucleus.csv	7	1.01503	1.00732	1.00732	1.00732	1.00732	1.00732	1.00732	0.990933	0.984601	0.956045
																												1	Nucleus	Nucleus	Nucleus	Nucleus	Nucleus	Nucleus	8	1.02496	1.01688	1.01688	1.01688	1.01688	1.01688	1.01688	1.00129	0.979202	0.981847
																												2	0	1	2	3	4	5	9	1.03674	1.02744	1.02744	1.02744	1.02744	1.02744	1.02744	0.976711	0.988278	0.97113
																												3	1	1	1	1	1	1	10	1.03298	1.01257	1.01257	1.01257	1.01257	1.01257	1.01257	0.963434	0.966581	0.982178
																												4	1.01231	0.998046	1.02062	0.941847	0.895851	0.93905	11	1.03325	1.01104	1.01104	1.01104	1.01104	1.01104	1.01104	0.968539	0.980102	0.998723
																												5	0.999287	0.973956	0.934775	0.796658	0.80785	0.887205	12	1.02887	1.01279	1.01279	1.01279	1.01279	1.01279	1.01279	0.967091	0.979755	0.975589
																												6	1.01942	0.968646	0.933201	0.862663	0.805134	0.806055	13	1.02181	1.00772	1.00772	1.00772	1.00772	1.00772	1.00772	0.982199	0.982663	0.985016
																												7	1.00144	0.95656	0.884223	0.851988	0.784169	0.759255	14	0.999777	1.0159	1.0159	1.0159	1.0159	1.0159	1.0159	0.987067	0.973769	0.984119
																												8	0.970408	0.915588	0.764536	0.82954	0.736939	0.710381	15		1.02017	1.02017	1.02017	1.02017	1.02017	1.02017	0.972578	0.979766	0.96724
																												9	0.958127	0.903514	0.83504	0.817264	0.679272	0.652162	16		1.00655	1.00655	1.00655	1.00655	1.00655	1.00655	0.986475	0.962338	0.988532
																												10	0.954541	0.889588	0.725923	0.766049	0.661266	0.600112	17		1.01378	1.01378	1.01378	1.01378	1.01378	1.01378	0.976821	0.977792	0.976397
																												11	0.911984	0.877931	0.732905	0.764328	0.640867	0.545202	18		1.01305	1.01305	1.01305	1.01305	1.01305	1.01305	0.977987	0.9697	0.987997
																												12	0.878768	0.862917	0.678915	0.737555	0.605298	0.552888	19		1.01729	1.01729	1.01729	1.01729	1.01729	1.01729	1.00574	0.990284	0.988404
																												13	0.870274	0.847027	0.623296	0.716985	0.573535	0.492587	20		1.00952	1.00952	1.00952	1.00952	1.00952	1.00952	0.996522	0.979711
																												14	0.858554	0.837978	0.672879	0.705914	0.5299	0.501892	21		1.01244	1.01244	1.01244	1.01244	1.01244	1.01244	0.99934	0.981448
																												15	0.832791	0.8182	0.611524	0.668496	0.547392	0.461112	22		1.01308	1.01308	1.01308	1.01308	1.01308	1.01308	1.02406	0.97389
																												16	0.824566	0.813027	0.54408	0.672207	0.502073	0.453168	23		1.00504	1.00504	1.00504	1.00504	1.00504	1.00504	1.02883	0.992682
																												17	0.80769	0.791859	0.581949	0.630733	0.511733	0.445074	24		1.01801	1.01801	1.01801	1.01801	1.01801	1.01801	1.04487
																												18	0.782579	0.784264	0.54655	0.627662	0.458974	0.409003	25		1.01553	1.01553	1.01553	1.01553	1.01553	1.01553	1.04231
																												19	0.750347	0.760894	0.497488	0.633271	0.481592	0.384453	26		1.01923	1.01923	1.01923	1.01923	1.01923	1.01923	1.04902
																												20	0.727708	0.746705	0.504926	0.619719	0.471163	0.397921	27		1.00716	1.00716	1.00716	1.00716	1.00716	1.00716	1.06723
																												21	0.681213	0.733979	0.482691	0.609207	0.424482	0.378394	28		1.02666	1.02666	1.02666	1.02666	1.02666	1.02666	1.05653
																												22	0.669394	0.722653	0.428185	0.600244	0.44834	0.35398	29		1.01604	1.01604	1.01604	1.01604	1.01604	1.01604	1.05654
																												23	0.649793	0.700334	0.437027	0.593499	0.435461	0.327937	30		1.00012	1.00012	1.00012	1.00012	1.00012	1.00012	1.04396
																												24			0.382618	0.573045	0.412341	0.327996	31		1.00178	1.00178	1.00178	1.00178	1.00178	1.00178	1.0399
																												25			0.386638	0.575101	0.414969	0.323828	32		1.00805	1.00805	1.00805	1.00805	1.00805	1.00805	1.02942
																												26			0.380677	0.54278	0.38712		33		1.0166	1.0166	1.0166	1.0166	1.0166	1.0166
																												27			0.353987	0.520862	0.385538
																												28			0.395343	0.54388	0.3672
																												29			0.349384	0.513099	0.341231
																												30			0.364407	0.517381	0.347131
																												31			0.338349	0.490887	0.346794
																												32			0.336955	0.504211
																												33			0.330976	0.453719
																												34			0.318408	0.488873
																												35			0.322456	0.478316
																												36			0.31539	0.472549
																												37			0.303473	0.468969
																												38			0.29331	0.464288
																												0	Z:/Zaza/FLIP/Mot Recen_Verson/Final/Membrane-20250310T104020Z-001/Membrane/Baseline/20250131-u2os-NM-ER007_sp8_E1_ROI_Neibghor_control.csv	Z:/Zaza/FLIP/Mot Recen_Verson/Final/Membrane-20250310T104020Z-001/Membrane/Baseline/20250131-u2os-NM-ER007_sp8_E2_ROI_Neibghor_Control.csv	Z:/Zaza/FLIP/Mot Recen_Verson/Final/Membrane-20250310T104020Z-001/Membrane/Baseline/20250214-u2os-NM-ER007_sp8_E4_ROI_Neibghor_Control.csv	Z:/Zaza/FLIP/Mot Recen_Verson/Final/Membrane-20250310T104020Z-001/Membrane/Baseline/20250214-u2os-NM-ER007_sp8_E5_Neibghor_Control.csv	Z:/Zaza/FLIP/Mot Recen_Verson/Final/Membrane-20250310T104020Z-001/Membrane/Baseline/20250214-u2os-NM-ER007_sp8_E6_ROI_Neibghor_Control.csv	Z:/Zaza/FLIP/Mot Recen_Verson/Final/Membrane-20250310T104020Z-001/Membrane/Baseline/20250214-u2os-NM-ER007_sp8_E7_Neibghor_Control.csv
																												1	Control	Control	Control	Control	Control	Control
																												2	0	1	2	3	4	5
																												3	1	1	1	1	1	1
																												4	0.98722	1.01053	0.862302	1.0356	0.962377	0.969282
																												5	0.988432	0.998645	0.946079	1.03804	0.90538	1.03719
																												6	0.940828	1.00142	1.00593	0.880175	0.956214	0.996887
																												7	0.921823	0.998532	0.984782	1.03491	1.00749	1.03053
																												8	0.879747	0.976668	0.85125	1.04799	1.05037	1.05684
																												9	0.922717	0.98776	1.01595	1.10575	1.07591	0.963775
																												10	0.923955	0.993235	0.903714	1.09053	1.11734	0.914889
																												11	0.957647	0.982613	0.954605	1.04725	1.13329	0.763167
																												12	0.950865	0.966671	0.90407	1.12816	1.09963	0.925094
																												13	0.983694	0.963914	0.85081	1.03888	1.12894	0.728286
																												14	0.993851	0.984541	0.969829	1.06883	1.04213	0.92283
																												15	0.943109	0.996546	0.912426	1.11346	1.09713	0.733729
																												16	0.928536	0.998718	0.839719	1.01883	1.03632	0.821257
																												17	0.92342	0.998207	0.949612	1.08235	1.10677	0.952194
																												18	0.907054	1.01167	0.931553	0.962746	0.994891	0.784821
																												19	0.893032	1.00264	0.860706	1.05332	1.06526	0.73811
																												20	1.00636	1.02191	0.90625	1.07829	1.05089	0.988434
																												21	1.00794	0.993534	0.878991	1.07989	0.94463	0.932763
																												22	1.0119	0.993392	0.806499	1.09362	1.06522	0.833468
																												23	0.951532	1.00978	0.853073	1.08824	1.06539	0.788375
																												24			0.735844	1.09614	1.02435	0.842214
																												25			0.779251	1.03936	1.06927	0.998972
																												26			0.785377	1.08969	1.02367
																												27			0.716093	0.945413	1.01231
																												28			0.868975	0.989954	0.971186
																												29			0.787605	1.03831	0.885824
																												30			0.852187	0.980064	0.953059
																												31			0.808304	0.968536	0.974659
																												32			0.837649	0.941207
																												33			0.839004	0.98994
																												34			0.836604	0.836016
																												35			0.872628	1.01346
																												36			0.882609	0.921209
																												37			0.86159	0.974232
																												38			0.824352	0.906721
																												39				0.963818
