# Supplementary material for: Endoplasmic reticulum disruption stimulates nuclear membrane mechanotransduction
Source: Nat Cell Biol. 2025 Dec 9;28(1):125–34. doi: 10.1038/s41556-025-01820-9 (PMC12807876; doi:10.1038/s41556-025-01820-9)
Supplement: Supplementary file 12 — Source data for Fig. 2. ALPIN reveals TINM buffering by the ER. [file 41556_2025_1820_MOESM12_ESM.xlsx]

## Sheet: Figure 2b
Representative Image Source	11-16-2023 U2OS NM ER 007 80 sHOCK ddh2O004
	20231102 U2OS C963.5 ddH2O 80 Shock
ALPIN1 Binding								ALPIN2 Binding
Time (min)	ALPIN rim:center [S/S0]	Filename	Nuclei number	Treatment	Special Note			Time (min)	ALPIN rim:center [S/S0]	Filename	Nuclei Number	Treatment
0	1	030724 U2OS NM ER 007#2 80 Shock 20 min	1	270 mOsm				0	1	04162024 C963.5 80 Shock ddH2O Cacl2 004	1	270 mOsm
1	0.994154	030724 U2OS NM ER 007#2 80 Shock 20 min	1	270 mOsm				1	1.02309	04162024 C963.5 80 Shock ddH2O Cacl2 004	1	270 mOsm
2	0.992142	030724 U2OS NM ER 007#2 80 Shock 20 min	1	270 mOsm				2	1.01778	04162024 C963.5 80 Shock ddH2O Cacl2 004	1	270 mOsm
3	1.00486	030724 U2OS NM ER 007#2 80 Shock 20 min	1	270 mOsm				3	1.01243	04162024 C963.5 80 Shock ddH2O Cacl2 004	1	270 mOsm
4	1.01415	030724 U2OS NM ER 007#2 80 Shock 20 min	1	270 mOsm				4	1.16927	04162024 C963.5 80 Shock ddH2O Cacl2 004	1	270 mOsm
5	1.05672	030724 U2OS NM ER 007#2 80 Shock 20 min	1	270 mOsm				5	1.28486	04162024 C963.5 80 Shock ddH2O Cacl2 004	1	270 mOsm
6	1.088	030724 U2OS NM ER 007#2 80 Shock 20 min	1	270 mOsm				6	1.33493	04162024 C963.5 80 Shock ddH2O Cacl2 004	1	270 mOsm
7	1.11714	030724 U2OS NM ER 007#2 80 Shock 20 min	1	270 mOsm				7	1.31688	04162024 C963.5 80 Shock ddH2O Cacl2 004	1	270 mOsm
8	1.10562	030724 U2OS NM ER 007#2 80 Shock 20 min	1	270 mOsm				8	1.26875	04162024 C963.5 80 Shock ddH2O Cacl2 004	1	270 mOsm
9	1.12322	030724 U2OS NM ER 007#2 80 Shock 20 min	1	270 mOsm				9	1.34937	04162024 C963.5 80 Shock ddH2O Cacl2 004	1	270 mOsm
10	1.12776	030724 U2OS NM ER 007#2 80 Shock 20 min	1	270 mOsm				10	1.33206	04162024 C963.5 80 Shock ddH2O Cacl2 004	1	270 mOsm
11	1.10693	030724 U2OS NM ER 007#2 80 Shock 20 min	1	270 mOsm				11	1.30161	04162024 C963.5 80 Shock ddH2O Cacl2 004	1	270 mOsm
12	1.0876	030724 U2OS NM ER 007#2 80 Shock 20 min	1	270 mOsm				12	1.24183	04162024 C963.5 80 Shock ddH2O Cacl2 004	1	270 mOsm
13	1.03796	030724 U2OS NM ER 007#2 80 Shock 20 min	1	270 mOsm				13	1.25734	04162024 C963.5 80 Shock ddH2O Cacl2 004	1	270 mOsm
14	1.031	030724 U2OS NM ER 007#2 80 Shock 20 min	1	270 mOsm				14	1.23545	04162024 C963.5 80 Shock ddH2O Cacl2 004	1	270 mOsm
15	1.0168	030724 U2OS NM ER 007#2 80 Shock 20 min	1	270 mOsm				15	1.23645	04162024 C963.5 80 Shock ddH2O Cacl2 004	1	270 mOsm
16	1.01463	030724 U2OS NM ER 007#2 80 Shock 20 min	1	270 mOsm				16	1.19952	04162024 C963.5 80 Shock ddH2O Cacl2 004	1	270 mOsm
17	1.02638	030724 U2OS NM ER 007#2 80 Shock 20 min	1	270 mOsm				17	1.18341	04162024 C963.5 80 Shock ddH2O Cacl2 004	1	270 mOsm
18	1.01033	030724 U2OS NM ER 007#2 80 Shock 20 min	1	270 mOsm				18	1.17031	04162024 C963.5 80 Shock ddH2O Cacl2 004	1	270 mOsm
19	1.00861	030724 U2OS NM ER 007#2 80 Shock 20 min	1	270 mOsm				19	1.1583	04162024 C963.5 80 Shock ddH2O Cacl2 004	1	270 mOsm
20	1.01076	030724 U2OS NM ER 007#2 80 Shock 20 min	1	270 mOsm				20	1.14292	04162024 C963.5 80 Shock ddH2O Cacl2 004	1	270 mOsm
0	1	030724 U2OS NM ER 007#2 80 Shock 20 min	2	270 mOsm				0	1	202311102 U2OS C963.5 ddH2O 80 Shock001	2	270 mOsm
1	1.02182	030724 U2OS NM ER 007#2 80 Shock 20 min	2	270 mOsm				1	1.00735	202311102 U2OS C963.5 ddH2O 80 Shock001	2	270 mOsm
2	1.00978	030724 U2OS NM ER 007#2 80 Shock 20 min	2	270 mOsm				2	1.00807	202311102 U2OS C963.5 ddH2O 80 Shock001	2	270 mOsm
3	1.01807	030724 U2OS NM ER 007#2 80 Shock 20 min	2	270 mOsm				3	1.02394	202311102 U2OS C963.5 ddH2O 80 Shock001	2	270 mOsm
4	1.02504	030724 U2OS NM ER 007#2 80 Shock 20 min	2	270 mOsm				4	1.02402	202311102 U2OS C963.5 ddH2O 80 Shock001	2	270 mOsm
5	1.03596	030724 U2OS NM ER 007#2 80 Shock 20 min	2	270 mOsm				5	1.12073	202311102 U2OS C963.5 ddH2O 80 Shock001	2	270 mOsm
6	1.05221	030724 U2OS NM ER 007#2 80 Shock 20 min	2	270 mOsm				6	1.46894	202311102 U2OS C963.5 ddH2O 80 Shock001	2	270 mOsm
7	1.06197	030724 U2OS NM ER 007#2 80 Shock 20 min	2	270 mOsm				7	1.59771	202311102 U2OS C963.5 ddH2O 80 Shock001	2	270 mOsm
8	1.05757	030724 U2OS NM ER 007#2 80 Shock 20 min	2	270 mOsm				8	1.64028	202311102 U2OS C963.5 ddH2O 80 Shock001	2	270 mOsm
9	1.07584	030724 U2OS NM ER 007#2 80 Shock 20 min	2	270 mOsm				9	1.67028	202311102 U2OS C963.5 ddH2O 80 Shock001	2	270 mOsm
10	1.0534	030724 U2OS NM ER 007#2 80 Shock 20 min	2	270 mOsm				10	1.64681	202311102 U2OS C963.5 ddH2O 80 Shock001	2	270 mOsm
11	1.03706	030724 U2OS NM ER 007#2 80 Shock 20 min	2	270 mOsm				11	1.66849	202311102 U2OS C963.5 ddH2O 80 Shock001	2	270 mOsm
12	1.01397	030724 U2OS NM ER 007#2 80 Shock 20 min	2	270 mOsm				12	1.67957	202311102 U2OS C963.5 ddH2O 80 Shock001	2	270 mOsm
13	1.01379	030724 U2OS NM ER 007#2 80 Shock 20 min	2	270 mOsm				13	1.61537	202311102 U2OS C963.5 ddH2O 80 Shock001	2	270 mOsm
14	0.999123	030724 U2OS NM ER 007#2 80 Shock 20 min	2	270 mOsm				14	1.58764	202311102 U2OS C963.5 ddH2O 80 Shock001	2	270 mOsm
15	0.999723	030724 U2OS NM ER 007#2 80 Shock 20 min	2	270 mOsm				15	1.5539	202311102 U2OS C963.5 ddH2O 80 Shock001	2	270 mOsm
16	0.997249	030724 U2OS NM ER 007#2 80 Shock 20 min	2	270 mOsm				16	1.50543	202311102 U2OS C963.5 ddH2O 80 Shock001	2	270 mOsm
17	1.00172	030724 U2OS NM ER 007#2 80 Shock 20 min	2	270 mOsm				17	1.53508	202311102 U2OS C963.5 ddH2O 80 Shock001	2	270 mOsm
18	1.01382	030724 U2OS NM ER 007#2 80 Shock 20 min	2	270 mOsm				18	1.54161	202311102 U2OS C963.5 ddH2O 80 Shock001	2	270 mOsm
19	1.01385	030724 U2OS NM ER 007#2 80 Shock 20 min	2	270 mOsm				19	1.46408	202311102 U2OS C963.5 ddH2O 80 Shock001	2	270 mOsm
20	1.01988	030724 U2OS NM ER 007#2 80 Shock 20 min	2	270 mOsm				20	1.32239	202311102 U2OS C963.5 ddH2O 80 Shock001	2	270 mOsm
0	1	05142024 U2OS NM ER 007#2 80 Shock 1.26 Ca 004	3	270 mOsm	Same data as analyzed in Fig. 1b (270 mOsm)			0	1	202311102 U2OS C963.5 ddH2O 80 Shock001	3	270 mOsm
1	0.987076	05142024 U2OS NM ER 007#2 80 Shock 1.26 Ca 004	3	270 mOsm	Same data as analyzed in Fig. 1b (270 mOsm)			1	1.00208	202311102 U2OS C963.5 ddH2O 80 Shock001	3	270 mOsm
2	0.991422	05142024 U2OS NM ER 007#2 80 Shock 1.26 Ca 004	3	270 mOsm	Same data as analyzed in Fig. 1b (270 mOsm)			2	1.01032	202311102 U2OS C963.5 ddH2O 80 Shock001	3	270 mOsm
3	0.995456	05142024 U2OS NM ER 007#2 80 Shock 1.26 Ca 004	3	270 mOsm	Same data as analyzed in Fig. 1b (270 mOsm)			3	1.01293	202311102 U2OS C963.5 ddH2O 80 Shock001	3	270 mOsm
4	1.01038	05142024 U2OS NM ER 007#2 80 Shock 1.26 Ca 004	3	270 mOsm	Same data as analyzed in Fig. 1b (270 mOsm)			4	1.03862	202311102 U2OS C963.5 ddH2O 80 Shock001	3	270 mOsm
5	1.05692	05142024 U2OS NM ER 007#2 80 Shock 1.26 Ca 004	3	270 mOsm	Same data as analyzed in Fig. 1b (270 mOsm)			5	1.13857	202311102 U2OS C963.5 ddH2O 80 Shock001	3	270 mOsm
6	1.1504	05142024 U2OS NM ER 007#2 80 Shock 1.26 Ca 004	3	270 mOsm	Same data as analyzed in Fig. 1b (270 mOsm)			6	1.53929	202311102 U2OS C963.5 ddH2O 80 Shock001	3	270 mOsm
7	1.16396	05142024 U2OS NM ER 007#2 80 Shock 1.26 Ca 004	3	270 mOsm	Same data as analyzed in Fig. 1b (270 mOsm)			7	1.60096	202311102 U2OS C963.5 ddH2O 80 Shock001	3	270 mOsm
8	1.17752	05142024 U2OS NM ER 007#2 80 Shock 1.26 Ca 004	3	270 mOsm	Same data as analyzed in Fig. 1b (270 mOsm)			8	1.74489	202311102 U2OS C963.5 ddH2O 80 Shock001	3	270 mOsm
9	1.16311	05142024 U2OS NM ER 007#2 80 Shock 1.26 Ca 004	3	270 mOsm	Same data as analyzed in Fig. 1b (270 mOsm)			9	1.7815	202311102 U2OS C963.5 ddH2O 80 Shock001	3	270 mOsm
10	1.18643	05142024 U2OS NM ER 007#2 80 Shock 1.26 Ca 004	3	270 mOsm	Same data as analyzed in Fig. 1b (270 mOsm)			10	1.74856	202311102 U2OS C963.5 ddH2O 80 Shock001	3	270 mOsm
11	1.13394	05142024 U2OS NM ER 007#2 80 Shock 1.26 Ca 004	3	270 mOsm	Same data as analyzed in Fig. 1b (270 mOsm)			11	1.72101	202311102 U2OS C963.5 ddH2O 80 Shock001	3	270 mOsm
12	1.11928	05142024 U2OS NM ER 007#2 80 Shock 1.26 Ca 004	3	270 mOsm	Same data as analyzed in Fig. 1b (270 mOsm)			12	1.71614	202311102 U2OS C963.5 ddH2O 80 Shock001	3	270 mOsm
13	1.07711	05142024 U2OS NM ER 007#2 80 Shock 1.26 Ca 004	3	270 mOsm	Same data as analyzed in Fig. 1b (270 mOsm)			13	1.72182	202311102 U2OS C963.5 ddH2O 80 Shock001	3	270 mOsm
14	1.03558	05142024 U2OS NM ER 007#2 80 Shock 1.26 Ca 004	3	270 mOsm	Same data as analyzed in Fig. 1b (270 mOsm)			14	1.68383	202311102 U2OS C963.5 ddH2O 80 Shock001	3	270 mOsm
15	1.03019	05142024 U2OS NM ER 007#2 80 Shock 1.26 Ca 004	3	270 mOsm	Same data as analyzed in Fig. 1b (270 mOsm)			15	1.67109	202311102 U2OS C963.5 ddH2O 80 Shock001	3	270 mOsm
16	1.0212	05142024 U2OS NM ER 007#2 80 Shock 1.26 Ca 004	3	270 mOsm	Same data as analyzed in Fig. 1b (270 mOsm)			16	1.64067	202311102 U2OS C963.5 ddH2O 80 Shock001	3	270 mOsm
17	0.980396	05142024 U2OS NM ER 007#2 80 Shock 1.26 Ca 004	3	270 mOsm	Same data as analyzed in Fig. 1b (270 mOsm)			17	1.67879	202311102 U2OS C963.5 ddH2O 80 Shock001	3	270 mOsm
18	0.989584	05142024 U2OS NM ER 007#2 80 Shock 1.26 Ca 004	3	270 mOsm	Same data as analyzed in Fig. 1b (270 mOsm)			18	1.72044	202311102 U2OS C963.5 ddH2O 80 Shock001	3	270 mOsm
19	0.98858	05142024 U2OS NM ER 007#2 80 Shock 1.26 Ca 004	3	270 mOsm	Same data as analyzed in Fig. 1b (270 mOsm)			19	1.57837	202311102 U2OS C963.5 ddH2O 80 Shock001	3	270 mOsm
20	0.983255	05142024 U2OS NM ER 007#2 80 Shock 1.26 Ca 004	3	270 mOsm	Same data as analyzed in Fig. 1b (270 mOsm)			20	1.4244	202311102 U2OS C963.5 ddH2O 80 Shock001	3	270 mOsm
0	1	05142024 U2OS NM ER 007#2 80 Shock 1.26 Ca 004	4	270 mOsm	Same data as analyzed in Fig. 1b (270 mOsm)			0	1	202311102 U2OS C963.5 ddH2O 80 Shock002	4	270 mOsm
1	1.00524	05142024 U2OS NM ER 007#2 80 Shock 1.26 Ca 004	4	270 mOsm	Same data as analyzed in Fig. 1b (270 mOsm)			1	0.999203	202311102 U2OS C963.5 ddH2O 80 Shock002	4	270 mOsm
2	1.0035	05142024 U2OS NM ER 007#2 80 Shock 1.26 Ca 004	4	270 mOsm	Same data as analyzed in Fig. 1b (270 mOsm)			2	1.00318	202311102 U2OS C963.5 ddH2O 80 Shock002	4	270 mOsm
3	1.0091	05142024 U2OS NM ER 007#2 80 Shock 1.26 Ca 004	4	270 mOsm	Same data as analyzed in Fig. 1b (270 mOsm)			3	1.00433	202311102 U2OS C963.5 ddH2O 80 Shock002	4	270 mOsm
4	0.993009	05142024 U2OS NM ER 007#2 80 Shock 1.26 Ca 004	4	270 mOsm	Same data as analyzed in Fig. 1b (270 mOsm)			4	1.01592	202311102 U2OS C963.5 ddH2O 80 Shock002	4	270 mOsm
5	1.02589	05142024 U2OS NM ER 007#2 80 Shock 1.26 Ca 004	4	270 mOsm	Same data as analyzed in Fig. 1b (270 mOsm)			5	1.10391	202311102 U2OS C963.5 ddH2O 80 Shock002	4	270 mOsm
6	1.09131	05142024 U2OS NM ER 007#2 80 Shock 1.26 Ca 004	4	270 mOsm	Same data as analyzed in Fig. 1b (270 mOsm)			6	1.34752	202311102 U2OS C963.5 ddH2O 80 Shock002	4	270 mOsm
7	1.09896	05142024 U2OS NM ER 007#2 80 Shock 1.26 Ca 004	4	270 mOsm	Same data as analyzed in Fig. 1b (270 mOsm)			7	1.32839	202311102 U2OS C963.5 ddH2O 80 Shock002	4	270 mOsm
8	1.1289	05142024 U2OS NM ER 007#2 80 Shock 1.26 Ca 004	4	270 mOsm	Same data as analyzed in Fig. 1b (270 mOsm)			8	1.37976	202311102 U2OS C963.5 ddH2O 80 Shock002	4	270 mOsm
9	1.13673	05142024 U2OS NM ER 007#2 80 Shock 1.26 Ca 004	4	270 mOsm	Same data as analyzed in Fig. 1b (270 mOsm)			9	1.33815	202311102 U2OS C963.5 ddH2O 80 Shock002	4	270 mOsm
10	1.14304	05142024 U2OS NM ER 007#2 80 Shock 1.26 Ca 004	4	270 mOsm	Same data as analyzed in Fig. 1b (270 mOsm)			10	1.36477	202311102 U2OS C963.5 ddH2O 80 Shock002	4	270 mOsm
11	1.14185	05142024 U2OS NM ER 007#2 80 Shock 1.26 Ca 004	4	270 mOsm	Same data as analyzed in Fig. 1b (270 mOsm)			11	1.36401	202311102 U2OS C963.5 ddH2O 80 Shock002	4	270 mOsm
12	1.12529	05142024 U2OS NM ER 007#2 80 Shock 1.26 Ca 004	4	270 mOsm	Same data as analyzed in Fig. 1b (270 mOsm)			12	1.38613	202311102 U2OS C963.5 ddH2O 80 Shock002	4	270 mOsm
13	1.1315	05142024 U2OS NM ER 007#2 80 Shock 1.26 Ca 004	4	270 mOsm	Same data as analyzed in Fig. 1b (270 mOsm)			13	1.40715	202311102 U2OS C963.5 ddH2O 80 Shock002	4	270 mOsm
14	1.11911	05142024 U2OS NM ER 007#2 80 Shock 1.26 Ca 004	4	270 mOsm	Same data as analyzed in Fig. 1b (270 mOsm)			14	1.42831	202311102 U2OS C963.5 ddH2O 80 Shock002	4	270 mOsm
15	1.10352	05142024 U2OS NM ER 007#2 80 Shock 1.26 Ca 004	4	270 mOsm	Same data as analyzed in Fig. 1b (270 mOsm)			15	1.40268	202311102 U2OS C963.5 ddH2O 80 Shock002	4	270 mOsm
16	1.07113	05142024 U2OS NM ER 007#2 80 Shock 1.26 Ca 004	4	270 mOsm	Same data as analyzed in Fig. 1b (270 mOsm)			16	1.40803	202311102 U2OS C963.5 ddH2O 80 Shock002	4	270 mOsm
17	1.06551	05142024 U2OS NM ER 007#2 80 Shock 1.26 Ca 004	4	270 mOsm	Same data as analyzed in Fig. 1b (270 mOsm)			17	1.40535	202311102 U2OS C963.5 ddH2O 80 Shock002	4	270 mOsm
18	1.04048	05142024 U2OS NM ER 007#2 80 Shock 1.26 Ca 004	4	270 mOsm	Same data as analyzed in Fig. 1b (270 mOsm)			18	1.38557	202311102 U2OS C963.5 ddH2O 80 Shock002	4	270 mOsm
19	1.04063	05142024 U2OS NM ER 007#2 80 Shock 1.26 Ca 004	4	270 mOsm	Same data as analyzed in Fig. 1b (270 mOsm)			19	1.37424	202311102 U2OS C963.5 ddH2O 80 Shock002	4	270 mOsm
20	1.05229	05142024 U2OS NM ER 007#2 80 Shock 1.26 Ca 004	4	270 mOsm	Same data as analyzed in Fig. 1b (270 mOsm)			20	1.41668	202311102 U2OS C963.5 ddH2O 80 Shock002	4	270 mOsm
0	1	05142024 U2OS NM ER 007#2 80 Shock 1.26 Ca 004	5	270 mOsm	Same data as analyzed in Fig. 1b (270 mOsm)			0	1	202311102 U2OS C963.5 ddH2O 80 Shock002	5	270 mOsm
1	0.994449	05142024 U2OS NM ER 007#2 80 Shock 1.26 Ca 004	5	270 mOsm	Same data as analyzed in Fig. 1b (270 mOsm)			1	0.99346	202311102 U2OS C963.5 ddH2O 80 Shock002	5	270 mOsm
2	0.98854	05142024 U2OS NM ER 007#2 80 Shock 1.26 Ca 004	5	270 mOsm	Same data as analyzed in Fig. 1b (270 mOsm)			2	1.01522	202311102 U2OS C963.5 ddH2O 80 Shock002	5	270 mOsm
3	0.998861	05142024 U2OS NM ER 007#2 80 Shock 1.26 Ca 004	5	270 mOsm	Same data as analyzed in Fig. 1b (270 mOsm)			3	0.996477	202311102 U2OS C963.5 ddH2O 80 Shock002	5	270 mOsm
4	0.983488	05142024 U2OS NM ER 007#2 80 Shock 1.26 Ca 004	5	270 mOsm	Same data as analyzed in Fig. 1b (270 mOsm)			4	0.989242	202311102 U2OS C963.5 ddH2O 80 Shock002	5	270 mOsm
5	1.04583	05142024 U2OS NM ER 007#2 80 Shock 1.26 Ca 004	5	270 mOsm	Same data as analyzed in Fig. 1b (270 mOsm)			5	1.09199	202311102 U2OS C963.5 ddH2O 80 Shock002	5	270 mOsm
6	1.08208	05142024 U2OS NM ER 007#2 80 Shock 1.26 Ca 004	5	270 mOsm	Same data as analyzed in Fig. 1b (270 mOsm)			6	1.26801	202311102 U2OS C963.5 ddH2O 80 Shock002	5	270 mOsm
7	1.08769	05142024 U2OS NM ER 007#2 80 Shock 1.26 Ca 004	5	270 mOsm	Same data as analyzed in Fig. 1b (270 mOsm)			7	1.22352	202311102 U2OS C963.5 ddH2O 80 Shock002	5	270 mOsm
8	1.08715	05142024 U2OS NM ER 007#2 80 Shock 1.26 Ca 004	5	270 mOsm	Same data as analyzed in Fig. 1b (270 mOsm)			8	1.2332	202311102 U2OS C963.5 ddH2O 80 Shock002	5	270 mOsm
9	1.09162	05142024 U2OS NM ER 007#2 80 Shock 1.26 Ca 004	5	270 mOsm	Same data as analyzed in Fig. 1b (270 mOsm)			9	1.26368	202311102 U2OS C963.5 ddH2O 80 Shock002	5	270 mOsm
10	1.08915	05142024 U2OS NM ER 007#2 80 Shock 1.26 Ca 004	5	270 mOsm	Same data as analyzed in Fig. 1b (270 mOsm)			10	1.23994	202311102 U2OS C963.5 ddH2O 80 Shock002	5	270 mOsm
11	1.10713	05142024 U2OS NM ER 007#2 80 Shock 1.26 Ca 004	5	270 mOsm	Same data as analyzed in Fig. 1b (270 mOsm)			11	1.22586	202311102 U2OS C963.5 ddH2O 80 Shock002	5	270 mOsm
12	1.09821	05142024 U2OS NM ER 007#2 80 Shock 1.26 Ca 004	5	270 mOsm	Same data as analyzed in Fig. 1b (270 mOsm)			12	1.22694	202311102 U2OS C963.5 ddH2O 80 Shock002	5	270 mOsm
13	1.08875	05142024 U2OS NM ER 007#2 80 Shock 1.26 Ca 004	5	270 mOsm	Same data as analyzed in Fig. 1b (270 mOsm)			13	1.22809	202311102 U2OS C963.5 ddH2O 80 Shock002	5	270 mOsm
14	1.08468	05142024 U2OS NM ER 007#2 80 Shock 1.26 Ca 004	5	270 mOsm	Same data as analyzed in Fig. 1b (270 mOsm)			14	1.22199	202311102 U2OS C963.5 ddH2O 80 Shock002	5	270 mOsm
15	1.0783	05142024 U2OS NM ER 007#2 80 Shock 1.26 Ca 004	5	270 mOsm	Same data as analyzed in Fig. 1b (270 mOsm)			15	1.23153	202311102 U2OS C963.5 ddH2O 80 Shock002	5	270 mOsm
16	1.06004	05142024 U2OS NM ER 007#2 80 Shock 1.26 Ca 004	5	270 mOsm	Same data as analyzed in Fig. 1b (270 mOsm)			16	1.23198	202311102 U2OS C963.5 ddH2O 80 Shock002	5	270 mOsm
17	1.05832	05142024 U2OS NM ER 007#2 80 Shock 1.26 Ca 004	5	270 mOsm	Same data as analyzed in Fig. 1b (270 mOsm)			17	1.25106	202311102 U2OS C963.5 ddH2O 80 Shock002	5	270 mOsm
18	1.04402	05142024 U2OS NM ER 007#2 80 Shock 1.26 Ca 004	5	270 mOsm	Same data as analyzed in Fig. 1b (270 mOsm)			18	1.25627	202311102 U2OS C963.5 ddH2O 80 Shock002	5	270 mOsm
19	1.03806	05142024 U2OS NM ER 007#2 80 Shock 1.26 Ca 004	5	270 mOsm	Same data as analyzed in Fig. 1b (270 mOsm)			19	1.24169	202311102 U2OS C963.5 ddH2O 80 Shock002	5	270 mOsm
20	1.04181	05142024 U2OS NM ER 007#2 80 Shock 1.26 Ca 004	5	270 mOsm	Same data as analyzed in Fig. 1b (270 mOsm)			20	1.20739	202311102 U2OS C963.5 ddH2O 80 Shock002	5	270 mOsm
0	1	05142024 U2OS NM ER 007#2 80 Shock 1.26 Ca 004	6	270 mOsm	Same data as analyzed in Fig. 1b (270 mOsm)			0	1	202311102 U2OS C963.5 ddH2O 80 Shock	6	270 mOsm
1	1.0024	05142024 U2OS NM ER 007#2 80 Shock 1.26 Ca 004	6	270 mOsm	Same data as analyzed in Fig. 1b (270 mOsm)			1	0.994353	202311102 U2OS C963.5 ddH2O 80 Shock	6	270 mOsm
2	0.992234	05142024 U2OS NM ER 007#2 80 Shock 1.26 Ca 004	6	270 mOsm	Same data as analyzed in Fig. 1b (270 mOsm)			2	1.0159	202311102 U2OS C963.5 ddH2O 80 Shock	6	270 mOsm
3	0.992538	05142024 U2OS NM ER 007#2 80 Shock 1.26 Ca 004	6	270 mOsm	Same data as analyzed in Fig. 1b (270 mOsm)			3	0.99585	202311102 U2OS C963.5 ddH2O 80 Shock	6	270 mOsm
4	0.984955	05142024 U2OS NM ER 007#2 80 Shock 1.26 Ca 004	6	270 mOsm	Same data as analyzed in Fig. 1b (270 mOsm)			4	1.02492	202311102 U2OS C963.5 ddH2O 80 Shock	6	270 mOsm
5	1.01612	05142024 U2OS NM ER 007#2 80 Shock 1.26 Ca 004	6	270 mOsm	Same data as analyzed in Fig. 1b (270 mOsm)			5	1.12021	202311102 U2OS C963.5 ddH2O 80 Shock	6	270 mOsm
6	1.07723	05142024 U2OS NM ER 007#2 80 Shock 1.26 Ca 004	6	270 mOsm	Same data as analyzed in Fig. 1b (270 mOsm)			6	1.50028	202311102 U2OS C963.5 ddH2O 80 Shock	6	270 mOsm
7	1.09491	05142024 U2OS NM ER 007#2 80 Shock 1.26 Ca 004	6	270 mOsm	Same data as analyzed in Fig. 1b (270 mOsm)			7	1.6628	202311102 U2OS C963.5 ddH2O 80 Shock	6	270 mOsm
8	1.0968	05142024 U2OS NM ER 007#2 80 Shock 1.26 Ca 004	6	270 mOsm	Same data as analyzed in Fig. 1b (270 mOsm)			8	1.62008	202311102 U2OS C963.5 ddH2O 80 Shock	6	270 mOsm
9	1.10156	05142024 U2OS NM ER 007#2 80 Shock 1.26 Ca 004	6	270 mOsm	Same data as analyzed in Fig. 1b (270 mOsm)			9	1.67009	202311102 U2OS C963.5 ddH2O 80 Shock	6	270 mOsm
10	1.10159	05142024 U2OS NM ER 007#2 80 Shock 1.26 Ca 004	6	270 mOsm	Same data as analyzed in Fig. 1b (270 mOsm)			10	1.75085	202311102 U2OS C963.5 ddH2O 80 Shock	6	270 mOsm
11	1.09297	05142024 U2OS NM ER 007#2 80 Shock 1.26 Ca 004	6	270 mOsm	Same data as analyzed in Fig. 1b (270 mOsm)			11	1.72803	202311102 U2OS C963.5 ddH2O 80 Shock	6	270 mOsm
12	1.0704	05142024 U2OS NM ER 007#2 80 Shock 1.26 Ca 004	6	270 mOsm	Same data as analyzed in Fig. 1b (270 mOsm)			12	1.7007	202311102 U2OS C963.5 ddH2O 80 Shock	6	270 mOsm
13	1.02755	05142024 U2OS NM ER 007#2 80 Shock 1.26 Ca 004	6	270 mOsm	Same data as analyzed in Fig. 1b (270 mOsm)			13	1.73839	202311102 U2OS C963.5 ddH2O 80 Shock	6	270 mOsm
14	1.0196	05142024 U2OS NM ER 007#2 80 Shock 1.26 Ca 004	6	270 mOsm	Same data as analyzed in Fig. 1b (270 mOsm)			14	1.72624	202311102 U2OS C963.5 ddH2O 80 Shock	6	270 mOsm
15	1.0052	05142024 U2OS NM ER 007#2 80 Shock 1.26 Ca 004	6	270 mOsm	Same data as analyzed in Fig. 1b (270 mOsm)			15	1.70623	202311102 U2OS C963.5 ddH2O 80 Shock	6	270 mOsm
16	0.982916	05142024 U2OS NM ER 007#2 80 Shock 1.26 Ca 004	6	270 mOsm	Same data as analyzed in Fig. 1b (270 mOsm)			16	1.7396	202311102 U2OS C963.5 ddH2O 80 Shock	6	270 mOsm
17	0.976167	05142024 U2OS NM ER 007#2 80 Shock 1.26 Ca 004	6	270 mOsm	Same data as analyzed in Fig. 1b (270 mOsm)			17	1.74144	202311102 U2OS C963.5 ddH2O 80 Shock	6	270 mOsm
18	0.968857	05142024 U2OS NM ER 007#2 80 Shock 1.26 Ca 004	6	270 mOsm	Same data as analyzed in Fig. 1b (270 mOsm)			18	1.70981	202311102 U2OS C963.5 ddH2O 80 Shock	6	270 mOsm
19	0.977175	05142024 U2OS NM ER 007#2 80 Shock 1.26 Ca 004	6	270 mOsm	Same data as analyzed in Fig. 1b (270 mOsm)			19	1.66285	202311102 U2OS C963.5 ddH2O 80 Shock	6	270 mOsm
20	0.984398	05142024 U2OS NM ER 007#2 80 Shock 1.26 Ca 004	6	270 mOsm	Same data as analyzed in Fig. 1b (270 mOsm)			20	1.62224	202311102 U2OS C963.5 ddH2O 80 Shock	6	270 mOsm
0	1	05142024 U2OS NM ER 007#2 80 Shock dH2O + 1.26 Ca 001	7	270 mOsm	Same data as analyzed in Fig. 1b (270 mOsm)			0	1	202311102 U2OS C963.5 ddH2O 80 Shock	7	270 mOsm
1	1.00214	05142024 U2OS NM ER 007#2 80 Shock dH2O + 1.26 Ca 001	7	270 mOsm	Same data as analyzed in Fig. 1b (270 mOsm)			1	0.97642	202311102 U2OS C963.5 ddH2O 80 Shock	7	270 mOsm
2	1.00363	05142024 U2OS NM ER 007#2 80 Shock dH2O + 1.26 Ca 001	7	270 mOsm	Same data as analyzed in Fig. 1b (270 mOsm)			2	0.990999	202311102 U2OS C963.5 ddH2O 80 Shock	7	270 mOsm
3	1.00621	05142024 U2OS NM ER 007#2 80 Shock dH2O + 1.26 Ca 001	7	270 mOsm	Same data as analyzed in Fig. 1b (270 mOsm)			3	1.0595	202311102 U2OS C963.5 ddH2O 80 Shock	7	270 mOsm
4	1.01596	05142024 U2OS NM ER 007#2 80 Shock dH2O + 1.26 Ca 001	7	270 mOsm	Same data as analyzed in Fig. 1b (270 mOsm)			4	1.05679	202311102 U2OS C963.5 ddH2O 80 Shock	7	270 mOsm
5	1.05387	05142024 U2OS NM ER 007#2 80 Shock dH2O + 1.26 Ca 001	7	270 mOsm	Same data as analyzed in Fig. 1b (270 mOsm)			5	1.27258	202311102 U2OS C963.5 ddH2O 80 Shock	7	270 mOsm
6	1.14927	05142024 U2OS NM ER 007#2 80 Shock dH2O + 1.26 Ca 001	7	270 mOsm	Same data as analyzed in Fig. 1b (270 mOsm)			6	1.55962	202311102 U2OS C963.5 ddH2O 80 Shock	7	270 mOsm
7	1.13339	05142024 U2OS NM ER 007#2 80 Shock dH2O + 1.26 Ca 001	7	270 mOsm	Same data as analyzed in Fig. 1b (270 mOsm)			7	1.69608	202311102 U2OS C963.5 ddH2O 80 Shock	7	270 mOsm
8	1.14774	05142024 U2OS NM ER 007#2 80 Shock dH2O + 1.26 Ca 001	7	270 mOsm	Same data as analyzed in Fig. 1b (270 mOsm)			8	1.71581	202311102 U2OS C963.5 ddH2O 80 Shock	7	270 mOsm
9	1.16287	05142024 U2OS NM ER 007#2 80 Shock dH2O + 1.26 Ca 001	7	270 mOsm	Same data as analyzed in Fig. 1b (270 mOsm)			9	1.6984	202311102 U2OS C963.5 ddH2O 80 Shock	7	270 mOsm
10	1.17023	05142024 U2OS NM ER 007#2 80 Shock dH2O + 1.26 Ca 001	7	270 mOsm	Same data as analyzed in Fig. 1b (270 mOsm)			10	1.67584	202311102 U2OS C963.5 ddH2O 80 Shock	7	270 mOsm
11	1.15192	05142024 U2OS NM ER 007#2 80 Shock dH2O + 1.26 Ca 001	7	270 mOsm	Same data as analyzed in Fig. 1b (270 mOsm)			11	1.70885	202311102 U2OS C963.5 ddH2O 80 Shock	7	270 mOsm
12	1.13518	05142024 U2OS NM ER 007#2 80 Shock dH2O + 1.26 Ca 001	7	270 mOsm	Same data as analyzed in Fig. 1b (270 mOsm)			12	1.68394	202311102 U2OS C963.5 ddH2O 80 Shock	7	270 mOsm
13	1.10218	05142024 U2OS NM ER 007#2 80 Shock dH2O + 1.26 Ca 001	7	270 mOsm	Same data as analyzed in Fig. 1b (270 mOsm)			13	1.65146	202311102 U2OS C963.5 ddH2O 80 Shock	7	270 mOsm
14	1.10634	05142024 U2OS NM ER 007#2 80 Shock dH2O + 1.26 Ca 001	7	270 mOsm	Same data as analyzed in Fig. 1b (270 mOsm)			14	1.6163	202311102 U2OS C963.5 ddH2O 80 Shock	7	270 mOsm
15	1.09855	05142024 U2OS NM ER 007#2 80 Shock dH2O + 1.26 Ca 001	7	270 mOsm	Same data as analyzed in Fig. 1b (270 mOsm)			15	1.57571	202311102 U2OS C963.5 ddH2O 80 Shock	7	270 mOsm
16	1.10511	05142024 U2OS NM ER 007#2 80 Shock dH2O + 1.26 Ca 001	7	270 mOsm	Same data as analyzed in Fig. 1b (270 mOsm)			16	1.56379	202311102 U2OS C963.5 ddH2O 80 Shock	7	270 mOsm
17	1.08219	05142024 U2OS NM ER 007#2 80 Shock dH2O + 1.26 Ca 001	7	270 mOsm	Same data as analyzed in Fig. 1b (270 mOsm)			17	1.48186	202311102 U2OS C963.5 ddH2O 80 Shock	7	270 mOsm
18	1.07781	05142024 U2OS NM ER 007#2 80 Shock dH2O + 1.26 Ca 001	7	270 mOsm	Same data as analyzed in Fig. 1b (270 mOsm)			18	1.39554	202311102 U2OS C963.5 ddH2O 80 Shock	7	270 mOsm
19	1.07967	05142024 U2OS NM ER 007#2 80 Shock dH2O + 1.26 Ca 001	7	270 mOsm	Same data as analyzed in Fig. 1b (270 mOsm)			19	1.40294	202311102 U2OS C963.5 ddH2O 80 Shock	7	270 mOsm
20	1.05951	05142024 U2OS NM ER 007#2 80 Shock dH2O + 1.26 Ca 001	7	270 mOsm	Same data as analyzed in Fig. 1b (270 mOsm)			20	1.36758	202311102 U2OS C963.5 ddH2O 80 Shock	7	270 mOsm
0	1	05142024 U2OS NM ER 007#2 80 Shock dH2O + 1.26 Ca 001	8	270 mOsm	Same data as analyzed in Fig. 1b (270 mOsm)			0	1	04162024 C963.5 80 Shock ddH2O Cacl2 005	8	270 mOsm
1	0.997257	05142024 U2OS NM ER 007#2 80 Shock dH2O + 1.26 Ca 001	8	270 mOsm	Same data as analyzed in Fig. 1b (270 mOsm)			1	1.00953	04162024 C963.5 80 Shock ddH2O Cacl2 005	8	270 mOsm
2	0.992628	05142024 U2OS NM ER 007#2 80 Shock dH2O + 1.26 Ca 001	8	270 mOsm	Same data as analyzed in Fig. 1b (270 mOsm)			2	0.999233	04162024 C963.5 80 Shock ddH2O Cacl2 005	8	270 mOsm
3	0.991362	05142024 U2OS NM ER 007#2 80 Shock dH2O + 1.26 Ca 001	8	270 mOsm	Same data as analyzed in Fig. 1b (270 mOsm)			3	0.992948	04162024 C963.5 80 Shock ddH2O Cacl2 005	8	270 mOsm
4	0.982706	05142024 U2OS NM ER 007#2 80 Shock dH2O + 1.26 Ca 001	8	270 mOsm	Same data as analyzed in Fig. 1b (270 mOsm)			4	1.08418	04162024 C963.5 80 Shock ddH2O Cacl2 005	8	270 mOsm
5	1.03759	05142024 U2OS NM ER 007#2 80 Shock dH2O + 1.26 Ca 001	8	270 mOsm	Same data as analyzed in Fig. 1b (270 mOsm)			5	1.11719	04162024 C963.5 80 Shock ddH2O Cacl2 005	8	270 mOsm
6	1.07277	05142024 U2OS NM ER 007#2 80 Shock dH2O + 1.26 Ca 001	8	270 mOsm	Same data as analyzed in Fig. 1b (270 mOsm)			6	1.21795	04162024 C963.5 80 Shock ddH2O Cacl2 005	8	270 mOsm
7	1.0956	05142024 U2OS NM ER 007#2 80 Shock dH2O + 1.26 Ca 001	8	270 mOsm	Same data as analyzed in Fig. 1b (270 mOsm)			7	1.22649	04162024 C963.5 80 Shock ddH2O Cacl2 005	8	270 mOsm
8	1.08113	05142024 U2OS NM ER 007#2 80 Shock dH2O + 1.26 Ca 001	8	270 mOsm	Same data as analyzed in Fig. 1b (270 mOsm)			8	1.28457	04162024 C963.5 80 Shock ddH2O Cacl2 005	8	270 mOsm
9	1.08367	05142024 U2OS NM ER 007#2 80 Shock dH2O + 1.26 Ca 001	8	270 mOsm	Same data as analyzed in Fig. 1b (270 mOsm)			9	1.30499	04162024 C963.5 80 Shock ddH2O Cacl2 005	8	270 mOsm
10	1.08818	05142024 U2OS NM ER 007#2 80 Shock dH2O + 1.26 Ca 001	8	270 mOsm	Same data as analyzed in Fig. 1b (270 mOsm)			10	1.26861	04162024 C963.5 80 Shock ddH2O Cacl2 005	8	270 mOsm
11	1.07201	05142024 U2OS NM ER 007#2 80 Shock dH2O + 1.26 Ca 001	8	270 mOsm	Same data as analyzed in Fig. 1b (270 mOsm)			11	1.24735	04162024 C963.5 80 Shock ddH2O Cacl2 005	8	270 mOsm
12	1.06456	05142024 U2OS NM ER 007#2 80 Shock dH2O + 1.26 Ca 001	8	270 mOsm	Same data as analyzed in Fig. 1b (270 mOsm)			12	1.21296	04162024 C963.5 80 Shock ddH2O Cacl2 005	8	270 mOsm
13	1.06672	05142024 U2OS NM ER 007#2 80 Shock dH2O + 1.26 Ca 001	8	270 mOsm	Same data as analyzed in Fig. 1b (270 mOsm)			13	1.18127	04162024 C963.5 80 Shock ddH2O Cacl2 005	8	270 mOsm
14	1.02675	05142024 U2OS NM ER 007#2 80 Shock dH2O + 1.26 Ca 001	8	270 mOsm	Same data as analyzed in Fig. 1b (270 mOsm)			14	1.13023	04162024 C963.5 80 Shock ddH2O Cacl2 005	8	270 mOsm
15	1.01822	05142024 U2OS NM ER 007#2 80 Shock dH2O + 1.26 Ca 001	8	270 mOsm	Same data as analyzed in Fig. 1b (270 mOsm)			15	1.0942	04162024 C963.5 80 Shock ddH2O Cacl2 005	8	270 mOsm
16	1.00138	05142024 U2OS NM ER 007#2 80 Shock dH2O + 1.26 Ca 001	8	270 mOsm	Same data as analyzed in Fig. 1b (270 mOsm)			16	1.06833	04162024 C963.5 80 Shock ddH2O Cacl2 005	8	270 mOsm
17	0.991844	05142024 U2OS NM ER 007#2 80 Shock dH2O + 1.26 Ca 001	8	270 mOsm	Same data as analyzed in Fig. 1b (270 mOsm)			17	1.06144	04162024 C963.5 80 Shock ddH2O Cacl2 005	8	270 mOsm
18	0.984991	05142024 U2OS NM ER 007#2 80 Shock dH2O + 1.26 Ca 001	8	270 mOsm	Same data as analyzed in Fig. 1b (270 mOsm)			18	1.05766	04162024 C963.5 80 Shock ddH2O Cacl2 005	8	270 mOsm
19	0.982318	05142024 U2OS NM ER 007#2 80 Shock dH2O + 1.26 Ca 001	8	270 mOsm	Same data as analyzed in Fig. 1b (270 mOsm)			19	1.04065	04162024 C963.5 80 Shock ddH2O Cacl2 005	8	270 mOsm
20	0.986497	05142024 U2OS NM ER 007#2 80 Shock dH2O + 1.26 Ca 001	8	270 mOsm	Same data as analyzed in Fig. 1b (270 mOsm)			20	1.02858	04162024 C963.5 80 Shock ddH2O Cacl2 005	8	270 mOsm
0	1	05142024 U2OS NM ER 007#2 80 Shock dH2O + 1.26 Ca 001	9	270 mOsm	Same data as analyzed in Fig. 1b (270 mOsm)			0	1	04162024 C963.5 80 Shock ddH2O Cacl2 006	9	270 mOsm
1	0.99334	05142024 U2OS NM ER 007#2 80 Shock dH2O + 1.26 Ca 001	9	270 mOsm	Same data as analyzed in Fig. 1b (270 mOsm)			1	1.00211	04162024 C963.5 80 Shock ddH2O Cacl2 006	9	270 mOsm
2	0.97134	05142024 U2OS NM ER 007#2 80 Shock dH2O + 1.26 Ca 001	9	270 mOsm	Same data as analyzed in Fig. 1b (270 mOsm)			2	1.04008	04162024 C963.5 80 Shock ddH2O Cacl2 006	9	270 mOsm
3	0.987275	05142024 U2OS NM ER 007#2 80 Shock dH2O + 1.26 Ca 001	9	270 mOsm	Same data as analyzed in Fig. 1b (270 mOsm)			3	0.98881	04162024 C963.5 80 Shock ddH2O Cacl2 006	9	270 mOsm
4	0.970294	05142024 U2OS NM ER 007#2 80 Shock dH2O + 1.26 Ca 001	9	270 mOsm	Same data as analyzed in Fig. 1b (270 mOsm)			4	1.19461	04162024 C963.5 80 Shock ddH2O Cacl2 006	9	270 mOsm
5	1.0407	05142024 U2OS NM ER 007#2 80 Shock dH2O + 1.26 Ca 001	9	270 mOsm	Same data as analyzed in Fig. 1b (270 mOsm)			5	1.43635	04162024 C963.5 80 Shock ddH2O Cacl2 006	9	270 mOsm
6	1.05642	05142024 U2OS NM ER 007#2 80 Shock dH2O + 1.26 Ca 001	9	270 mOsm	Same data as analyzed in Fig. 1b (270 mOsm)			6	1.47363	04162024 C963.5 80 Shock ddH2O Cacl2 006	9	270 mOsm
7	1.08122	05142024 U2OS NM ER 007#2 80 Shock dH2O + 1.26 Ca 001	9	270 mOsm	Same data as analyzed in Fig. 1b (270 mOsm)			7	1.56952	04162024 C963.5 80 Shock ddH2O Cacl2 006	9	270 mOsm
8	1.06907	05142024 U2OS NM ER 007#2 80 Shock dH2O + 1.26 Ca 001	9	270 mOsm	Same data as analyzed in Fig. 1b (270 mOsm)			8	1.59345	04162024 C963.5 80 Shock ddH2O Cacl2 006	9	270 mOsm
9	1.05086	05142024 U2OS NM ER 007#2 80 Shock dH2O + 1.26 Ca 001	9	270 mOsm	Same data as analyzed in Fig. 1b (270 mOsm)			9	1.56581	04162024 C963.5 80 Shock ddH2O Cacl2 006	9	270 mOsm
10	1.01796	05142024 U2OS NM ER 007#2 80 Shock dH2O + 1.26 Ca 001	9	270 mOsm	Same data as analyzed in Fig. 1b (270 mOsm)			10	1.60854	04162024 C963.5 80 Shock ddH2O Cacl2 006	9	270 mOsm
11	0.995699	05142024 U2OS NM ER 007#2 80 Shock dH2O + 1.26 Ca 001	9	270 mOsm	Same data as analyzed in Fig. 1b (270 mOsm)			11	1.55061	04162024 C963.5 80 Shock ddH2O Cacl2 006	9	270 mOsm
12	0.978345	05142024 U2OS NM ER 007#2 80 Shock dH2O + 1.26 Ca 001	9	270 mOsm	Same data as analyzed in Fig. 1b (270 mOsm)			12	1.45768	04162024 C963.5 80 Shock ddH2O Cacl2 006	9	270 mOsm
13	0.968549	05142024 U2OS NM ER 007#2 80 Shock dH2O + 1.26 Ca 001	9	270 mOsm	Same data as analyzed in Fig. 1b (270 mOsm)			13	1.36348	04162024 C963.5 80 Shock ddH2O Cacl2 006	9	270 mOsm
14	0.949293	05142024 U2OS NM ER 007#2 80 Shock dH2O + 1.26 Ca 001	9	270 mOsm	Same data as analyzed in Fig. 1b (270 mOsm)			14	1.34742	04162024 C963.5 80 Shock ddH2O Cacl2 006	9	270 mOsm
15	0.936078	05142024 U2OS NM ER 007#2 80 Shock dH2O + 1.26 Ca 001	9	270 mOsm	Same data as analyzed in Fig. 1b (270 mOsm)			15	1.26801	04162024 C963.5 80 Shock ddH2O Cacl2 006	9	270 mOsm
16	0.927348	05142024 U2OS NM ER 007#2 80 Shock dH2O + 1.26 Ca 001	9	270 mOsm	Same data as analyzed in Fig. 1b (270 mOsm)			16	1.20108	04162024 C963.5 80 Shock ddH2O Cacl2 006	9	270 mOsm
17	0.943068	05142024 U2OS NM ER 007#2 80 Shock dH2O + 1.26 Ca 001	9	270 mOsm	Same data as analyzed in Fig. 1b (270 mOsm)			17	1.14744	04162024 C963.5 80 Shock ddH2O Cacl2 006	9	270 mOsm
18	0.920312	05142024 U2OS NM ER 007#2 80 Shock dH2O + 1.26 Ca 001	9	270 mOsm	Same data as analyzed in Fig. 1b (270 mOsm)			18	1.09263	04162024 C963.5 80 Shock ddH2O Cacl2 006	9	270 mOsm
19	0.928102	05142024 U2OS NM ER 007#2 80 Shock dH2O + 1.26 Ca 001	9	270 mOsm	Same data as analyzed in Fig. 1b (270 mOsm)			19	1.11442	04162024 C963.5 80 Shock ddH2O Cacl2 006	9	270 mOsm
20	0.924474	05142024 U2OS NM ER 007#2 80 Shock dH2O + 1.26 Ca 001	9	270 mOsm	Same data as analyzed in Fig. 1b (270 mOsm)			20	1.10681	04162024 C963.5 80 Shock ddH2O Cacl2 006	9	270 mOsm
0	1	05142024 U2OS NM ER 007#2 80 Shock dH2O + 1.26 Ca 001	10	270 mOsm	Same data as analyzed in Fig. 1b (270 mOsm)			0	1	04162024 C963.5 80 Shock ddH2O Cacl2 007	10	270 mOsm
1	0.991964	05142024 U2OS NM ER 007#2 80 Shock dH2O + 1.26 Ca 001	10	270 mOsm	Same data as analyzed in Fig. 1b (270 mOsm)			1	0.992705	04162024 C963.5 80 Shock ddH2O Cacl2 007	10	270 mOsm
2	1.0069	05142024 U2OS NM ER 007#2 80 Shock dH2O + 1.26 Ca 001	10	270 mOsm	Same data as analyzed in Fig. 1b (270 mOsm)			2	1.00089	04162024 C963.5 80 Shock ddH2O Cacl2 007	10	270 mOsm
3	1.00194	05142024 U2OS NM ER 007#2 80 Shock dH2O + 1.26 Ca 001	10	270 mOsm	Same data as analyzed in Fig. 1b (270 mOsm)			3	1.00808	04162024 C963.5 80 Shock ddH2O Cacl2 007	10	270 mOsm
4	0.988383	05142024 U2OS NM ER 007#2 80 Shock dH2O + 1.26 Ca 001	10	270 mOsm	Same data as analyzed in Fig. 1b (270 mOsm)			4	1.13259	04162024 C963.5 80 Shock ddH2O Cacl2 007	10	270 mOsm
5	1.04591	05142024 U2OS NM ER 007#2 80 Shock dH2O + 1.26 Ca 001	10	270 mOsm	Same data as analyzed in Fig. 1b (270 mOsm)			5	1.20652	04162024 C963.5 80 Shock ddH2O Cacl2 007	10	270 mOsm
6	1.04604	05142024 U2OS NM ER 007#2 80 Shock dH2O + 1.26 Ca 001	10	270 mOsm	Same data as analyzed in Fig. 1b (270 mOsm)			6	1.24292	04162024 C963.5 80 Shock ddH2O Cacl2 007	10	270 mOsm
7	1.08244	05142024 U2OS NM ER 007#2 80 Shock dH2O + 1.26 Ca 001	10	270 mOsm	Same data as analyzed in Fig. 1b (270 mOsm)			7	1.29902	04162024 C963.5 80 Shock ddH2O Cacl2 007	10	270 mOsm
8	1.07452	05142024 U2OS NM ER 007#2 80 Shock dH2O + 1.26 Ca 001	10	270 mOsm	Same data as analyzed in Fig. 1b (270 mOsm)			8	1.25986	04162024 C963.5 80 Shock ddH2O Cacl2 007	10	270 mOsm
9	1.08092	05142024 U2OS NM ER 007#2 80 Shock dH2O + 1.26 Ca 001	10	270 mOsm	Same data as analyzed in Fig. 1b (270 mOsm)			9	1.34552	04162024 C963.5 80 Shock ddH2O Cacl2 007	10	270 mOsm
10	1.07064	05142024 U2OS NM ER 007#2 80 Shock dH2O + 1.26 Ca 001	10	270 mOsm	Same data as analyzed in Fig. 1b (270 mOsm)			10	1.30429	04162024 C963.5 80 Shock ddH2O Cacl2 007	10	270 mOsm
11	1.07735	05142024 U2OS NM ER 007#2 80 Shock dH2O + 1.26 Ca 001	10	270 mOsm	Same data as analyzed in Fig. 1b (270 mOsm)			11	1.25594	04162024 C963.5 80 Shock ddH2O Cacl2 007	10	270 mOsm
12	1.06708	05142024 U2OS NM ER 007#2 80 Shock dH2O + 1.26 Ca 001	10	270 mOsm	Same data as analyzed in Fig. 1b (270 mOsm)			12	1.18403	04162024 C963.5 80 Shock ddH2O Cacl2 007	10	270 mOsm
13	1.0745	05142024 U2OS NM ER 007#2 80 Shock dH2O + 1.26 Ca 001	10	270 mOsm	Same data as analyzed in Fig. 1b (270 mOsm)			13	1.19945	04162024 C963.5 80 Shock ddH2O Cacl2 007	10	270 mOsm
14	1.06095	05142024 U2OS NM ER 007#2 80 Shock dH2O + 1.26 Ca 001	10	270 mOsm	Same data as analyzed in Fig. 1b (270 mOsm)			14	1.16055	04162024 C963.5 80 Shock ddH2O Cacl2 007	10	270 mOsm
15	1.01995	05142024 U2OS NM ER 007#2 80 Shock dH2O + 1.26 Ca 001	10	270 mOsm	Same data as analyzed in Fig. 1b (270 mOsm)			15	1.11332	04162024 C963.5 80 Shock ddH2O Cacl2 007	10	270 mOsm
16	1.02013	05142024 U2OS NM ER 007#2 80 Shock dH2O + 1.26 Ca 001	10	270 mOsm	Same data as analyzed in Fig. 1b (270 mOsm)			16	1.06935	04162024 C963.5 80 Shock ddH2O Cacl2 007	10	270 mOsm
17	1.01784	05142024 U2OS NM ER 007#2 80 Shock dH2O + 1.26 Ca 001	10	270 mOsm	Same data as analyzed in Fig. 1b (270 mOsm)			17	1.07706	04162024 C963.5 80 Shock ddH2O Cacl2 007	10	270 mOsm
18	1.01398	05142024 U2OS NM ER 007#2 80 Shock dH2O + 1.26 Ca 001	10	270 mOsm	Same data as analyzed in Fig. 1b (270 mOsm)			18	1.05179	04162024 C963.5 80 Shock ddH2O Cacl2 007	10	270 mOsm
19	1.00763	05142024 U2OS NM ER 007#2 80 Shock dH2O + 1.26 Ca 001	10	270 mOsm	Same data as analyzed in Fig. 1b (270 mOsm)			19	1.01222	04162024 C963.5 80 Shock ddH2O Cacl2 007	10	270 mOsm
20	0.980665	05142024 U2OS NM ER 007#2 80 Shock dH2O + 1.26 Ca 001	10	270 mOsm	Same data as analyzed in Fig. 1b (270 mOsm)			20	1.01468	04162024 C963.5 80 Shock ddH2O Cacl2 007	10	270 mOsm
0	1	05142024 U2OS NM ER 007#2 80 Shock dH2O + 1.26 Ca 002	11	270 mOsm	Same data as analyzed in Fig. 1b (270 mOsm)			0	1	202311102 U2OS C963.5 80 Shock	11	270 mOsm
1	1.00035	05142024 U2OS NM ER 007#2 80 Shock dH2O + 1.26 Ca 002	11	270 mOsm	Same data as analyzed in Fig. 1b (270 mOsm)			1	1.02912	202311102 U2OS C963.5 80 Shock	11	270 mOsm
2	1.0075	05142024 U2OS NM ER 007#2 80 Shock dH2O + 1.26 Ca 002	11	270 mOsm	Same data as analyzed in Fig. 1b (270 mOsm)			2	1.01148	202311102 U2OS C963.5 80 Shock	11	270 mOsm
3	1.01201	05142024 U2OS NM ER 007#2 80 Shock dH2O + 1.26 Ca 002	11	270 mOsm	Same data as analyzed in Fig. 1b (270 mOsm)			3	1.01805	202311102 U2OS C963.5 80 Shock	11	270 mOsm
4	0.98429	05142024 U2OS NM ER 007#2 80 Shock dH2O + 1.26 Ca 002	11	270 mOsm	Same data as analyzed in Fig. 1b (270 mOsm)			4	1.23499	202311102 U2OS C963.5 80 Shock	11	270 mOsm
5	1.05885	05142024 U2OS NM ER 007#2 80 Shock dH2O + 1.26 Ca 002	11	270 mOsm	Same data as analyzed in Fig. 1b (270 mOsm)			5	1.40583	202311102 U2OS C963.5 80 Shock	11	270 mOsm
6	1.08734	05142024 U2OS NM ER 007#2 80 Shock dH2O + 1.26 Ca 002	11	270 mOsm	Same data as analyzed in Fig. 1b (270 mOsm)			6	1.50714	202311102 U2OS C963.5 80 Shock	11	270 mOsm
7	1.09718	05142024 U2OS NM ER 007#2 80 Shock dH2O + 1.26 Ca 002	11	270 mOsm	Same data as analyzed in Fig. 1b (270 mOsm)			7	1.55075	202311102 U2OS C963.5 80 Shock	11	270 mOsm
8	1.10812	05142024 U2OS NM ER 007#2 80 Shock dH2O + 1.26 Ca 002	11	270 mOsm	Same data as analyzed in Fig. 1b (270 mOsm)			8	1.5595	202311102 U2OS C963.5 80 Shock	11	270 mOsm
9	1.0921	05142024 U2OS NM ER 007#2 80 Shock dH2O + 1.26 Ca 002	11	270 mOsm	Same data as analyzed in Fig. 1b (270 mOsm)			9	1.56315	202311102 U2OS C963.5 80 Shock	11	270 mOsm
10	1.08803	05142024 U2OS NM ER 007#2 80 Shock dH2O + 1.26 Ca 002	11	270 mOsm	Same data as analyzed in Fig. 1b (270 mOsm)			10	1.54848	202311102 U2OS C963.5 80 Shock	11	270 mOsm
11	1.07835	05142024 U2OS NM ER 007#2 80 Shock dH2O + 1.26 Ca 002	11	270 mOsm	Same data as analyzed in Fig. 1b (270 mOsm)			11	1.57641	202311102 U2OS C963.5 80 Shock	11	270 mOsm
12	1.05524	05142024 U2OS NM ER 007#2 80 Shock dH2O + 1.26 Ca 002	11	270 mOsm	Same data as analyzed in Fig. 1b (270 mOsm)			12	1.58286	202311102 U2OS C963.5 80 Shock	11	270 mOsm
13	1.05547	05142024 U2OS NM ER 007#2 80 Shock dH2O + 1.26 Ca 002	11	270 mOsm	Same data as analyzed in Fig. 1b (270 mOsm)			13	1.58089	202311102 U2OS C963.5 80 Shock	11	270 mOsm
14	1.03407	05142024 U2OS NM ER 007#2 80 Shock dH2O + 1.26 Ca 002	11	270 mOsm	Same data as analyzed in Fig. 1b (270 mOsm)			14	1.56503	202311102 U2OS C963.5 80 Shock	11	270 mOsm
15	1.01857	05142024 U2OS NM ER 007#2 80 Shock dH2O + 1.26 Ca 002	11	270 mOsm	Same data as analyzed in Fig. 1b (270 mOsm)			15	1.52968	202311102 U2OS C963.5 80 Shock	11	270 mOsm
16	1.00151	05142024 U2OS NM ER 007#2 80 Shock dH2O + 1.26 Ca 002	11	270 mOsm	Same data as analyzed in Fig. 1b (270 mOsm)			16	1.52666	202311102 U2OS C963.5 80 Shock	11	270 mOsm
17	1.00649	05142024 U2OS NM ER 007#2 80 Shock dH2O + 1.26 Ca 002	11	270 mOsm	Same data as analyzed in Fig. 1b (270 mOsm)			17	1.4903	202311102 U2OS C963.5 80 Shock	11	270 mOsm
18	0.964174	05142024 U2OS NM ER 007#2 80 Shock dH2O + 1.26 Ca 002	11	270 mOsm	Same data as analyzed in Fig. 1b (270 mOsm)			18	1.45359	202311102 U2OS C963.5 80 Shock	11	270 mOsm
19	0.958818	05142024 U2OS NM ER 007#2 80 Shock dH2O + 1.26 Ca 002	11	270 mOsm	Same data as analyzed in Fig. 1b (270 mOsm)			19	1.40914	202311102 U2OS C963.5 80 Shock	11	270 mOsm
20	0.962211	05142024 U2OS NM ER 007#2 80 Shock dH2O + 1.26 Ca 002	11	270 mOsm	Same data as analyzed in Fig. 1b (270 mOsm)			20	1.39653	202311102 U2OS C963.5 80 Shock	11	270 mOsm
0	1	05142024 U2OS NM ER 007#2 80 Shock dH2O + 1.26 Ca 002	12	270 mOsm	Same data as analyzed in Fig. 1b (270 mOsm)			0	1	202311102 U2OS C963.5 80 Shock	12	270 mOsm
1	0.997906	05142024 U2OS NM ER 007#2 80 Shock dH2O + 1.26 Ca 002	12	270 mOsm	Same data as analyzed in Fig. 1b (270 mOsm)			1	1.02306	202311102 U2OS C963.5 80 Shock	12	270 mOsm
2	0.997271	05142024 U2OS NM ER 007#2 80 Shock dH2O + 1.26 Ca 002	12	270 mOsm	Same data as analyzed in Fig. 1b (270 mOsm)			2	1.00603	202311102 U2OS C963.5 80 Shock	12	270 mOsm
3	1.01338	05142024 U2OS NM ER 007#2 80 Shock dH2O + 1.26 Ca 002	12	270 mOsm	Same data as analyzed in Fig. 1b (270 mOsm)			3	1.00531	202311102 U2OS C963.5 80 Shock	12	270 mOsm
4	1.0047	05142024 U2OS NM ER 007#2 80 Shock dH2O + 1.26 Ca 002	12	270 mOsm	Same data as analyzed in Fig. 1b (270 mOsm)			4	1.23342	202311102 U2OS C963.5 80 Shock	12	270 mOsm
5	1.07153	05142024 U2OS NM ER 007#2 80 Shock dH2O + 1.26 Ca 002	12	270 mOsm	Same data as analyzed in Fig. 1b (270 mOsm)			5	1.36334	202311102 U2OS C963.5 80 Shock	12	270 mOsm
6	1.17083	05142024 U2OS NM ER 007#2 80 Shock dH2O + 1.26 Ca 002	12	270 mOsm	Same data as analyzed in Fig. 1b (270 mOsm)			6	1.3639	202311102 U2OS C963.5 80 Shock	12	270 mOsm
7	1.19363	05142024 U2OS NM ER 007#2 80 Shock dH2O + 1.26 Ca 002	12	270 mOsm	Same data as analyzed in Fig. 1b (270 mOsm)			7	1.36376	202311102 U2OS C963.5 80 Shock	12	270 mOsm
8	1.19879	05142024 U2OS NM ER 007#2 80 Shock dH2O + 1.26 Ca 002	12	270 mOsm	Same data as analyzed in Fig. 1b (270 mOsm)			8	1.33765	202311102 U2OS C963.5 80 Shock	12	270 mOsm
9	1.19302	05142024 U2OS NM ER 007#2 80 Shock dH2O + 1.26 Ca 002	12	270 mOsm	Same data as analyzed in Fig. 1b (270 mOsm)			9	1.34437	202311102 U2OS C963.5 80 Shock	12	270 mOsm
10	1.16723	05142024 U2OS NM ER 007#2 80 Shock dH2O + 1.26 Ca 002	12	270 mOsm	Same data as analyzed in Fig. 1b (270 mOsm)			10	1.38682	202311102 U2OS C963.5 80 Shock	12	270 mOsm
11	1.17976	05142024 U2OS NM ER 007#2 80 Shock dH2O + 1.26 Ca 002	12	270 mOsm	Same data as analyzed in Fig. 1b (270 mOsm)			11	1.41378	202311102 U2OS C963.5 80 Shock	12	270 mOsm
12	1.16214	05142024 U2OS NM ER 007#2 80 Shock dH2O + 1.26 Ca 002	12	270 mOsm	Same data as analyzed in Fig. 1b (270 mOsm)			12	1.43223	202311102 U2OS C963.5 80 Shock	12	270 mOsm
13	1.10927	05142024 U2OS NM ER 007#2 80 Shock dH2O + 1.26 Ca 002	12	270 mOsm	Same data as analyzed in Fig. 1b (270 mOsm)			13	1.41256	202311102 U2OS C963.5 80 Shock	12	270 mOsm
14	1.10723	05142024 U2OS NM ER 007#2 80 Shock dH2O + 1.26 Ca 002	12	270 mOsm	Same data as analyzed in Fig. 1b (270 mOsm)			14	1.42345	202311102 U2OS C963.5 80 Shock	12	270 mOsm
15	1.08209	05142024 U2OS NM ER 007#2 80 Shock dH2O + 1.26 Ca 002	12	270 mOsm	Same data as analyzed in Fig. 1b (270 mOsm)			15	1.43575	202311102 U2OS C963.5 80 Shock	12	270 mOsm
16	1.03939	05142024 U2OS NM ER 007#2 80 Shock dH2O + 1.26 Ca 002	12	270 mOsm	Same data as analyzed in Fig. 1b (270 mOsm)			16	1.3937	202311102 U2OS C963.5 80 Shock	12	270 mOsm
17	1.0321	05142024 U2OS NM ER 007#2 80 Shock dH2O + 1.26 Ca 002	12	270 mOsm	Same data as analyzed in Fig. 1b (270 mOsm)			17	1.38115	202311102 U2OS C963.5 80 Shock	12	270 mOsm
18	1.02393	05142024 U2OS NM ER 007#2 80 Shock dH2O + 1.26 Ca 002	12	270 mOsm	Same data as analyzed in Fig. 1b (270 mOsm)			18	1.35345	202311102 U2OS C963.5 80 Shock	12	270 mOsm
19	1.00593	05142024 U2OS NM ER 007#2 80 Shock dH2O + 1.26 Ca 002	12	270 mOsm	Same data as analyzed in Fig. 1b (270 mOsm)			19	1.28969	202311102 U2OS C963.5 80 Shock	12	270 mOsm
20	0.974016	05142024 U2OS NM ER 007#2 80 Shock dH2O + 1.26 Ca 002	12	270 mOsm	Same data as analyzed in Fig. 1b (270 mOsm)			20	1.29782	202311102 U2OS C963.5 80 Shock	12	270 mOsm
0	1	05142024 U2OS NM ER 007#2 80 Shock dH2O + 1.26 Ca	13	270 mOsm	Same data as analyzed in Fig. 1b (270 mOsm)			0	1	04162024 C963.5 80 Shock ddH2O Cacl2 002	13	270 mOsm
1	0.988071	05142024 U2OS NM ER 007#2 80 Shock dH2O + 1.26 Ca	13	270 mOsm	Same data as analyzed in Fig. 1b (270 mOsm)			1	1.00598	04162024 C963.5 80 Shock ddH2O Cacl2 002	13	270 mOsm
2	0.995912	05142024 U2OS NM ER 007#2 80 Shock dH2O + 1.26 Ca	13	270 mOsm	Same data as analyzed in Fig. 1b (270 mOsm)			2	1.0061	04162024 C963.5 80 Shock ddH2O Cacl2 002	13	270 mOsm
3	0.98345	05142024 U2OS NM ER 007#2 80 Shock dH2O + 1.26 Ca	13	270 mOsm	Same data as analyzed in Fig. 1b (270 mOsm)			3	1.01279	04162024 C963.5 80 Shock ddH2O Cacl2 002	13	270 mOsm
4	0.989317	05142024 U2OS NM ER 007#2 80 Shock dH2O + 1.26 Ca	13	270 mOsm	Same data as analyzed in Fig. 1b (270 mOsm)			4	1.07713	04162024 C963.5 80 Shock ddH2O Cacl2 002	13	270 mOsm
5	1.03129	05142024 U2OS NM ER 007#2 80 Shock dH2O + 1.26 Ca	13	270 mOsm	Same data as analyzed in Fig. 1b (270 mOsm)			5	1.29204	04162024 C963.5 80 Shock ddH2O Cacl2 002	13	270 mOsm
6	1.12237	05142024 U2OS NM ER 007#2 80 Shock dH2O + 1.26 Ca	13	270 mOsm	Same data as analyzed in Fig. 1b (270 mOsm)			6	1.45144	04162024 C963.5 80 Shock ddH2O Cacl2 002	13	270 mOsm
7	1.15415	05142024 U2OS NM ER 007#2 80 Shock dH2O + 1.26 Ca	13	270 mOsm	Same data as analyzed in Fig. 1b (270 mOsm)			7	1.41393	04162024 C963.5 80 Shock ddH2O Cacl2 002	13	270 mOsm
8	1.15523	05142024 U2OS NM ER 007#2 80 Shock dH2O + 1.26 Ca	13	270 mOsm	Same data as analyzed in Fig. 1b (270 mOsm)			8	1.577	04162024 C963.5 80 Shock ddH2O Cacl2 002	13	270 mOsm
9	1.15397	05142024 U2OS NM ER 007#2 80 Shock dH2O + 1.26 Ca	13	270 mOsm	Same data as analyzed in Fig. 1b (270 mOsm)			9	1.57637	04162024 C963.5 80 Shock ddH2O Cacl2 002	13	270 mOsm
10	1.16075	05142024 U2OS NM ER 007#2 80 Shock dH2O + 1.26 Ca	13	270 mOsm	Same data as analyzed in Fig. 1b (270 mOsm)			10	1.47942	04162024 C963.5 80 Shock ddH2O Cacl2 002	13	270 mOsm
11	1.16785	05142024 U2OS NM ER 007#2 80 Shock dH2O + 1.26 Ca	13	270 mOsm	Same data as analyzed in Fig. 1b (270 mOsm)			11	1.37505	04162024 C963.5 80 Shock ddH2O Cacl2 002	13	270 mOsm
12	1.13939	05142024 U2OS NM ER 007#2 80 Shock dH2O + 1.26 Ca	13	270 mOsm	Same data as analyzed in Fig. 1b (270 mOsm)			12	1.26285	04162024 C963.5 80 Shock ddH2O Cacl2 002	13	270 mOsm
13	1.12583	05142024 U2OS NM ER 007#2 80 Shock dH2O + 1.26 Ca	13	270 mOsm	Same data as analyzed in Fig. 1b (270 mOsm)			13	1.17815	04162024 C963.5 80 Shock ddH2O Cacl2 002	13	270 mOsm
14	1.09806	05142024 U2OS NM ER 007#2 80 Shock dH2O + 1.26 Ca	13	270 mOsm	Same data as analyzed in Fig. 1b (270 mOsm)			14	1.12859	04162024 C963.5 80 Shock ddH2O Cacl2 002	13	270 mOsm
15	1.1079	05142024 U2OS NM ER 007#2 80 Shock dH2O + 1.26 Ca	13	270 mOsm	Same data as analyzed in Fig. 1b (270 mOsm)			15	1.0973	04162024 C963.5 80 Shock ddH2O Cacl2 002	13	270 mOsm
16	1.08512	05142024 U2OS NM ER 007#2 80 Shock dH2O + 1.26 Ca	13	270 mOsm	Same data as analyzed in Fig. 1b (270 mOsm)			16	1.08096	04162024 C963.5 80 Shock ddH2O Cacl2 002	13	270 mOsm
17	1.0828	05142024 U2OS NM ER 007#2 80 Shock dH2O + 1.26 Ca	13	270 mOsm	Same data as analyzed in Fig. 1b (270 mOsm)			17	1.05639	04162024 C963.5 80 Shock ddH2O Cacl2 002	13	270 mOsm
18	1.03099	05142024 U2OS NM ER 007#2 80 Shock dH2O + 1.26 Ca	13	270 mOsm	Same data as analyzed in Fig. 1b (270 mOsm)			18	1.05551	04162024 C963.5 80 Shock ddH2O Cacl2 002	13	270 mOsm
19	1.02438	05142024 U2OS NM ER 007#2 80 Shock dH2O + 1.26 Ca	13	270 mOsm	Same data as analyzed in Fig. 1b (270 mOsm)			19	1.04448	04162024 C963.5 80 Shock ddH2O Cacl2 002	13	270 mOsm
20	1.04035	05142024 U2OS NM ER 007#2 80 Shock dH2O + 1.26 Ca	13	270 mOsm	Same data as analyzed in Fig. 1b (270 mOsm)			20	1.02657	04162024 C963.5 80 Shock ddH2O Cacl2 002	13	270 mOsm
0	1	05142024 U2OS NM ER 007#2 80 Shock dH2O + 1.26 Ca	14	270 mOsm	Same data as analyzed in Fig. 1b (270 mOsm)			0	1	04162024 C963.5 80 Shock ddH2O Cacl2 002	14	270 mOsm
1	0.99322	05142024 U2OS NM ER 007#2 80 Shock dH2O + 1.26 Ca	14	270 mOsm	Same data as analyzed in Fig. 1b (270 mOsm)			1	0.989251	04162024 C963.5 80 Shock ddH2O Cacl2 002	14	270 mOsm
2	0.981971	05142024 U2OS NM ER 007#2 80 Shock dH2O + 1.26 Ca	14	270 mOsm	Same data as analyzed in Fig. 1b (270 mOsm)			2	0.973712	04162024 C963.5 80 Shock ddH2O Cacl2 002	14	270 mOsm
3	0.993673	05142024 U2OS NM ER 007#2 80 Shock dH2O + 1.26 Ca	14	270 mOsm	Same data as analyzed in Fig. 1b (270 mOsm)			3	0.97744	04162024 C963.5 80 Shock ddH2O Cacl2 002	14	270 mOsm
4	0.991018	05142024 U2OS NM ER 007#2 80 Shock dH2O + 1.26 Ca	14	270 mOsm	Same data as analyzed in Fig. 1b (270 mOsm)			4	1.01887	04162024 C963.5 80 Shock ddH2O Cacl2 002	14	270 mOsm
5	1.03611	05142024 U2OS NM ER 007#2 80 Shock dH2O + 1.26 Ca	14	270 mOsm	Same data as analyzed in Fig. 1b (270 mOsm)			5	1.23493	04162024 C963.5 80 Shock ddH2O Cacl2 002	14	270 mOsm
6	1.0897	05142024 U2OS NM ER 007#2 80 Shock dH2O + 1.26 Ca	14	270 mOsm	Same data as analyzed in Fig. 1b (270 mOsm)			6	1.1681	04162024 C963.5 80 Shock ddH2O Cacl2 002	14	270 mOsm
7	1.1176	05142024 U2OS NM ER 007#2 80 Shock dH2O + 1.26 Ca	14	270 mOsm	Same data as analyzed in Fig. 1b (270 mOsm)			7	1.3244	04162024 C963.5 80 Shock ddH2O Cacl2 002	14	270 mOsm
8	1.13106	05142024 U2OS NM ER 007#2 80 Shock dH2O + 1.26 Ca	14	270 mOsm	Same data as analyzed in Fig. 1b (270 mOsm)			8	1.32206	04162024 C963.5 80 Shock ddH2O Cacl2 002	14	270 mOsm
9	1.13772	05142024 U2OS NM ER 007#2 80 Shock dH2O + 1.26 Ca	14	270 mOsm	Same data as analyzed in Fig. 1b (270 mOsm)			9	1.30454	04162024 C963.5 80 Shock ddH2O Cacl2 002	14	270 mOsm
10	1.14457	05142024 U2OS NM ER 007#2 80 Shock dH2O + 1.26 Ca	14	270 mOsm	Same data as analyzed in Fig. 1b (270 mOsm)			10	1.26069	04162024 C963.5 80 Shock ddH2O Cacl2 002	14	270 mOsm
11	1.12614	05142024 U2OS NM ER 007#2 80 Shock dH2O + 1.26 Ca	14	270 mOsm	Same data as analyzed in Fig. 1b (270 mOsm)			11	1.22769	04162024 C963.5 80 Shock ddH2O Cacl2 002	14	270 mOsm
12	1.09842	05142024 U2OS NM ER 007#2 80 Shock dH2O + 1.26 Ca	14	270 mOsm	Same data as analyzed in Fig. 1b (270 mOsm)			12	1.24908	04162024 C963.5 80 Shock ddH2O Cacl2 002	14	270 mOsm
13	1.04352	05142024 U2OS NM ER 007#2 80 Shock dH2O + 1.26 Ca	14	270 mOsm	Same data as analyzed in Fig. 1b (270 mOsm)			13	1.20341	04162024 C963.5 80 Shock ddH2O Cacl2 002	14	270 mOsm
14	0.993491	05142024 U2OS NM ER 007#2 80 Shock dH2O + 1.26 Ca	14	270 mOsm	Same data as analyzed in Fig. 1b (270 mOsm)			14	1.1514	04162024 C963.5 80 Shock ddH2O Cacl2 002	14	270 mOsm
15	0.944473	05142024 U2OS NM ER 007#2 80 Shock dH2O + 1.26 Ca	14	270 mOsm	Same data as analyzed in Fig. 1b (270 mOsm)			15	1.11929	04162024 C963.5 80 Shock ddH2O Cacl2 002	14	270 mOsm
16	0.917729	05142024 U2OS NM ER 007#2 80 Shock dH2O + 1.26 Ca	14	270 mOsm	Same data as analyzed in Fig. 1b (270 mOsm)			16	1.08728	04162024 C963.5 80 Shock ddH2O Cacl2 002	14	270 mOsm
17	0.892201	05142024 U2OS NM ER 007#2 80 Shock dH2O + 1.26 Ca	14	270 mOsm	Same data as analyzed in Fig. 1b (270 mOsm)			17	1.047	04162024 C963.5 80 Shock ddH2O Cacl2 002	14	270 mOsm
18	0.882065	05142024 U2OS NM ER 007#2 80 Shock dH2O + 1.26 Ca	14	270 mOsm	Same data as analyzed in Fig. 1b (270 mOsm)			18	1.0448	04162024 C963.5 80 Shock ddH2O Cacl2 002	14	270 mOsm
19	0.872089	05142024 U2OS NM ER 007#2 80 Shock dH2O + 1.26 Ca	14	270 mOsm	Same data as analyzed in Fig. 1b (270 mOsm)			19	1.03723	04162024 C963.5 80 Shock ddH2O Cacl2 002	14	270 mOsm
20	0.860642	05142024 U2OS NM ER 007#2 80 Shock dH2O + 1.26 Ca	14	270 mOsm	Same data as analyzed in Fig. 1b (270 mOsm)			20	1.06587	04162024 C963.5 80 Shock ddH2O Cacl2 002	14	270 mOsm
0	1	05142024 U2OS NM ER 007#2 80 Shock dH2O + 1.26 Ca	15	270 mOsm	Same data as analyzed in Fig. 1b (270 mOsm)			0	1	04162024 C963.5 80 Shock ddH2O Cacl2 003	15	270 mOsm
1	0.998496	05142024 U2OS NM ER 007#2 80 Shock dH2O + 1.26 Ca	15	270 mOsm	Same data as analyzed in Fig. 1b (270 mOsm)			1	0.992633	04162024 C963.5 80 Shock ddH2O Cacl2 003	15	270 mOsm
2	0.993684	05142024 U2OS NM ER 007#2 80 Shock dH2O + 1.26 Ca	15	270 mOsm	Same data as analyzed in Fig. 1b (270 mOsm)			2	0.905086	04162024 C963.5 80 Shock ddH2O Cacl2 003	15	270 mOsm
3	1.00161	05142024 U2OS NM ER 007#2 80 Shock dH2O + 1.26 Ca	15	270 mOsm	Same data as analyzed in Fig. 1b (270 mOsm)			3	0.982035	04162024 C963.5 80 Shock ddH2O Cacl2 003	15	270 mOsm
4	0.995694	05142024 U2OS NM ER 007#2 80 Shock dH2O + 1.26 Ca	15	270 mOsm	Same data as analyzed in Fig. 1b (270 mOsm)			4	0.926702	04162024 C963.5 80 Shock ddH2O Cacl2 003	15	270 mOsm
5	1.05106	05142024 U2OS NM ER 007#2 80 Shock dH2O + 1.26 Ca	15	270 mOsm	Same data as analyzed in Fig. 1b (270 mOsm)			5	1.2973	04162024 C963.5 80 Shock ddH2O Cacl2 003	15	270 mOsm
6	1.0859	05142024 U2OS NM ER 007#2 80 Shock dH2O + 1.26 Ca	15	270 mOsm	Same data as analyzed in Fig. 1b (270 mOsm)			6	1.45842	04162024 C963.5 80 Shock ddH2O Cacl2 003	15	270 mOsm
7	1.09489	05142024 U2OS NM ER 007#2 80 Shock dH2O + 1.26 Ca	15	270 mOsm	Same data as analyzed in Fig. 1b (270 mOsm)			7	1.55518	04162024 C963.5 80 Shock ddH2O Cacl2 003	15	270 mOsm
8	1.10682	05142024 U2OS NM ER 007#2 80 Shock dH2O + 1.26 Ca	15	270 mOsm	Same data as analyzed in Fig. 1b (270 mOsm)			8	1.60709	04162024 C963.5 80 Shock ddH2O Cacl2 003	15	270 mOsm
9	1.10197	05142024 U2OS NM ER 007#2 80 Shock dH2O + 1.26 Ca	15	270 mOsm	Same data as analyzed in Fig. 1b (270 mOsm)			9	1.54075	04162024 C963.5 80 Shock ddH2O Cacl2 003	15	270 mOsm
10	1.05948	05142024 U2OS NM ER 007#2 80 Shock dH2O + 1.26 Ca	15	270 mOsm	Same data as analyzed in Fig. 1b (270 mOsm)			10	1.49934	04162024 C963.5 80 Shock ddH2O Cacl2 003	15	270 mOsm
11	0.995855	05142024 U2OS NM ER 007#2 80 Shock dH2O + 1.26 Ca	15	270 mOsm	Same data as analyzed in Fig. 1b (270 mOsm)			11	1.33057	04162024 C963.5 80 Shock ddH2O Cacl2 003	15	270 mOsm
12	0.915606	05142024 U2OS NM ER 007#2 80 Shock dH2O + 1.26 Ca	15	270 mOsm	Same data as analyzed in Fig. 1b (270 mOsm)			12	1.18765	04162024 C963.5 80 Shock ddH2O Cacl2 003	15	270 mOsm
13	0.910503	05142024 U2OS NM ER 007#2 80 Shock dH2O + 1.26 Ca	15	270 mOsm	Same data as analyzed in Fig. 1b (270 mOsm)			13	1.10521	04162024 C963.5 80 Shock ddH2O Cacl2 003	15	270 mOsm
14	0.896411	05142024 U2OS NM ER 007#2 80 Shock dH2O + 1.26 Ca	15	270 mOsm	Same data as analyzed in Fig. 1b (270 mOsm)			14	1.08631	04162024 C963.5 80 Shock ddH2O Cacl2 003	15	270 mOsm
15	0.875561	05142024 U2OS NM ER 007#2 80 Shock dH2O + 1.26 Ca	15	270 mOsm	Same data as analyzed in Fig. 1b (270 mOsm)			15	1.04145	04162024 C963.5 80 Shock ddH2O Cacl2 003	15	270 mOsm
16	0.887518	05142024 U2OS NM ER 007#2 80 Shock dH2O + 1.26 Ca	15	270 mOsm	Same data as analyzed in Fig. 1b (270 mOsm)			16	1.04618	04162024 C963.5 80 Shock ddH2O Cacl2 003	15	270 mOsm
17	0.919798	05142024 U2OS NM ER 007#2 80 Shock dH2O + 1.26 Ca	15	270 mOsm	Same data as analyzed in Fig. 1b (270 mOsm)			17	1.03667	04162024 C963.5 80 Shock ddH2O Cacl2 003	15	270 mOsm
18	0.909355	05142024 U2OS NM ER 007#2 80 Shock dH2O + 1.26 Ca	15	270 mOsm	Same data as analyzed in Fig. 1b (270 mOsm)			18	1.05492	04162024 C963.5 80 Shock ddH2O Cacl2 003	15	270 mOsm
19	0.922832	05142024 U2OS NM ER 007#2 80 Shock dH2O + 1.26 Ca	15	270 mOsm	Same data as analyzed in Fig. 1b (270 mOsm)			19	1.03715	04162024 C963.5 80 Shock ddH2O Cacl2 003	15	270 mOsm
20	0.907843	05142024 U2OS NM ER 007#2 80 Shock dH2O + 1.26 Ca	15	270 mOsm	Same data as analyzed in Fig. 1b (270 mOsm)			20	1.02908	04162024 C963.5 80 Shock ddH2O Cacl2 003	15	270 mOsm
0	1	05142024 U2OS NM ER 007#2 80 Shock dH2O + 1.26 Ca	16	270 mOsm	Same data as analyzed in Fig. 1b (270 mOsm)
1	1.00263	05142024 U2OS NM ER 007#2 80 Shock dH2O + 1.26 Ca	16	270 mOsm	Same data as analyzed in Fig. 1b (270 mOsm)
2	0.996371	05142024 U2OS NM ER 007#2 80 Shock dH2O + 1.26 Ca	16	270 mOsm	Same data as analyzed in Fig. 1b (270 mOsm)
3	0.997325	05142024 U2OS NM ER 007#2 80 Shock dH2O + 1.26 Ca	16	270 mOsm	Same data as analyzed in Fig. 1b (270 mOsm)
4	0.995732	05142024 U2OS NM ER 007#2 80 Shock dH2O + 1.26 Ca	16	270 mOsm	Same data as analyzed in Fig. 1b (270 mOsm)
5	1.0271	05142024 U2OS NM ER 007#2 80 Shock dH2O + 1.26 Ca	16	270 mOsm	Same data as analyzed in Fig. 1b (270 mOsm)
6	1.09073	05142024 U2OS NM ER 007#2 80 Shock dH2O + 1.26 Ca	16	270 mOsm	Same data as analyzed in Fig. 1b (270 mOsm)
7	1.11778	05142024 U2OS NM ER 007#2 80 Shock dH2O + 1.26 Ca	16	270 mOsm	Same data as analyzed in Fig. 1b (270 mOsm)
8	1.11861	05142024 U2OS NM ER 007#2 80 Shock dH2O + 1.26 Ca	16	270 mOsm	Same data as analyzed in Fig. 1b (270 mOsm)
9	1.12262	05142024 U2OS NM ER 007#2 80 Shock dH2O + 1.26 Ca	16	270 mOsm	Same data as analyzed in Fig. 1b (270 mOsm)
10	1.11446	05142024 U2OS NM ER 007#2 80 Shock dH2O + 1.26 Ca	16	270 mOsm	Same data as analyzed in Fig. 1b (270 mOsm)
11	1.12869	05142024 U2OS NM ER 007#2 80 Shock dH2O + 1.26 Ca	16	270 mOsm	Same data as analyzed in Fig. 1b (270 mOsm)
12	1.1107	05142024 U2OS NM ER 007#2 80 Shock dH2O + 1.26 Ca	16	270 mOsm	Same data as analyzed in Fig. 1b (270 mOsm)
13	1.10306	05142024 U2OS NM ER 007#2 80 Shock dH2O + 1.26 Ca	16	270 mOsm	Same data as analyzed in Fig. 1b (270 mOsm)
14	1.11815	05142024 U2OS NM ER 007#2 80 Shock dH2O + 1.26 Ca	16	270 mOsm	Same data as analyzed in Fig. 1b (270 mOsm)
15	1.08687	05142024 U2OS NM ER 007#2 80 Shock dH2O + 1.26 Ca	16	270 mOsm	Same data as analyzed in Fig. 1b (270 mOsm)
16	1.08884	05142024 U2OS NM ER 007#2 80 Shock dH2O + 1.26 Ca	16	270 mOsm	Same data as analyzed in Fig. 1b (270 mOsm)
17	1.07433	05142024 U2OS NM ER 007#2 80 Shock dH2O + 1.26 Ca	16	270 mOsm	Same data as analyzed in Fig. 1b (270 mOsm)
18	1.08621	05142024 U2OS NM ER 007#2 80 Shock dH2O + 1.26 Ca	16	270 mOsm	Same data as analyzed in Fig. 1b (270 mOsm)
19	1.06526	05142024 U2OS NM ER 007#2 80 Shock dH2O + 1.26 Ca	16	270 mOsm	Same data as analyzed in Fig. 1b (270 mOsm)
20	1.06237	05142024 U2OS NM ER 007#2 80 Shock dH2O + 1.26 Ca	16	270 mOsm	Same data as analyzed in Fig. 1b (270 mOsm)
0	1	05142024 U2OS NM ER 007#2 80 Shock dH2O + 1.26 Ca	17	270 mOsm	Same data as analyzed in Fig. 1b (270 mOsm)
1	0.995346	05142024 U2OS NM ER 007#2 80 Shock dH2O + 1.26 Ca	17	270 mOsm	Same data as analyzed in Fig. 1b (270 mOsm)
2	0.988327	05142024 U2OS NM ER 007#2 80 Shock dH2O + 1.26 Ca	17	270 mOsm	Same data as analyzed in Fig. 1b (270 mOsm)
3	0.985639	05142024 U2OS NM ER 007#2 80 Shock dH2O + 1.26 Ca	17	270 mOsm	Same data as analyzed in Fig. 1b (270 mOsm)
4	0.984803	05142024 U2OS NM ER 007#2 80 Shock dH2O + 1.26 Ca	17	270 mOsm	Same data as analyzed in Fig. 1b (270 mOsm)
5	1.01048	05142024 U2OS NM ER 007#2 80 Shock dH2O + 1.26 Ca	17	270 mOsm	Same data as analyzed in Fig. 1b (270 mOsm)
6	1.09054	05142024 U2OS NM ER 007#2 80 Shock dH2O + 1.26 Ca	17	270 mOsm	Same data as analyzed in Fig. 1b (270 mOsm)
7	1.12217	05142024 U2OS NM ER 007#2 80 Shock dH2O + 1.26 Ca	17	270 mOsm	Same data as analyzed in Fig. 1b (270 mOsm)
8	1.12516	05142024 U2OS NM ER 007#2 80 Shock dH2O + 1.26 Ca	17	270 mOsm	Same data as analyzed in Fig. 1b (270 mOsm)
9	1.11981	05142024 U2OS NM ER 007#2 80 Shock dH2O + 1.26 Ca	17	270 mOsm	Same data as analyzed in Fig. 1b (270 mOsm)
10	1.14024	05142024 U2OS NM ER 007#2 80 Shock dH2O + 1.26 Ca	17	270 mOsm	Same data as analyzed in Fig. 1b (270 mOsm)
11	1.14212	05142024 U2OS NM ER 007#2 80 Shock dH2O + 1.26 Ca	17	270 mOsm	Same data as analyzed in Fig. 1b (270 mOsm)
12	1.1175	05142024 U2OS NM ER 007#2 80 Shock dH2O + 1.26 Ca	17	270 mOsm	Same data as analyzed in Fig. 1b (270 mOsm)
13	1.1341	05142024 U2OS NM ER 007#2 80 Shock dH2O + 1.26 Ca	17	270 mOsm	Same data as analyzed in Fig. 1b (270 mOsm)
14	1.12957	05142024 U2OS NM ER 007#2 80 Shock dH2O + 1.26 Ca	17	270 mOsm	Same data as analyzed in Fig. 1b (270 mOsm)
15	1.09722	05142024 U2OS NM ER 007#2 80 Shock dH2O + 1.26 Ca	17	270 mOsm	Same data as analyzed in Fig. 1b (270 mOsm)
16	1.10333	05142024 U2OS NM ER 007#2 80 Shock dH2O + 1.26 Ca	17	270 mOsm	Same data as analyzed in Fig. 1b (270 mOsm)
17	1.07732	05142024 U2OS NM ER 007#2 80 Shock dH2O + 1.26 Ca	17	270 mOsm	Same data as analyzed in Fig. 1b (270 mOsm)
18	1.08939	05142024 U2OS NM ER 007#2 80 Shock dH2O + 1.26 Ca	17	270 mOsm	Same data as analyzed in Fig. 1b (270 mOsm)
19	1.09881	05142024 U2OS NM ER 007#2 80 Shock dH2O + 1.26 Ca	17	270 mOsm	Same data as analyzed in Fig. 1b (270 mOsm)
20	1.06301	05142024 U2OS NM ER 007#2 80 Shock dH2O + 1.26 Ca	17	270 mOsm	Same data as analyzed in Fig. 1b (270 mOsm)
0	1	05172024 U2OS NM ER 007 80 Shock Ca004	18	270 mOsm	Same data as analyzed in Fig. 1b (270 mOsm)
1	0.999069	05172024 U2OS NM ER 007 80 Shock Ca004	18	270 mOsm	Same data as analyzed in Fig. 1b (270 mOsm)
2	0.990684	05172024 U2OS NM ER 007 80 Shock Ca004	18	270 mOsm	Same data as analyzed in Fig. 1b (270 mOsm)
3	0.989076	05172024 U2OS NM ER 007 80 Shock Ca004	18	270 mOsm	Same data as analyzed in Fig. 1b (270 mOsm)
4	0.973167	05172024 U2OS NM ER 007 80 Shock Ca004	18	270 mOsm	Same data as analyzed in Fig. 1b (270 mOsm)
5	1.10123	05172024 U2OS NM ER 007 80 Shock Ca004	18	270 mOsm	Same data as analyzed in Fig. 1b (270 mOsm)
6	1.09225	05172024 U2OS NM ER 007 80 Shock Ca004	18	270 mOsm	Same data as analyzed in Fig. 1b (270 mOsm)
7	1.10031	05172024 U2OS NM ER 007 80 Shock Ca004	18	270 mOsm	Same data as analyzed in Fig. 1b (270 mOsm)
8	1.11375	05172024 U2OS NM ER 007 80 Shock Ca004	18	270 mOsm	Same data as analyzed in Fig. 1b (270 mOsm)
9	1.12044	05172024 U2OS NM ER 007 80 Shock Ca004	18	270 mOsm	Same data as analyzed in Fig. 1b (270 mOsm)
10	1.12803	05172024 U2OS NM ER 007 80 Shock Ca004	18	270 mOsm	Same data as analyzed in Fig. 1b (270 mOsm)
11	1.1481	05172024 U2OS NM ER 007 80 Shock Ca004	18	270 mOsm	Same data as analyzed in Fig. 1b (270 mOsm)
12	1.15051	05172024 U2OS NM ER 007 80 Shock Ca004	18	270 mOsm	Same data as analyzed in Fig. 1b (270 mOsm)
13	1.12153	05172024 U2OS NM ER 007 80 Shock Ca004	18	270 mOsm	Same data as analyzed in Fig. 1b (270 mOsm)
14	1.03544	05172024 U2OS NM ER 007 80 Shock Ca004	18	270 mOsm	Same data as analyzed in Fig. 1b (270 mOsm)
15	1.01707	05172024 U2OS NM ER 007 80 Shock Ca004	18	270 mOsm	Same data as analyzed in Fig. 1b (270 mOsm)
16	0.973156	05172024 U2OS NM ER 007 80 Shock Ca004	18	270 mOsm	Same data as analyzed in Fig. 1b (270 mOsm)
17	0.956945	05172024 U2OS NM ER 007 80 Shock Ca004	18	270 mOsm	Same data as analyzed in Fig. 1b (270 mOsm)
18	0.952343	05172024 U2OS NM ER 007 80 Shock Ca004	18	270 mOsm	Same data as analyzed in Fig. 1b (270 mOsm)
19	0.947721	05172024 U2OS NM ER 007 80 Shock Ca004	18	270 mOsm	Same data as analyzed in Fig. 1b (270 mOsm)
20	0.961222	05172024 U2OS NM ER 007 80 Shock Ca004	18	270 mOsm	Same data as analyzed in Fig. 1b (270 mOsm)
0	1	05172024 U2OS NM ER 007 80 Shock Ca004	19	270 mOsm	Same data as analyzed in Fig. 1b (270 mOsm)
1	0.991814	05172024 U2OS NM ER 007 80 Shock Ca004	19	270 mOsm	Same data as analyzed in Fig. 1b (270 mOsm)
2	0.993093	05172024 U2OS NM ER 007 80 Shock Ca004	19	270 mOsm	Same data as analyzed in Fig. 1b (270 mOsm)
3	0.993877	05172024 U2OS NM ER 007 80 Shock Ca004	19	270 mOsm	Same data as analyzed in Fig. 1b (270 mOsm)
4	1.00734	05172024 U2OS NM ER 007 80 Shock Ca004	19	270 mOsm	Same data as analyzed in Fig. 1b (270 mOsm)
5	1.0497	05172024 U2OS NM ER 007 80 Shock Ca004	19	270 mOsm	Same data as analyzed in Fig. 1b (270 mOsm)
6	1.11739	05172024 U2OS NM ER 007 80 Shock Ca004	19	270 mOsm	Same data as analyzed in Fig. 1b (270 mOsm)
7	1.13846	05172024 U2OS NM ER 007 80 Shock Ca004	19	270 mOsm	Same data as analyzed in Fig. 1b (270 mOsm)
8	1.15988	05172024 U2OS NM ER 007 80 Shock Ca004	19	270 mOsm	Same data as analyzed in Fig. 1b (270 mOsm)
9	1.16083	05172024 U2OS NM ER 007 80 Shock Ca004	19	270 mOsm	Same data as analyzed in Fig. 1b (270 mOsm)
10	1.17201	05172024 U2OS NM ER 007 80 Shock Ca004	19	270 mOsm	Same data as analyzed in Fig. 1b (270 mOsm)
11	1.17411	05172024 U2OS NM ER 007 80 Shock Ca004	19	270 mOsm	Same data as analyzed in Fig. 1b (270 mOsm)
12	1.17484	05172024 U2OS NM ER 007 80 Shock Ca004	19	270 mOsm	Same data as analyzed in Fig. 1b (270 mOsm)
13	1.16231	05172024 U2OS NM ER 007 80 Shock Ca004	19	270 mOsm	Same data as analyzed in Fig. 1b (270 mOsm)
14	1.19492	05172024 U2OS NM ER 007 80 Shock Ca004	19	270 mOsm	Same data as analyzed in Fig. 1b (270 mOsm)
15	1.19172	05172024 U2OS NM ER 007 80 Shock Ca004	19	270 mOsm	Same data as analyzed in Fig. 1b (270 mOsm)
16	1.13936	05172024 U2OS NM ER 007 80 Shock Ca004	19	270 mOsm	Same data as analyzed in Fig. 1b (270 mOsm)
17	1.14331	05172024 U2OS NM ER 007 80 Shock Ca004	19	270 mOsm	Same data as analyzed in Fig. 1b (270 mOsm)
18	1.1651	05172024 U2OS NM ER 007 80 Shock Ca004	19	270 mOsm	Same data as analyzed in Fig. 1b (270 mOsm)
19	1.13059	05172024 U2OS NM ER 007 80 Shock Ca004	19	270 mOsm	Same data as analyzed in Fig. 1b (270 mOsm)
20	1.10426	05172024 U2OS NM ER 007 80 Shock Ca004	19	270 mOsm	Same data as analyzed in Fig. 1b (270 mOsm)
0	1	05172024 U2OS NM ER 007 80 Shock Ca004	20	270 mOsm	Same data as analyzed in Fig. 1b (270 mOsm)
1	0.99885	05172024 U2OS NM ER 007 80 Shock Ca004	20	270 mOsm	Same data as analyzed in Fig. 1b (270 mOsm)
2	0.999927	05172024 U2OS NM ER 007 80 Shock Ca004	20	270 mOsm	Same data as analyzed in Fig. 1b (270 mOsm)
3	1.00869	05172024 U2OS NM ER 007 80 Shock Ca004	20	270 mOsm	Same data as analyzed in Fig. 1b (270 mOsm)
4	1.02769	05172024 U2OS NM ER 007 80 Shock Ca004	20	270 mOsm	Same data as analyzed in Fig. 1b (270 mOsm)
5	1.08462	05172024 U2OS NM ER 007 80 Shock Ca004	20	270 mOsm	Same data as analyzed in Fig. 1b (270 mOsm)
6	1.16392	05172024 U2OS NM ER 007 80 Shock Ca004	20	270 mOsm	Same data as analyzed in Fig. 1b (270 mOsm)
7	1.19074	05172024 U2OS NM ER 007 80 Shock Ca004	20	270 mOsm	Same data as analyzed in Fig. 1b (270 mOsm)
8	1.24059	05172024 U2OS NM ER 007 80 Shock Ca004	20	270 mOsm	Same data as analyzed in Fig. 1b (270 mOsm)
9	1.21075	05172024 U2OS NM ER 007 80 Shock Ca004	20	270 mOsm	Same data as analyzed in Fig. 1b (270 mOsm)
10	1.23629	05172024 U2OS NM ER 007 80 Shock Ca004	20	270 mOsm	Same data as analyzed in Fig. 1b (270 mOsm)
11	1.20528	05172024 U2OS NM ER 007 80 Shock Ca004	20	270 mOsm	Same data as analyzed in Fig. 1b (270 mOsm)
12	1.16859	05172024 U2OS NM ER 007 80 Shock Ca004	20	270 mOsm	Same data as analyzed in Fig. 1b (270 mOsm)
13	1.15378	05172024 U2OS NM ER 007 80 Shock Ca004	20	270 mOsm	Same data as analyzed in Fig. 1b (270 mOsm)
14	1.15202	05172024 U2OS NM ER 007 80 Shock Ca004	20	270 mOsm	Same data as analyzed in Fig. 1b (270 mOsm)
15	1.12997	05172024 U2OS NM ER 007 80 Shock Ca004	20	270 mOsm	Same data as analyzed in Fig. 1b (270 mOsm)
16	1.11746	05172024 U2OS NM ER 007 80 Shock Ca004	20	270 mOsm	Same data as analyzed in Fig. 1b (270 mOsm)
17	1.10489	05172024 U2OS NM ER 007 80 Shock Ca004	20	270 mOsm	Same data as analyzed in Fig. 1b (270 mOsm)
18	1.08609	05172024 U2OS NM ER 007 80 Shock Ca004	20	270 mOsm	Same data as analyzed in Fig. 1b (270 mOsm)
19	1.07191	05172024 U2OS NM ER 007 80 Shock Ca004	20	270 mOsm	Same data as analyzed in Fig. 1b (270 mOsm)
20	1.07542	05172024 U2OS NM ER 007 80 Shock Ca004	20	270 mOsm	Same data as analyzed in Fig. 1b (270 mOsm)
0	1	05172024 U2OS NM ER 007 80 Shock Ca006	21	270 mOsm	Same data as analyzed in Fig. 1b (270 mOsm)
1	0.999714	05172024 U2OS NM ER 007 80 Shock Ca006	21	270 mOsm	Same data as analyzed in Fig. 1b (270 mOsm)
2	0.997246	05172024 U2OS NM ER 007 80 Shock Ca006	21	270 mOsm	Same data as analyzed in Fig. 1b (270 mOsm)
3	0.993426	05172024 U2OS NM ER 007 80 Shock Ca006	21	270 mOsm	Same data as analyzed in Fig. 1b (270 mOsm)
4	0.997333	05172024 U2OS NM ER 007 80 Shock Ca006	21	270 mOsm	Same data as analyzed in Fig. 1b (270 mOsm)
5	1.07431	05172024 U2OS NM ER 007 80 Shock Ca006	21	270 mOsm	Same data as analyzed in Fig. 1b (270 mOsm)
6	1.16985	05172024 U2OS NM ER 007 80 Shock Ca006	21	270 mOsm	Same data as analyzed in Fig. 1b (270 mOsm)
7	1.19014	05172024 U2OS NM ER 007 80 Shock Ca006	21	270 mOsm	Same data as analyzed in Fig. 1b (270 mOsm)
8	1.21219	05172024 U2OS NM ER 007 80 Shock Ca006	21	270 mOsm	Same data as analyzed in Fig. 1b (270 mOsm)
9	1.2158	05172024 U2OS NM ER 007 80 Shock Ca006	21	270 mOsm	Same data as analyzed in Fig. 1b (270 mOsm)
10	1.20336	05172024 U2OS NM ER 007 80 Shock Ca006	21	270 mOsm	Same data as analyzed in Fig. 1b (270 mOsm)
11	1.19476	05172024 U2OS NM ER 007 80 Shock Ca006	21	270 mOsm	Same data as analyzed in Fig. 1b (270 mOsm)
12	1.17848	05172024 U2OS NM ER 007 80 Shock Ca006	21	270 mOsm	Same data as analyzed in Fig. 1b (270 mOsm)
13	1.19386	05172024 U2OS NM ER 007 80 Shock Ca006	21	270 mOsm	Same data as analyzed in Fig. 1b (270 mOsm)
14	1.1624	05172024 U2OS NM ER 007 80 Shock Ca006	21	270 mOsm	Same data as analyzed in Fig. 1b (270 mOsm)
15	1.1615	05172024 U2OS NM ER 007 80 Shock Ca006	21	270 mOsm	Same data as analyzed in Fig. 1b (270 mOsm)
16	1.1157	05172024 U2OS NM ER 007 80 Shock Ca006	21	270 mOsm	Same data as analyzed in Fig. 1b (270 mOsm)
17	1.12723	05172024 U2OS NM ER 007 80 Shock Ca006	21	270 mOsm	Same data as analyzed in Fig. 1b (270 mOsm)
18	1.11425	05172024 U2OS NM ER 007 80 Shock Ca006	21	270 mOsm	Same data as analyzed in Fig. 1b (270 mOsm)
19	1.11497	05172024 U2OS NM ER 007 80 Shock Ca006	21	270 mOsm	Same data as analyzed in Fig. 1b (270 mOsm)
20	1.11386	05172024 U2OS NM ER 007 80 Shock Ca006	21	270 mOsm	Same data as analyzed in Fig. 1b (270 mOsm)
0	1	05172024 U2OS NM ER 007 80 Shock Ca006	22	270 mOsm	Same data as analyzed in Fig. 1b (270 mOsm)
1	1.0044	05172024 U2OS NM ER 007 80 Shock Ca006	22	270 mOsm	Same data as analyzed in Fig. 1b (270 mOsm)
2	1.00233	05172024 U2OS NM ER 007 80 Shock Ca006	22	270 mOsm	Same data as analyzed in Fig. 1b (270 mOsm)
3	1.00221	05172024 U2OS NM ER 007 80 Shock Ca006	22	270 mOsm	Same data as analyzed in Fig. 1b (270 mOsm)
4	0.983023	05172024 U2OS NM ER 007 80 Shock Ca006	22	270 mOsm	Same data as analyzed in Fig. 1b (270 mOsm)
5	1.08627	05172024 U2OS NM ER 007 80 Shock Ca006	22	270 mOsm	Same data as analyzed in Fig. 1b (270 mOsm)
6	1.2251	05172024 U2OS NM ER 007 80 Shock Ca006	22	270 mOsm	Same data as analyzed in Fig. 1b (270 mOsm)
7	1.27637	05172024 U2OS NM ER 007 80 Shock Ca006	22	270 mOsm	Same data as analyzed in Fig. 1b (270 mOsm)
8	1.30144	05172024 U2OS NM ER 007 80 Shock Ca006	22	270 mOsm	Same data as analyzed in Fig. 1b (270 mOsm)
9	1.2968	05172024 U2OS NM ER 007 80 Shock Ca006	22	270 mOsm	Same data as analyzed in Fig. 1b (270 mOsm)
10	1.29668	05172024 U2OS NM ER 007 80 Shock Ca006	22	270 mOsm	Same data as analyzed in Fig. 1b (270 mOsm)
11	1.2826	05172024 U2OS NM ER 007 80 Shock Ca006	22	270 mOsm	Same data as analyzed in Fig. 1b (270 mOsm)
12	1.28617	05172024 U2OS NM ER 007 80 Shock Ca006	22	270 mOsm	Same data as analyzed in Fig. 1b (270 mOsm)
13	1.24316	05172024 U2OS NM ER 007 80 Shock Ca006	22	270 mOsm	Same data as analyzed in Fig. 1b (270 mOsm)
14	1.1779	05172024 U2OS NM ER 007 80 Shock Ca006	22	270 mOsm	Same data as analyzed in Fig. 1b (270 mOsm)
15	1.14251	05172024 U2OS NM ER 007 80 Shock Ca006	22	270 mOsm	Same data as analyzed in Fig. 1b (270 mOsm)
16	1.11336	05172024 U2OS NM ER 007 80 Shock Ca006	22	270 mOsm	Same data as analyzed in Fig. 1b (270 mOsm)
17	1.07947	05172024 U2OS NM ER 007 80 Shock Ca006	22	270 mOsm	Same data as analyzed in Fig. 1b (270 mOsm)
18	1.02732	05172024 U2OS NM ER 007 80 Shock Ca006	22	270 mOsm	Same data as analyzed in Fig. 1b (270 mOsm)
19	1.01045	05172024 U2OS NM ER 007 80 Shock Ca006	22	270 mOsm	Same data as analyzed in Fig. 1b (270 mOsm)
20	0.984276	05172024 U2OS NM ER 007 80 Shock Ca006	22	270 mOsm	Same data as analyzed in Fig. 1b (270 mOsm)
0	1	05172024 U2OS NM ER 007 80 Shock Ca006	23	270 mOsm	Same data as analyzed in Fig. 1b (270 mOsm)
1	1.01458	05172024 U2OS NM ER 007 80 Shock Ca006	23	270 mOsm	Same data as analyzed in Fig. 1b (270 mOsm)
2	1.01919	05172024 U2OS NM ER 007 80 Shock Ca006	23	270 mOsm	Same data as analyzed in Fig. 1b (270 mOsm)
3	1.02039	05172024 U2OS NM ER 007 80 Shock Ca006	23	270 mOsm	Same data as analyzed in Fig. 1b (270 mOsm)
4	1.01872	05172024 U2OS NM ER 007 80 Shock Ca006	23	270 mOsm	Same data as analyzed in Fig. 1b (270 mOsm)
5	0.910366	05172024 U2OS NM ER 007 80 Shock Ca006	23	270 mOsm	Same data as analyzed in Fig. 1b (270 mOsm)
6	1.09134	05172024 U2OS NM ER 007 80 Shock Ca006	23	270 mOsm	Same data as analyzed in Fig. 1b (270 mOsm)
7	1.13068	05172024 U2OS NM ER 007 80 Shock Ca006	23	270 mOsm	Same data as analyzed in Fig. 1b (270 mOsm)
8	1.13563	05172024 U2OS NM ER 007 80 Shock Ca006	23	270 mOsm	Same data as analyzed in Fig. 1b (270 mOsm)
9	1.14494	05172024 U2OS NM ER 007 80 Shock Ca006	23	270 mOsm	Same data as analyzed in Fig. 1b (270 mOsm)
10	1.12753	05172024 U2OS NM ER 007 80 Shock Ca006	23	270 mOsm	Same data as analyzed in Fig. 1b (270 mOsm)
11	1.12641	05172024 U2OS NM ER 007 80 Shock Ca006	23	270 mOsm	Same data as analyzed in Fig. 1b (270 mOsm)
12	1.09568	05172024 U2OS NM ER 007 80 Shock Ca006	23	270 mOsm	Same data as analyzed in Fig. 1b (270 mOsm)
13	1.08905	05172024 U2OS NM ER 007 80 Shock Ca006	23	270 mOsm	Same data as analyzed in Fig. 1b (270 mOsm)
14	1.06685	05172024 U2OS NM ER 007 80 Shock Ca006	23	270 mOsm	Same data as analyzed in Fig. 1b (270 mOsm)
15	1.02088	05172024 U2OS NM ER 007 80 Shock Ca006	23	270 mOsm	Same data as analyzed in Fig. 1b (270 mOsm)
16	0.983708	05172024 U2OS NM ER 007 80 Shock Ca006	23	270 mOsm	Same data as analyzed in Fig. 1b (270 mOsm)
17	0.964052	05172024 U2OS NM ER 007 80 Shock Ca006	23	270 mOsm	Same data as analyzed in Fig. 1b (270 mOsm)
18	0.958264	05172024 U2OS NM ER 007 80 Shock Ca006	23	270 mOsm	Same data as analyzed in Fig. 1b (270 mOsm)
19	0.953214	05172024 U2OS NM ER 007 80 Shock Ca006	23	270 mOsm	Same data as analyzed in Fig. 1b (270 mOsm)
20	0.963933	05172024 U2OS NM ER 007 80 Shock Ca006	23	270 mOsm	Same data as analyzed in Fig. 1b (270 mOsm)
0	1	11-16-2023 U2OS NM ER 007 80 sHOCK ddh2O003	24	270 mOsm
1	1.02955	11-16-2023 U2OS NM ER 007 80 sHOCK ddh2O003	24	270 mOsm
2	1.02389	11-16-2023 U2OS NM ER 007 80 sHOCK ddh2O003	24	270 mOsm
3	1.02239	11-16-2023 U2OS NM ER 007 80 sHOCK ddh2O003	24	270 mOsm
4	1.01553	11-16-2023 U2OS NM ER 007 80 sHOCK ddh2O003	24	270 mOsm
5	1.4723	11-16-2023 U2OS NM ER 007 80 sHOCK ddh2O003	24	270 mOsm
6	1.6356	11-16-2023 U2OS NM ER 007 80 sHOCK ddh2O003	24	270 mOsm
7	1.57574	11-16-2023 U2OS NM ER 007 80 sHOCK ddh2O003	24	270 mOsm
8	1.54658	11-16-2023 U2OS NM ER 007 80 sHOCK ddh2O003	24	270 mOsm
9	1.52835	11-16-2023 U2OS NM ER 007 80 sHOCK ddh2O003	24	270 mOsm
10	1.52454	11-16-2023 U2OS NM ER 007 80 sHOCK ddh2O003	24	270 mOsm
11	1.49282	11-16-2023 U2OS NM ER 007 80 sHOCK ddh2O003	24	270 mOsm
12	1.44783	11-16-2023 U2OS NM ER 007 80 sHOCK ddh2O003	24	270 mOsm
13	1.41022	11-16-2023 U2OS NM ER 007 80 sHOCK ddh2O003	24	270 mOsm
14	1.3716	11-16-2023 U2OS NM ER 007 80 sHOCK ddh2O003	24	270 mOsm
15	1.34921	11-16-2023 U2OS NM ER 007 80 sHOCK ddh2O003	24	270 mOsm
16	1.30024	11-16-2023 U2OS NM ER 007 80 sHOCK ddh2O003	24	270 mOsm
17	1.26149	11-16-2023 U2OS NM ER 007 80 sHOCK ddh2O003	24	270 mOsm
18	1.26483	11-16-2023 U2OS NM ER 007 80 sHOCK ddh2O003	24	270 mOsm
19	1.26265	11-16-2023 U2OS NM ER 007 80 sHOCK ddh2O003	24	270 mOsm
20	1.19766	11-16-2023 U2OS NM ER 007 80 sHOCK ddh2O003	24	270 mOsm
0	1	11-16-2023 U2OS NM ER 007 80 sHOCK ddh2O004	25	270 mOsm
1	1.01112	11-16-2023 U2OS NM ER 007 80 sHOCK ddh2O004	25	270 mOsm
2	1.02525	11-16-2023 U2OS NM ER 007 80 sHOCK ddh2O004	25	270 mOsm
3	1.02291	11-16-2023 U2OS NM ER 007 80 sHOCK ddh2O004	25	270 mOsm
4	1.03034	11-16-2023 U2OS NM ER 007 80 sHOCK ddh2O004	25	270 mOsm
5	1.2454	11-16-2023 U2OS NM ER 007 80 sHOCK ddh2O004	25	270 mOsm
6	1.31274	11-16-2023 U2OS NM ER 007 80 sHOCK ddh2O004	25	270 mOsm
7	1.409	11-16-2023 U2OS NM ER 007 80 sHOCK ddh2O004	25	270 mOsm
8	1.4375	11-16-2023 U2OS NM ER 007 80 sHOCK ddh2O004	25	270 mOsm
9	1.38527	11-16-2023 U2OS NM ER 007 80 sHOCK ddh2O004	25	270 mOsm
10	1.33339	11-16-2023 U2OS NM ER 007 80 sHOCK ddh2O004	25	270 mOsm
11	1.27005	11-16-2023 U2OS NM ER 007 80 sHOCK ddh2O004	25	270 mOsm
12	1.21574	11-16-2023 U2OS NM ER 007 80 sHOCK ddh2O004	25	270 mOsm
13	1.15787	11-16-2023 U2OS NM ER 007 80 sHOCK ddh2O004	25	270 mOsm
14	1.09487	11-16-2023 U2OS NM ER 007 80 sHOCK ddh2O004	25	270 mOsm
15	1.03233	11-16-2023 U2OS NM ER 007 80 sHOCK ddh2O004	25	270 mOsm
16	0.998062	11-16-2023 U2OS NM ER 007 80 sHOCK ddh2O004	25	270 mOsm
17	0.972582	11-16-2023 U2OS NM ER 007 80 sHOCK ddh2O004	25	270 mOsm
18	0.967484	11-16-2023 U2OS NM ER 007 80 sHOCK ddh2O004	25	270 mOsm
19	0.951929	11-16-2023 U2OS NM ER 007 80 sHOCK ddh2O004	25	270 mOsm
20	0.912907	11-16-2023 U2OS NM ER 007 80 sHOCK ddh2O004	25	270 mOsm
0	1	20231109 NM ER 007 ddH2O Shock 80001	26	270 mOsm
1	1.00754	20231109 NM ER 007 ddH2O Shock 80001	26	270 mOsm
2	1.00681	20231109 NM ER 007 ddH2O Shock 80001	26	270 mOsm
3	0.994277	20231109 NM ER 007 ddH2O Shock 80001	26	270 mOsm
4	1.00454	20231109 NM ER 007 ddH2O Shock 80001	26	270 mOsm
5	1.04238	20231109 NM ER 007 ddH2O Shock 80001	26	270 mOsm
6	1.18043	20231109 NM ER 007 ddH2O Shock 80001	26	270 mOsm
7	1.20502	20231109 NM ER 007 ddH2O Shock 80001	26	270 mOsm
8	1.22017	20231109 NM ER 007 ddH2O Shock 80001	26	270 mOsm
10	1.22902	20231109 NM ER 007 ddH2O Shock 80001	26	270 mOsm
11	1.24205	20231109 NM ER 007 ddH2O Shock 80001	26	270 mOsm
12	1.23853	20231109 NM ER 007 ddH2O Shock 80001	26	270 mOsm
13	1.23716	20231109 NM ER 007 ddH2O Shock 80001	26	270 mOsm
15	1.23487	20231109 NM ER 007 ddH2O Shock 80001	26	270 mOsm
16	1.23067	20231109 NM ER 007 ddH2O Shock 80001	26	270 mOsm
17	1.21507	20231109 NM ER 007 ddH2O Shock 80001	26	270 mOsm
18	1.20858	20231109 NM ER 007 ddH2O Shock 80001	26	270 mOsm
19	1.19409	20231109 NM ER 007 ddH2O Shock 80001	26	270 mOsm
20	1.1951	20231109 NM ER 007 ddH2O Shock 80001	26	270 mOsm

## Sheet: Figure 2c
Representative Image Source	11-16-2023 U2OS NM ER 007 80 sHOCK ddh2O003
Filename	Time (min)	ER Circularity [Cir/Cir0]	ALPIN rim:center [S/S0]	Treatment	Nuclei Number	FOV Number
05172024 U2OS NM ER 007#2 Isotonic001	5	0.980917	0.992889	0 mOsm	1	1
05172024 U2OS NM ER 007#2 Isotonic001	5	0.980917	0.945301	0 mOsm	2	1
05172024 U2OS NM ER 007#2 Isotonic001	5	0.980917	1.04509	0 mOsm	3	1
05172024 U2OS NM ER 007#2 Isotonic002	5	0.901653	0.929825	0 mOsm	4	2
05172024 U2OS NM ER 007#2 Isotonic002	5	0.901653	1.01437	0 mOsm	5	2
05172024 U2OS NM ER 007#2 Isotonic002	5	0.901653	1.03332	0 mOsm	6	2
05172024 U2OS NM ER 007#2 Isotonic003	5	0.902306	0.953109	0 mOsm	7	3
05172024 U2OS NM ER 007#2 Isotonic003	5	0.902306	0.987859	0 mOsm	8	3
05172024 U2OS NM ER 007#2 Isotonic003	5	0.902306	0.988354	0 mOsm	9	3
05172024 U2OS NM ER 007#2 Isotonic003	5	0.902306	1.03165	0 mOsm	10	3
05172024 U2OS NM ER 007#2 Isotonic003	5	0.902306	0.988304	0 mOsm	11	3
05172024 U2OS NM ER 007#2 Isotonic004	5	1.0932	1.08101	0 mOsm	12	4
05172024 U2OS NM ER 007#2 Isotonic004	5	1.0932	0.981122	0 mOsm	13	4
05172024 U2OS NM ER 007#2 Isotonic004	5	1.0932	0.950272	0 mOsm	14	4
05172024 U2OS NM ER 007#2 Isotonic005	5	0.840091	0.976075	0 mOsm	15	5
05172024 U2OS NM ER 007#2 Isotonic005	5	0.840091	0.986675	0 mOsm	16	5
05172024 U2OS NM ER 007#2 Isotonic005	5	0.840091	0.944794	0 mOsm	17	5
05172024 U2OS NM ER 007#2 Isotonic005	5	0.840091	1.01112	0 mOsm	18	5
05172024 U2OS NM ER 007#2 Isotonic006	5	1.06875	1.04536	0 mOsm	19	6
05172024 U2OS NM ER 007#2 Isotonic006	5	1.06875	1.04505	0 mOsm	20	6
05172024 U2OS NM ER 007#2 Isotonic006	5	1.06875	1.02653	0 mOsm	21	6
05172024 U2OS NM ER 007#2 Isotonic007	5	1.17387	1.01919	0 mOsm	22	7
05172024 U2OS NM ER 007#2 Isotonic007	5	1.17387	1.06065	0 mOsm	23	7
05172024 U2OS NM ER 007#2 Isotonic008	5	1.07341	1.0144	0 mOsm	24	8
05172024 U2OS NM ER 007#2 Isotonic008	5	1.07341	1.02122	0 mOsm	25	8
05172024 U2OS NM ER 007#2 Isotonic008	5	1.07341	0.977537	0 mOsm	26	8
05172024 U2OS NM ER 007#2 Isotonic008	5	1.07341	1.01769	0 mOsm	27	8
05172024 U2OS NM ER 007#2 Isotonic008	5	1.07341	1.0646	0 mOsm	28	8
05172024 U2OS NM ER 007#2 Isotonic008	5	1.07341	1.01621	0 mOsm	29	8
05172024 U2OS NM ER 007#2 Isotonic009	5	0.911581	0.981451	0 mOsm	30	9
05172024 U2OS NM ER 007#2 Isotonic009	5	0.911581	0.96189	0 mOsm	31	9
05172024 U2OS NM ER 007#2 Isotonic009	5	0.911581	1.10832	0 mOsm	32	9
05172024 U2OS NM ER 007#2 Isotonic009	5	0.911581	1.02662	0 mOsm	33	9
05172024 U2OS NM ER 007#2 Isotonic009	5	0.911581	0.965389	0 mOsm	34	9
05172024 U2OS NM ER 007#2 Isotonic010	5	1.06251	1.00606	0 mOsm	35	10
05172024 U2OS NM ER 007#2 Isotonic010	5	1.06251	0.958594	0 mOsm	36	10
05172024 U2OS NM ER 007#2 Isotonic010	5	1.06251	1.05354	0 mOsm	37	10
05172024 U2OS NM ER 007#2 Isotonic010	5	1.06251	1.05126	0 mOsm	38	10
05172024 U2OS NM ER 007#2 Isotonic011	5	0.868292	0.92282	0 mOsm	39	11
05172024 U2OS NM ER 007#2 Isotonic011	5	0.868292	1.01724	0 mOsm	40	11
05172024 U2OS NM ER 007#2 Isotonic012	5	0.923159	0.960544	0 mOsm	41	12
05172024 U2OS NM ER 007#2 Isotonic012	5	0.923159	0.999916	0 mOsm	42	12
05172024 U2OS NM ER 007#2 Isotonic012	5	0.923159	1.00875	0 mOsm	43	12
05172024 U2OS NM ER 007#2 Isotonic013	5	0.950482	0.913711	0 mOsm	44	13
05172024 U2OS NM ER 007#2 Isotonic013	5	0.950482	1.00113	0 mOsm	45	13
05172024 U2OS NM ER 007#2 Isotonic013	5	0.950482	0.976296	0 mOsm	46	13
05172024 U2OS NM ER 007#2 Isotonic014	5	1.19271	1.00679	0 mOsm	47	14
05172024 U2OS NM ER 007#2 Isotonic014	5	1.19271	0.98039	0 mOsm	48	14
05172024 U2OS NM ER 007#2 Isotonic014	5	1.19271	1.02159	0 mOsm	49	14
05172024 U2OS NM ER 007#2 Isotonic	5	1.05706	0.942648	0 mOsm	50	15
05172024 U2OS NM ER 007#2 Isotonic	5	1.05706	0.994611	0 mOsm	51	15
05172024 U2OS NM ER 007#2 Isotonic	5	1.05706	0.990854	0 mOsm	52	15
05172024 U2OS NM ER 007#2 80% Hypotonic001	5	1.54912	1.30474	270 mOsm	1	1
05172024 U2OS NM ER 007#2 80% Hypotonic002	5	1.66351	1.16479	270 mOsm	2	2
05172024 U2OS NM ER 007#2 80% Hypotonic002	5	1.66351	1.24371	270 mOsm	3	2
05172024 U2OS NM ER 007#2 80% Hypotonic003	5	1.27692	1.14233	270 mOsm	4	3
05172024 U2OS NM ER 007#2 80% Hypotonic003	5	1.27692	1.10252	270 mOsm	5	3
05172024 U2OS NM ER 007#2 80% Hypotonic003	5	1.27692	1.192	270 mOsm	6	3
05172024 U2OS NM ER 007#2 80% Hypotonic004	5	1.38619	1.1183	270 mOsm	7	4
05172024 U2OS NM ER 007#2 80% Hypotonic004	5	1.38619	1.18791	270 mOsm	8	4
05172024 U2OS NM ER 007#2 80% Hypotonic004	5	1.38619	1.19952	270 mOsm	9	4
05172024 U2OS NM ER 007#2 80% Hypotonic004	5	1.38619	1.18457	270 mOsm	10	4
05172024 U2OS NM ER 007#2 80% Hypotonic005	5	1.77317	1.19732	270 mOsm	11	5
05172024 U2OS NM ER 007#2 80% Hypotonic005	5	1.77317	1.09189	270 mOsm	12	5
05172024 U2OS NM ER 007#2 80% Hypotonic005	5	1.77317	1.05807	270 mOsm	13	5
05172024 U2OS NM ER 007#2 80% Hypotonic006	5	1.14265	1.16463	270 mOsm	14	6
05172024 U2OS NM ER 007#2 80% Hypotonic007	5	1.56017	1.16612	270 mOsm	15	7
05172024 U2OS NM ER 007#2 80% Hypotonic007	5	1.56017	1.06844	270 mOsm	16	7
05172024 U2OS NM ER 007#2 80% Hypotonic007	5	1.56017	1.06242	270 mOsm	17	7
05172024 U2OS NM ER 007#2 80% Hypotonic008	5	1.13919	1.03057	270 mOsm	18	8
05172024 U2OS NM ER 007#2 80% Hypotonic008	5	1.13919	0.924008	270 mOsm	19	8
05172024 U2OS NM ER 007#2 80% Hypotonic009	5	0.846035	0.93709	270 mOsm	20	9
05172024 U2OS NM ER 007#2 80% Hypotonic009	5	0.846035	1.00405	270 mOsm	21	9
05172024 U2OS NM ER 007#2 80% Hypotonic009	5	0.846035	0.978476	270 mOsm	22	9
05172024 U2OS NM ER 007#2 80% Hypotonic010	5	1.03427	0.958688	270 mOsm	23	10
05172024 U2OS NM ER 007#2 80% Hypotonic010	5	1.03427	1.26061	270 mOsm	24	10
05172024 U2OS NM ER 007#2 80% Hypotonic010	5	1.03427	1.01806	270 mOsm	25	10
05172024 U2OS NM ER 007#2 80% Hypotonic011	5	1.40821	1.1193	270 mOsm	26	11
05172024 U2OS NM ER 007#2 80% Hypotonic011	5	1.40821	1.25303	270 mOsm	27	11
05172024 U2OS NM ER 007#2 80% Hypotonic012	5	1.35373	1.03673	270 mOsm	28	12
05172024 U2OS NM ER 007#2 80% Hypotonic012	5	1.35373	1.17706	270 mOsm	29	12
05172024 U2OS NM ER 007#2 80% Hypotonic012	5	1.35373	1.12227	270 mOsm	30	12
05172024 U2OS NM ER 007#2 80% Hypotonic012	5	1.35373	1.25224	270 mOsm	31	12
05172024 U2OS NM ER 007#2 80% Hypotonic013	5	1.05968	1.17395	270 mOsm	32	13
05172024 U2OS NM ER 007#2 80% Hypotonic013	5	1.05968	1.15206	270 mOsm	33	13
05172024 U2OS NM ER 007#2 80% Hypotonic014	5	1.21983	1.20435	270 mOsm	34	14
05172024 U2OS NM ER 007#2 80% Hypotonic014	5	1.21983	1.18319	270 mOsm	35	14
05172024 U2OS NM ER 007#2 80% Hypotonic	5	1.51749	1.17411	270 mOsm	36	15
05172024 U2OS NM ER 007#2 80% Hypotonic	5	1.51749	1.0862	270 mOsm	37	15
05172024 U2OS NM ER 007#2 80% Hypotonic	5	1.51749	1.1289	270 mOsm	38	15
05172024 U2OS NM ER 007#2 90% Hypotonic001	5	1.82316	1.2346	303 mOsm	1	1
05172024 U2OS NM ER 007#2 90% Hypotonic001	5	1.82316	1.18063	303 mOsm	2	1
05172024 U2OS NM ER 007#2 90% Hypotonic002	5	2.02906	1.37097	303 mOsm	3	2
05172024 U2OS NM ER 007#2 90% Hypotonic002	5	2.02906	1.26181	303 mOsm	4	2
05172024 U2OS NM ER 007#2 90% Hypotonic003	5	1.98623	1.20508	303 mOsm	5	3
05172024 U2OS NM ER 007#2 90% Hypotonic003	5	1.98623	1.24963	303 mOsm	6	3
05172024 U2OS NM ER 007#2 90% Hypotonic003	5	1.98623	1.20129	303 mOsm	7	3
05172024 U2OS NM ER 007#2 90% Hypotonic004	5	1.7064	1.2527	303 mOsm	8	4
05172024 U2OS NM ER 007#2 90% Hypotonic005	5	1.80334	1.27182	303 mOsm	9	5
05172024 U2OS NM ER 007#2 90% Hypotonic005	5	1.80334	1.18071	303 mOsm	10	5
05172024 U2OS NM ER 007#2 90% Hypotonic006	5	1.72391	1.27491	303 mOsm	11	6
05172024 U2OS NM ER 007#2 90% Hypotonic006	5	1.72391	1.23094	303 mOsm	12	6
05172024 U2OS NM ER 007#2 90% Hypotonic007	5	1.72038	1.27513	303 mOsm	13	7
05172024 U2OS NM ER 007#2 90% Hypotonic007	5	1.72038	1.22774	303 mOsm	14	7
05172024 U2OS NM ER 007#2 90% Hypotonic008	5	1.69793	1.13053	303 mOsm	15	8
05172024 U2OS NM ER 007#2 90% Hypotonic008	5	1.69793	1.23911	303 mOsm	16	8
05172024 U2OS NM ER 007#2 90% Hypotonic008	5	1.69793	1.1839	303 mOsm	17	8
05172024 U2OS NM ER 007#2 90% Hypotonic008	5	1.69793	1.04005	303 mOsm	18	8
05172024 U2OS NM ER 007#2 90% Hypotonic009	5	1.7074	1.03422	303 mOsm	19	9
05172024 U2OS NM ER 007#2 90% Hypotonic009	5	1.7074	1.08389	303 mOsm	20	9
05172024 U2OS NM ER 007#2 90% Hypotonic009	5	1.7074	1.05446	303 mOsm	21	9
05172024 U2OS NM ER 007#2 90% Hypotonic010	5	1.55784	1.23485	303 mOsm	22	10
05172024 U2OS NM ER 007#2 90% Hypotonic010	5	1.55784	1.08282	303 mOsm	23	10
05172024 U2OS NM ER 007#2 90% Hypotonic011	5	1.72939	1.08652	303 mOsm	24	11
05172024 U2OS NM ER 007#2 90% Hypotonic011	5	1.72939	1.15788	303 mOsm	25	11
05172024 U2OS NM ER 007#2 90% Hypotonic011	5	1.72939	1.21694	303 mOsm	26	11
05172024 U2OS NM ER 007#2 90% Hypotonic012	5	1.63523	1.13494	303 mOsm	27	12
05172024 U2OS NM ER 007#2 90% Hypotonic013	5	1.53507	1.1199	303 mOsm	28	13
05172024 U2OS NM ER 007#2 90% Hypotonic013	5	1.53507	1.21184	303 mOsm	29	13
05172024 U2OS NM ER 007#2 90% Hypotonic013	5	1.53507	1.07406	303 mOsm	30	13
05172024 U2OS NM ER 007#2 90% Hypotonic014	5	1.47861	1.26357	303 mOsm	31	14
05172024 U2OS NM ER 007#2 90% Hypotonic015	5	1.46268	1.12664	303 mOsm	32	15
05172024 U2OS NM ER 007#2 90% Hypotonic015	5	1.46268	1.09916	303 mOsm	33	15
05172024 U2OS NM ER 007#2 90% Hypotonic015	5	1.46268	1.27539	303 mOsm	34	15
05172024 U2OS NM ER 007#2 90% Hypotonic015	5	1.46268	1.0702	303 mOsm	35	15
05172024 U2OS NM ER 007#2 90% Hypotonic016	5	1.49908	1.26691	303 mOsm	36	16
05172024 U2OS NM ER 007#2 90% Hypotonic016	5	1.49908	1.34357	303 mOsm	37	16
05172024 U2OS NM ER 007#2 90% Hypotonic	5	1.8313	1.25736	303 mOsm	38	17
05172024 U2OS NM ER 007#2 90% Hypotonic	5	1.8313	1.26611	303 mOsm	39	17
Note: Data represent one day experiment acquired on U2OS cells combined from 2 distinct biological sources

## Sheet: Figure 2e
Representative Image Source	U2OS 17 42 0uM 12.5 Digitonin Dilute 0 PVP15_SIM
	U2OS 17 42 0uM 12.5 Digitonin Permeabilze13_SIM
	U2OS 17 42 50uM 12.5 Digitonin Dilute 0 PVP9_SIM
	U2OS 17 42 50uM 12.5 Digitonin Permeabilze16_SIM

## Sheet: Figure 2f
Time (min)	ALPIN rim:center [S/S0]	Filename	Nuclei Number	Treatment	Ca2+
0	1	20230102 c963 2.5 PVP 0 Ca to 1.9 PVP0nd2011	1	1.9 PVP	0 uM
1	0.955459	20230102 c963 2.5 PVP 0 Ca to 1.9 PVP0nd2011	1	1.9 PVP	0 uM
2	0.953086	20230102 c963 2.5 PVP 0 Ca to 1.9 PVP0nd2011	1	1.9 PVP	0 uM
3	0.982092	20230102 c963 2.5 PVP 0 Ca to 1.9 PVP0nd2011	1	1.9 PVP	0 uM
4	0.996809	20230102 c963 2.5 PVP 0 Ca to 1.9 PVP0nd2011	1	1.9 PVP	0 uM
5	0.995981	20230102 c963 2.5 PVP 0 Ca to 1.9 PVP0nd2011	1	1.9 PVP	0 uM
6	1.00368	20230102 c963 2.5 PVP 0 Ca to 1.9 PVP0nd2011	1	1.9 PVP	0 uM
7	1.00315	20230102 c963 2.5 PVP 0 Ca to 1.9 PVP0nd2011	1	1.9 PVP	0 uM
8	0.998565	20230102 c963 2.5 PVP 0 Ca to 1.9 PVP0nd2011	1	1.9 PVP	0 uM
9	1.00415	20230102 c963 2.5 PVP 0 Ca to 1.9 PVP0nd2011	1	1.9 PVP	0 uM
10	0.994836	20230102 c963 2.5 PVP 0 Ca to 1.9 PVP0nd2011	1	1.9 PVP	0 uM
11	1.00851	20230102 c963 2.5 PVP 0 Ca to 1.9 PVP0nd2011	1	1.9 PVP	0 uM
12	0.967919	20230102 c963 2.5 PVP 0 Ca to 1.9 PVP0nd2011	1	1.9 PVP	0 uM
13	1.00572	20230102 c963 2.5 PVP 0 Ca to 1.9 PVP0nd2011	1	1.9 PVP	0 uM
14	1.01701	20230102 c963 2.5 PVP 0 Ca to 1.9 PVP0nd2011	1	1.9 PVP	0 uM
15	1.01667	20230102 c963 2.5 PVP 0 Ca to 1.9 PVP0nd2011	1	1.9 PVP	0 uM
0	1	20230102 c963 2.5 PVP 0 Ca to 1.9 PVP0nd2013	2	1.9 PVP	0 uM
1	1.00111	20230102 c963 2.5 PVP 0 Ca to 1.9 PVP0nd2013	2	1.9 PVP	0 uM
2	0.973842	20230102 c963 2.5 PVP 0 Ca to 1.9 PVP0nd2013	2	1.9 PVP	0 uM			ALPIN rim:center	1.9 PVP	1.25 PVP	0.6 PVP	0 PVP
3	0.972485	20230102 c963 2.5 PVP 0 Ca to 1.9 PVP0nd2013	2	1.9 PVP	0 uM			Shapiro-Wilk test (test normality)	P =0.29699118373370786, failed to reject, normal	P =0.33416226804265986, failed to reject, normal	P =0.7764283128931126, failed to reject, normal	P =0.6969675198823131, failed to reject, normal
4	0.971194	20230102 c963 2.5 PVP 0 Ca to 1.9 PVP0nd2013	2	1.9 PVP	0 uM
5	1.07842	20230102 c963 2.5 PVP 0 Ca to 1.9 PVP0nd2013	2	1.9 PVP	0 uM
6	1.09665	20230102 c963 2.5 PVP 0 Ca to 1.9 PVP0nd2013	2	1.9 PVP	0 uM
7	1.10565	20230102 c963 2.5 PVP 0 Ca to 1.9 PVP0nd2013	2	1.9 PVP	0 uM			Levene test (Test equal variance)	P = 0.00194814, reject, not equal varaince
8	1.10841	20230102 c963 2.5 PVP 0 Ca to 1.9 PVP0nd2013	2	1.9 PVP	0 uM
9	1.0975	20230102 c963 2.5 PVP 0 Ca to 1.9 PVP0nd2013	2	1.9 PVP	0 uM
10	1.09037	20230102 c963 2.5 PVP 0 Ca to 1.9 PVP0nd2013	2	1.9 PVP	0 uM			Welch's ANOVA (normal but unequal variance)	P =8.357862e-13
11	1.08566	20230102 c963 2.5 PVP 0 Ca to 1.9 PVP0nd2013	2	1.9 PVP	0 uM
12	1.10799	20230102 c963 2.5 PVP 0 Ca to 1.9 PVP0nd2013	2	1.9 PVP	0 uM
13	1.10475	20230102 c963 2.5 PVP 0 Ca to 1.9 PVP0nd2013	2	1.9 PVP	0 uM
14	1.11713	20230102 c963 2.5 PVP 0 Ca to 1.9 PVP0nd2013	2	1.9 PVP	0 uM
15	1.12341	20230102 c963 2.5 PVP 0 Ca to 1.9 PVP0nd2013	2	1.9 PVP	0 uM
0	1	20230102 c963 2.5 PVP 0 Ca to 1.9 PVP0nd2013	3	1.9 PVP	0 uM			Post-hoc Games-Howell test (Normality but unequal varaince)	1.9 PVP	1.25 PVP	0.6 PVP	0 PVP
1	0.999379	20230102 c963 2.5 PVP 0 Ca to 1.9 PVP0nd2013	3	1.9 PVP	0 uM			1.9 PVP		0.0214326	5.78065e-07	5.96531e-10
2	0.98595	20230102 c963 2.5 PVP 0 Ca to 1.9 PVP0nd2013	3	1.9 PVP	0 uM			1.25 PVP			0.000518462	4.66324e-08
3	0.976547	20230102 c963 2.5 PVP 0 Ca to 1.9 PVP0nd2013	3	1.9 PVP	0 uM			0.6 PVP				0.00295805
4	0.97305	20230102 c963 2.5 PVP 0 Ca to 1.9 PVP0nd2013	3	1.9 PVP	0 uM
5	1.10925	20230102 c963 2.5 PVP 0 Ca to 1.9 PVP0nd2013	3	1.9 PVP	0 uM
6	1.1189	20230102 c963 2.5 PVP 0 Ca to 1.9 PVP0nd2013	3	1.9 PVP	0 uM
7	1.10136	20230102 c963 2.5 PVP 0 Ca to 1.9 PVP0nd2013	3	1.9 PVP	0 uM			Note: The Statistical test compare the end points (T=15 mins)
8	1.07701	20230102 c963 2.5 PVP 0 Ca to 1.9 PVP0nd2013	3	1.9 PVP	0 uM
9	1.10715	20230102 c963 2.5 PVP 0 Ca to 1.9 PVP0nd2013	3	1.9 PVP	0 uM
10	1.12335	20230102 c963 2.5 PVP 0 Ca to 1.9 PVP0nd2013	3	1.9 PVP	0 uM
11	1.12399	20230102 c963 2.5 PVP 0 Ca to 1.9 PVP0nd2013	3	1.9 PVP	0 uM
12	1.11396	20230102 c963 2.5 PVP 0 Ca to 1.9 PVP0nd2013	3	1.9 PVP	0 uM
13	1.09943	20230102 c963 2.5 PVP 0 Ca to 1.9 PVP0nd2013	3	1.9 PVP	0 uM
14	1.11453	20230102 c963 2.5 PVP 0 Ca to 1.9 PVP0nd2013	3	1.9 PVP	0 uM
15	1.11528	20230102 c963 2.5 PVP 0 Ca to 1.9 PVP0nd2013	3	1.9 PVP	0 uM
0	1	20230102 c963 2.5 PVP 0 Ca to 1.9 PVP0nd2015	4	1.9 PVP	0 uM
1	1.00786	20230102 c963 2.5 PVP 0 Ca to 1.9 PVP0nd2015	4	1.9 PVP	0 uM
2	1.00926	20230102 c963 2.5 PVP 0 Ca to 1.9 PVP0nd2015	4	1.9 PVP	0 uM
3	1.00159	20230102 c963 2.5 PVP 0 Ca to 1.9 PVP0nd2015	4	1.9 PVP	0 uM
4	0.992152	20230102 c963 2.5 PVP 0 Ca to 1.9 PVP0nd2015	4	1.9 PVP	0 uM
5	1.12847	20230102 c963 2.5 PVP 0 Ca to 1.9 PVP0nd2015	4	1.9 PVP	0 uM
6	1.13708	20230102 c963 2.5 PVP 0 Ca to 1.9 PVP0nd2015	4	1.9 PVP	0 uM
7	1.20724	20230102 c963 2.5 PVP 0 Ca to 1.9 PVP0nd2015	4	1.9 PVP	0 uM
8	1.21946	20230102 c963 2.5 PVP 0 Ca to 1.9 PVP0nd2015	4	1.9 PVP	0 uM
9	1.1915	20230102 c963 2.5 PVP 0 Ca to 1.9 PVP0nd2015	4	1.9 PVP	0 uM
10	1.19849	20230102 c963 2.5 PVP 0 Ca to 1.9 PVP0nd2015	4	1.9 PVP	0 uM
11	1.21197	20230102 c963 2.5 PVP 0 Ca to 1.9 PVP0nd2015	4	1.9 PVP	0 uM
12	1.22576	20230102 c963 2.5 PVP 0 Ca to 1.9 PVP0nd2015	4	1.9 PVP	0 uM
13	1.20833	20230102 c963 2.5 PVP 0 Ca to 1.9 PVP0nd2015	4	1.9 PVP	0 uM
14	1.23463	20230102 c963 2.5 PVP 0 Ca to 1.9 PVP0nd2015	4	1.9 PVP	0 uM
15	1.22077	20230102 c963 2.5 PVP 0 Ca to 1.9 PVP0nd2015	4	1.9 PVP	0 uM
0	1	20230102 c963 2.5 PVP 0 Ca to 1.9 PVP0nd2015	5	1.9 PVP	0 uM
1	0.998138	20230102 c963 2.5 PVP 0 Ca to 1.9 PVP0nd2015	5	1.9 PVP	0 uM
2	0.992701	20230102 c963 2.5 PVP 0 Ca to 1.9 PVP0nd2015	5	1.9 PVP	0 uM
3	0.991459	20230102 c963 2.5 PVP 0 Ca to 1.9 PVP0nd2015	5	1.9 PVP	0 uM
4	0.97247	20230102 c963 2.5 PVP 0 Ca to 1.9 PVP0nd2015	5	1.9 PVP	0 uM
5	1.05817	20230102 c963 2.5 PVP 0 Ca to 1.9 PVP0nd2015	5	1.9 PVP	0 uM
6	1.08929	20230102 c963 2.5 PVP 0 Ca to 1.9 PVP0nd2015	5	1.9 PVP	0 uM
7	1.0899	20230102 c963 2.5 PVP 0 Ca to 1.9 PVP0nd2015	5	1.9 PVP	0 uM
8	1.10792	20230102 c963 2.5 PVP 0 Ca to 1.9 PVP0nd2015	5	1.9 PVP	0 uM
9	1.10485	20230102 c963 2.5 PVP 0 Ca to 1.9 PVP0nd2015	5	1.9 PVP	0 uM
10	1.07524	20230102 c963 2.5 PVP 0 Ca to 1.9 PVP0nd2015	5	1.9 PVP	0 uM
11	1.06971	20230102 c963 2.5 PVP 0 Ca to 1.9 PVP0nd2015	5	1.9 PVP	0 uM
12	1.08146	20230102 c963 2.5 PVP 0 Ca to 1.9 PVP0nd2015	5	1.9 PVP	0 uM
13	1.1408	20230102 c963 2.5 PVP 0 Ca to 1.9 PVP0nd2015	5	1.9 PVP	0 uM
14	1.13515	20230102 c963 2.5 PVP 0 Ca to 1.9 PVP0nd2015	5	1.9 PVP	0 uM
15	1.13929	20230102 c963 2.5 PVP 0 Ca to 1.9 PVP0nd2015	5	1.9 PVP	0 uM
0	1	20230102 c963 2.5 PVP 0 Ca to 1.9 PVP0nd2017	6	1.9 PVP	0 uM
1	0.97094	20230102 c963 2.5 PVP 0 Ca to 1.9 PVP0nd2017	6	1.9 PVP	0 uM
2	0.967309	20230102 c963 2.5 PVP 0 Ca to 1.9 PVP0nd2017	6	1.9 PVP	0 uM
3	0.977237	20230102 c963 2.5 PVP 0 Ca to 1.9 PVP0nd2017	6	1.9 PVP	0 uM
4	0.97274	20230102 c963 2.5 PVP 0 Ca to 1.9 PVP0nd2017	6	1.9 PVP	0 uM
5	1.05876	20230102 c963 2.5 PVP 0 Ca to 1.9 PVP0nd2017	6	1.9 PVP	0 uM
6	1.07123	20230102 c963 2.5 PVP 0 Ca to 1.9 PVP0nd2017	6	1.9 PVP	0 uM
7	1.0705	20230102 c963 2.5 PVP 0 Ca to 1.9 PVP0nd2017	6	1.9 PVP	0 uM
8	1.0857	20230102 c963 2.5 PVP 0 Ca to 1.9 PVP0nd2017	6	1.9 PVP	0 uM
9	1.08064	20230102 c963 2.5 PVP 0 Ca to 1.9 PVP0nd2017	6	1.9 PVP	0 uM
10	1.07544	20230102 c963 2.5 PVP 0 Ca to 1.9 PVP0nd2017	6	1.9 PVP	0 uM
11	1.08625	20230102 c963 2.5 PVP 0 Ca to 1.9 PVP0nd2017	6	1.9 PVP	0 uM
12	1.08756	20230102 c963 2.5 PVP 0 Ca to 1.9 PVP0nd2017	6	1.9 PVP	0 uM
13	1.08002	20230102 c963 2.5 PVP 0 Ca to 1.9 PVP0nd2017	6	1.9 PVP	0 uM
14	1.08248	20230102 c963 2.5 PVP 0 Ca to 1.9 PVP0nd2017	6	1.9 PVP	0 uM
15	1.07214	20230102 c963 2.5 PVP 0 Ca to 1.9 PVP0nd2017	6	1.9 PVP	0 uM
0	1	20230102 c963 2.5 PVP 0 Ca to 1.9 PVP0nd2019	7	1.9 PVP	0 uM
1	1.05954	20230102 c963 2.5 PVP 0 Ca to 1.9 PVP0nd2019	7	1.9 PVP	0 uM
2	1.04199	20230102 c963 2.5 PVP 0 Ca to 1.9 PVP0nd2019	7	1.9 PVP	0 uM
3	1.04452	20230102 c963 2.5 PVP 0 Ca to 1.9 PVP0nd2019	7	1.9 PVP	0 uM
4	1.02359	20230102 c963 2.5 PVP 0 Ca to 1.9 PVP0nd2019	7	1.9 PVP	0 uM
5	0.985553	20230102 c963 2.5 PVP 0 Ca to 1.9 PVP0nd2019	7	1.9 PVP	0 uM
6	0.972797	20230102 c963 2.5 PVP 0 Ca to 1.9 PVP0nd2019	7	1.9 PVP	0 uM
7	0.977714	20230102 c963 2.5 PVP 0 Ca to 1.9 PVP0nd2019	7	1.9 PVP	0 uM
8	1.00674	20230102 c963 2.5 PVP 0 Ca to 1.9 PVP0nd2019	7	1.9 PVP	0 uM
9	1.00151	20230102 c963 2.5 PVP 0 Ca to 1.9 PVP0nd2019	7	1.9 PVP	0 uM
10	1.00401	20230102 c963 2.5 PVP 0 Ca to 1.9 PVP0nd2019	7	1.9 PVP	0 uM
11	1.02118	20230102 c963 2.5 PVP 0 Ca to 1.9 PVP0nd2019	7	1.9 PVP	0 uM
12	1.03387	20230102 c963 2.5 PVP 0 Ca to 1.9 PVP0nd2019	7	1.9 PVP	0 uM
13	1.03646	20230102 c963 2.5 PVP 0 Ca to 1.9 PVP0nd2019	7	1.9 PVP	0 uM
14	1.03574	20230102 c963 2.5 PVP 0 Ca to 1.9 PVP0nd2019	7	1.9 PVP	0 uM
15	1.05549	20230102 c963 2.5 PVP 0 Ca to 1.9 PVP0nd2019	7	1.9 PVP	0 uM
0	1	20230105 c963 2.5 PVP 0 Ca to 1.9 PVP0nd2020	8	1.9 PVP	0 uM
1	0.997034	20230105 c963 2.5 PVP 0 Ca to 1.9 PVP0nd2020	8	1.9 PVP	0 uM
2	0.998669	20230105 c963 2.5 PVP 0 Ca to 1.9 PVP0nd2020	8	1.9 PVP	0 uM
3	1.00008	20230105 c963 2.5 PVP 0 Ca to 1.9 PVP0nd2020	8	1.9 PVP	0 uM
4	0.99389	20230105 c963 2.5 PVP 0 Ca to 1.9 PVP0nd2020	8	1.9 PVP	0 uM
5	1.1121	20230105 c963 2.5 PVP 0 Ca to 1.9 PVP0nd2020	8	1.9 PVP	0 uM
6	1.07821	20230105 c963 2.5 PVP 0 Ca to 1.9 PVP0nd2020	8	1.9 PVP	0 uM
7	1.08656	20230105 c963 2.5 PVP 0 Ca to 1.9 PVP0nd2020	8	1.9 PVP	0 uM
8	1.08344	20230105 c963 2.5 PVP 0 Ca to 1.9 PVP0nd2020	8	1.9 PVP	0 uM
9	1.1175	20230105 c963 2.5 PVP 0 Ca to 1.9 PVP0nd2020	8	1.9 PVP	0 uM
10	1.07873	20230105 c963 2.5 PVP 0 Ca to 1.9 PVP0nd2020	8	1.9 PVP	0 uM
11	1.07459	20230105 c963 2.5 PVP 0 Ca to 1.9 PVP0nd2020	8	1.9 PVP	0 uM
12	1.09004	20230105 c963 2.5 PVP 0 Ca to 1.9 PVP0nd2020	8	1.9 PVP	0 uM
13	1.07073	20230105 c963 2.5 PVP 0 Ca to 1.9 PVP0nd2020	8	1.9 PVP	0 uM
14	1.08703	20230105 c963 2.5 PVP 0 Ca to 1.9 PVP0nd2020	8	1.9 PVP	0 uM
15	1.11135	20230105 c963 2.5 PVP 0 Ca to 1.9 PVP0nd2020	8	1.9 PVP	0 uM
0	1	20230105 c963 2.5 PVP 0 Ca to 1.9 PVP0nd2022	9	1.9 PVP	0 uM
1	0.990174	20230105 c963 2.5 PVP 0 Ca to 1.9 PVP0nd2022	9	1.9 PVP	0 uM
2	0.967806	20230105 c963 2.5 PVP 0 Ca to 1.9 PVP0nd2022	9	1.9 PVP	0 uM
3	0.953971	20230105 c963 2.5 PVP 0 Ca to 1.9 PVP0nd2022	9	1.9 PVP	0 uM
4	0.971633	20230105 c963 2.5 PVP 0 Ca to 1.9 PVP0nd2022	9	1.9 PVP	0 uM
5	0.97642	20230105 c963 2.5 PVP 0 Ca to 1.9 PVP0nd2022	9	1.9 PVP	0 uM
6	0.995817	20230105 c963 2.5 PVP 0 Ca to 1.9 PVP0nd2022	9	1.9 PVP	0 uM
7	1.00023	20230105 c963 2.5 PVP 0 Ca to 1.9 PVP0nd2022	9	1.9 PVP	0 uM
8	1.02584	20230105 c963 2.5 PVP 0 Ca to 1.9 PVP0nd2022	9	1.9 PVP	0 uM
9	1.00309	20230105 c963 2.5 PVP 0 Ca to 1.9 PVP0nd2022	9	1.9 PVP	0 uM
10	1.01219	20230105 c963 2.5 PVP 0 Ca to 1.9 PVP0nd2022	9	1.9 PVP	0 uM
11	1.01683	20230105 c963 2.5 PVP 0 Ca to 1.9 PVP0nd2022	9	1.9 PVP	0 uM
12	1.01639	20230105 c963 2.5 PVP 0 Ca to 1.9 PVP0nd2022	9	1.9 PVP	0 uM
13	1.02741	20230105 c963 2.5 PVP 0 Ca to 1.9 PVP0nd2022	9	1.9 PVP	0 uM
14	1.02721	20230105 c963 2.5 PVP 0 Ca to 1.9 PVP0nd2022	9	1.9 PVP	0 uM
15	1.02516	20230105 c963 2.5 PVP 0 Ca to 1.9 PVP0nd2022	9	1.9 PVP	0 uM
0	1	20230105 c963 2.5 PVP 0 Ca to 1.9 PVP0nd2024	10	1.9 PVP	0 uM
1	0.988625	20230105 c963 2.5 PVP 0 Ca to 1.9 PVP0nd2024	10	1.9 PVP	0 uM
2	0.989335	20230105 c963 2.5 PVP 0 Ca to 1.9 PVP0nd2024	10	1.9 PVP	0 uM
3	0.943201	20230105 c963 2.5 PVP 0 Ca to 1.9 PVP0nd2024	10	1.9 PVP	0 uM
4	0.931959	20230105 c963 2.5 PVP 0 Ca to 1.9 PVP0nd2024	10	1.9 PVP	0 uM
5	0.958414	20230105 c963 2.5 PVP 0 Ca to 1.9 PVP0nd2024	10	1.9 PVP	0 uM
6	0.947025	20230105 c963 2.5 PVP 0 Ca to 1.9 PVP0nd2024	10	1.9 PVP	0 uM
7	0.957016	20230105 c963 2.5 PVP 0 Ca to 1.9 PVP0nd2024	10	1.9 PVP	0 uM
8	0.967542	20230105 c963 2.5 PVP 0 Ca to 1.9 PVP0nd2024	10	1.9 PVP	0 uM
9	0.967992	20230105 c963 2.5 PVP 0 Ca to 1.9 PVP0nd2024	10	1.9 PVP	0 uM
10	0.975301	20230105 c963 2.5 PVP 0 Ca to 1.9 PVP0nd2024	10	1.9 PVP	0 uM
11	0.972735	20230105 c963 2.5 PVP 0 Ca to 1.9 PVP0nd2024	10	1.9 PVP	0 uM
12	0.976376	20230105 c963 2.5 PVP 0 Ca to 1.9 PVP0nd2024	10	1.9 PVP	0 uM
13	0.980116	20230105 c963 2.5 PVP 0 Ca to 1.9 PVP0nd2024	10	1.9 PVP	0 uM
14	0.982751	20230105 c963 2.5 PVP 0 Ca to 1.9 PVP0nd2024	10	1.9 PVP	0 uM
15	0.995984	20230105 c963 2.5 PVP 0 Ca to 1.9 PVP0nd2024	10	1.9 PVP	0 uM
0	1	20230105 c963 2.5 PVP 0 Ca to 1.9 PVP0nd2029	11	1.9 PVP	0 uM
1	1.00304	20230105 c963 2.5 PVP 0 Ca to 1.9 PVP0nd2029	11	1.9 PVP	0 uM
2	0.99208	20230105 c963 2.5 PVP 0 Ca to 1.9 PVP0nd2029	11	1.9 PVP	0 uM
3	0.994634	20230105 c963 2.5 PVP 0 Ca to 1.9 PVP0nd2029	11	1.9 PVP	0 uM
4	0.98335	20230105 c963 2.5 PVP 0 Ca to 1.9 PVP0nd2029	11	1.9 PVP	0 uM
5	1.154	20230105 c963 2.5 PVP 0 Ca to 1.9 PVP0nd2029	11	1.9 PVP	0 uM
6	1.10518	20230105 c963 2.5 PVP 0 Ca to 1.9 PVP0nd2029	11	1.9 PVP	0 uM
7	1.11129	20230105 c963 2.5 PVP 0 Ca to 1.9 PVP0nd2029	11	1.9 PVP	0 uM
8	1.12132	20230105 c963 2.5 PVP 0 Ca to 1.9 PVP0nd2029	11	1.9 PVP	0 uM
9	1.18438	20230105 c963 2.5 PVP 0 Ca to 1.9 PVP0nd2029	11	1.9 PVP	0 uM
10	1.17054	20230105 c963 2.5 PVP 0 Ca to 1.9 PVP0nd2029	11	1.9 PVP	0 uM
11	1.21711	20230105 c963 2.5 PVP 0 Ca to 1.9 PVP0nd2029	11	1.9 PVP	0 uM
12	1.18978	20230105 c963 2.5 PVP 0 Ca to 1.9 PVP0nd2029	11	1.9 PVP	0 uM
13	1.18222	20230105 c963 2.5 PVP 0 Ca to 1.9 PVP0nd2029	11	1.9 PVP	0 uM
14	1.16347	20230105 c963 2.5 PVP 0 Ca to 1.9 PVP0nd2029	11	1.9 PVP	0 uM
15	1.16285	20230105 c963 2.5 PVP 0 Ca to 1.9 PVP0nd2029	11	1.9 PVP	0 uM
0	1	20230105 c963 2.5 PVP 0 Ca to 1.9 PVP0nd2031	12	1.9 PVP	0 uM
1	1.00139	20230105 c963 2.5 PVP 0 Ca to 1.9 PVP0nd2031	12	1.9 PVP	0 uM
2	1.00554	20230105 c963 2.5 PVP 0 Ca to 1.9 PVP0nd2031	12	1.9 PVP	0 uM
3	1.00976	20230105 c963 2.5 PVP 0 Ca to 1.9 PVP0nd2031	12	1.9 PVP	0 uM
4	1.02528	20230105 c963 2.5 PVP 0 Ca to 1.9 PVP0nd2031	12	1.9 PVP	0 uM
5	1.04154	20230105 c963 2.5 PVP 0 Ca to 1.9 PVP0nd2031	12	1.9 PVP	0 uM
6	1.05475	20230105 c963 2.5 PVP 0 Ca to 1.9 PVP0nd2031	12	1.9 PVP	0 uM
7	1.06719	20230105 c963 2.5 PVP 0 Ca to 1.9 PVP0nd2031	12	1.9 PVP	0 uM
8	1.0748	20230105 c963 2.5 PVP 0 Ca to 1.9 PVP0nd2031	12	1.9 PVP	0 uM
9	1.06765	20230105 c963 2.5 PVP 0 Ca to 1.9 PVP0nd2031	12	1.9 PVP	0 uM
10	1.06286	20230105 c963 2.5 PVP 0 Ca to 1.9 PVP0nd2031	12	1.9 PVP	0 uM
11	1.09467	20230105 c963 2.5 PVP 0 Ca to 1.9 PVP0nd2031	12	1.9 PVP	0 uM
12	1.09176	20230105 c963 2.5 PVP 0 Ca to 1.9 PVP0nd2031	12	1.9 PVP	0 uM
13	1.1005	20230105 c963 2.5 PVP 0 Ca to 1.9 PVP0nd2031	12	1.9 PVP	0 uM
14	1.10015	20230105 c963 2.5 PVP 0 Ca to 1.9 PVP0nd2031	12	1.9 PVP	0 uM
15	1.12455	20230105 c963 2.5 PVP 0 Ca to 1.9 PVP0nd2031	12	1.9 PVP	0 uM
0	1	20230105 c963 2.5 PVP 0 Ca to 1.9 PVP0nd2033	13	1.9 PVP	0 uM
1	1.01268	20230105 c963 2.5 PVP 0 Ca to 1.9 PVP0nd2033	13	1.9 PVP	0 uM
2	1.0257	20230105 c963 2.5 PVP 0 Ca to 1.9 PVP0nd2033	13	1.9 PVP	0 uM
3	1.0277	20230105 c963 2.5 PVP 0 Ca to 1.9 PVP0nd2033	13	1.9 PVP	0 uM
4	1.02869	20230105 c963 2.5 PVP 0 Ca to 1.9 PVP0nd2033	13	1.9 PVP	0 uM
5	1.05203	20230105 c963 2.5 PVP 0 Ca to 1.9 PVP0nd2033	13	1.9 PVP	0 uM
6	1.08102	20230105 c963 2.5 PVP 0 Ca to 1.9 PVP0nd2033	13	1.9 PVP	0 uM
7	1.08793	20230105 c963 2.5 PVP 0 Ca to 1.9 PVP0nd2033	13	1.9 PVP	0 uM
8	1.07637	20230105 c963 2.5 PVP 0 Ca to 1.9 PVP0nd2033	13	1.9 PVP	0 uM
9	1.07927	20230105 c963 2.5 PVP 0 Ca to 1.9 PVP0nd2033	13	1.9 PVP	0 uM
10	1.08628	20230105 c963 2.5 PVP 0 Ca to 1.9 PVP0nd2033	13	1.9 PVP	0 uM
11	1.08995	20230105 c963 2.5 PVP 0 Ca to 1.9 PVP0nd2033	13	1.9 PVP	0 uM
12	1.08725	20230105 c963 2.5 PVP 0 Ca to 1.9 PVP0nd2033	13	1.9 PVP	0 uM
13	1.08216	20230105 c963 2.5 PVP 0 Ca to 1.9 PVP0nd2033	13	1.9 PVP	0 uM
14	1.09305	20230105 c963 2.5 PVP 0 Ca to 1.9 PVP0nd2033	13	1.9 PVP	0 uM
15	1.09053	20230105 c963 2.5 PVP 0 Ca to 1.9 PVP0nd2033	13	1.9 PVP	0 uM
0	1	20230105 c963 2.5 PVP 0 Ca to 1.9 PVP0nd2034	14	1.9 PVP	0 uM
1	0.949289	20230105 c963 2.5 PVP 0 Ca to 1.9 PVP0nd2034	14	1.9 PVP	0 uM
2	0.960575	20230105 c963 2.5 PVP 0 Ca to 1.9 PVP0nd2034	14	1.9 PVP	0 uM
3	0.959346	20230105 c963 2.5 PVP 0 Ca to 1.9 PVP0nd2034	14	1.9 PVP	0 uM
4	1.00177	20230105 c963 2.5 PVP 0 Ca to 1.9 PVP0nd2034	14	1.9 PVP	0 uM
5	1.08906	20230105 c963 2.5 PVP 0 Ca to 1.9 PVP0nd2034	14	1.9 PVP	0 uM
6	1.09265	20230105 c963 2.5 PVP 0 Ca to 1.9 PVP0nd2034	14	1.9 PVP	0 uM
7	1.09708	20230105 c963 2.5 PVP 0 Ca to 1.9 PVP0nd2034	14	1.9 PVP	0 uM
8	1.09763	20230105 c963 2.5 PVP 0 Ca to 1.9 PVP0nd2034	14	1.9 PVP	0 uM
9	1.08112	20230105 c963 2.5 PVP 0 Ca to 1.9 PVP0nd2034	14	1.9 PVP	0 uM
10	1.0888	20230105 c963 2.5 PVP 0 Ca to 1.9 PVP0nd2034	14	1.9 PVP	0 uM
11	1.08683	20230105 c963 2.5 PVP 0 Ca to 1.9 PVP0nd2034	14	1.9 PVP	0 uM
12	1.09237	20230105 c963 2.5 PVP 0 Ca to 1.9 PVP0nd2034	14	1.9 PVP	0 uM
13	1.09641	20230105 c963 2.5 PVP 0 Ca to 1.9 PVP0nd2034	14	1.9 PVP	0 uM
14	1.09971	20230105 c963 2.5 PVP 0 Ca to 1.9 PVP0nd2034	14	1.9 PVP	0 uM
15	1.09948	20230105 c963 2.5 PVP 0 Ca to 1.9 PVP0nd2034	14	1.9 PVP	0 uM
0	1	20230105 c963 2.5 PVP 0 Ca to 1.9 PVP0nd2036	15	1.9 PVP	0 uM
1	0.986099	20230105 c963 2.5 PVP 0 Ca to 1.9 PVP0nd2036	15	1.9 PVP	0 uM
2	0.98693	20230105 c963 2.5 PVP 0 Ca to 1.9 PVP0nd2036	15	1.9 PVP	0 uM
3	1.00248	20230105 c963 2.5 PVP 0 Ca to 1.9 PVP0nd2036	15	1.9 PVP	0 uM
4	0.988414	20230105 c963 2.5 PVP 0 Ca to 1.9 PVP0nd2036	15	1.9 PVP	0 uM
5	1.02882	20230105 c963 2.5 PVP 0 Ca to 1.9 PVP0nd2036	15	1.9 PVP	0 uM
6	1.12033	20230105 c963 2.5 PVP 0 Ca to 1.9 PVP0nd2036	15	1.9 PVP	0 uM
7	1.03227	20230105 c963 2.5 PVP 0 Ca to 1.9 PVP0nd2036	15	1.9 PVP	0 uM
8	1.04875	20230105 c963 2.5 PVP 0 Ca to 1.9 PVP0nd2036	15	1.9 PVP	0 uM
9	1.09132	20230105 c963 2.5 PVP 0 Ca to 1.9 PVP0nd2036	15	1.9 PVP	0 uM
10	1.03303	20230105 c963 2.5 PVP 0 Ca to 1.9 PVP0nd2036	15	1.9 PVP	0 uM
11	1.03531	20230105 c963 2.5 PVP 0 Ca to 1.9 PVP0nd2036	15	1.9 PVP	0 uM
12	1.08757	20230105 c963 2.5 PVP 0 Ca to 1.9 PVP0nd2036	15	1.9 PVP	0 uM
13	1.02503	20230105 c963 2.5 PVP 0 Ca to 1.9 PVP0nd2036	15	1.9 PVP	0 uM
14	1.02255	20230105 c963 2.5 PVP 0 Ca to 1.9 PVP0nd2036	15	1.9 PVP	0 uM
15	1.0972	20230105 c963 2.5 PVP 0 Ca to 1.9 PVP0nd2036	15	1.9 PVP	0 uM
0	1	20230105 c963 2.5 PVP 0 Ca to 1.9 PVP0nd2038	16	1.9 PVP	0 uM
1	0.984641	20230105 c963 2.5 PVP 0 Ca to 1.9 PVP0nd2038	16	1.9 PVP	0 uM
2	0.979221	20230105 c963 2.5 PVP 0 Ca to 1.9 PVP0nd2038	16	1.9 PVP	0 uM
3	0.977394	20230105 c963 2.5 PVP 0 Ca to 1.9 PVP0nd2038	16	1.9 PVP	0 uM
4	0.971648	20230105 c963 2.5 PVP 0 Ca to 1.9 PVP0nd2038	16	1.9 PVP	0 uM
5	1.02471	20230105 c963 2.5 PVP 0 Ca to 1.9 PVP0nd2038	16	1.9 PVP	0 uM
6	1.04594	20230105 c963 2.5 PVP 0 Ca to 1.9 PVP0nd2038	16	1.9 PVP	0 uM
7	1.05215	20230105 c963 2.5 PVP 0 Ca to 1.9 PVP0nd2038	16	1.9 PVP	0 uM
8	1.05661	20230105 c963 2.5 PVP 0 Ca to 1.9 PVP0nd2038	16	1.9 PVP	0 uM
9	1.05798	20230105 c963 2.5 PVP 0 Ca to 1.9 PVP0nd2038	16	1.9 PVP	0 uM
10	1.05768	20230105 c963 2.5 PVP 0 Ca to 1.9 PVP0nd2038	16	1.9 PVP	0 uM
11	1.05719	20230105 c963 2.5 PVP 0 Ca to 1.9 PVP0nd2038	16	1.9 PVP	0 uM
12	1.06045	20230105 c963 2.5 PVP 0 Ca to 1.9 PVP0nd2038	16	1.9 PVP	0 uM
13	1.06384	20230105 c963 2.5 PVP 0 Ca to 1.9 PVP0nd2038	16	1.9 PVP	0 uM
14	1.06241	20230105 c963 2.5 PVP 0 Ca to 1.9 PVP0nd2038	16	1.9 PVP	0 uM
15	1.05375	20230105 c963 2.5 PVP 0 Ca to 1.9 PVP0nd2038	16	1.9 PVP	0 uM
0	1	20230105 c963 2.5 PVP 0 Ca to 1.9 PVP0nd2040	17	1.9 PVP	0 uM
1	1.05133	20230105 c963 2.5 PVP 0 Ca to 1.9 PVP0nd2040	17	1.9 PVP	0 uM
2	1.06585	20230105 c963 2.5 PVP 0 Ca to 1.9 PVP0nd2040	17	1.9 PVP	0 uM
3	1.07219	20230105 c963 2.5 PVP 0 Ca to 1.9 PVP0nd2040	17	1.9 PVP	0 uM
4	1.053	20230105 c963 2.5 PVP 0 Ca to 1.9 PVP0nd2040	17	1.9 PVP	0 uM
5	1.14237	20230105 c963 2.5 PVP 0 Ca to 1.9 PVP0nd2040	17	1.9 PVP	0 uM
6	1.18286	20230105 c963 2.5 PVP 0 Ca to 1.9 PVP0nd2040	17	1.9 PVP	0 uM
7	1.18326	20230105 c963 2.5 PVP 0 Ca to 1.9 PVP0nd2040	17	1.9 PVP	0 uM
8	1.19462	20230105 c963 2.5 PVP 0 Ca to 1.9 PVP0nd2040	17	1.9 PVP	0 uM
9	1.1961	20230105 c963 2.5 PVP 0 Ca to 1.9 PVP0nd2040	17	1.9 PVP	0 uM
10	1.19716	20230105 c963 2.5 PVP 0 Ca to 1.9 PVP0nd2040	17	1.9 PVP	0 uM
11	1.17619	20230105 c963 2.5 PVP 0 Ca to 1.9 PVP0nd2040	17	1.9 PVP	0 uM
12	1.18788	20230105 c963 2.5 PVP 0 Ca to 1.9 PVP0nd2040	17	1.9 PVP	0 uM
13	1.1787	20230105 c963 2.5 PVP 0 Ca to 1.9 PVP0nd2040	17	1.9 PVP	0 uM
14	1.18085	20230105 c963 2.5 PVP 0 Ca to 1.9 PVP0nd2040	17	1.9 PVP	0 uM
15	1.16679	20230105 c963 2.5 PVP 0 Ca to 1.9 PVP0nd2040	17	1.9 PVP	0 uM
0	1	20230105 c963 2.5 PVP 0 Ca to 1.9 PVP0nd2042	18	1.9 PVP	0 uM
1	0.988803	20230105 c963 2.5 PVP 0 Ca to 1.9 PVP0nd2042	18	1.9 PVP	0 uM
2	0.987645	20230105 c963 2.5 PVP 0 Ca to 1.9 PVP0nd2042	18	1.9 PVP	0 uM
3	0.997495	20230105 c963 2.5 PVP 0 Ca to 1.9 PVP0nd2042	18	1.9 PVP	0 uM
4	1.00919	20230105 c963 2.5 PVP 0 Ca to 1.9 PVP0nd2042	18	1.9 PVP	0 uM
5	1.05346	20230105 c963 2.5 PVP 0 Ca to 1.9 PVP0nd2042	18	1.9 PVP	0 uM
6	1.05877	20230105 c963 2.5 PVP 0 Ca to 1.9 PVP0nd2042	18	1.9 PVP	0 uM
7	1.04602	20230105 c963 2.5 PVP 0 Ca to 1.9 PVP0nd2042	18	1.9 PVP	0 uM
8	1.03525	20230105 c963 2.5 PVP 0 Ca to 1.9 PVP0nd2042	18	1.9 PVP	0 uM
9	1.03874	20230105 c963 2.5 PVP 0 Ca to 1.9 PVP0nd2042	18	1.9 PVP	0 uM
10	1.03494	20230105 c963 2.5 PVP 0 Ca to 1.9 PVP0nd2042	18	1.9 PVP	0 uM
11	1.04341	20230105 c963 2.5 PVP 0 Ca to 1.9 PVP0nd2042	18	1.9 PVP	0 uM
12	1.04025	20230105 c963 2.5 PVP 0 Ca to 1.9 PVP0nd2042	18	1.9 PVP	0 uM
13	1.04397	20230105 c963 2.5 PVP 0 Ca to 1.9 PVP0nd2042	18	1.9 PVP	0 uM
14	1.0473	20230105 c963 2.5 PVP 0 Ca to 1.9 PVP0nd2042	18	1.9 PVP	0 uM
15	1.0405	20230105 c963 2.5 PVP 0 Ca to 1.9 PVP0nd2042	18	1.9 PVP	0 uM
0	1	20230105 c963 2.5 PVP 0 Ca to 1.9 PVP0nd2044	19	1.9 PVP	0 uM
1	1.00615	20230105 c963 2.5 PVP 0 Ca to 1.9 PVP0nd2044	19	1.9 PVP	0 uM
2	1.00707	20230105 c963 2.5 PVP 0 Ca to 1.9 PVP0nd2044	19	1.9 PVP	0 uM
3	1.01466	20230105 c963 2.5 PVP 0 Ca to 1.9 PVP0nd2044	19	1.9 PVP	0 uM
4	1.02279	20230105 c963 2.5 PVP 0 Ca to 1.9 PVP0nd2044	19	1.9 PVP	0 uM
5	1.07366	20230105 c963 2.5 PVP 0 Ca to 1.9 PVP0nd2044	19	1.9 PVP	0 uM
6	1.07887	20230105 c963 2.5 PVP 0 Ca to 1.9 PVP0nd2044	19	1.9 PVP	0 uM
7	1.09123	20230105 c963 2.5 PVP 0 Ca to 1.9 PVP0nd2044	19	1.9 PVP	0 uM
8	1.09906	20230105 c963 2.5 PVP 0 Ca to 1.9 PVP0nd2044	19	1.9 PVP	0 uM
9	1.10286	20230105 c963 2.5 PVP 0 Ca to 1.9 PVP0nd2044	19	1.9 PVP	0 uM
10	1.09629	20230105 c963 2.5 PVP 0 Ca to 1.9 PVP0nd2044	19	1.9 PVP	0 uM
11	1.11696	20230105 c963 2.5 PVP 0 Ca to 1.9 PVP0nd2044	19	1.9 PVP	0 uM
12	1.11366	20230105 c963 2.5 PVP 0 Ca to 1.9 PVP0nd2044	19	1.9 PVP	0 uM
13	1.11717	20230105 c963 2.5 PVP 0 Ca to 1.9 PVP0nd2044	19	1.9 PVP	0 uM
14	1.12141	20230105 c963 2.5 PVP 0 Ca to 1.9 PVP0nd2044	19	1.9 PVP	0 uM
15	1.13922	20230105 c963 2.5 PVP 0 Ca to 1.9 PVP0nd2044	19	1.9 PVP	0 uM
0	1	20230105 c963 2.5 PVP 0 Ca to 1.9 PVP0nd2044	20	1.9 PVP	0 uM
1	0.993907	20230105 c963 2.5 PVP 0 Ca to 1.9 PVP0nd2044	20	1.9 PVP	0 uM
2	0.981373	20230105 c963 2.5 PVP 0 Ca to 1.9 PVP0nd2044	20	1.9 PVP	0 uM
3	0.97382	20230105 c963 2.5 PVP 0 Ca to 1.9 PVP0nd2044	20	1.9 PVP	0 uM
4	1.00415	20230105 c963 2.5 PVP 0 Ca to 1.9 PVP0nd2044	20	1.9 PVP	0 uM
5	1.22552	20230105 c963 2.5 PVP 0 Ca to 1.9 PVP0nd2044	20	1.9 PVP	0 uM
6	1.23061	20230105 c963 2.5 PVP 0 Ca to 1.9 PVP0nd2044	20	1.9 PVP	0 uM
7	1.25443	20230105 c963 2.5 PVP 0 Ca to 1.9 PVP0nd2044	20	1.9 PVP	0 uM
8	1.25288	20230105 c963 2.5 PVP 0 Ca to 1.9 PVP0nd2044	20	1.9 PVP	0 uM
9	1.26252	20230105 c963 2.5 PVP 0 Ca to 1.9 PVP0nd2044	20	1.9 PVP	0 uM
10	1.26053	20230105 c963 2.5 PVP 0 Ca to 1.9 PVP0nd2044	20	1.9 PVP	0 uM
11	1.27766	20230105 c963 2.5 PVP 0 Ca to 1.9 PVP0nd2044	20	1.9 PVP	0 uM
12	1.26993	20230105 c963 2.5 PVP 0 Ca to 1.9 PVP0nd2044	20	1.9 PVP	0 uM
13	1.25982	20230105 c963 2.5 PVP 0 Ca to 1.9 PVP0nd2044	20	1.9 PVP	0 uM
14	1.2689	20230105 c963 2.5 PVP 0 Ca to 1.9 PVP0nd2044	20	1.9 PVP	0 uM
15	1.28391	20230105 c963 2.5 PVP 0 Ca to 1.9 PVP0nd2044	20	1.9 PVP	0 uM
0	1	20230105 c963 2.5 PVP 0 Ca to 1.9 PVP0nd2046	21	1.9 PVP	0 uM
1	1.00382	20230105 c963 2.5 PVP 0 Ca to 1.9 PVP0nd2046	21	1.9 PVP	0 uM
2	1.00436	20230105 c963 2.5 PVP 0 Ca to 1.9 PVP0nd2046	21	1.9 PVP	0 uM
3	1.00423	20230105 c963 2.5 PVP 0 Ca to 1.9 PVP0nd2046	21	1.9 PVP	0 uM
4	1.00464	20230105 c963 2.5 PVP 0 Ca to 1.9 PVP0nd2046	21	1.9 PVP	0 uM
5	1.06682	20230105 c963 2.5 PVP 0 Ca to 1.9 PVP0nd2046	21	1.9 PVP	0 uM
6	1.10075	20230105 c963 2.5 PVP 0 Ca to 1.9 PVP0nd2046	21	1.9 PVP	0 uM
7	1.08485	20230105 c963 2.5 PVP 0 Ca to 1.9 PVP0nd2046	21	1.9 PVP	0 uM
8	1.07116	20230105 c963 2.5 PVP 0 Ca to 1.9 PVP0nd2046	21	1.9 PVP	0 uM
9	1.08071	20230105 c963 2.5 PVP 0 Ca to 1.9 PVP0nd2046	21	1.9 PVP	0 uM
10	1.07441	20230105 c963 2.5 PVP 0 Ca to 1.9 PVP0nd2046	21	1.9 PVP	0 uM
11	1.10575	20230105 c963 2.5 PVP 0 Ca to 1.9 PVP0nd2046	21	1.9 PVP	0 uM
12	1.08511	20230105 c963 2.5 PVP 0 Ca to 1.9 PVP0nd2046	21	1.9 PVP	0 uM
13	1.09623	20230105 c963 2.5 PVP 0 Ca to 1.9 PVP0nd2046	21	1.9 PVP	0 uM
14	1.09642	20230105 c963 2.5 PVP 0 Ca to 1.9 PVP0nd2046	21	1.9 PVP	0 uM
15	1.10013	20230105 c963 2.5 PVP 0 Ca to 1.9 PVP0nd2046	21	1.9 PVP	0 uM
0	1	20230105 c963 2.5 PVP 0 Ca to 1.9 PVP0nd2046	22	1.9 PVP	0 uM
1	0.992784	20230105 c963 2.5 PVP 0 Ca to 1.9 PVP0nd2046	22	1.9 PVP	0 uM
2	0.996529	20230105 c963 2.5 PVP 0 Ca to 1.9 PVP0nd2046	22	1.9 PVP	0 uM
3	0.987744	20230105 c963 2.5 PVP 0 Ca to 1.9 PVP0nd2046	22	1.9 PVP	0 uM
4	0.993855	20230105 c963 2.5 PVP 0 Ca to 1.9 PVP0nd2046	22	1.9 PVP	0 uM
5	1.12149	20230105 c963 2.5 PVP 0 Ca to 1.9 PVP0nd2046	22	1.9 PVP	0 uM
6	1.11136	20230105 c963 2.5 PVP 0 Ca to 1.9 PVP0nd2046	22	1.9 PVP	0 uM
7	1.11426	20230105 c963 2.5 PVP 0 Ca to 1.9 PVP0nd2046	22	1.9 PVP	0 uM
8	1.13678	20230105 c963 2.5 PVP 0 Ca to 1.9 PVP0nd2046	22	1.9 PVP	0 uM
9	1.12137	20230105 c963 2.5 PVP 0 Ca to 1.9 PVP0nd2046	22	1.9 PVP	0 uM
10	1.1271	20230105 c963 2.5 PVP 0 Ca to 1.9 PVP0nd2046	22	1.9 PVP	0 uM
11	1.12048	20230105 c963 2.5 PVP 0 Ca to 1.9 PVP0nd2046	22	1.9 PVP	0 uM
12	1.1292	20230105 c963 2.5 PVP 0 Ca to 1.9 PVP0nd2046	22	1.9 PVP	0 uM
13	1.12316	20230105 c963 2.5 PVP 0 Ca to 1.9 PVP0nd2046	22	1.9 PVP	0 uM
14	1.12175	20230105 c963 2.5 PVP 0 Ca to 1.9 PVP0nd2046	22	1.9 PVP	0 uM
15	1.09476	20230105 c963 2.5 PVP 0 Ca to 1.9 PVP0nd2046	22	1.9 PVP	0 uM
0	1	20230105 c963 2.5 PVP 0 Ca to 1.9 PVP0nd2048	23	1.9 PVP	0 uM
1	0.983505	20230105 c963 2.5 PVP 0 Ca to 1.9 PVP0nd2048	23	1.9 PVP	0 uM
2	0.966372	20230105 c963 2.5 PVP 0 Ca to 1.9 PVP0nd2048	23	1.9 PVP	0 uM
3	0.958257	20230105 c963 2.5 PVP 0 Ca to 1.9 PVP0nd2048	23	1.9 PVP	0 uM
4	0.976626	20230105 c963 2.5 PVP 0 Ca to 1.9 PVP0nd2048	23	1.9 PVP	0 uM
5	1.12454	20230105 c963 2.5 PVP 0 Ca to 1.9 PVP0nd2048	23	1.9 PVP	0 uM
6	1.1285	20230105 c963 2.5 PVP 0 Ca to 1.9 PVP0nd2048	23	1.9 PVP	0 uM
7	1.14138	20230105 c963 2.5 PVP 0 Ca to 1.9 PVP0nd2048	23	1.9 PVP	0 uM
8	1.12257	20230105 c963 2.5 PVP 0 Ca to 1.9 PVP0nd2048	23	1.9 PVP	0 uM
9	1.11101	20230105 c963 2.5 PVP 0 Ca to 1.9 PVP0nd2048	23	1.9 PVP	0 uM
10	1.11297	20230105 c963 2.5 PVP 0 Ca to 1.9 PVP0nd2048	23	1.9 PVP	0 uM
11	1.11682	20230105 c963 2.5 PVP 0 Ca to 1.9 PVP0nd2048	23	1.9 PVP	0 uM
12	1.10957	20230105 c963 2.5 PVP 0 Ca to 1.9 PVP0nd2048	23	1.9 PVP	0 uM
13	1.10482	20230105 c963 2.5 PVP 0 Ca to 1.9 PVP0nd2048	23	1.9 PVP	0 uM
14	1.11763	20230105 c963 2.5 PVP 0 Ca to 1.9 PVP0nd2048	23	1.9 PVP	0 uM
15	1.11672	20230105 c963 2.5 PVP 0 Ca to 1.9 PVP0nd2048	23	1.9 PVP	0 uM
0	1	20221213 Shock C963 0 Ca2+ 10 EGTA 2.5 PVP to 1.25 PVP003	1	1.25 PVP	0 uM
1	0.997052	20221213 Shock C963 0 Ca2+ 10 EGTA 2.5 PVP to 1.25 PVP003	1	1.25 PVP	0 uM
2	0.992072	20221213 Shock C963 0 Ca2+ 10 EGTA 2.5 PVP to 1.25 PVP003	1	1.25 PVP	0 uM
3	0.998555	20221213 Shock C963 0 Ca2+ 10 EGTA 2.5 PVP to 1.25 PVP003	1	1.25 PVP	0 uM
4	0.996638	20221213 Shock C963 0 Ca2+ 10 EGTA 2.5 PVP to 1.25 PVP003	1	1.25 PVP	0 uM
5	1.05093	20221213 Shock C963 0 Ca2+ 10 EGTA 2.5 PVP to 1.25 PVP003	1	1.25 PVP	0 uM
6	1.0903	20221213 Shock C963 0 Ca2+ 10 EGTA 2.5 PVP to 1.25 PVP003	1	1.25 PVP	0 uM
7	1.11351	20221213 Shock C963 0 Ca2+ 10 EGTA 2.5 PVP to 1.25 PVP003	1	1.25 PVP	0 uM
8	1.15052	20221213 Shock C963 0 Ca2+ 10 EGTA 2.5 PVP to 1.25 PVP003	1	1.25 PVP	0 uM
9	1.16541	20221213 Shock C963 0 Ca2+ 10 EGTA 2.5 PVP to 1.25 PVP003	1	1.25 PVP	0 uM
10	1.2004	20221213 Shock C963 0 Ca2+ 10 EGTA 2.5 PVP to 1.25 PVP003	1	1.25 PVP	0 uM
11	1.17454	20221213 Shock C963 0 Ca2+ 10 EGTA 2.5 PVP to 1.25 PVP003	1	1.25 PVP	0 uM
12	1.1855	20221213 Shock C963 0 Ca2+ 10 EGTA 2.5 PVP to 1.25 PVP003	1	1.25 PVP	0 uM
13	1.19333	20221213 Shock C963 0 Ca2+ 10 EGTA 2.5 PVP to 1.25 PVP003	1	1.25 PVP	0 uM
14	1.19267	20221213 Shock C963 0 Ca2+ 10 EGTA 2.5 PVP to 1.25 PVP003	1	1.25 PVP	0 uM
15	1.20635	20221213 Shock C963 0 Ca2+ 10 EGTA 2.5 PVP to 1.25 PVP003	1	1.25 PVP	0 uM
0	1	20221213 Shock C963 0 Ca2+ 10 EGTA 2.5 PVP to 1.25 PVP003	2	1.25 PVP	0 uM
1	1.02378	20221213 Shock C963 0 Ca2+ 10 EGTA 2.5 PVP to 1.25 PVP003	2	1.25 PVP	0 uM
2	1.02693	20221213 Shock C963 0 Ca2+ 10 EGTA 2.5 PVP to 1.25 PVP003	2	1.25 PVP	0 uM
3	1.03732	20221213 Shock C963 0 Ca2+ 10 EGTA 2.5 PVP to 1.25 PVP003	2	1.25 PVP	0 uM
4	1.05094	20221213 Shock C963 0 Ca2+ 10 EGTA 2.5 PVP to 1.25 PVP003	2	1.25 PVP	0 uM
5	1.14912	20221213 Shock C963 0 Ca2+ 10 EGTA 2.5 PVP to 1.25 PVP003	2	1.25 PVP	0 uM
6	1.15982	20221213 Shock C963 0 Ca2+ 10 EGTA 2.5 PVP to 1.25 PVP003	2	1.25 PVP	0 uM
7	1.17947	20221213 Shock C963 0 Ca2+ 10 EGTA 2.5 PVP to 1.25 PVP003	2	1.25 PVP	0 uM
8	1.20374	20221213 Shock C963 0 Ca2+ 10 EGTA 2.5 PVP to 1.25 PVP003	2	1.25 PVP	0 uM
9	1.19687	20221213 Shock C963 0 Ca2+ 10 EGTA 2.5 PVP to 1.25 PVP003	2	1.25 PVP	0 uM
10	1.23644	20221213 Shock C963 0 Ca2+ 10 EGTA 2.5 PVP to 1.25 PVP003	2	1.25 PVP	0 uM
11	1.18228	20221213 Shock C963 0 Ca2+ 10 EGTA 2.5 PVP to 1.25 PVP003	2	1.25 PVP	0 uM
12	1.17672	20221213 Shock C963 0 Ca2+ 10 EGTA 2.5 PVP to 1.25 PVP003	2	1.25 PVP	0 uM
13	1.17791	20221213 Shock C963 0 Ca2+ 10 EGTA 2.5 PVP to 1.25 PVP003	2	1.25 PVP	0 uM
14	1.1861	20221213 Shock C963 0 Ca2+ 10 EGTA 2.5 PVP to 1.25 PVP003	2	1.25 PVP	0 uM
15	1.20424	20221213 Shock C963 0 Ca2+ 10 EGTA 2.5 PVP to 1.25 PVP003	2	1.25 PVP	0 uM
0	1	20221213 Shock C963 0 Ca2+ 10 EGTA 2.5 PVP to 1.25 PVP006	3	1.25 PVP	0 uM
1	0.993004	20221213 Shock C963 0 Ca2+ 10 EGTA 2.5 PVP to 1.25 PVP006	3	1.25 PVP	0 uM
2	0.985757	20221213 Shock C963 0 Ca2+ 10 EGTA 2.5 PVP to 1.25 PVP006	3	1.25 PVP	0 uM
3	0.973126	20221213 Shock C963 0 Ca2+ 10 EGTA 2.5 PVP to 1.25 PVP006	3	1.25 PVP	0 uM
4	0.989583	20221213 Shock C963 0 Ca2+ 10 EGTA 2.5 PVP to 1.25 PVP006	3	1.25 PVP	0 uM
5	1.16271	20221213 Shock C963 0 Ca2+ 10 EGTA 2.5 PVP to 1.25 PVP006	3	1.25 PVP	0 uM
6	1.19998	20221213 Shock C963 0 Ca2+ 10 EGTA 2.5 PVP to 1.25 PVP006	3	1.25 PVP	0 uM
7	1.22539	20221213 Shock C963 0 Ca2+ 10 EGTA 2.5 PVP to 1.25 PVP006	3	1.25 PVP	0 uM
8	1.22212	20221213 Shock C963 0 Ca2+ 10 EGTA 2.5 PVP to 1.25 PVP006	3	1.25 PVP	0 uM
9	1.24002	20221213 Shock C963 0 Ca2+ 10 EGTA 2.5 PVP to 1.25 PVP006	3	1.25 PVP	0 uM
10	1.22658	20221213 Shock C963 0 Ca2+ 10 EGTA 2.5 PVP to 1.25 PVP006	3	1.25 PVP	0 uM
11	1.24727	20221213 Shock C963 0 Ca2+ 10 EGTA 2.5 PVP to 1.25 PVP006	3	1.25 PVP	0 uM
12	1.24919	20221213 Shock C963 0 Ca2+ 10 EGTA 2.5 PVP to 1.25 PVP006	3	1.25 PVP	0 uM
13	1.23831	20221213 Shock C963 0 Ca2+ 10 EGTA 2.5 PVP to 1.25 PVP006	3	1.25 PVP	0 uM
14	1.24616	20221213 Shock C963 0 Ca2+ 10 EGTA 2.5 PVP to 1.25 PVP006	3	1.25 PVP	0 uM
15	1.2446	20221213 Shock C963 0 Ca2+ 10 EGTA 2.5 PVP to 1.25 PVP006	3	1.25 PVP	0 uM
0	1	20221213 Shock C963 0 Ca2+ 10 EGTA 2.5 PVP to 1.25 PVP006	4	1.25 PVP	0 uM
1	0.983734	20221213 Shock C963 0 Ca2+ 10 EGTA 2.5 PVP to 1.25 PVP006	4	1.25 PVP	0 uM
2	0.99235	20221213 Shock C963 0 Ca2+ 10 EGTA 2.5 PVP to 1.25 PVP006	4	1.25 PVP	0 uM
3	0.998909	20221213 Shock C963 0 Ca2+ 10 EGTA 2.5 PVP to 1.25 PVP006	4	1.25 PVP	0 uM
4	1.01274	20221213 Shock C963 0 Ca2+ 10 EGTA 2.5 PVP to 1.25 PVP006	4	1.25 PVP	0 uM
5	1.01815	20221213 Shock C963 0 Ca2+ 10 EGTA 2.5 PVP to 1.25 PVP006	4	1.25 PVP	0 uM
6	1.06539	20221213 Shock C963 0 Ca2+ 10 EGTA 2.5 PVP to 1.25 PVP006	4	1.25 PVP	0 uM
7	1.06049	20221213 Shock C963 0 Ca2+ 10 EGTA 2.5 PVP to 1.25 PVP006	4	1.25 PVP	0 uM
8	1.06396	20221213 Shock C963 0 Ca2+ 10 EGTA 2.5 PVP to 1.25 PVP006	4	1.25 PVP	0 uM
9	1.07471	20221213 Shock C963 0 Ca2+ 10 EGTA 2.5 PVP to 1.25 PVP006	4	1.25 PVP	0 uM
10	1.07919	20221213 Shock C963 0 Ca2+ 10 EGTA 2.5 PVP to 1.25 PVP006	4	1.25 PVP	0 uM
11	1.05415	20221213 Shock C963 0 Ca2+ 10 EGTA 2.5 PVP to 1.25 PVP006	4	1.25 PVP	0 uM
12	1.08896	20221213 Shock C963 0 Ca2+ 10 EGTA 2.5 PVP to 1.25 PVP006	4	1.25 PVP	0 uM
13	1.07912	20221213 Shock C963 0 Ca2+ 10 EGTA 2.5 PVP to 1.25 PVP006	4	1.25 PVP	0 uM
14	1.07998	20221213 Shock C963 0 Ca2+ 10 EGTA 2.5 PVP to 1.25 PVP006	4	1.25 PVP	0 uM
15	1.08574	20221213 Shock C963 0 Ca2+ 10 EGTA 2.5 PVP to 1.25 PVP006	4	1.25 PVP	0 uM
0	1	20221213 Shock C963 0 Ca2+ 10 EGTA 2.5 PVP to 1.25 PVP007	5	1.25 PVP	0 uM
1	0.996431	20221213 Shock C963 0 Ca2+ 10 EGTA 2.5 PVP to 1.25 PVP007	5	1.25 PVP	0 uM
2	0.998996	20221213 Shock C963 0 Ca2+ 10 EGTA 2.5 PVP to 1.25 PVP007	5	1.25 PVP	0 uM
3	0.992568	20221213 Shock C963 0 Ca2+ 10 EGTA 2.5 PVP to 1.25 PVP007	5	1.25 PVP	0 uM
4	1.19666	20221213 Shock C963 0 Ca2+ 10 EGTA 2.5 PVP to 1.25 PVP007	5	1.25 PVP	0 uM
5	1.23014	20221213 Shock C963 0 Ca2+ 10 EGTA 2.5 PVP to 1.25 PVP007	5	1.25 PVP	0 uM
6	1.23843	20221213 Shock C963 0 Ca2+ 10 EGTA 2.5 PVP to 1.25 PVP007	5	1.25 PVP	0 uM
7	1.23704	20221213 Shock C963 0 Ca2+ 10 EGTA 2.5 PVP to 1.25 PVP007	5	1.25 PVP	0 uM
8	1.26753	20221213 Shock C963 0 Ca2+ 10 EGTA 2.5 PVP to 1.25 PVP007	5	1.25 PVP	0 uM
9	1.26249	20221213 Shock C963 0 Ca2+ 10 EGTA 2.5 PVP to 1.25 PVP007	5	1.25 PVP	0 uM
10	1.25847	20221213 Shock C963 0 Ca2+ 10 EGTA 2.5 PVP to 1.25 PVP007	5	1.25 PVP	0 uM
11	1.2521	20221213 Shock C963 0 Ca2+ 10 EGTA 2.5 PVP to 1.25 PVP007	5	1.25 PVP	0 uM
12	1.2236	20221213 Shock C963 0 Ca2+ 10 EGTA 2.5 PVP to 1.25 PVP007	5	1.25 PVP	0 uM
13	1.25115	20221213 Shock C963 0 Ca2+ 10 EGTA 2.5 PVP to 1.25 PVP007	5	1.25 PVP	0 uM
14	1.24379	20221213 Shock C963 0 Ca2+ 10 EGTA 2.5 PVP to 1.25 PVP007	5	1.25 PVP	0 uM
15	1.23276	20221213 Shock C963 0 Ca2+ 10 EGTA 2.5 PVP to 1.25 PVP007	5	1.25 PVP	0 uM
0	1	20221213 Shock C963 0 Ca2+ 10 EGTA 2.5 PVP to 1.25 PVP008	6	1.25 PVP	0 uM
1	0.991325	20221213 Shock C963 0 Ca2+ 10 EGTA 2.5 PVP to 1.25 PVP008	6	1.25 PVP	0 uM
2	0.986937	20221213 Shock C963 0 Ca2+ 10 EGTA 2.5 PVP to 1.25 PVP008	6	1.25 PVP	0 uM
3	0.981571	20221213 Shock C963 0 Ca2+ 10 EGTA 2.5 PVP to 1.25 PVP008	6	1.25 PVP	0 uM
4	0.99555	20221213 Shock C963 0 Ca2+ 10 EGTA 2.5 PVP to 1.25 PVP008	6	1.25 PVP	0 uM
5	1.06295	20221213 Shock C963 0 Ca2+ 10 EGTA 2.5 PVP to 1.25 PVP008	6	1.25 PVP	0 uM
6	1.07779	20221213 Shock C963 0 Ca2+ 10 EGTA 2.5 PVP to 1.25 PVP008	6	1.25 PVP	0 uM
7	1.08291	20221213 Shock C963 0 Ca2+ 10 EGTA 2.5 PVP to 1.25 PVP008	6	1.25 PVP	0 uM
8	1.08677	20221213 Shock C963 0 Ca2+ 10 EGTA 2.5 PVP to 1.25 PVP008	6	1.25 PVP	0 uM
9	1.09742	20221213 Shock C963 0 Ca2+ 10 EGTA 2.5 PVP to 1.25 PVP008	6	1.25 PVP	0 uM
10	1.06787	20221213 Shock C963 0 Ca2+ 10 EGTA 2.5 PVP to 1.25 PVP008	6	1.25 PVP	0 uM
11	1.07089	20221213 Shock C963 0 Ca2+ 10 EGTA 2.5 PVP to 1.25 PVP008	6	1.25 PVP	0 uM
12	1.06455	20221213 Shock C963 0 Ca2+ 10 EGTA 2.5 PVP to 1.25 PVP008	6	1.25 PVP	0 uM
13	1.0572	20221213 Shock C963 0 Ca2+ 10 EGTA 2.5 PVP to 1.25 PVP008	6	1.25 PVP	0 uM
14	1.06111	20221213 Shock C963 0 Ca2+ 10 EGTA 2.5 PVP to 1.25 PVP008	6	1.25 PVP	0 uM
15	1.07436	20221213 Shock C963 0 Ca2+ 10 EGTA 2.5 PVP to 1.25 PVP008	6	1.25 PVP	0 uM
0	1	20221217 0 Ca 10 EGTA 2.5 pvp to 1.25 pvp002	7	1.25 PVP	0 uM
1	0.999981	20221217 0 Ca 10 EGTA 2.5 pvp to 1.25 pvp002	7	1.25 PVP	0 uM
2	0.999259	20221217 0 Ca 10 EGTA 2.5 pvp to 1.25 pvp002	7	1.25 PVP	0 uM
3	1.00632	20221217 0 Ca 10 EGTA 2.5 pvp to 1.25 pvp002	7	1.25 PVP	0 uM
4	1.00789	20221217 0 Ca 10 EGTA 2.5 pvp to 1.25 pvp002	7	1.25 PVP	0 uM
5	1.16413	20221217 0 Ca 10 EGTA 2.5 pvp to 1.25 pvp002	7	1.25 PVP	0 uM
6	1.19032	20221217 0 Ca 10 EGTA 2.5 pvp to 1.25 pvp002	7	1.25 PVP	0 uM
7	1.20339	20221217 0 Ca 10 EGTA 2.5 pvp to 1.25 pvp002	7	1.25 PVP	0 uM
8	1.1926	20221217 0 Ca 10 EGTA 2.5 pvp to 1.25 pvp002	7	1.25 PVP	0 uM
9	1.20344	20221217 0 Ca 10 EGTA 2.5 pvp to 1.25 pvp002	7	1.25 PVP	0 uM
10	1.20543	20221217 0 Ca 10 EGTA 2.5 pvp to 1.25 pvp002	7	1.25 PVP	0 uM
11	1.20916	20221217 0 Ca 10 EGTA 2.5 pvp to 1.25 pvp002	7	1.25 PVP	0 uM
12	1.22142	20221217 0 Ca 10 EGTA 2.5 pvp to 1.25 pvp002	7	1.25 PVP	0 uM
13	1.23228	20221217 0 Ca 10 EGTA 2.5 pvp to 1.25 pvp002	7	1.25 PVP	0 uM
14	1.22347	20221217 0 Ca 10 EGTA 2.5 pvp to 1.25 pvp002	7	1.25 PVP	0 uM
15	1.24147	20221217 0 Ca 10 EGTA 2.5 pvp to 1.25 pvp002	7	1.25 PVP	0 uM
0	1	20221217 0 Ca 10 EGTA 2.5 pvp to 1.25 pvp006	8	1.25 PVP	0 uM
1	0.997727	20221217 0 Ca 10 EGTA 2.5 pvp to 1.25 pvp006	8	1.25 PVP	0 uM
2	0.973967	20221217 0 Ca 10 EGTA 2.5 pvp to 1.25 pvp006	8	1.25 PVP	0 uM
3	0.994551	20221217 0 Ca 10 EGTA 2.5 pvp to 1.25 pvp006	8	1.25 PVP	0 uM
4	1.00144	20221217 0 Ca 10 EGTA 2.5 pvp to 1.25 pvp006	8	1.25 PVP	0 uM
5	1.15454	20221217 0 Ca 10 EGTA 2.5 pvp to 1.25 pvp006	8	1.25 PVP	0 uM
6	1.20572	20221217 0 Ca 10 EGTA 2.5 pvp to 1.25 pvp006	8	1.25 PVP	0 uM
7	1.20506	20221217 0 Ca 10 EGTA 2.5 pvp to 1.25 pvp006	8	1.25 PVP	0 uM
8	1.21362	20221217 0 Ca 10 EGTA 2.5 pvp to 1.25 pvp006	8	1.25 PVP	0 uM
9	1.23761	20221217 0 Ca 10 EGTA 2.5 pvp to 1.25 pvp006	8	1.25 PVP	0 uM
10	1.23445	20221217 0 Ca 10 EGTA 2.5 pvp to 1.25 pvp006	8	1.25 PVP	0 uM
11	1.22068	20221217 0 Ca 10 EGTA 2.5 pvp to 1.25 pvp006	8	1.25 PVP	0 uM
12	1.23693	20221217 0 Ca 10 EGTA 2.5 pvp to 1.25 pvp006	8	1.25 PVP	0 uM
13	1.24734	20221217 0 Ca 10 EGTA 2.5 pvp to 1.25 pvp006	8	1.25 PVP	0 uM
14	1.20606	20221217 0 Ca 10 EGTA 2.5 pvp to 1.25 pvp006	8	1.25 PVP	0 uM
15	1.23423	20221217 0 Ca 10 EGTA 2.5 pvp to 1.25 pvp006	8	1.25 PVP	0 uM
0	1	20221217 0 Ca 10 EGTA 2.5 pvp to 1.25 pvp009	9	1.25 PVP	0 uM
1	1.00868	20221217 0 Ca 10 EGTA 2.5 pvp to 1.25 pvp009	9	1.25 PVP	0 uM
2	0.993932	20221217 0 Ca 10 EGTA 2.5 pvp to 1.25 pvp009	9	1.25 PVP	0 uM
3	0.997619	20221217 0 Ca 10 EGTA 2.5 pvp to 1.25 pvp009	9	1.25 PVP	0 uM
4	0.991488	20221217 0 Ca 10 EGTA 2.5 pvp to 1.25 pvp009	9	1.25 PVP	0 uM
5	1.25373	20221217 0 Ca 10 EGTA 2.5 pvp to 1.25 pvp009	9	1.25 PVP	0 uM
6	1.28204	20221217 0 Ca 10 EGTA 2.5 pvp to 1.25 pvp009	9	1.25 PVP	0 uM
7	1.29859	20221217 0 Ca 10 EGTA 2.5 pvp to 1.25 pvp009	9	1.25 PVP	0 uM
8	1.32263	20221217 0 Ca 10 EGTA 2.5 pvp to 1.25 pvp009	9	1.25 PVP	0 uM
9	1.31644	20221217 0 Ca 10 EGTA 2.5 pvp to 1.25 pvp009	9	1.25 PVP	0 uM
10	1.3249	20221217 0 Ca 10 EGTA 2.5 pvp to 1.25 pvp009	9	1.25 PVP	0 uM
11	1.31675	20221217 0 Ca 10 EGTA 2.5 pvp to 1.25 pvp009	9	1.25 PVP	0 uM
12	1.31196	20221217 0 Ca 10 EGTA 2.5 pvp to 1.25 pvp009	9	1.25 PVP	0 uM
13	1.29863	20221217 0 Ca 10 EGTA 2.5 pvp to 1.25 pvp009	9	1.25 PVP	0 uM
14	1.29564	20221217 0 Ca 10 EGTA 2.5 pvp to 1.25 pvp009	9	1.25 PVP	0 uM
15	1.29894	20221217 0 Ca 10 EGTA 2.5 pvp to 1.25 pvp009	9	1.25 PVP	0 uM
0	1	20221217 0 Ca 10 EGTA 2.5 pvp to 1.25 pvp009	10	1.25 PVP	0 uM
1	0.97416	20221217 0 Ca 10 EGTA 2.5 pvp to 1.25 pvp009	10	1.25 PVP	0 uM
2	0.983526	20221217 0 Ca 10 EGTA 2.5 pvp to 1.25 pvp009	10	1.25 PVP	0 uM
3	0.975126	20221217 0 Ca 10 EGTA 2.5 pvp to 1.25 pvp009	10	1.25 PVP	0 uM
4	0.981778	20221217 0 Ca 10 EGTA 2.5 pvp to 1.25 pvp009	10	1.25 PVP	0 uM
5	1.08621	20221217 0 Ca 10 EGTA 2.5 pvp to 1.25 pvp009	10	1.25 PVP	0 uM
6	1.08348	20221217 0 Ca 10 EGTA 2.5 pvp to 1.25 pvp009	10	1.25 PVP	0 uM
7	1.09771	20221217 0 Ca 10 EGTA 2.5 pvp to 1.25 pvp009	10	1.25 PVP	0 uM
8	1.106	20221217 0 Ca 10 EGTA 2.5 pvp to 1.25 pvp009	10	1.25 PVP	0 uM
9	1.10847	20221217 0 Ca 10 EGTA 2.5 pvp to 1.25 pvp009	10	1.25 PVP	0 uM
10	1.10861	20221217 0 Ca 10 EGTA 2.5 pvp to 1.25 pvp009	10	1.25 PVP	0 uM
11	1.11733	20221217 0 Ca 10 EGTA 2.5 pvp to 1.25 pvp009	10	1.25 PVP	0 uM
12	1.11361	20221217 0 Ca 10 EGTA 2.5 pvp to 1.25 pvp009	10	1.25 PVP	0 uM
13	1.0979	20221217 0 Ca 10 EGTA 2.5 pvp to 1.25 pvp009	10	1.25 PVP	0 uM
14	1.09762	20221217 0 Ca 10 EGTA 2.5 pvp to 1.25 pvp009	10	1.25 PVP	0 uM
15	1.09601	20221217 0 Ca 10 EGTA 2.5 pvp to 1.25 pvp009	10	1.25 PVP	0 uM
0	1	20221217 0 Ca 10 EGTA 2.5 pvp to 1.25 pvp010	11	1.25 PVP	0 uM
1	0.986904	20221217 0 Ca 10 EGTA 2.5 pvp to 1.25 pvp010	11	1.25 PVP	0 uM
2	1.00684	20221217 0 Ca 10 EGTA 2.5 pvp to 1.25 pvp010	11	1.25 PVP	0 uM
3	1.07759	20221217 0 Ca 10 EGTA 2.5 pvp to 1.25 pvp010	11	1.25 PVP	0 uM
4	0.995921	20221217 0 Ca 10 EGTA 2.5 pvp to 1.25 pvp010	11	1.25 PVP	0 uM
5	1.01443	20221217 0 Ca 10 EGTA 2.5 pvp to 1.25 pvp010	11	1.25 PVP	0 uM
6	1.0152	20221217 0 Ca 10 EGTA 2.5 pvp to 1.25 pvp010	11	1.25 PVP	0 uM
7	1.02276	20221217 0 Ca 10 EGTA 2.5 pvp to 1.25 pvp010	11	1.25 PVP	0 uM
8	1.01347	20221217 0 Ca 10 EGTA 2.5 pvp to 1.25 pvp010	11	1.25 PVP	0 uM
9	1.02599	20221217 0 Ca 10 EGTA 2.5 pvp to 1.25 pvp010	11	1.25 PVP	0 uM
10	1.01698	20221217 0 Ca 10 EGTA 2.5 pvp to 1.25 pvp010	11	1.25 PVP	0 uM
11	1.01834	20221217 0 Ca 10 EGTA 2.5 pvp to 1.25 pvp010	11	1.25 PVP	0 uM
12	1.01867	20221217 0 Ca 10 EGTA 2.5 pvp to 1.25 pvp010	11	1.25 PVP	0 uM
13	1.0291	20221217 0 Ca 10 EGTA 2.5 pvp to 1.25 pvp010	11	1.25 PVP	0 uM
14	1.031	20221217 0 Ca 10 EGTA 2.5 pvp to 1.25 pvp010	11	1.25 PVP	0 uM
15	1.03849	20221217 0 Ca 10 EGTA 2.5 pvp to 1.25 pvp010	11	1.25 PVP	0 uM
0	1	20221217 0 Ca 10 EGTA 2.5 pvp to 1.25 pvp	12	1.25 PVP	0 uM
1	0.991181	20221217 0 Ca 10 EGTA 2.5 pvp to 1.25 pvp	12	1.25 PVP	0 uM
2	1.00332	20221217 0 Ca 10 EGTA 2.5 pvp to 1.25 pvp	12	1.25 PVP	0 uM
3	1.00368	20221217 0 Ca 10 EGTA 2.5 pvp to 1.25 pvp	12	1.25 PVP	0 uM
4	1.00707	20221217 0 Ca 10 EGTA 2.5 pvp to 1.25 pvp	12	1.25 PVP	0 uM
5	1.02069	20221217 0 Ca 10 EGTA 2.5 pvp to 1.25 pvp	12	1.25 PVP	0 uM
6	1.01489	20221217 0 Ca 10 EGTA 2.5 pvp to 1.25 pvp	12	1.25 PVP	0 uM
7	1.03949	20221217 0 Ca 10 EGTA 2.5 pvp to 1.25 pvp	12	1.25 PVP	0 uM
8	1.05464	20221217 0 Ca 10 EGTA 2.5 pvp to 1.25 pvp	12	1.25 PVP	0 uM
9	1.06198	20221217 0 Ca 10 EGTA 2.5 pvp to 1.25 pvp	12	1.25 PVP	0 uM
10	1.06391	20221217 0 Ca 10 EGTA 2.5 pvp to 1.25 pvp	12	1.25 PVP	0 uM
11	1.08053	20221217 0 Ca 10 EGTA 2.5 pvp to 1.25 pvp	12	1.25 PVP	0 uM
12	1.08333	20221217 0 Ca 10 EGTA 2.5 pvp to 1.25 pvp	12	1.25 PVP	0 uM
13	1.08991	20221217 0 Ca 10 EGTA 2.5 pvp to 1.25 pvp	12	1.25 PVP	0 uM
14	1.10173	20221217 0 Ca 10 EGTA 2.5 pvp to 1.25 pvp	12	1.25 PVP	0 uM
15	1.09999	20221217 0 Ca 10 EGTA 2.5 pvp to 1.25 pvp	12	1.25 PVP	0 uM
0	1	20221221 C963 2.5 PVP 0 Ca to 1.25 PVP007	13	1.25 PVP	0 uM
1	0.998349	20221221 C963 2.5 PVP 0 Ca to 1.25 PVP007	13	1.25 PVP	0 uM
2	0.990096	20221221 C963 2.5 PVP 0 Ca to 1.25 PVP007	13	1.25 PVP	0 uM
3	0.994702	20221221 C963 2.5 PVP 0 Ca to 1.25 PVP007	13	1.25 PVP	0 uM
4	0.989062	20221221 C963 2.5 PVP 0 Ca to 1.25 PVP007	13	1.25 PVP	0 uM
5	1.21174	20221221 C963 2.5 PVP 0 Ca to 1.25 PVP007	13	1.25 PVP	0 uM
6	1.20898	20221221 C963 2.5 PVP 0 Ca to 1.25 PVP007	13	1.25 PVP	0 uM
7	1.20116	20221221 C963 2.5 PVP 0 Ca to 1.25 PVP007	13	1.25 PVP	0 uM
8	1.19828	20221221 C963 2.5 PVP 0 Ca to 1.25 PVP007	13	1.25 PVP	0 uM
9	1.19615	20221221 C963 2.5 PVP 0 Ca to 1.25 PVP007	13	1.25 PVP	0 uM
10	1.21856	20221221 C963 2.5 PVP 0 Ca to 1.25 PVP007	13	1.25 PVP	0 uM
11	1.19804	20221221 C963 2.5 PVP 0 Ca to 1.25 PVP007	13	1.25 PVP	0 uM
12	1.2018	20221221 C963 2.5 PVP 0 Ca to 1.25 PVP007	13	1.25 PVP	0 uM
13	1.21737	20221221 C963 2.5 PVP 0 Ca to 1.25 PVP007	13	1.25 PVP	0 uM
14	1.22808	20221221 C963 2.5 PVP 0 Ca to 1.25 PVP007	13	1.25 PVP	0 uM
15	1.2143	20221221 C963 2.5 PVP 0 Ca to 1.25 PVP007	13	1.25 PVP	0 uM
0	1	20221221 C963 2.5 PVP 0 Ca to 1.25 PVP010	14	1.25 PVP	0 uM
1	0.998408	20221221 C963 2.5 PVP 0 Ca to 1.25 PVP010	14	1.25 PVP	0 uM
2	1.0038	20221221 C963 2.5 PVP 0 Ca to 1.25 PVP010	14	1.25 PVP	0 uM
3	1.00105	20221221 C963 2.5 PVP 0 Ca to 1.25 PVP010	14	1.25 PVP	0 uM
4	0.999941	20221221 C963 2.5 PVP 0 Ca to 1.25 PVP010	14	1.25 PVP	0 uM
5	1.06551	20221221 C963 2.5 PVP 0 Ca to 1.25 PVP010	14	1.25 PVP	0 uM
6	1.05845	20221221 C963 2.5 PVP 0 Ca to 1.25 PVP010	14	1.25 PVP	0 uM
7	1.07453	20221221 C963 2.5 PVP 0 Ca to 1.25 PVP010	14	1.25 PVP	0 uM
8	1.07456	20221221 C963 2.5 PVP 0 Ca to 1.25 PVP010	14	1.25 PVP	0 uM
9	1.07464	20221221 C963 2.5 PVP 0 Ca to 1.25 PVP010	14	1.25 PVP	0 uM
10	1.10696	20221221 C963 2.5 PVP 0 Ca to 1.25 PVP010	14	1.25 PVP	0 uM
11	1.10485	20221221 C963 2.5 PVP 0 Ca to 1.25 PVP010	14	1.25 PVP	0 uM
12	1.11183	20221221 C963 2.5 PVP 0 Ca to 1.25 PVP010	14	1.25 PVP	0 uM
13	1.11181	20221221 C963 2.5 PVP 0 Ca to 1.25 PVP010	14	1.25 PVP	0 uM
14	1.11099	20221221 C963 2.5 PVP 0 Ca to 1.25 PVP010	14	1.25 PVP	0 uM
15	1.13625	20221221 C963 2.5 PVP 0 Ca to 1.25 PVP010	14	1.25 PVP	0 uM
0	1	20221221 C963 2.5 PVP 0 Ca to 1.25 PVP012	15	1.25 PVP	0 uM
1	0.979846	20221221 C963 2.5 PVP 0 Ca to 1.25 PVP012	15	1.25 PVP	0 uM
2	0.985964	20221221 C963 2.5 PVP 0 Ca to 1.25 PVP012	15	1.25 PVP	0 uM
3	0.992369	20221221 C963 2.5 PVP 0 Ca to 1.25 PVP012	15	1.25 PVP	0 uM
4	0.969223	20221221 C963 2.5 PVP 0 Ca to 1.25 PVP012	15	1.25 PVP	0 uM
5	1.15532	20221221 C963 2.5 PVP 0 Ca to 1.25 PVP012	15	1.25 PVP	0 uM
6	1.18594	20221221 C963 2.5 PVP 0 Ca to 1.25 PVP012	15	1.25 PVP	0 uM
7	1.19259	20221221 C963 2.5 PVP 0 Ca to 1.25 PVP012	15	1.25 PVP	0 uM
8	1.19856	20221221 C963 2.5 PVP 0 Ca to 1.25 PVP012	15	1.25 PVP	0 uM
9	1.20114	20221221 C963 2.5 PVP 0 Ca to 1.25 PVP012	15	1.25 PVP	0 uM
10	1.17156	20221221 C963 2.5 PVP 0 Ca to 1.25 PVP012	15	1.25 PVP	0 uM
11	1.17293	20221221 C963 2.5 PVP 0 Ca to 1.25 PVP012	15	1.25 PVP	0 uM
12	1.15979	20221221 C963 2.5 PVP 0 Ca to 1.25 PVP012	15	1.25 PVP	0 uM
13	1.18532	20221221 C963 2.5 PVP 0 Ca to 1.25 PVP012	15	1.25 PVP	0 uM
14	1.22211	20221221 C963 2.5 PVP 0 Ca to 1.25 PVP012	15	1.25 PVP	0 uM
15	1.2311	20221221 C963 2.5 PVP 0 Ca to 1.25 PVP012	15	1.25 PVP	0 uM
0	1	20221221 C963 2.5 PVP 0 Ca to 1.25 PVP014	16	1.25 PVP	0 uM
1	0.991249	20221221 C963 2.5 PVP 0 Ca to 1.25 PVP014	16	1.25 PVP	0 uM
2	0.994499	20221221 C963 2.5 PVP 0 Ca to 1.25 PVP014	16	1.25 PVP	0 uM
3	0.997062	20221221 C963 2.5 PVP 0 Ca to 1.25 PVP014	16	1.25 PVP	0 uM
4	1.00221	20221221 C963 2.5 PVP 0 Ca to 1.25 PVP014	16	1.25 PVP	0 uM
5	1.04179	20221221 C963 2.5 PVP 0 Ca to 1.25 PVP014	16	1.25 PVP	0 uM
6	1.06415	20221221 C963 2.5 PVP 0 Ca to 1.25 PVP014	16	1.25 PVP	0 uM
7	1.05238	20221221 C963 2.5 PVP 0 Ca to 1.25 PVP014	16	1.25 PVP	0 uM
8	1.07602	20221221 C963 2.5 PVP 0 Ca to 1.25 PVP014	16	1.25 PVP	0 uM
9	1.05937	20221221 C963 2.5 PVP 0 Ca to 1.25 PVP014	16	1.25 PVP	0 uM
10	1.05543	20221221 C963 2.5 PVP 0 Ca to 1.25 PVP014	16	1.25 PVP	0 uM
11	1.08022	20221221 C963 2.5 PVP 0 Ca to 1.25 PVP014	16	1.25 PVP	0 uM
12	1.08282	20221221 C963 2.5 PVP 0 Ca to 1.25 PVP014	16	1.25 PVP	0 uM
13	1.08495	20221221 C963 2.5 PVP 0 Ca to 1.25 PVP014	16	1.25 PVP	0 uM
14	1.0918	20221221 C963 2.5 PVP 0 Ca to 1.25 PVP014	16	1.25 PVP	0 uM
15	1.11789	20221221 C963 2.5 PVP 0 Ca to 1.25 PVP014	16	1.25 PVP	0 uM
0	1	20221221 C963 2.5 PVP 0 Ca to 1.25 PVP016	17	1.25 PVP	0 uM
1	0.98576	20221221 C963 2.5 PVP 0 Ca to 1.25 PVP016	17	1.25 PVP	0 uM
2	0.984856	20221221 C963 2.5 PVP 0 Ca to 1.25 PVP016	17	1.25 PVP	0 uM
3	0.986379	20221221 C963 2.5 PVP 0 Ca to 1.25 PVP016	17	1.25 PVP	0 uM
4	0.9933	20221221 C963 2.5 PVP 0 Ca to 1.25 PVP016	17	1.25 PVP	0 uM
5	1.10426	20221221 C963 2.5 PVP 0 Ca to 1.25 PVP016	17	1.25 PVP	0 uM
6	1.06879	20221221 C963 2.5 PVP 0 Ca to 1.25 PVP016	17	1.25 PVP	0 uM
7	1.06746	20221221 C963 2.5 PVP 0 Ca to 1.25 PVP016	17	1.25 PVP	0 uM
8	1.08845	20221221 C963 2.5 PVP 0 Ca to 1.25 PVP016	17	1.25 PVP	0 uM
9	1.08782	20221221 C963 2.5 PVP 0 Ca to 1.25 PVP016	17	1.25 PVP	0 uM
10	1.09926	20221221 C963 2.5 PVP 0 Ca to 1.25 PVP016	17	1.25 PVP	0 uM
11	1.11374	20221221 C963 2.5 PVP 0 Ca to 1.25 PVP016	17	1.25 PVP	0 uM
12	1.10163	20221221 C963 2.5 PVP 0 Ca to 1.25 PVP016	17	1.25 PVP	0 uM
13	1.1153	20221221 C963 2.5 PVP 0 Ca to 1.25 PVP016	17	1.25 PVP	0 uM
14	1.13067	20221221 C963 2.5 PVP 0 Ca to 1.25 PVP016	17	1.25 PVP	0 uM
15	1.126	20221221 C963 2.5 PVP 0 Ca to 1.25 PVP016	17	1.25 PVP	0 uM
0	1	20221221 C963 2.5 PVP 0 Ca to 1.25 PVP018	18	1.25 PVP	0 uM
1	1.00795	20221221 C963 2.5 PVP 0 Ca to 1.25 PVP018	18	1.25 PVP	0 uM
2	1.00269	20221221 C963 2.5 PVP 0 Ca to 1.25 PVP018	18	1.25 PVP	0 uM
3	1.00758	20221221 C963 2.5 PVP 0 Ca to 1.25 PVP018	18	1.25 PVP	0 uM
4	1.00659	20221221 C963 2.5 PVP 0 Ca to 1.25 PVP018	18	1.25 PVP	0 uM
5	1.16754	20221221 C963 2.5 PVP 0 Ca to 1.25 PVP018	18	1.25 PVP	0 uM
6	1.22268	20221221 C963 2.5 PVP 0 Ca to 1.25 PVP018	18	1.25 PVP	0 uM
7	1.21651	20221221 C963 2.5 PVP 0 Ca to 1.25 PVP018	18	1.25 PVP	0 uM
8	1.25206	20221221 C963 2.5 PVP 0 Ca to 1.25 PVP018	18	1.25 PVP	0 uM
9	1.2664	20221221 C963 2.5 PVP 0 Ca to 1.25 PVP018	18	1.25 PVP	0 uM
10	1.2469	20221221 C963 2.5 PVP 0 Ca to 1.25 PVP018	18	1.25 PVP	0 uM
11	1.18375	20221221 C963 2.5 PVP 0 Ca to 1.25 PVP018	18	1.25 PVP	0 uM
12	1.25442	20221221 C963 2.5 PVP 0 Ca to 1.25 PVP018	18	1.25 PVP	0 uM
13	1.24797	20221221 C963 2.5 PVP 0 Ca to 1.25 PVP018	18	1.25 PVP	0 uM
14	1.29469	20221221 C963 2.5 PVP 0 Ca to 1.25 PVP018	18	1.25 PVP	0 uM
15	1.25027	20221221 C963 2.5 PVP 0 Ca to 1.25 PVP018	18	1.25 PVP	0 uM
0	1	20221221 C963 2.5 PVP 0 Ca to 1.25 PVP020	19	1.25 PVP	0 uM
1	0.92919	20221221 C963 2.5 PVP 0 Ca to 1.25 PVP020	19	1.25 PVP	0 uM
2	0.99902	20221221 C963 2.5 PVP 0 Ca to 1.25 PVP020	19	1.25 PVP	0 uM
3	0.986204	20221221 C963 2.5 PVP 0 Ca to 1.25 PVP020	19	1.25 PVP	0 uM
4	0.996515	20221221 C963 2.5 PVP 0 Ca to 1.25 PVP020	19	1.25 PVP	0 uM
5	1.08909	20221221 C963 2.5 PVP 0 Ca to 1.25 PVP020	19	1.25 PVP	0 uM
6	1.13401	20221221 C963 2.5 PVP 0 Ca to 1.25 PVP020	19	1.25 PVP	0 uM
7	1.10842	20221221 C963 2.5 PVP 0 Ca to 1.25 PVP020	19	1.25 PVP	0 uM
8	1.11287	20221221 C963 2.5 PVP 0 Ca to 1.25 PVP020	19	1.25 PVP	0 uM
9	1.14858	20221221 C963 2.5 PVP 0 Ca to 1.25 PVP020	19	1.25 PVP	0 uM
10	1.11614	20221221 C963 2.5 PVP 0 Ca to 1.25 PVP020	19	1.25 PVP	0 uM
11	1.13137	20221221 C963 2.5 PVP 0 Ca to 1.25 PVP020	19	1.25 PVP	0 uM
12	1.12163	20221221 C963 2.5 PVP 0 Ca to 1.25 PVP020	19	1.25 PVP	0 uM
13	1.14488	20221221 C963 2.5 PVP 0 Ca to 1.25 PVP020	19	1.25 PVP	0 uM
14	1.15889	20221221 C963 2.5 PVP 0 Ca to 1.25 PVP020	19	1.25 PVP	0 uM
15	1.17105	20221221 C963 2.5 PVP 0 Ca to 1.25 PVP020	19	1.25 PVP	0 uM
0	1	20221223 C963 2.5 PVP 0 Ca to 1.25 PVP001	20	1.25 PVP	0 uM
1	1.00269	20221223 C963 2.5 PVP 0 Ca to 1.25 PVP001	20	1.25 PVP	0 uM
2	1.00899	20221223 C963 2.5 PVP 0 Ca to 1.25 PVP001	20	1.25 PVP	0 uM
3	0.991125	20221223 C963 2.5 PVP 0 Ca to 1.25 PVP001	20	1.25 PVP	0 uM
4	1.0013	20221223 C963 2.5 PVP 0 Ca to 1.25 PVP001	20	1.25 PVP	0 uM
5	1.1275	20221223 C963 2.5 PVP 0 Ca to 1.25 PVP001	20	1.25 PVP	0 uM
6	1.10916	20221223 C963 2.5 PVP 0 Ca to 1.25 PVP001	20	1.25 PVP	0 uM
7	1.11729	20221223 C963 2.5 PVP 0 Ca to 1.25 PVP001	20	1.25 PVP	0 uM
8	1.1074	20221223 C963 2.5 PVP 0 Ca to 1.25 PVP001	20	1.25 PVP	0 uM
9	1.11441	20221223 C963 2.5 PVP 0 Ca to 1.25 PVP001	20	1.25 PVP	0 uM
10	1.10752	20221223 C963 2.5 PVP 0 Ca to 1.25 PVP001	20	1.25 PVP	0 uM
11	1.13054	20221223 C963 2.5 PVP 0 Ca to 1.25 PVP001	20	1.25 PVP	0 uM
12	1.12452	20221223 C963 2.5 PVP 0 Ca to 1.25 PVP001	20	1.25 PVP	0 uM
13	1.1301	20221223 C963 2.5 PVP 0 Ca to 1.25 PVP001	20	1.25 PVP	0 uM
14	1.12997	20221223 C963 2.5 PVP 0 Ca to 1.25 PVP001	20	1.25 PVP	0 uM
15	1.13498	20221223 C963 2.5 PVP 0 Ca to 1.25 PVP001	20	1.25 PVP	0 uM
0	1	20221223 C963 2.5 PVP 0 Ca to 1.25 PVP001	21	1.25 PVP	0 uM
1	1.00047	20221223 C963 2.5 PVP 0 Ca to 1.25 PVP001	21	1.25 PVP	0 uM
2	1.00119	20221223 C963 2.5 PVP 0 Ca to 1.25 PVP001	21	1.25 PVP	0 uM
3	0.99516	20221223 C963 2.5 PVP 0 Ca to 1.25 PVP001	21	1.25 PVP	0 uM
4	0.993075	20221223 C963 2.5 PVP 0 Ca to 1.25 PVP001	21	1.25 PVP	0 uM
5	1.14223	20221223 C963 2.5 PVP 0 Ca to 1.25 PVP001	21	1.25 PVP	0 uM
6	1.12747	20221223 C963 2.5 PVP 0 Ca to 1.25 PVP001	21	1.25 PVP	0 uM
7	1.1535	20221223 C963 2.5 PVP 0 Ca to 1.25 PVP001	21	1.25 PVP	0 uM
8	1.15302	20221223 C963 2.5 PVP 0 Ca to 1.25 PVP001	21	1.25 PVP	0 uM
9	1.17829	20221223 C963 2.5 PVP 0 Ca to 1.25 PVP001	21	1.25 PVP	0 uM
10	1.18009	20221223 C963 2.5 PVP 0 Ca to 1.25 PVP001	21	1.25 PVP	0 uM
11	1.188	20221223 C963 2.5 PVP 0 Ca to 1.25 PVP001	21	1.25 PVP	0 uM
12	1.19838	20221223 C963 2.5 PVP 0 Ca to 1.25 PVP001	21	1.25 PVP	0 uM
13	1.19194	20221223 C963 2.5 PVP 0 Ca to 1.25 PVP001	21	1.25 PVP	0 uM
14	1.19838	20221223 C963 2.5 PVP 0 Ca to 1.25 PVP001	21	1.25 PVP	0 uM
15	1.19914	20221223 C963 2.5 PVP 0 Ca to 1.25 PVP001	21	1.25 PVP	0 uM
0	1	20221223 C963 2.5 PVP 0 Ca to 1.25 PVP003	22	1.25 PVP	0 uM
1	1.00774	20221223 C963 2.5 PVP 0 Ca to 1.25 PVP003	22	1.25 PVP	0 uM
2	1.0196	20221223 C963 2.5 PVP 0 Ca to 1.25 PVP003	22	1.25 PVP	0 uM
3	1.01484	20221223 C963 2.5 PVP 0 Ca to 1.25 PVP003	22	1.25 PVP	0 uM
4	1.01021	20221223 C963 2.5 PVP 0 Ca to 1.25 PVP003	22	1.25 PVP	0 uM
5	1.04172	20221223 C963 2.5 PVP 0 Ca to 1.25 PVP003	22	1.25 PVP	0 uM
6	1.07409	20221223 C963 2.5 PVP 0 Ca to 1.25 PVP003	22	1.25 PVP	0 uM
7	1.10357	20221223 C963 2.5 PVP 0 Ca to 1.25 PVP003	22	1.25 PVP	0 uM
8	1.10652	20221223 C963 2.5 PVP 0 Ca to 1.25 PVP003	22	1.25 PVP	0 uM
9	1.11646	20221223 C963 2.5 PVP 0 Ca to 1.25 PVP003	22	1.25 PVP	0 uM
10	1.11002	20221223 C963 2.5 PVP 0 Ca to 1.25 PVP003	22	1.25 PVP	0 uM
11	1.11098	20221223 C963 2.5 PVP 0 Ca to 1.25 PVP003	22	1.25 PVP	0 uM
12	1.13791	20221223 C963 2.5 PVP 0 Ca to 1.25 PVP003	22	1.25 PVP	0 uM
13	1.13103	20221223 C963 2.5 PVP 0 Ca to 1.25 PVP003	22	1.25 PVP	0 uM
14	1.14918	20221223 C963 2.5 PVP 0 Ca to 1.25 PVP003	22	1.25 PVP	0 uM
15	1.15285	20221223 C963 2.5 PVP 0 Ca to 1.25 PVP003	22	1.25 PVP	0 uM
0	1	20221223 C963 2.5 PVP 0 Ca to 1.25 PVP006	23	1.25 PVP	0 uM
1	1.00383	20221223 C963 2.5 PVP 0 Ca to 1.25 PVP006	23	1.25 PVP	0 uM
2	0.99544	20221223 C963 2.5 PVP 0 Ca to 1.25 PVP006	23	1.25 PVP	0 uM
3	1.00362	20221223 C963 2.5 PVP 0 Ca to 1.25 PVP006	23	1.25 PVP	0 uM
4	0.999201	20221223 C963 2.5 PVP 0 Ca to 1.25 PVP006	23	1.25 PVP	0 uM
5	1.04963	20221223 C963 2.5 PVP 0 Ca to 1.25 PVP006	23	1.25 PVP	0 uM
6	1.03395	20221223 C963 2.5 PVP 0 Ca to 1.25 PVP006	23	1.25 PVP	0 uM
7	1.02127	20221223 C963 2.5 PVP 0 Ca to 1.25 PVP006	23	1.25 PVP	0 uM
8	1.03392	20221223 C963 2.5 PVP 0 Ca to 1.25 PVP006	23	1.25 PVP	0 uM
9	1.07067	20221223 C963 2.5 PVP 0 Ca to 1.25 PVP006	23	1.25 PVP	0 uM
10	1.0375	20221223 C963 2.5 PVP 0 Ca to 1.25 PVP006	23	1.25 PVP	0 uM
11	1.02871	20221223 C963 2.5 PVP 0 Ca to 1.25 PVP006	23	1.25 PVP	0 uM
12	1.0436	20221223 C963 2.5 PVP 0 Ca to 1.25 PVP006	23	1.25 PVP	0 uM
13	1.03583	20221223 C963 2.5 PVP 0 Ca to 1.25 PVP006	23	1.25 PVP	0 uM
14	1.06841	20221223 C963 2.5 PVP 0 Ca to 1.25 PVP006	23	1.25 PVP	0 uM
15	1.07384	20221223 C963 2.5 PVP 0 Ca to 1.25 PVP006	23	1.25 PVP	0 uM
0	1	20221223 c963 2.5 PVP 0 Ca to 1.25 PVP009	24	1.25 PVP	0 uM
1	1.00523	20221223 c963 2.5 PVP 0 Ca to 1.25 PVP009	24	1.25 PVP	0 uM
2	1.01185	20221223 c963 2.5 PVP 0 Ca to 1.25 PVP009	24	1.25 PVP	0 uM
3	1.0124	20221223 c963 2.5 PVP 0 Ca to 1.25 PVP009	24	1.25 PVP	0 uM
4	0.996178	20221223 c963 2.5 PVP 0 Ca to 1.25 PVP009	24	1.25 PVP	0 uM
5	1.09419	20221223 c963 2.5 PVP 0 Ca to 1.25 PVP009	24	1.25 PVP	0 uM
6	1.09816	20221223 c963 2.5 PVP 0 Ca to 1.25 PVP009	24	1.25 PVP	0 uM
7	1.12537	20221223 c963 2.5 PVP 0 Ca to 1.25 PVP009	24	1.25 PVP	0 uM
8	1.10727	20221223 c963 2.5 PVP 0 Ca to 1.25 PVP009	24	1.25 PVP	0 uM
9	1.10326	20221223 c963 2.5 PVP 0 Ca to 1.25 PVP009	24	1.25 PVP	0 uM
10	1.08793	20221223 c963 2.5 PVP 0 Ca to 1.25 PVP009	24	1.25 PVP	0 uM
11	1.09898	20221223 c963 2.5 PVP 0 Ca to 1.25 PVP009	24	1.25 PVP	0 uM
12	1.11762	20221223 c963 2.5 PVP 0 Ca to 1.25 PVP009	24	1.25 PVP	0 uM
13	1.10707	20221223 c963 2.5 PVP 0 Ca to 1.25 PVP009	24	1.25 PVP	0 uM
14	1.11822	20221223 c963 2.5 PVP 0 Ca to 1.25 PVP009	24	1.25 PVP	0 uM
15	1.11381	20221223 c963 2.5 PVP 0 Ca to 1.25 PVP009	24	1.25 PVP	0 uM
0	1	20230105 c963 2.5 PVP 0 Ca to 0.625 PVP	1	0.6 PVP	0 uM
1	0.999302	20230105 c963 2.5 PVP 0 Ca to 0.625 PVP	1	0.6 PVP	0 uM
2	1.02213	20230105 c963 2.5 PVP 0 Ca to 0.625 PVP	1	0.6 PVP	0 uM
3	0.999542	20230105 c963 2.5 PVP 0 Ca to 0.625 PVP	1	0.6 PVP	0 uM
4	0.990371	20230105 c963 2.5 PVP 0 Ca to 0.625 PVP	1	0.6 PVP	0 uM
5	1.41276	20230105 c963 2.5 PVP 0 Ca to 0.625 PVP	1	0.6 PVP	0 uM
6	1.48709	20230105 c963 2.5 PVP 0 Ca to 0.625 PVP	1	0.6 PVP	0 uM
7	1.4848	20230105 c963 2.5 PVP 0 Ca to 0.625 PVP	1	0.6 PVP	0 uM
8	1.4952	20230105 c963 2.5 PVP 0 Ca to 0.625 PVP	1	0.6 PVP	0 uM
9	1.49444	20230105 c963 2.5 PVP 0 Ca to 0.625 PVP	1	0.6 PVP	0 uM
10	1.48772	20230105 c963 2.5 PVP 0 Ca to 0.625 PVP	1	0.6 PVP	0 uM
11	1.46962	20230105 c963 2.5 PVP 0 Ca to 0.625 PVP	1	0.6 PVP	0 uM
12	1.48702	20230105 c963 2.5 PVP 0 Ca to 0.625 PVP	1	0.6 PVP	0 uM
13	1.47241	20230105 c963 2.5 PVP 0 Ca to 0.625 PVP	1	0.6 PVP	0 uM
14	1.50819	20230105 c963 2.5 PVP 0 Ca to 0.625 PVP	1	0.6 PVP	0 uM
15	1.47759	20230105 c963 2.5 PVP 0 Ca to 0.625 PVP	1	0.6 PVP	0 uM
0	1	20230105 c963 2.5 PVP 0 Ca to 0.625 PVP	2	0.6 PVP	0 uM
1	0.997785	20230105 c963 2.5 PVP 0 Ca to 0.625 PVP	2	0.6 PVP	0 uM
2	0.992811	20230105 c963 2.5 PVP 0 Ca to 0.625 PVP	2	0.6 PVP	0 uM
3	0.997371	20230105 c963 2.5 PVP 0 Ca to 0.625 PVP	2	0.6 PVP	0 uM
4	0.997025	20230105 c963 2.5 PVP 0 Ca to 0.625 PVP	2	0.6 PVP	0 uM
5	1.22697	20230105 c963 2.5 PVP 0 Ca to 0.625 PVP	2	0.6 PVP	0 uM
6	1.30104	20230105 c963 2.5 PVP 0 Ca to 0.625 PVP	2	0.6 PVP	0 uM
7	1.31006	20230105 c963 2.5 PVP 0 Ca to 0.625 PVP	2	0.6 PVP	0 uM
8	1.31982	20230105 c963 2.5 PVP 0 Ca to 0.625 PVP	2	0.6 PVP	0 uM
9	1.31729	20230105 c963 2.5 PVP 0 Ca to 0.625 PVP	2	0.6 PVP	0 uM
10	1.32728	20230105 c963 2.5 PVP 0 Ca to 0.625 PVP	2	0.6 PVP	0 uM
11	1.33231	20230105 c963 2.5 PVP 0 Ca to 0.625 PVP	2	0.6 PVP	0 uM
12	1.34212	20230105 c963 2.5 PVP 0 Ca to 0.625 PVP	2	0.6 PVP	0 uM
13	1.34089	20230105 c963 2.5 PVP 0 Ca to 0.625 PVP	2	0.6 PVP	0 uM
14	1.32396	20230105 c963 2.5 PVP 0 Ca to 0.625 PVP	2	0.6 PVP	0 uM
15	1.33268	20230105 c963 2.5 PVP 0 Ca to 0.625 PVP	2	0.6 PVP	0 uM
0	1	20230110 c963 2.5 PVP 0 Ca to 0.625 PVP002	3	0.6 PVP	0 uM
1	1.0128	20230110 c963 2.5 PVP 0 Ca to 0.625 PVP002	3	0.6 PVP	0 uM
2	1.00134	20230110 c963 2.5 PVP 0 Ca to 0.625 PVP002	3	0.6 PVP	0 uM
3	0.988562	20230110 c963 2.5 PVP 0 Ca to 0.625 PVP002	3	0.6 PVP	0 uM
4	1.02482	20230110 c963 2.5 PVP 0 Ca to 0.625 PVP002	3	0.6 PVP	0 uM
5	1.15684	20230110 c963 2.5 PVP 0 Ca to 0.625 PVP002	3	0.6 PVP	0 uM
6	1.24214	20230110 c963 2.5 PVP 0 Ca to 0.625 PVP002	3	0.6 PVP	0 uM
7	1.26495	20230110 c963 2.5 PVP 0 Ca to 0.625 PVP002	3	0.6 PVP	0 uM
8	1.26683	20230110 c963 2.5 PVP 0 Ca to 0.625 PVP002	3	0.6 PVP	0 uM
9	1.27326	20230110 c963 2.5 PVP 0 Ca to 0.625 PVP002	3	0.6 PVP	0 uM
10	1.27071	20230110 c963 2.5 PVP 0 Ca to 0.625 PVP002	3	0.6 PVP	0 uM
11	1.25986	20230110 c963 2.5 PVP 0 Ca to 0.625 PVP002	3	0.6 PVP	0 uM
12	1.28015	20230110 c963 2.5 PVP 0 Ca to 0.625 PVP002	3	0.6 PVP	0 uM
13	1.29682	20230110 c963 2.5 PVP 0 Ca to 0.625 PVP002	3	0.6 PVP	0 uM
14	1.29334	20230110 c963 2.5 PVP 0 Ca to 0.625 PVP002	3	0.6 PVP	0 uM
15	1.29267	20230110 c963 2.5 PVP 0 Ca to 0.625 PVP002	3	0.6 PVP	0 uM
0	1	20230110 c963 2.5 PVP 0 Ca to 0.625 PVP002	4	0.6 PVP	0 uM
1	0.993019	20230110 c963 2.5 PVP 0 Ca to 0.625 PVP002	4	0.6 PVP	0 uM
2	0.982975	20230110 c963 2.5 PVP 0 Ca to 0.625 PVP002	4	0.6 PVP	0 uM
3	0.976227	20230110 c963 2.5 PVP 0 Ca to 0.625 PVP002	4	0.6 PVP	0 uM
4	0.972982	20230110 c963 2.5 PVP 0 Ca to 0.625 PVP002	4	0.6 PVP	0 uM
5	1.17298	20230110 c963 2.5 PVP 0 Ca to 0.625 PVP002	4	0.6 PVP	0 uM
6	1.23027	20230110 c963 2.5 PVP 0 Ca to 0.625 PVP002	4	0.6 PVP	0 uM
7	1.25121	20230110 c963 2.5 PVP 0 Ca to 0.625 PVP002	4	0.6 PVP	0 uM
8	1.28775	20230110 c963 2.5 PVP 0 Ca to 0.625 PVP002	4	0.6 PVP	0 uM
9	1.26799	20230110 c963 2.5 PVP 0 Ca to 0.625 PVP002	4	0.6 PVP	0 uM
10	1.26206	20230110 c963 2.5 PVP 0 Ca to 0.625 PVP002	4	0.6 PVP	0 uM
11	1.27472	20230110 c963 2.5 PVP 0 Ca to 0.625 PVP002	4	0.6 PVP	0 uM
12	1.268	20230110 c963 2.5 PVP 0 Ca to 0.625 PVP002	4	0.6 PVP	0 uM
13	1.26366	20230110 c963 2.5 PVP 0 Ca to 0.625 PVP002	4	0.6 PVP	0 uM
14	1.26386	20230110 c963 2.5 PVP 0 Ca to 0.625 PVP002	4	0.6 PVP	0 uM
15	1.27583	20230110 c963 2.5 PVP 0 Ca to 0.625 PVP002	4	0.6 PVP	0 uM
0	1	20230110 c963 2.5 PVP 0 Ca to 0.625 PVP004	5	0.6 PVP	0 uM
1	0.999788	20230110 c963 2.5 PVP 0 Ca to 0.625 PVP004	5	0.6 PVP	0 uM
2	1.0251	20230110 c963 2.5 PVP 0 Ca to 0.625 PVP004	5	0.6 PVP	0 uM
3	1.03936	20230110 c963 2.5 PVP 0 Ca to 0.625 PVP004	5	0.6 PVP	0 uM
4	1.02913	20230110 c963 2.5 PVP 0 Ca to 0.625 PVP004	5	0.6 PVP	0 uM
5	1.20855	20230110 c963 2.5 PVP 0 Ca to 0.625 PVP004	5	0.6 PVP	0 uM
6	1.21606	20230110 c963 2.5 PVP 0 Ca to 0.625 PVP004	5	0.6 PVP	0 uM
7	1.23495	20230110 c963 2.5 PVP 0 Ca to 0.625 PVP004	5	0.6 PVP	0 uM
8	1.22907	20230110 c963 2.5 PVP 0 Ca to 0.625 PVP004	5	0.6 PVP	0 uM
9	1.23979	20230110 c963 2.5 PVP 0 Ca to 0.625 PVP004	5	0.6 PVP	0 uM
10	1.2452	20230110 c963 2.5 PVP 0 Ca to 0.625 PVP004	5	0.6 PVP	0 uM
11	1.24877	20230110 c963 2.5 PVP 0 Ca to 0.625 PVP004	5	0.6 PVP	0 uM
12	1.24652	20230110 c963 2.5 PVP 0 Ca to 0.625 PVP004	5	0.6 PVP	0 uM
13	1.26623	20230110 c963 2.5 PVP 0 Ca to 0.625 PVP004	5	0.6 PVP	0 uM
14	1.25769	20230110 c963 2.5 PVP 0 Ca to 0.625 PVP004	5	0.6 PVP	0 uM
15	1.26781	20230110 c963 2.5 PVP 0 Ca to 0.625 PVP004	5	0.6 PVP	0 uM
0	1	20230110 c963 2.5 PVP 0 Ca to 0.625 PVP004	6	0.6 PVP	0 uM
1	0.997005	20230110 c963 2.5 PVP 0 Ca to 0.625 PVP004	6	0.6 PVP	0 uM
5	1.04252	20230110 c963 2.5 PVP 0 Ca to 0.625 PVP004	6	0.6 PVP	0 uM
6	1.11081	20230110 c963 2.5 PVP 0 Ca to 0.625 PVP004	6	0.6 PVP	0 uM
7	1.17702	20230110 c963 2.5 PVP 0 Ca to 0.625 PVP004	6	0.6 PVP	0 uM
8	1.18792	20230110 c963 2.5 PVP 0 Ca to 0.625 PVP004	6	0.6 PVP	0 uM
9	1.16019	20230110 c963 2.5 PVP 0 Ca to 0.625 PVP004	6	0.6 PVP	0 uM
10	1.16171	20230110 c963 2.5 PVP 0 Ca to 0.625 PVP004	6	0.6 PVP	0 uM
11	1.16991	20230110 c963 2.5 PVP 0 Ca to 0.625 PVP004	6	0.6 PVP	0 uM
12	1.17711	20230110 c963 2.5 PVP 0 Ca to 0.625 PVP004	6	0.6 PVP	0 uM
13	1.1751	20230110 c963 2.5 PVP 0 Ca to 0.625 PVP004	6	0.6 PVP	0 uM
14	1.21458	20230110 c963 2.5 PVP 0 Ca to 0.625 PVP004	6	0.6 PVP	0 uM
15	1.17081	20230110 c963 2.5 PVP 0 Ca to 0.625 PVP004	6	0.6 PVP	0 uM
0	1	20230110 c963 2.5 PVP 0 Ca to 0.625 PVP004	7	0.6 PVP	0 uM
1	0.990015	20230110 c963 2.5 PVP 0 Ca to 0.625 PVP004	7	0.6 PVP	0 uM
2	1.00201	20230110 c963 2.5 PVP 0 Ca to 0.625 PVP004	7	0.6 PVP	0 uM
3	1.00556	20230110 c963 2.5 PVP 0 Ca to 0.625 PVP004	7	0.6 PVP	0 uM
4	1.01582	20230110 c963 2.5 PVP 0 Ca to 0.625 PVP004	7	0.6 PVP	0 uM
5	1.15517	20230110 c963 2.5 PVP 0 Ca to 0.625 PVP004	7	0.6 PVP	0 uM
6	1.19072	20230110 c963 2.5 PVP 0 Ca to 0.625 PVP004	7	0.6 PVP	0 uM
7	1.20658	20230110 c963 2.5 PVP 0 Ca to 0.625 PVP004	7	0.6 PVP	0 uM
8	1.17578	20230110 c963 2.5 PVP 0 Ca to 0.625 PVP004	7	0.6 PVP	0 uM
9	1.17792	20230110 c963 2.5 PVP 0 Ca to 0.625 PVP004	7	0.6 PVP	0 uM
10	1.21138	20230110 c963 2.5 PVP 0 Ca to 0.625 PVP004	7	0.6 PVP	0 uM
11	1.18049	20230110 c963 2.5 PVP 0 Ca to 0.625 PVP004	7	0.6 PVP	0 uM
12	1.21333	20230110 c963 2.5 PVP 0 Ca to 0.625 PVP004	7	0.6 PVP	0 uM
13	1.18036	20230110 c963 2.5 PVP 0 Ca to 0.625 PVP004	7	0.6 PVP	0 uM
14	1.19286	20230110 c963 2.5 PVP 0 Ca to 0.625 PVP004	7	0.6 PVP	0 uM
15	1.19463	20230110 c963 2.5 PVP 0 Ca to 0.625 PVP004	7	0.6 PVP	0 uM
0	1	20230110 c963 2.5 PVP 0 Ca to 0.625 PVP006	8	0.6 PVP	0 uM
1	0.998545	20230110 c963 2.5 PVP 0 Ca to 0.625 PVP006	8	0.6 PVP	0 uM
2	1.00345	20230110 c963 2.5 PVP 0 Ca to 0.625 PVP006	8	0.6 PVP	0 uM
3	1.01695	20230110 c963 2.5 PVP 0 Ca to 0.625 PVP006	8	0.6 PVP	0 uM
4	0.988531	20230110 c963 2.5 PVP 0 Ca to 0.625 PVP006	8	0.6 PVP	0 uM
5	1.14155	20230110 c963 2.5 PVP 0 Ca to 0.625 PVP006	8	0.6 PVP	0 uM
6	1.24815	20230110 c963 2.5 PVP 0 Ca to 0.625 PVP006	8	0.6 PVP	0 uM
7	1.30098	20230110 c963 2.5 PVP 0 Ca to 0.625 PVP006	8	0.6 PVP	0 uM
8	1.32316	20230110 c963 2.5 PVP 0 Ca to 0.625 PVP006	8	0.6 PVP	0 uM
9	1.36333	20230110 c963 2.5 PVP 0 Ca to 0.625 PVP006	8	0.6 PVP	0 uM
10	1.37652	20230110 c963 2.5 PVP 0 Ca to 0.625 PVP006	8	0.6 PVP	0 uM
11	1.32085	20230110 c963 2.5 PVP 0 Ca to 0.625 PVP006	8	0.6 PVP	0 uM
12	1.36363	20230110 c963 2.5 PVP 0 Ca to 0.625 PVP006	8	0.6 PVP	0 uM
13	1.39222	20230110 c963 2.5 PVP 0 Ca to 0.625 PVP006	8	0.6 PVP	0 uM
14	1.38778	20230110 c963 2.5 PVP 0 Ca to 0.625 PVP006	8	0.6 PVP	0 uM
15	1.41295	20230110 c963 2.5 PVP 0 Ca to 0.625 PVP006	8	0.6 PVP	0 uM
0	1	20230110 c963 2.5 PVP 0 Ca to 0.625 PVP008	9	0.6 PVP	0 uM
1	0.998077	20230110 c963 2.5 PVP 0 Ca to 0.625 PVP008	9	0.6 PVP	0 uM
2	1.00465	20230110 c963 2.5 PVP 0 Ca to 0.625 PVP008	9	0.6 PVP	0 uM
3	1.01246	20230110 c963 2.5 PVP 0 Ca to 0.625 PVP008	9	0.6 PVP	0 uM
4	1.004	20230110 c963 2.5 PVP 0 Ca to 0.625 PVP008	9	0.6 PVP	0 uM
5	1.21062	20230110 c963 2.5 PVP 0 Ca to 0.625 PVP008	9	0.6 PVP	0 uM
6	1.27643	20230110 c963 2.5 PVP 0 Ca to 0.625 PVP008	9	0.6 PVP	0 uM
7	1.28722	20230110 c963 2.5 PVP 0 Ca to 0.625 PVP008	9	0.6 PVP	0 uM
8	1.28608	20230110 c963 2.5 PVP 0 Ca to 0.625 PVP008	9	0.6 PVP	0 uM
9	1.29642	20230110 c963 2.5 PVP 0 Ca to 0.625 PVP008	9	0.6 PVP	0 uM
10	1.2774	20230110 c963 2.5 PVP 0 Ca to 0.625 PVP008	9	0.6 PVP	0 uM
11	1.25971	20230110 c963 2.5 PVP 0 Ca to 0.625 PVP008	9	0.6 PVP	0 uM
12	1.26543	20230110 c963 2.5 PVP 0 Ca to 0.625 PVP008	9	0.6 PVP	0 uM
13	1.26846	20230110 c963 2.5 PVP 0 Ca to 0.625 PVP008	9	0.6 PVP	0 uM
14	1.28248	20230110 c963 2.5 PVP 0 Ca to 0.625 PVP008	9	0.6 PVP	0 uM
15	1.27427	20230110 c963 2.5 PVP 0 Ca to 0.625 PVP008	9	0.6 PVP	0 uM
0	1	20230110 c963 2.5 PVP 0 Ca to 0.625 PVP010	10	0.6 PVP	0 uM
1	0.995748	20230110 c963 2.5 PVP 0 Ca to 0.625 PVP010	10	0.6 PVP	0 uM
2	1.02898	20230110 c963 2.5 PVP 0 Ca to 0.625 PVP010	10	0.6 PVP	0 uM
3	1.02333	20230110 c963 2.5 PVP 0 Ca to 0.625 PVP010	10	0.6 PVP	0 uM
4	0.987209	20230110 c963 2.5 PVP 0 Ca to 0.625 PVP010	10	0.6 PVP	0 uM
5	1.1088	20230110 c963 2.5 PVP 0 Ca to 0.625 PVP010	10	0.6 PVP	0 uM
6	1.13193	20230110 c963 2.5 PVP 0 Ca to 0.625 PVP010	10	0.6 PVP	0 uM
7	1.13859	20230110 c963 2.5 PVP 0 Ca to 0.625 PVP010	10	0.6 PVP	0 uM
8	1.14114	20230110 c963 2.5 PVP 0 Ca to 0.625 PVP010	10	0.6 PVP	0 uM
9	1.15117	20230110 c963 2.5 PVP 0 Ca to 0.625 PVP010	10	0.6 PVP	0 uM
10	1.15027	20230110 c963 2.5 PVP 0 Ca to 0.625 PVP010	10	0.6 PVP	0 uM
11	1.14733	20230110 c963 2.5 PVP 0 Ca to 0.625 PVP010	10	0.6 PVP	0 uM
12	1.12643	20230110 c963 2.5 PVP 0 Ca to 0.625 PVP010	10	0.6 PVP	0 uM
13	1.15257	20230110 c963 2.5 PVP 0 Ca to 0.625 PVP010	10	0.6 PVP	0 uM
14	1.15969	20230110 c963 2.5 PVP 0 Ca to 0.625 PVP010	10	0.6 PVP	0 uM
15	1.15487	20230110 c963 2.5 PVP 0 Ca to 0.625 PVP010	10	0.6 PVP	0 uM
0	1	20230110 c963 2.5 PVP 0 Ca to 0.625 PVP012	11	0.6 PVP	0 uM
1	0.985545	20230110 c963 2.5 PVP 0 Ca to 0.625 PVP012	11	0.6 PVP	0 uM
2	0.965319	20230110 c963 2.5 PVP 0 Ca to 0.625 PVP012	11	0.6 PVP	0 uM
3	0.987376	20230110 c963 2.5 PVP 0 Ca to 0.625 PVP012	11	0.6 PVP	0 uM
4	0.96623	20230110 c963 2.5 PVP 0 Ca to 0.625 PVP012	11	0.6 PVP	0 uM
5	1.2842	20230110 c963 2.5 PVP 0 Ca to 0.625 PVP012	11	0.6 PVP	0 uM
6	1.28397	20230110 c963 2.5 PVP 0 Ca to 0.625 PVP012	11	0.6 PVP	0 uM
7	1.34394	20230110 c963 2.5 PVP 0 Ca to 0.625 PVP012	11	0.6 PVP	0 uM
8	1.35053	20230110 c963 2.5 PVP 0 Ca to 0.625 PVP012	11	0.6 PVP	0 uM
9	1.35972	20230110 c963 2.5 PVP 0 Ca to 0.625 PVP012	11	0.6 PVP	0 uM
10	1.35672	20230110 c963 2.5 PVP 0 Ca to 0.625 PVP012	11	0.6 PVP	0 uM
11	1.35911	20230110 c963 2.5 PVP 0 Ca to 0.625 PVP012	11	0.6 PVP	0 uM
12	1.36956	20230110 c963 2.5 PVP 0 Ca to 0.625 PVP012	11	0.6 PVP	0 uM
13	1.35391	20230110 c963 2.5 PVP 0 Ca to 0.625 PVP012	11	0.6 PVP	0 uM
14	1.36541	20230110 c963 2.5 PVP 0 Ca to 0.625 PVP012	11	0.6 PVP	0 uM
15	1.35572	20230110 c963 2.5 PVP 0 Ca to 0.625 PVP012	11	0.6 PVP	0 uM
0	1	20230110 c963 2.5 PVP 0 Ca to 0.625 PVP012	12	0.6 PVP	0 uM
1	1.00078	20230110 c963 2.5 PVP 0 Ca to 0.625 PVP012	12	0.6 PVP	0 uM
2	0.999985	20230110 c963 2.5 PVP 0 Ca to 0.625 PVP012	12	0.6 PVP	0 uM
3	1.00665	20230110 c963 2.5 PVP 0 Ca to 0.625 PVP012	12	0.6 PVP	0 uM
4	1.00798	20230110 c963 2.5 PVP 0 Ca to 0.625 PVP012	12	0.6 PVP	0 uM
5	1.30264	20230110 c963 2.5 PVP 0 Ca to 0.625 PVP012	12	0.6 PVP	0 uM
6	1.29829	20230110 c963 2.5 PVP 0 Ca to 0.625 PVP012	12	0.6 PVP	0 uM
7	1.33868	20230110 c963 2.5 PVP 0 Ca to 0.625 PVP012	12	0.6 PVP	0 uM
8	1.45278	20230110 c963 2.5 PVP 0 Ca to 0.625 PVP012	12	0.6 PVP	0 uM
9	1.45944	20230110 c963 2.5 PVP 0 Ca to 0.625 PVP012	12	0.6 PVP	0 uM
10	1.46615	20230110 c963 2.5 PVP 0 Ca to 0.625 PVP012	12	0.6 PVP	0 uM
11	1.43897	20230110 c963 2.5 PVP 0 Ca to 0.625 PVP012	12	0.6 PVP	0 uM
12	1.41285	20230110 c963 2.5 PVP 0 Ca to 0.625 PVP012	12	0.6 PVP	0 uM
13	1.36312	20230110 c963 2.5 PVP 0 Ca to 0.625 PVP012	12	0.6 PVP	0 uM
14	1.32715	20230110 c963 2.5 PVP 0 Ca to 0.625 PVP012	12	0.6 PVP	0 uM
15	1.31817	20230110 c963 2.5 PVP 0 Ca to 0.625 PVP012	12	0.6 PVP	0 uM
0	1	20230110 c963 2.5 PVP 0 Ca to 0.625 PVP014	13	0.6 PVP	0 uM
1	0.984776	20230110 c963 2.5 PVP 0 Ca to 0.625 PVP014	13	0.6 PVP	0 uM
2	1.01358	20230110 c963 2.5 PVP 0 Ca to 0.625 PVP014	13	0.6 PVP	0 uM
3	1.00377	20230110 c963 2.5 PVP 0 Ca to 0.625 PVP014	13	0.6 PVP	0 uM
4	1.00549	20230110 c963 2.5 PVP 0 Ca to 0.625 PVP014	13	0.6 PVP	0 uM
5	1.31735	20230110 c963 2.5 PVP 0 Ca to 0.625 PVP014	13	0.6 PVP	0 uM
6	1.34348	20230110 c963 2.5 PVP 0 Ca to 0.625 PVP014	13	0.6 PVP	0 uM
7	1.35022	20230110 c963 2.5 PVP 0 Ca to 0.625 PVP014	13	0.6 PVP	0 uM
8	1.36608	20230110 c963 2.5 PVP 0 Ca to 0.625 PVP014	13	0.6 PVP	0 uM
9	1.35497	20230110 c963 2.5 PVP 0 Ca to 0.625 PVP014	13	0.6 PVP	0 uM
10	1.35433	20230110 c963 2.5 PVP 0 Ca to 0.625 PVP014	13	0.6 PVP	0 uM
11	1.33956	20230110 c963 2.5 PVP 0 Ca to 0.625 PVP014	13	0.6 PVP	0 uM
12	1.34602	20230110 c963 2.5 PVP 0 Ca to 0.625 PVP014	13	0.6 PVP	0 uM
13	1.31064	20230110 c963 2.5 PVP 0 Ca to 0.625 PVP014	13	0.6 PVP	0 uM
14	1.36172	20230110 c963 2.5 PVP 0 Ca to 0.625 PVP014	13	0.6 PVP	0 uM
15	1.3153	20230110 c963 2.5 PVP 0 Ca to 0.625 PVP014	13	0.6 PVP	0 uM
0	1	20230110 c963 2.5 PVP 0 Ca to 0.625 PVP014	14	0.6 PVP	0 uM
1	1.01137	20230110 c963 2.5 PVP 0 Ca to 0.625 PVP014	14	0.6 PVP	0 uM
2	1.01745	20230110 c963 2.5 PVP 0 Ca to 0.625 PVP014	14	0.6 PVP	0 uM
3	1.01906	20230110 c963 2.5 PVP 0 Ca to 0.625 PVP014	14	0.6 PVP	0 uM
4	0.986852	20230110 c963 2.5 PVP 0 Ca to 0.625 PVP014	14	0.6 PVP	0 uM
5	1.25492	20230110 c963 2.5 PVP 0 Ca to 0.625 PVP014	14	0.6 PVP	0 uM
6	1.27769	20230110 c963 2.5 PVP 0 Ca to 0.625 PVP014	14	0.6 PVP	0 uM
7	1.27252	20230110 c963 2.5 PVP 0 Ca to 0.625 PVP014	14	0.6 PVP	0 uM
8	1.26783	20230110 c963 2.5 PVP 0 Ca to 0.625 PVP014	14	0.6 PVP	0 uM
9	1.28315	20230110 c963 2.5 PVP 0 Ca to 0.625 PVP014	14	0.6 PVP	0 uM
10	1.26986	20230110 c963 2.5 PVP 0 Ca to 0.625 PVP014	14	0.6 PVP	0 uM
11	1.26908	20230110 c963 2.5 PVP 0 Ca to 0.625 PVP014	14	0.6 PVP	0 uM
12	1.27527	20230110 c963 2.5 PVP 0 Ca to 0.625 PVP014	14	0.6 PVP	0 uM
13	1.27727	20230110 c963 2.5 PVP 0 Ca to 0.625 PVP014	14	0.6 PVP	0 uM
14	1.28214	20230110 c963 2.5 PVP 0 Ca to 0.625 PVP014	14	0.6 PVP	0 uM
15	1.26631	20230110 c963 2.5 PVP 0 Ca to 0.625 PVP014	14	0.6 PVP	0 uM
0	1	20230111 c963 2.5 PVP 0 Ca to 0.625 PVP016	15	0.6 PVP	0 uM
1	1.05607	20230111 c963 2.5 PVP 0 Ca to 0.625 PVP016	15	0.6 PVP	0 uM
2	1.06176	20230111 c963 2.5 PVP 0 Ca to 0.625 PVP016	15	0.6 PVP	0 uM
3	1.06059	20230111 c963 2.5 PVP 0 Ca to 0.625 PVP016	15	0.6 PVP	0 uM
4	1.06842	20230111 c963 2.5 PVP 0 Ca to 0.625 PVP016	15	0.6 PVP	0 uM
5	1.23879	20230111 c963 2.5 PVP 0 Ca to 0.625 PVP016	15	0.6 PVP	0 uM
6	1.27059	20230111 c963 2.5 PVP 0 Ca to 0.625 PVP016	15	0.6 PVP	0 uM
7	1.3156	20230111 c963 2.5 PVP 0 Ca to 0.625 PVP016	15	0.6 PVP	0 uM
8	1.32646	20230111 c963 2.5 PVP 0 Ca to 0.625 PVP016	15	0.6 PVP	0 uM
9	1.31933	20230111 c963 2.5 PVP 0 Ca to 0.625 PVP016	15	0.6 PVP	0 uM
10	1.33111	20230111 c963 2.5 PVP 0 Ca to 0.625 PVP016	15	0.6 PVP	0 uM
11	1.32569	20230111 c963 2.5 PVP 0 Ca to 0.625 PVP016	15	0.6 PVP	0 uM
12	1.32503	20230111 c963 2.5 PVP 0 Ca to 0.625 PVP016	15	0.6 PVP	0 uM
13	1.33694	20230111 c963 2.5 PVP 0 Ca to 0.625 PVP016	15	0.6 PVP	0 uM
14	1.33136	20230111 c963 2.5 PVP 0 Ca to 0.625 PVP016	15	0.6 PVP	0 uM
15	1.33064	20230111 c963 2.5 PVP 0 Ca to 0.625 PVP016	15	0.6 PVP	0 uM
0	1	20230111 c963 2.5 PVP 0 Ca to 0.625 PVP018	16	0.6 PVP	0 uM
1	0.989612	20230111 c963 2.5 PVP 0 Ca to 0.625 PVP018	16	0.6 PVP	0 uM
2	0.985032	20230111 c963 2.5 PVP 0 Ca to 0.625 PVP018	16	0.6 PVP	0 uM
3	1.00048	20230111 c963 2.5 PVP 0 Ca to 0.625 PVP018	16	0.6 PVP	0 uM
4	0.998031	20230111 c963 2.5 PVP 0 Ca to 0.625 PVP018	16	0.6 PVP	0 uM
5	1.24389	20230111 c963 2.5 PVP 0 Ca to 0.625 PVP018	16	0.6 PVP	0 uM
6	1.26876	20230111 c963 2.5 PVP 0 Ca to 0.625 PVP018	16	0.6 PVP	0 uM
7	1.27673	20230111 c963 2.5 PVP 0 Ca to 0.625 PVP018	16	0.6 PVP	0 uM
8	1.26915	20230111 c963 2.5 PVP 0 Ca to 0.625 PVP018	16	0.6 PVP	0 uM
9	1.28465	20230111 c963 2.5 PVP 0 Ca to 0.625 PVP018	16	0.6 PVP	0 uM
10	1.28363	20230111 c963 2.5 PVP 0 Ca to 0.625 PVP018	16	0.6 PVP	0 uM
11	1.28261	20230111 c963 2.5 PVP 0 Ca to 0.625 PVP018	16	0.6 PVP	0 uM
12	1.29308	20230111 c963 2.5 PVP 0 Ca to 0.625 PVP018	16	0.6 PVP	0 uM
13	1.27987	20230111 c963 2.5 PVP 0 Ca to 0.625 PVP018	16	0.6 PVP	0 uM
14	1.27777	20230111 c963 2.5 PVP 0 Ca to 0.625 PVP018	16	0.6 PVP	0 uM
15	1.29593	20230111 c963 2.5 PVP 0 Ca to 0.625 PVP018	16	0.6 PVP	0 uM
0	1	20230111 c963 2.5 PVP 0 Ca to 0.625 PVP020	17	0.6 PVP	0 uM
1	1.00209	20230111 c963 2.5 PVP 0 Ca to 0.625 PVP020	17	0.6 PVP	0 uM
2	1.01302	20230111 c963 2.5 PVP 0 Ca to 0.625 PVP020	17	0.6 PVP	0 uM
3	0.998677	20230111 c963 2.5 PVP 0 Ca to 0.625 PVP020	17	0.6 PVP	0 uM
4	1.02143	20230111 c963 2.5 PVP 0 Ca to 0.625 PVP020	17	0.6 PVP	0 uM
5	1.33882	20230111 c963 2.5 PVP 0 Ca to 0.625 PVP020	17	0.6 PVP	0 uM
6	1.3661	20230111 c963 2.5 PVP 0 Ca to 0.625 PVP020	17	0.6 PVP	0 uM
7	1.35584	20230111 c963 2.5 PVP 0 Ca to 0.625 PVP020	17	0.6 PVP	0 uM
8	1.39417	20230111 c963 2.5 PVP 0 Ca to 0.625 PVP020	17	0.6 PVP	0 uM
9	1.38022	20230111 c963 2.5 PVP 0 Ca to 0.625 PVP020	17	0.6 PVP	0 uM
10	1.40497	20230111 c963 2.5 PVP 0 Ca to 0.625 PVP020	17	0.6 PVP	0 uM
11	1.39053	20230111 c963 2.5 PVP 0 Ca to 0.625 PVP020	17	0.6 PVP	0 uM
12	1.39482	20230111 c963 2.5 PVP 0 Ca to 0.625 PVP020	17	0.6 PVP	0 uM
13	1.41184	20230111 c963 2.5 PVP 0 Ca to 0.625 PVP020	17	0.6 PVP	0 uM
14	1.43368	20230111 c963 2.5 PVP 0 Ca to 0.625 PVP020	17	0.6 PVP	0 uM
15	1.4339	20230111 c963 2.5 PVP 0 Ca to 0.625 PVP020	17	0.6 PVP	0 uM
0	1	20230111 c963 2.5 PVP 0 Ca to 0.625 PVP022	18	0.6 PVP	0 uM
1	0.94892	20230111 c963 2.5 PVP 0 Ca to 0.625 PVP022	18	0.6 PVP	0 uM
2	0.97995	20230111 c963 2.5 PVP 0 Ca to 0.625 PVP022	18	0.6 PVP	0 uM
3	0.939338	20230111 c963 2.5 PVP 0 Ca to 0.625 PVP022	18	0.6 PVP	0 uM
4	0.965414	20230111 c963 2.5 PVP 0 Ca to 0.625 PVP022	18	0.6 PVP	0 uM
5	1.22113	20230111 c963 2.5 PVP 0 Ca to 0.625 PVP022	18	0.6 PVP	0 uM
6	1.33288	20230111 c963 2.5 PVP 0 Ca to 0.625 PVP022	18	0.6 PVP	0 uM
7	1.29893	20230111 c963 2.5 PVP 0 Ca to 0.625 PVP022	18	0.6 PVP	0 uM
8	1.32509	20230111 c963 2.5 PVP 0 Ca to 0.625 PVP022	18	0.6 PVP	0 uM
9	1.32209	20230111 c963 2.5 PVP 0 Ca to 0.625 PVP022	18	0.6 PVP	0 uM
10	1.33053	20230111 c963 2.5 PVP 0 Ca to 0.625 PVP022	18	0.6 PVP	0 uM
11	1.30612	20230111 c963 2.5 PVP 0 Ca to 0.625 PVP022	18	0.6 PVP	0 uM
12	1.30072	20230111 c963 2.5 PVP 0 Ca to 0.625 PVP022	18	0.6 PVP	0 uM
13	1.24824	20230111 c963 2.5 PVP 0 Ca to 0.625 PVP022	18	0.6 PVP	0 uM
14	1.24727	20230111 c963 2.5 PVP 0 Ca to 0.625 PVP022	18	0.6 PVP	0 uM
15	1.25438	20230111 c963 2.5 PVP 0 Ca to 0.625 PVP022	18	0.6 PVP	0 uM
0	1	20230111 c963 2.5 PVP 0 Ca to 0.625 PVP022	19	0.6 PVP	0 uM
1	0.989963	20230111 c963 2.5 PVP 0 Ca to 0.625 PVP022	19	0.6 PVP	0 uM
2	0.975016	20230111 c963 2.5 PVP 0 Ca to 0.625 PVP022	19	0.6 PVP	0 uM
3	0.991162	20230111 c963 2.5 PVP 0 Ca to 0.625 PVP022	19	0.6 PVP	0 uM
4	1.00656	20230111 c963 2.5 PVP 0 Ca to 0.625 PVP022	19	0.6 PVP	0 uM
5	1.29924	20230111 c963 2.5 PVP 0 Ca to 0.625 PVP022	19	0.6 PVP	0 uM
6	1.35408	20230111 c963 2.5 PVP 0 Ca to 0.625 PVP022	19	0.6 PVP	0 uM
7	1.36134	20230111 c963 2.5 PVP 0 Ca to 0.625 PVP022	19	0.6 PVP	0 uM
8	1.38156	20230111 c963 2.5 PVP 0 Ca to 0.625 PVP022	19	0.6 PVP	0 uM
9	1.34843	20230111 c963 2.5 PVP 0 Ca to 0.625 PVP022	19	0.6 PVP	0 uM
10	1.33812	20230111 c963 2.5 PVP 0 Ca to 0.625 PVP022	19	0.6 PVP	0 uM
11	1.30905	20230111 c963 2.5 PVP 0 Ca to 0.625 PVP022	19	0.6 PVP	0 uM
12	1.28135	20230111 c963 2.5 PVP 0 Ca to 0.625 PVP022	19	0.6 PVP	0 uM
13	1.27935	20230111 c963 2.5 PVP 0 Ca to 0.625 PVP022	19	0.6 PVP	0 uM
14	1.27578	20230111 c963 2.5 PVP 0 Ca to 0.625 PVP022	19	0.6 PVP	0 uM
15	1.27359	20230111 c963 2.5 PVP 0 Ca to 0.625 PVP022	19	0.6 PVP	0 uM
0	1	20230111 c963 2.5 PVP 0 Ca to 0.625 PVP024	20	0.6 PVP	0 uM
1	1.01367	20230111 c963 2.5 PVP 0 Ca to 0.625 PVP024	20	0.6 PVP	0 uM
2	1.00982	20230111 c963 2.5 PVP 0 Ca to 0.625 PVP024	20	0.6 PVP	0 uM
3	1.03159	20230111 c963 2.5 PVP 0 Ca to 0.625 PVP024	20	0.6 PVP	0 uM
4	1.05238	20230111 c963 2.5 PVP 0 Ca to 0.625 PVP024	20	0.6 PVP	0 uM
5	1.2556	20230111 c963 2.5 PVP 0 Ca to 0.625 PVP024	20	0.6 PVP	0 uM
6	1.34978	20230111 c963 2.5 PVP 0 Ca to 0.625 PVP024	20	0.6 PVP	0 uM
7	1.3546	20230111 c963 2.5 PVP 0 Ca to 0.625 PVP024	20	0.6 PVP	0 uM
8	1.39749	20230111 c963 2.5 PVP 0 Ca to 0.625 PVP024	20	0.6 PVP	0 uM
9	1.36985	20230111 c963 2.5 PVP 0 Ca to 0.625 PVP024	20	0.6 PVP	0 uM
10	1.39682	20230111 c963 2.5 PVP 0 Ca to 0.625 PVP024	20	0.6 PVP	0 uM
11	1.40832	20230111 c963 2.5 PVP 0 Ca to 0.625 PVP024	20	0.6 PVP	0 uM
12	1.40716	20230111 c963 2.5 PVP 0 Ca to 0.625 PVP024	20	0.6 PVP	0 uM
13	1.34119	20230111 c963 2.5 PVP 0 Ca to 0.625 PVP024	20	0.6 PVP	0 uM
14	1.37603	20230111 c963 2.5 PVP 0 Ca to 0.625 PVP024	20	0.6 PVP	0 uM
15	1.32137	20230111 c963 2.5 PVP 0 Ca to 0.625 PVP024	20	0.6 PVP	0 uM
0	1	20230111 c963 2.5 PVP 0 Ca to 0.625 PVP024	21	0.6 PVP	0 uM
1	1.03092	20230111 c963 2.5 PVP 0 Ca to 0.625 PVP024	21	0.6 PVP	0 uM
2	1.01235	20230111 c963 2.5 PVP 0 Ca to 0.625 PVP024	21	0.6 PVP	0 uM
3	0.980879	20230111 c963 2.5 PVP 0 Ca to 0.625 PVP024	21	0.6 PVP	0 uM
4	1.01838	20230111 c963 2.5 PVP 0 Ca to 0.625 PVP024	21	0.6 PVP	0 uM
5	1.29976	20230111 c963 2.5 PVP 0 Ca to 0.625 PVP024	21	0.6 PVP	0 uM
6	1.37625	20230111 c963 2.5 PVP 0 Ca to 0.625 PVP024	21	0.6 PVP	0 uM
7	1.41893	20230111 c963 2.5 PVP 0 Ca to 0.625 PVP024	21	0.6 PVP	0 uM
8	1.40639	20230111 c963 2.5 PVP 0 Ca to 0.625 PVP024	21	0.6 PVP	0 uM
9	1.4199	20230111 c963 2.5 PVP 0 Ca to 0.625 PVP024	21	0.6 PVP	0 uM
10	1.34543	20230111 c963 2.5 PVP 0 Ca to 0.625 PVP024	21	0.6 PVP	0 uM
11	1.37926	20230111 c963 2.5 PVP 0 Ca to 0.625 PVP024	21	0.6 PVP	0 uM
12	1.32416	20230111 c963 2.5 PVP 0 Ca to 0.625 PVP024	21	0.6 PVP	0 uM
13	1.32523	20230111 c963 2.5 PVP 0 Ca to 0.625 PVP024	21	0.6 PVP	0 uM
14	1.46591	20230111 c963 2.5 PVP 0 Ca to 0.625 PVP024	21	0.6 PVP	0 uM
15	1.47594	20230111 c963 2.5 PVP 0 Ca to 0.625 PVP024	21	0.6 PVP	0 uM
0	1	20230114 c963 2.5 PVP 0 Ca to 0.625 PVP027	22	0.6 PVP	0 uM
1	0.989957	20230114 c963 2.5 PVP 0 Ca to 0.625 PVP027	22	0.6 PVP	0 uM
2	0.988585	20230114 c963 2.5 PVP 0 Ca to 0.625 PVP027	22	0.6 PVP	0 uM
3	0.98027	20230114 c963 2.5 PVP 0 Ca to 0.625 PVP027	22	0.6 PVP	0 uM
4	0.989796	20230114 c963 2.5 PVP 0 Ca to 0.625 PVP027	22	0.6 PVP	0 uM
5	1.10051	20230114 c963 2.5 PVP 0 Ca to 0.625 PVP027	22	0.6 PVP	0 uM
6	1.16925	20230114 c963 2.5 PVP 0 Ca to 0.625 PVP027	22	0.6 PVP	0 uM
7	1.1703	20230114 c963 2.5 PVP 0 Ca to 0.625 PVP027	22	0.6 PVP	0 uM
8	1.17264	20230114 c963 2.5 PVP 0 Ca to 0.625 PVP027	22	0.6 PVP	0 uM
9	1.17232	20230114 c963 2.5 PVP 0 Ca to 0.625 PVP027	22	0.6 PVP	0 uM
10	1.15513	20230114 c963 2.5 PVP 0 Ca to 0.625 PVP027	22	0.6 PVP	0 uM
11	1.15837	20230114 c963 2.5 PVP 0 Ca to 0.625 PVP027	22	0.6 PVP	0 uM
12	1.14913	20230114 c963 2.5 PVP 0 Ca to 0.625 PVP027	22	0.6 PVP	0 uM
13	1.1448	20230114 c963 2.5 PVP 0 Ca to 0.625 PVP027	22	0.6 PVP	0 uM
14	1.15597	20230114 c963 2.5 PVP 0 Ca to 0.625 PVP027	22	0.6 PVP	0 uM
15	1.14466	20230114 c963 2.5 PVP 0 Ca to 0.625 PVP027	22	0.6 PVP	0 uM
0	1	20230114 c963 2.5 PVP 0 Ca to 0.625 PVP029	23	0.6 PVP	0 uM
1	0.99987	20230114 c963 2.5 PVP 0 Ca to 0.625 PVP029	23	0.6 PVP	0 uM
2	1.01482	20230114 c963 2.5 PVP 0 Ca to 0.625 PVP029	23	0.6 PVP	0 uM
3	1.01533	20230114 c963 2.5 PVP 0 Ca to 0.625 PVP029	23	0.6 PVP	0 uM
4	1.00361	20230114 c963 2.5 PVP 0 Ca to 0.625 PVP029	23	0.6 PVP	0 uM
5	0.998494	20230114 c963 2.5 PVP 0 Ca to 0.625 PVP029	23	0.6 PVP	0 uM
6	1.01402	20230114 c963 2.5 PVP 0 Ca to 0.625 PVP029	23	0.6 PVP	0 uM
7	1.04006	20230114 c963 2.5 PVP 0 Ca to 0.625 PVP029	23	0.6 PVP	0 uM
8	1.05786	20230114 c963 2.5 PVP 0 Ca to 0.625 PVP029	23	0.6 PVP	0 uM
9	1.0793	20230114 c963 2.5 PVP 0 Ca to 0.625 PVP029	23	0.6 PVP	0 uM
10	1.07827	20230114 c963 2.5 PVP 0 Ca to 0.625 PVP029	23	0.6 PVP	0 uM
11	1.10011	20230114 c963 2.5 PVP 0 Ca to 0.625 PVP029	23	0.6 PVP	0 uM
12	1.1283	20230114 c963 2.5 PVP 0 Ca to 0.625 PVP029	23	0.6 PVP	0 uM
13	1.14141	20230114 c963 2.5 PVP 0 Ca to 0.625 PVP029	23	0.6 PVP	0 uM
14	1.15818	20230114 c963 2.5 PVP 0 Ca to 0.625 PVP029	23	0.6 PVP	0 uM
15	1.16454	20230114 c963 2.5 PVP 0 Ca to 0.625 PVP029	23	0.6 PVP	0 uM
0	1	20230114 c963 2.5 PVP 0 Ca to 0.625 PVP031	24	0.6 PVP	0 uM
1	0.989845	20230114 c963 2.5 PVP 0 Ca to 0.625 PVP031	24	0.6 PVP	0 uM
2	0.990841	20230114 c963 2.5 PVP 0 Ca to 0.625 PVP031	24	0.6 PVP	0 uM
3	0.995501	20230114 c963 2.5 PVP 0 Ca to 0.625 PVP031	24	0.6 PVP	0 uM
4	0.9971	20230114 c963 2.5 PVP 0 Ca to 0.625 PVP031	24	0.6 PVP	0 uM
5	1.02129	20230114 c963 2.5 PVP 0 Ca to 0.625 PVP031	24	0.6 PVP	0 uM
6	1.02792	20230114 c963 2.5 PVP 0 Ca to 0.625 PVP031	24	0.6 PVP	0 uM
7	1.02385	20230114 c963 2.5 PVP 0 Ca to 0.625 PVP031	24	0.6 PVP	0 uM
8	1.02217	20230114 c963 2.5 PVP 0 Ca to 0.625 PVP031	24	0.6 PVP	0 uM
9	1.02186	20230114 c963 2.5 PVP 0 Ca to 0.625 PVP031	24	0.6 PVP	0 uM
10	1.0208	20230114 c963 2.5 PVP 0 Ca to 0.625 PVP031	24	0.6 PVP	0 uM
11	1.01672	20230114 c963 2.5 PVP 0 Ca to 0.625 PVP031	24	0.6 PVP	0 uM
12	1.01695	20230114 c963 2.5 PVP 0 Ca to 0.625 PVP031	24	0.6 PVP	0 uM
13	1.01247	20230114 c963 2.5 PVP 0 Ca to 0.625 PVP031	24	0.6 PVP	0 uM
14	1.02302	20230114 c963 2.5 PVP 0 Ca to 0.625 PVP031	24	0.6 PVP	0 uM
15	1.03126	20230114 c963 2.5 PVP 0 Ca to 0.625 PVP031	24	0.6 PVP	0 uM
0	1	20230114 c963 2.5 PVP 0 Ca to 0.625 PVP033	25	0.6 PVP	0 uM
1	0.993913	20230114 c963 2.5 PVP 0 Ca to 0.625 PVP033	25	0.6 PVP	0 uM
2	1.0026	20230114 c963 2.5 PVP 0 Ca to 0.625 PVP033	25	0.6 PVP	0 uM
3	0.996776	20230114 c963 2.5 PVP 0 Ca to 0.625 PVP033	25	0.6 PVP	0 uM
4	0.965527	20230114 c963 2.5 PVP 0 Ca to 0.625 PVP033	25	0.6 PVP	0 uM
5	1.36425	20230114 c963 2.5 PVP 0 Ca to 0.625 PVP033	25	0.6 PVP	0 uM
6	1.43118	20230114 c963 2.5 PVP 0 Ca to 0.625 PVP033	25	0.6 PVP	0 uM
7	1.47382	20230114 c963 2.5 PVP 0 Ca to 0.625 PVP033	25	0.6 PVP	0 uM
8	1.50282	20230114 c963 2.5 PVP 0 Ca to 0.625 PVP033	25	0.6 PVP	0 uM
9	1.51013	20230114 c963 2.5 PVP 0 Ca to 0.625 PVP033	25	0.6 PVP	0 uM
10	1.55214	20230114 c963 2.5 PVP 0 Ca to 0.625 PVP033	25	0.6 PVP	0 uM
11	1.55298	20230114 c963 2.5 PVP 0 Ca to 0.625 PVP033	25	0.6 PVP	0 uM
12	1.55405	20230114 c963 2.5 PVP 0 Ca to 0.625 PVP033	25	0.6 PVP	0 uM
13	1.56202	20230114 c963 2.5 PVP 0 Ca to 0.625 PVP033	25	0.6 PVP	0 uM
14	1.57277	20230114 c963 2.5 PVP 0 Ca to 0.625 PVP033	25	0.6 PVP	0 uM
15	1.58395	20230114 c963 2.5 PVP 0 Ca to 0.625 PVP033	25	0.6 PVP	0 uM
0	1	20230114 c963 2.5 PVP 0 Ca to 0.625 PVP035	26	0.6 PVP	0 uM
1	0.992754	20230114 c963 2.5 PVP 0 Ca to 0.625 PVP035	26	0.6 PVP	0 uM
2	0.992088	20230114 c963 2.5 PVP 0 Ca to 0.625 PVP035	26	0.6 PVP	0 uM
3	0.995488	20230114 c963 2.5 PVP 0 Ca to 0.625 PVP035	26	0.6 PVP	0 uM
4	0.980152	20230114 c963 2.5 PVP 0 Ca to 0.625 PVP035	26	0.6 PVP	0 uM
5	1.11369	20230114 c963 2.5 PVP 0 Ca to 0.625 PVP035	26	0.6 PVP	0 uM
6	1.11745	20230114 c963 2.5 PVP 0 Ca to 0.625 PVP035	26	0.6 PVP	0 uM
7	1.14976	20230114 c963 2.5 PVP 0 Ca to 0.625 PVP035	26	0.6 PVP	0 uM
8	1.15779	20230114 c963 2.5 PVP 0 Ca to 0.625 PVP035	26	0.6 PVP	0 uM
9	1.12439	20230114 c963 2.5 PVP 0 Ca to 0.625 PVP035	26	0.6 PVP	0 uM
10	1.14729	20230114 c963 2.5 PVP 0 Ca to 0.625 PVP035	26	0.6 PVP	0 uM
11	1.13072	20230114 c963 2.5 PVP 0 Ca to 0.625 PVP035	26	0.6 PVP	0 uM
12	1.12474	20230114 c963 2.5 PVP 0 Ca to 0.625 PVP035	26	0.6 PVP	0 uM
13	1.10637	20230114 c963 2.5 PVP 0 Ca to 0.625 PVP035	26	0.6 PVP	0 uM
14	1.11262	20230114 c963 2.5 PVP 0 Ca to 0.625 PVP035	26	0.6 PVP	0 uM
15	1.09496	20230114 c963 2.5 PVP 0 Ca to 0.625 PVP035	26	0.6 PVP	0 uM
0	1	20221213 Shock C963 0 Ca2+ 10 EGTA 2.5 PVP	1	0 PVP	0 uM
1	0.996395	20221213 Shock C963 0 Ca2+ 10 EGTA 2.5 PVP	1	0 PVP	0 uM
2	1.00286	20221213 Shock C963 0 Ca2+ 10 EGTA 2.5 PVP	1	0 PVP	0 uM
3	1.01367	20221213 Shock C963 0 Ca2+ 10 EGTA 2.5 PVP	1	0 PVP	0 uM
4	1.00981	20221213 Shock C963 0 Ca2+ 10 EGTA 2.5 PVP	1	0 PVP	0 uM
5	1.49817	20221213 Shock C963 0 Ca2+ 10 EGTA 2.5 PVP	1	0 PVP	0 uM
6	1.55585	20221213 Shock C963 0 Ca2+ 10 EGTA 2.5 PVP	1	0 PVP	0 uM
7	1.60693	20221213 Shock C963 0 Ca2+ 10 EGTA 2.5 PVP	1	0 PVP	0 uM
8	1.66552	20221213 Shock C963 0 Ca2+ 10 EGTA 2.5 PVP	1	0 PVP	0 uM
9	1.6589	20221213 Shock C963 0 Ca2+ 10 EGTA 2.5 PVP	1	0 PVP	0 uM
10	1.61678	20221213 Shock C963 0 Ca2+ 10 EGTA 2.5 PVP	1	0 PVP	0 uM
11	1.69112	20221213 Shock C963 0 Ca2+ 10 EGTA 2.5 PVP	1	0 PVP	0 uM
12	1.66528	20221213 Shock C963 0 Ca2+ 10 EGTA 2.5 PVP	1	0 PVP	0 uM
13	1.69524	20221213 Shock C963 0 Ca2+ 10 EGTA 2.5 PVP	1	0 PVP	0 uM
14	1.69302	20221213 Shock C963 0 Ca2+ 10 EGTA 2.5 PVP	1	0 PVP	0 uM
15	1.68751	20221213 Shock C963 0 Ca2+ 10 EGTA 2.5 PVP	1	0 PVP	0 uM
0	1	20221218 C963 0 Ca 2.5 PVP to 0 PVP001	2	0 PVP	0 uM
1	1.01537	20221218 C963 0 Ca 2.5 PVP to 0 PVP001	2	0 PVP	0 uM
2	1.02004	20221218 C963 0 Ca 2.5 PVP to 0 PVP001	2	0 PVP	0 uM
3	0.999824	20221218 C963 0 Ca 2.5 PVP to 0 PVP001	2	0 PVP	0 uM
4	1.01237	20221218 C963 0 Ca 2.5 PVP to 0 PVP001	2	0 PVP	0 uM
5	1.24994	20221218 C963 0 Ca 2.5 PVP to 0 PVP001	2	0 PVP	0 uM
6	1.39954	20221218 C963 0 Ca 2.5 PVP to 0 PVP001	2	0 PVP	0 uM
7	1.3565	20221218 C963 0 Ca 2.5 PVP to 0 PVP001	2	0 PVP	0 uM
8	1.34614	20221218 C963 0 Ca 2.5 PVP to 0 PVP001	2	0 PVP	0 uM
9	1.42137	20221218 C963 0 Ca 2.5 PVP to 0 PVP001	2	0 PVP	0 uM
10	1.3839	20221218 C963 0 Ca 2.5 PVP to 0 PVP001	2	0 PVP	0 uM
11	1.37691	20221218 C963 0 Ca 2.5 PVP to 0 PVP001	2	0 PVP	0 uM
12	1.46753	20221218 C963 0 Ca 2.5 PVP to 0 PVP001	2	0 PVP	0 uM
13	1.47458	20221218 C963 0 Ca 2.5 PVP to 0 PVP001	2	0 PVP	0 uM
14	1.38714	20221218 C963 0 Ca 2.5 PVP to 0 PVP001	2	0 PVP	0 uM
15	1.40946	20221218 C963 0 Ca 2.5 PVP to 0 PVP001	2	0 PVP	0 uM
0	1	20221218 c963 0 Ca 2.5 PVP to 0 PVP005	3	0 PVP	0 uM
1	0.994822	20221218 c963 0 Ca 2.5 PVP to 0 PVP005	3	0 PVP	0 uM
2	1.00071	20221218 c963 0 Ca 2.5 PVP to 0 PVP005	3	0 PVP	0 uM
3	0.992657	20221218 c963 0 Ca 2.5 PVP to 0 PVP005	3	0 PVP	0 uM
4	0.988629	20221218 c963 0 Ca 2.5 PVP to 0 PVP005	3	0 PVP	0 uM
5	1.33052	20221218 c963 0 Ca 2.5 PVP to 0 PVP005	3	0 PVP	0 uM
6	1.38264	20221218 c963 0 Ca 2.5 PVP to 0 PVP005	3	0 PVP	0 uM
7	1.3966	20221218 c963 0 Ca 2.5 PVP to 0 PVP005	3	0 PVP	0 uM
8	1.41394	20221218 c963 0 Ca 2.5 PVP to 0 PVP005	3	0 PVP	0 uM
9	1.42112	20221218 c963 0 Ca 2.5 PVP to 0 PVP005	3	0 PVP	0 uM
10	1.40263	20221218 c963 0 Ca 2.5 PVP to 0 PVP005	3	0 PVP	0 uM
11	1.43763	20221218 c963 0 Ca 2.5 PVP to 0 PVP005	3	0 PVP	0 uM
12	1.42364	20221218 c963 0 Ca 2.5 PVP to 0 PVP005	3	0 PVP	0 uM
13	1.43773	20221218 c963 0 Ca 2.5 PVP to 0 PVP005	3	0 PVP	0 uM
14	1.45288	20221218 c963 0 Ca 2.5 PVP to 0 PVP005	3	0 PVP	0 uM
15	1.4572	20221218 c963 0 Ca 2.5 PVP to 0 PVP005	3	0 PVP	0 uM
0	1	20221218 c963 0 Ca 2.5 PVP to 0 PVP009	4	0 PVP	0 uM
1	1.10342	20221218 c963 0 Ca 2.5 PVP to 0 PVP009	4	0 PVP	0 uM
2	1.11945	20221218 c963 0 Ca 2.5 PVP to 0 PVP009	4	0 PVP	0 uM
3	1.10238	20221218 c963 0 Ca 2.5 PVP to 0 PVP009	4	0 PVP	0 uM
4	1.09046	20221218 c963 0 Ca 2.5 PVP to 0 PVP009	4	0 PVP	0 uM
5	1.55296	20221218 c963 0 Ca 2.5 PVP to 0 PVP009	4	0 PVP	0 uM
6	1.59468	20221218 c963 0 Ca 2.5 PVP to 0 PVP009	4	0 PVP	0 uM
7	1.62542	20221218 c963 0 Ca 2.5 PVP to 0 PVP009	4	0 PVP	0 uM
8	1.6726	20221218 c963 0 Ca 2.5 PVP to 0 PVP009	4	0 PVP	0 uM
9	1.65766	20221218 c963 0 Ca 2.5 PVP to 0 PVP009	4	0 PVP	0 uM
10	1.60561	20221218 c963 0 Ca 2.5 PVP to 0 PVP009	4	0 PVP	0 uM
11	1.62741	20221218 c963 0 Ca 2.5 PVP to 0 PVP009	4	0 PVP	0 uM
12	1.64302	20221218 c963 0 Ca 2.5 PVP to 0 PVP009	4	0 PVP	0 uM
13	1.65837	20221218 c963 0 Ca 2.5 PVP to 0 PVP009	4	0 PVP	0 uM
14	1.65423	20221218 c963 0 Ca 2.5 PVP to 0 PVP009	4	0 PVP	0 uM
15	1.66621	20221218 c963 0 Ca 2.5 PVP to 0 PVP009	4	0 PVP	0 uM
0	1	20221218 C963 0 Ca 2.5 PVP to 0 PVP013	5	0 PVP	0 uM
1	1.0156	20221218 C963 0 Ca 2.5 PVP to 0 PVP013	5	0 PVP	0 uM
2	1.01252	20221218 C963 0 Ca 2.5 PVP to 0 PVP013	5	0 PVP	0 uM
3	1.0173	20221218 C963 0 Ca 2.5 PVP to 0 PVP013	5	0 PVP	0 uM
4	1.00446	20221218 C963 0 Ca 2.5 PVP to 0 PVP013	5	0 PVP	0 uM
5	1.38815	20221218 C963 0 Ca 2.5 PVP to 0 PVP013	5	0 PVP	0 uM
6	1.32359	20221218 C963 0 Ca 2.5 PVP to 0 PVP013	5	0 PVP	0 uM
7	1.46488	20221218 C963 0 Ca 2.5 PVP to 0 PVP013	5	0 PVP	0 uM
8	1.45364	20221218 C963 0 Ca 2.5 PVP to 0 PVP013	5	0 PVP	0 uM
9	1.46267	20221218 C963 0 Ca 2.5 PVP to 0 PVP013	5	0 PVP	0 uM
10	1.51259	20221218 C963 0 Ca 2.5 PVP to 0 PVP013	5	0 PVP	0 uM
11	1.49001	20221218 C963 0 Ca 2.5 PVP to 0 PVP013	5	0 PVP	0 uM
12	1.52214	20221218 C963 0 Ca 2.5 PVP to 0 PVP013	5	0 PVP	0 uM
13	1.51797	20221218 C963 0 Ca 2.5 PVP to 0 PVP013	5	0 PVP	0 uM
14	1.51217	20221218 C963 0 Ca 2.5 PVP to 0 PVP013	5	0 PVP	0 uM
15	1.52087	20221218 C963 0 Ca 2.5 PVP to 0 PVP013	5	0 PVP	0 uM
0	1	20221218 C963 0 Ca 2.5 PVP to 0 PVP015	6	0 PVP	0 uM
1	0.987161	20221218 C963 0 Ca 2.5 PVP to 0 PVP015	6	0 PVP	0 uM
2	0.925259	20221218 C963 0 Ca 2.5 PVP to 0 PVP015	6	0 PVP	0 uM
3	0.936539	20221218 C963 0 Ca 2.5 PVP to 0 PVP015	6	0 PVP	0 uM
4	0.935	20221218 C963 0 Ca 2.5 PVP to 0 PVP015	6	0 PVP	0 uM
5	1.17563	20221218 C963 0 Ca 2.5 PVP to 0 PVP015	6	0 PVP	0 uM
6	1.19233	20221218 C963 0 Ca 2.5 PVP to 0 PVP015	6	0 PVP	0 uM
7	1.19057	20221218 C963 0 Ca 2.5 PVP to 0 PVP015	6	0 PVP	0 uM
8	1.21422	20221218 C963 0 Ca 2.5 PVP to 0 PVP015	6	0 PVP	0 uM
9	1.20382	20221218 C963 0 Ca 2.5 PVP to 0 PVP015	6	0 PVP	0 uM
10	1.20409	20221218 C963 0 Ca 2.5 PVP to 0 PVP015	6	0 PVP	0 uM
11	1.27219	20221218 C963 0 Ca 2.5 PVP to 0 PVP015	6	0 PVP	0 uM
12	1.22301	20221218 C963 0 Ca 2.5 PVP to 0 PVP015	6	0 PVP	0 uM
13	1.22591	20221218 C963 0 Ca 2.5 PVP to 0 PVP015	6	0 PVP	0 uM
14	1.21072	20221218 C963 0 Ca 2.5 PVP to 0 PVP015	6	0 PVP	0 uM
15	1.20513	20221218 C963 0 Ca 2.5 PVP to 0 PVP015	6	0 PVP	0 uM
0	1	20221218 C963 0 Ca 2.5 PVP to 0 PVP017	7	0 PVP	0 uM
1	0.983292	20221218 C963 0 Ca 2.5 PVP to 0 PVP017	7	0 PVP	0 uM
2	0.986099	20221218 C963 0 Ca 2.5 PVP to 0 PVP017	7	0 PVP	0 uM
3	0.992178	20221218 C963 0 Ca 2.5 PVP to 0 PVP017	7	0 PVP	0 uM
4	1.00119	20221218 C963 0 Ca 2.5 PVP to 0 PVP017	7	0 PVP	0 uM
5	1.13926	20221218 C963 0 Ca 2.5 PVP to 0 PVP017	7	0 PVP	0 uM
6	1.14308	20221218 C963 0 Ca 2.5 PVP to 0 PVP017	7	0 PVP	0 uM
7	1.14459	20221218 C963 0 Ca 2.5 PVP to 0 PVP017	7	0 PVP	0 uM
8	1.1527	20221218 C963 0 Ca 2.5 PVP to 0 PVP017	7	0 PVP	0 uM
9	1.15668	20221218 C963 0 Ca 2.5 PVP to 0 PVP017	7	0 PVP	0 uM
10	1.15346	20221218 C963 0 Ca 2.5 PVP to 0 PVP017	7	0 PVP	0 uM
11	1.14905	20221218 C963 0 Ca 2.5 PVP to 0 PVP017	7	0 PVP	0 uM
12	1.13261	20221218 C963 0 Ca 2.5 PVP to 0 PVP017	7	0 PVP	0 uM
13	1.14734	20221218 C963 0 Ca 2.5 PVP to 0 PVP017	7	0 PVP	0 uM
14	1.13715	20221218 C963 0 Ca 2.5 PVP to 0 PVP017	7	0 PVP	0 uM
15	1.11336	20221218 C963 0 Ca 2.5 PVP to 0 PVP017	7	0 PVP	0 uM
0	1	20221218 C963 0 Ca 2.5 PVP to 0 PVP019	8	0 PVP	0 uM
1	1.00849	20221218 C963 0 Ca 2.5 PVP to 0 PVP019	8	0 PVP	0 uM
2	1.00499	20221218 C963 0 Ca 2.5 PVP to 0 PVP019	8	0 PVP	0 uM
3	0.987116	20221218 C963 0 Ca 2.5 PVP to 0 PVP019	8	0 PVP	0 uM
4	1.0201	20221218 C963 0 Ca 2.5 PVP to 0 PVP019	8	0 PVP	0 uM
5	1.19692	20221218 C963 0 Ca 2.5 PVP to 0 PVP019	8	0 PVP	0 uM
6	1.19369	20221218 C963 0 Ca 2.5 PVP to 0 PVP019	8	0 PVP	0 uM
7	1.1938	20221218 C963 0 Ca 2.5 PVP to 0 PVP019	8	0 PVP	0 uM
8	1.21805	20221218 C963 0 Ca 2.5 PVP to 0 PVP019	8	0 PVP	0 uM
9	1.22544	20221218 C963 0 Ca 2.5 PVP to 0 PVP019	8	0 PVP	0 uM
10	1.20805	20221218 C963 0 Ca 2.5 PVP to 0 PVP019	8	0 PVP	0 uM
11	1.18796	20221218 C963 0 Ca 2.5 PVP to 0 PVP019	8	0 PVP	0 uM
12	1.22039	20221218 C963 0 Ca 2.5 PVP to 0 PVP019	8	0 PVP	0 uM
13	1.21053	20221218 C963 0 Ca 2.5 PVP to 0 PVP019	8	0 PVP	0 uM
14	1.22892	20221218 C963 0 Ca 2.5 PVP to 0 PVP019	8	0 PVP	0 uM
15	1.23099	20221218 C963 0 Ca 2.5 PVP to 0 PVP019	8	0 PVP	0 uM
0	1	20221218 C963 0 Ca 2.5 PVP to 0 PVP020	9	0 PVP	0 uM
1	0.987192	20221218 C963 0 Ca 2.5 PVP to 0 PVP020	9	0 PVP	0 uM
2	0.993787	20221218 C963 0 Ca 2.5 PVP to 0 PVP020	9	0 PVP	0 uM
3	1.00236	20221218 C963 0 Ca 2.5 PVP to 0 PVP020	9	0 PVP	0 uM
4	1.00706	20221218 C963 0 Ca 2.5 PVP to 0 PVP020	9	0 PVP	0 uM
5	1.2595	20221218 C963 0 Ca 2.5 PVP to 0 PVP020	9	0 PVP	0 uM
6	1.27014	20221218 C963 0 Ca 2.5 PVP to 0 PVP020	9	0 PVP	0 uM
7	1.27697	20221218 C963 0 Ca 2.5 PVP to 0 PVP020	9	0 PVP	0 uM
8	1.24396	20221218 C963 0 Ca 2.5 PVP to 0 PVP020	9	0 PVP	0 uM
9	1.24298	20221218 C963 0 Ca 2.5 PVP to 0 PVP020	9	0 PVP	0 uM
10	1.24158	20221218 C963 0 Ca 2.5 PVP to 0 PVP020	9	0 PVP	0 uM
11	1.24659	20221218 C963 0 Ca 2.5 PVP to 0 PVP020	9	0 PVP	0 uM
12	1.24145	20221218 C963 0 Ca 2.5 PVP to 0 PVP020	9	0 PVP	0 uM
13	1.25045	20221218 C963 0 Ca 2.5 PVP to 0 PVP020	9	0 PVP	0 uM
14	1.2727	20221218 C963 0 Ca 2.5 PVP to 0 PVP020	9	0 PVP	0 uM
15	1.27656	20221218 C963 0 Ca 2.5 PVP to 0 PVP020	9	0 PVP	0 uM
0	1	20221221 C963 2.5 PVP 0 Ca to 0 PVP009	10	0 PVP	0 uM
1	0.997194	20221221 C963 2.5 PVP 0 Ca to 0 PVP009	10	0 PVP	0 uM
2	1.01134	20221221 C963 2.5 PVP 0 Ca to 0 PVP009	10	0 PVP	0 uM
3	1.0039	20221221 C963 2.5 PVP 0 Ca to 0 PVP009	10	0 PVP	0 uM
4	1.00111	20221221 C963 2.5 PVP 0 Ca to 0 PVP009	10	0 PVP	0 uM
5	1.40629	20221221 C963 2.5 PVP 0 Ca to 0 PVP009	10	0 PVP	0 uM
6	1.50431	20221221 C963 2.5 PVP 0 Ca to 0 PVP009	10	0 PVP	0 uM
7	1.56086	20221221 C963 2.5 PVP 0 Ca to 0 PVP009	10	0 PVP	0 uM
8	1.56118	20221221 C963 2.5 PVP 0 Ca to 0 PVP009	10	0 PVP	0 uM
9	1.59182	20221221 C963 2.5 PVP 0 Ca to 0 PVP009	10	0 PVP	0 uM
10	1.53847	20221221 C963 2.5 PVP 0 Ca to 0 PVP009	10	0 PVP	0 uM
11	1.55282	20221221 C963 2.5 PVP 0 Ca to 0 PVP009	10	0 PVP	0 uM
12	1.45021	20221221 C963 2.5 PVP 0 Ca to 0 PVP009	10	0 PVP	0 uM
13	1.40528	20221221 C963 2.5 PVP 0 Ca to 0 PVP009	10	0 PVP	0 uM
14	1.42725	20221221 C963 2.5 PVP 0 Ca to 0 PVP009	10	0 PVP	0 uM
15	1.44775	20221221 C963 2.5 PVP 0 Ca to 0 PVP009	10	0 PVP	0 uM
0	1	20221221 C963 2.5 PVP 0 Ca to 0 PVP022	11	0 PVP	0 uM
1	0.990575	20221221 C963 2.5 PVP 0 Ca to 0 PVP022	11	0 PVP	0 uM
2	0.995874	20221221 C963 2.5 PVP 0 Ca to 0 PVP022	11	0 PVP	0 uM
3	1.01824	20221221 C963 2.5 PVP 0 Ca to 0 PVP022	11	0 PVP	0 uM
4	1.016	20221221 C963 2.5 PVP 0 Ca to 0 PVP022	11	0 PVP	0 uM
5	1.28474	20221221 C963 2.5 PVP 0 Ca to 0 PVP022	11	0 PVP	0 uM
6	1.33691	20221221 C963 2.5 PVP 0 Ca to 0 PVP022	11	0 PVP	0 uM
7	1.36537	20221221 C963 2.5 PVP 0 Ca to 0 PVP022	11	0 PVP	0 uM
8	1.39059	20221221 C963 2.5 PVP 0 Ca to 0 PVP022	11	0 PVP	0 uM
9	1.41027	20221221 C963 2.5 PVP 0 Ca to 0 PVP022	11	0 PVP	0 uM
10	1.40727	20221221 C963 2.5 PVP 0 Ca to 0 PVP022	11	0 PVP	0 uM
11	1.44275	20221221 C963 2.5 PVP 0 Ca to 0 PVP022	11	0 PVP	0 uM
12	1.46176	20221221 C963 2.5 PVP 0 Ca to 0 PVP022	11	0 PVP	0 uM
13	1.46695	20221221 C963 2.5 PVP 0 Ca to 0 PVP022	11	0 PVP	0 uM
14	1.45581	20221221 C963 2.5 PVP 0 Ca to 0 PVP022	11	0 PVP	0 uM
15	1.46187	20221221 C963 2.5 PVP 0 Ca to 0 PVP022	11	0 PVP	0 uM
0	1	20221221 C963 2.5 PVP 0 Ca to 0 PVP022	12	0 PVP	0 uM
1	0.999358	20221221 C963 2.5 PVP 0 Ca to 0 PVP022	12	0 PVP	0 uM
2	1.00067	20221221 C963 2.5 PVP 0 Ca to 0 PVP022	12	0 PVP	0 uM
3	1.02774	20221221 C963 2.5 PVP 0 Ca to 0 PVP022	12	0 PVP	0 uM
4	1.00198	20221221 C963 2.5 PVP 0 Ca to 0 PVP022	12	0 PVP	0 uM
5	1.27434	20221221 C963 2.5 PVP 0 Ca to 0 PVP022	12	0 PVP	0 uM
6	1.32371	20221221 C963 2.5 PVP 0 Ca to 0 PVP022	12	0 PVP	0 uM
7	1.33909	20221221 C963 2.5 PVP 0 Ca to 0 PVP022	12	0 PVP	0 uM
8	1.34591	20221221 C963 2.5 PVP 0 Ca to 0 PVP022	12	0 PVP	0 uM
9	1.35804	20221221 C963 2.5 PVP 0 Ca to 0 PVP022	12	0 PVP	0 uM
10	1.37007	20221221 C963 2.5 PVP 0 Ca to 0 PVP022	12	0 PVP	0 uM
11	1.38898	20221221 C963 2.5 PVP 0 Ca to 0 PVP022	12	0 PVP	0 uM
12	1.40597	20221221 C963 2.5 PVP 0 Ca to 0 PVP022	12	0 PVP	0 uM
13	1.41558	20221221 C963 2.5 PVP 0 Ca to 0 PVP022	12	0 PVP	0 uM
14	1.37776	20221221 C963 2.5 PVP 0 Ca to 0 PVP022	12	0 PVP	0 uM
15	1.37761	20221221 C963 2.5 PVP 0 Ca to 0 PVP022	12	0 PVP	0 uM
0	1	20221221 C963 2.5 PVP 0 Ca to 0 PVP024	13	0 PVP	0 uM
1	1.009	20221221 C963 2.5 PVP 0 Ca to 0 PVP024	13	0 PVP	0 uM
2	0.990416	20221221 C963 2.5 PVP 0 Ca to 0 PVP024	13	0 PVP	0 uM
3	1.02188	20221221 C963 2.5 PVP 0 Ca to 0 PVP024	13	0 PVP	0 uM
4	1.00719	20221221 C963 2.5 PVP 0 Ca to 0 PVP024	13	0 PVP	0 uM
5	1.30852	20221221 C963 2.5 PVP 0 Ca to 0 PVP024	13	0 PVP	0 uM
6	1.323	20221221 C963 2.5 PVP 0 Ca to 0 PVP024	13	0 PVP	0 uM
7	1.35632	20221221 C963 2.5 PVP 0 Ca to 0 PVP024	13	0 PVP	0 uM
8	1.3553	20221221 C963 2.5 PVP 0 Ca to 0 PVP024	13	0 PVP	0 uM
9	1.37141	20221221 C963 2.5 PVP 0 Ca to 0 PVP024	13	0 PVP	0 uM
10	1.37602	20221221 C963 2.5 PVP 0 Ca to 0 PVP024	13	0 PVP	0 uM
11	1.39253	20221221 C963 2.5 PVP 0 Ca to 0 PVP024	13	0 PVP	0 uM
12	1.39938	20221221 C963 2.5 PVP 0 Ca to 0 PVP024	13	0 PVP	0 uM
13	1.38824	20221221 C963 2.5 PVP 0 Ca to 0 PVP024	13	0 PVP	0 uM
14	1.40966	20221221 C963 2.5 PVP 0 Ca to 0 PVP024	13	0 PVP	0 uM
15	1.39233	20221221 C963 2.5 PVP 0 Ca to 0 PVP024	13	0 PVP	0 uM
0	1	20221221 C963 2.5 PVP 0 Ca to 0 PVP026	14	0 PVP	0 uM
1	1.01761	20221221 C963 2.5 PVP 0 Ca to 0 PVP026	14	0 PVP	0 uM
2	1.04147	20221221 C963 2.5 PVP 0 Ca to 0 PVP026	14	0 PVP	0 uM
3	1.03919	20221221 C963 2.5 PVP 0 Ca to 0 PVP026	14	0 PVP	0 uM
4	1.05549	20221221 C963 2.5 PVP 0 Ca to 0 PVP026	14	0 PVP	0 uM
5	1.38774	20221221 C963 2.5 PVP 0 Ca to 0 PVP026	14	0 PVP	0 uM
6	1.48685	20221221 C963 2.5 PVP 0 Ca to 0 PVP026	14	0 PVP	0 uM
7	1.57532	20221221 C963 2.5 PVP 0 Ca to 0 PVP026	14	0 PVP	0 uM
8	1.61071	20221221 C963 2.5 PVP 0 Ca to 0 PVP026	14	0 PVP	0 uM
9	1.6625	20221221 C963 2.5 PVP 0 Ca to 0 PVP026	14	0 PVP	0 uM
10	1.68063	20221221 C963 2.5 PVP 0 Ca to 0 PVP026	14	0 PVP	0 uM
11	1.7074	20221221 C963 2.5 PVP 0 Ca to 0 PVP026	14	0 PVP	0 uM
12	1.70896	20221221 C963 2.5 PVP 0 Ca to 0 PVP026	14	0 PVP	0 uM
13	1.74037	20221221 C963 2.5 PVP 0 Ca to 0 PVP026	14	0 PVP	0 uM
14	1.78189	20221221 C963 2.5 PVP 0 Ca to 0 PVP026	14	0 PVP	0 uM
15	1.76683	20221221 C963 2.5 PVP 0 Ca to 0 PVP026	14	0 PVP	0 uM
0	1	20221221 C963 2.5 PVP 0 Ca to 0 PVP028	15	0 PVP	0 uM
1	1.00883	20221221 C963 2.5 PVP 0 Ca to 0 PVP028	15	0 PVP	0 uM
2	1.00309	20221221 C963 2.5 PVP 0 Ca to 0 PVP028	15	0 PVP	0 uM
3	1.0179	20221221 C963 2.5 PVP 0 Ca to 0 PVP028	15	0 PVP	0 uM
4	1.02101	20221221 C963 2.5 PVP 0 Ca to 0 PVP028	15	0 PVP	0 uM
5	1.21379	20221221 C963 2.5 PVP 0 Ca to 0 PVP028	15	0 PVP	0 uM
6	1.24251	20221221 C963 2.5 PVP 0 Ca to 0 PVP028	15	0 PVP	0 uM
7	1.25078	20221221 C963 2.5 PVP 0 Ca to 0 PVP028	15	0 PVP	0 uM
8	1.2568	20221221 C963 2.5 PVP 0 Ca to 0 PVP028	15	0 PVP	0 uM
9	1.25162	20221221 C963 2.5 PVP 0 Ca to 0 PVP028	15	0 PVP	0 uM
10	1.26963	20221221 C963 2.5 PVP 0 Ca to 0 PVP028	15	0 PVP	0 uM
11	1.27456	20221221 C963 2.5 PVP 0 Ca to 0 PVP028	15	0 PVP	0 uM
12	1.27519	20221221 C963 2.5 PVP 0 Ca to 0 PVP028	15	0 PVP	0 uM
13	1.26828	20221221 C963 2.5 PVP 0 Ca to 0 PVP028	15	0 PVP	0 uM
14	1.28961	20221221 C963 2.5 PVP 0 Ca to 0 PVP028	15	0 PVP	0 uM
15	1.29127	20221221 C963 2.5 PVP 0 Ca to 0 PVP028	15	0 PVP	0 uM
0	1	20221221 C963 2.5 PVP 0 Ca to 0 PVP028	16	0 PVP	0 uM
1	1.01431	20221221 C963 2.5 PVP 0 Ca to 0 PVP028	16	0 PVP	0 uM
2	1.01883	20221221 C963 2.5 PVP 0 Ca to 0 PVP028	16	0 PVP	0 uM
3	1.02569	20221221 C963 2.5 PVP 0 Ca to 0 PVP028	16	0 PVP	0 uM
4	1.03261	20221221 C963 2.5 PVP 0 Ca to 0 PVP028	16	0 PVP	0 uM
5	1.19061	20221221 C963 2.5 PVP 0 Ca to 0 PVP028	16	0 PVP	0 uM
6	1.20559	20221221 C963 2.5 PVP 0 Ca to 0 PVP028	16	0 PVP	0 uM
8	1.23898	20221221 C963 2.5 PVP 0 Ca to 0 PVP028	16	0 PVP	0 uM
9	1.25327	20221221 C963 2.5 PVP 0 Ca to 0 PVP028	16	0 PVP	0 uM
10	1.28072	20221221 C963 2.5 PVP 0 Ca to 0 PVP028	16	0 PVP	0 uM
11	1.26988	20221221 C963 2.5 PVP 0 Ca to 0 PVP028	16	0 PVP	0 uM
12	1.28484	20221221 C963 2.5 PVP 0 Ca to 0 PVP028	16	0 PVP	0 uM
13	1.31169	20221221 C963 2.5 PVP 0 Ca to 0 PVP028	16	0 PVP	0 uM
14	1.28375	20221221 C963 2.5 PVP 0 Ca to 0 PVP028	16	0 PVP	0 uM
15	1.30076	20221221 C963 2.5 PVP 0 Ca to 0 PVP028	16	0 PVP	0 uM
0	1	20221221 C963 2.5 PVP 0 Ca to 0 PVP030	17	0 PVP	0 uM
1	0.998125	20221221 C963 2.5 PVP 0 Ca to 0 PVP030	17	0 PVP	0 uM
2	0.996206	20221221 C963 2.5 PVP 0 Ca to 0 PVP030	17	0 PVP	0 uM
3	1.00625	20221221 C963 2.5 PVP 0 Ca to 0 PVP030	17	0 PVP	0 uM
4	0.993575	20221221 C963 2.5 PVP 0 Ca to 0 PVP030	17	0 PVP	0 uM
5	1.21548	20221221 C963 2.5 PVP 0 Ca to 0 PVP030	17	0 PVP	0 uM
6	1.30797	20221221 C963 2.5 PVP 0 Ca to 0 PVP030	17	0 PVP	0 uM
7	1.32919	20221221 C963 2.5 PVP 0 Ca to 0 PVP030	17	0 PVP	0 uM
8	1.4833	20221221 C963 2.5 PVP 0 Ca to 0 PVP030	17	0 PVP	0 uM
9	1.51678	20221221 C963 2.5 PVP 0 Ca to 0 PVP030	17	0 PVP	0 uM
10	1.53013	20221221 C963 2.5 PVP 0 Ca to 0 PVP030	17	0 PVP	0 uM
11	1.52113	20221221 C963 2.5 PVP 0 Ca to 0 PVP030	17	0 PVP	0 uM
12	1.54306	20221221 C963 2.5 PVP 0 Ca to 0 PVP030	17	0 PVP	0 uM
13	1.52545	20221221 C963 2.5 PVP 0 Ca to 0 PVP030	17	0 PVP	0 uM
14	1.54568	20221221 C963 2.5 PVP 0 Ca to 0 PVP030	17	0 PVP	0 uM
15	1.53908	20221221 C963 2.5 PVP 0 Ca to 0 PVP030	17	0 PVP	0 uM
0	1	20221230 c963 2.5 PVP 0 Ca to 0 PVP0nd2002	18	0 PVP	0 uM
1	0.994108	20221230 c963 2.5 PVP 0 Ca to 0 PVP0nd2002	18	0 PVP	0 uM
2	1.00679	20221230 c963 2.5 PVP 0 Ca to 0 PVP0nd2002	18	0 PVP	0 uM
3	0.972798	20221230 c963 2.5 PVP 0 Ca to 0 PVP0nd2002	18	0 PVP	0 uM
4	0.970089	20221230 c963 2.5 PVP 0 Ca to 0 PVP0nd2002	18	0 PVP	0 uM
5	1.26832	20221230 c963 2.5 PVP 0 Ca to 0 PVP0nd2002	18	0 PVP	0 uM
6	1.28238	20221230 c963 2.5 PVP 0 Ca to 0 PVP0nd2002	18	0 PVP	0 uM
7	1.30302	20221230 c963 2.5 PVP 0 Ca to 0 PVP0nd2002	18	0 PVP	0 uM
8	1.30858	20221230 c963 2.5 PVP 0 Ca to 0 PVP0nd2002	18	0 PVP	0 uM
9	1.32751	20221230 c963 2.5 PVP 0 Ca to 0 PVP0nd2002	18	0 PVP	0 uM
10	1.34463	20221230 c963 2.5 PVP 0 Ca to 0 PVP0nd2002	18	0 PVP	0 uM
11	1.35348	20221230 c963 2.5 PVP 0 Ca to 0 PVP0nd2002	18	0 PVP	0 uM
12	1.34486	20221230 c963 2.5 PVP 0 Ca to 0 PVP0nd2002	18	0 PVP	0 uM
13	1.34393	20221230 c963 2.5 PVP 0 Ca to 0 PVP0nd2002	18	0 PVP	0 uM
14	1.34973	20221230 c963 2.5 PVP 0 Ca to 0 PVP0nd2002	18	0 PVP	0 uM
15	1.35535	20221230 c963 2.5 PVP 0 Ca to 0 PVP0nd2002	18	0 PVP	0 uM
0	1	20221230 c963 2.5 PVP 0 Ca to 0 PVP0nd2002	19	0 PVP	0 uM
1	0.99825	20221230 c963 2.5 PVP 0 Ca to 0 PVP0nd2002	19	0 PVP	0 uM
2	0.984191	20221230 c963 2.5 PVP 0 Ca to 0 PVP0nd2002	19	0 PVP	0 uM
3	0.99849	20221230 c963 2.5 PVP 0 Ca to 0 PVP0nd2002	19	0 PVP	0 uM
4	0.994135	20221230 c963 2.5 PVP 0 Ca to 0 PVP0nd2002	19	0 PVP	0 uM
5	1.35332	20221230 c963 2.5 PVP 0 Ca to 0 PVP0nd2002	19	0 PVP	0 uM
6	1.45583	20221230 c963 2.5 PVP 0 Ca to 0 PVP0nd2002	19	0 PVP	0 uM
7	1.45407	20221230 c963 2.5 PVP 0 Ca to 0 PVP0nd2002	19	0 PVP	0 uM
8	1.49127	20221230 c963 2.5 PVP 0 Ca to 0 PVP0nd2002	19	0 PVP	0 uM
9	1.51379	20221230 c963 2.5 PVP 0 Ca to 0 PVP0nd2002	19	0 PVP	0 uM
10	1.51652	20221230 c963 2.5 PVP 0 Ca to 0 PVP0nd2002	19	0 PVP	0 uM
11	1.47686	20221230 c963 2.5 PVP 0 Ca to 0 PVP0nd2002	19	0 PVP	0 uM
12	1.49651	20221230 c963 2.5 PVP 0 Ca to 0 PVP0nd2002	19	0 PVP	0 uM
13	1.47174	20221230 c963 2.5 PVP 0 Ca to 0 PVP0nd2002	19	0 PVP	0 uM
14	1.47913	20221230 c963 2.5 PVP 0 Ca to 0 PVP0nd2002	19	0 PVP	0 uM
15	1.49328	20221230 c963 2.5 PVP 0 Ca to 0 PVP0nd2002	19	0 PVP	0 uM
0	1	20221230 c963 2.5 PVP 0 Ca to 0 PVP0nd2003	20	0 PVP	0 uM
1	0.990867	20221230 c963 2.5 PVP 0 Ca to 0 PVP0nd2003	20	0 PVP	0 uM
2	0.99031	20221230 c963 2.5 PVP 0 Ca to 0 PVP0nd2003	20	0 PVP	0 uM
3	0.978351	20221230 c963 2.5 PVP 0 Ca to 0 PVP0nd2003	20	0 PVP	0 uM
4	0.983546	20221230 c963 2.5 PVP 0 Ca to 0 PVP0nd2003	20	0 PVP	0 uM
5	1.37478	20221230 c963 2.5 PVP 0 Ca to 0 PVP0nd2003	20	0 PVP	0 uM
6	1.54926	20221230 c963 2.5 PVP 0 Ca to 0 PVP0nd2003	20	0 PVP	0 uM
7	1.6054	20221230 c963 2.5 PVP 0 Ca to 0 PVP0nd2003	20	0 PVP	0 uM
8	1.62764	20221230 c963 2.5 PVP 0 Ca to 0 PVP0nd2003	20	0 PVP	0 uM
9	1.68607	20221230 c963 2.5 PVP 0 Ca to 0 PVP0nd2003	20	0 PVP	0 uM
10	1.7785	20221230 c963 2.5 PVP 0 Ca to 0 PVP0nd2003	20	0 PVP	0 uM
11	1.7066	20221230 c963 2.5 PVP 0 Ca to 0 PVP0nd2003	20	0 PVP	0 uM
12	1.77034	20221230 c963 2.5 PVP 0 Ca to 0 PVP0nd2003	20	0 PVP	0 uM
13	1.77393	20221230 c963 2.5 PVP 0 Ca to 0 PVP0nd2003	20	0 PVP	0 uM
14	1.75824	20221230 c963 2.5 PVP 0 Ca to 0 PVP0nd2003	20	0 PVP	0 uM
15	1.76015	20221230 c963 2.5 PVP 0 Ca to 0 PVP0nd2003	20	0 PVP	0 uM
0	1	20221230 c963 2.5 PVP 0 Ca to 0 PVP0nd2005	21	0 PVP	0 uM
1	0.96096	20221230 c963 2.5 PVP 0 Ca to 0 PVP0nd2005	21	0 PVP	0 uM
2	0.969531	20221230 c963 2.5 PVP 0 Ca to 0 PVP0nd2005	21	0 PVP	0 uM
3	0.975361	20221230 c963 2.5 PVP 0 Ca to 0 PVP0nd2005	21	0 PVP	0 uM
4	0.99129	20221230 c963 2.5 PVP 0 Ca to 0 PVP0nd2005	21	0 PVP	0 uM
5	1.28759	20221230 c963 2.5 PVP 0 Ca to 0 PVP0nd2005	21	0 PVP	0 uM
6	1.39113	20221230 c963 2.5 PVP 0 Ca to 0 PVP0nd2005	21	0 PVP	0 uM
7	1.44597	20221230 c963 2.5 PVP 0 Ca to 0 PVP0nd2005	21	0 PVP	0 uM
8	1.4899	20221230 c963 2.5 PVP 0 Ca to 0 PVP0nd2005	21	0 PVP	0 uM
9	1.52108	20221230 c963 2.5 PVP 0 Ca to 0 PVP0nd2005	21	0 PVP	0 uM
10	1.50895	20221230 c963 2.5 PVP 0 Ca to 0 PVP0nd2005	21	0 PVP	0 uM
11	1.53896	20221230 c963 2.5 PVP 0 Ca to 0 PVP0nd2005	21	0 PVP	0 uM
12	1.53948	20221230 c963 2.5 PVP 0 Ca to 0 PVP0nd2005	21	0 PVP	0 uM
13	1.53918	20221230 c963 2.5 PVP 0 Ca to 0 PVP0nd2005	21	0 PVP	0 uM
14	1.50584	20221230 c963 2.5 PVP 0 Ca to 0 PVP0nd2005	21	0 PVP	0 uM
15	1.49668	20221230 c963 2.5 PVP 0 Ca to 0 PVP0nd2005	21	0 PVP	0 uM
0	1	20221230 c963 2.5 PVP 0 Ca to 0 PVP0nd2007	22	0 PVP	0 uM
1	1.00966	20221230 c963 2.5 PVP 0 Ca to 0 PVP0nd2007	22	0 PVP	0 uM
2	1.03243	20221230 c963 2.5 PVP 0 Ca to 0 PVP0nd2007	22	0 PVP	0 uM
3	1.02095	20221230 c963 2.5 PVP 0 Ca to 0 PVP0nd2007	22	0 PVP	0 uM
4	1.02815	20221230 c963 2.5 PVP 0 Ca to 0 PVP0nd2007	22	0 PVP	0 uM
5	1.34381	20221230 c963 2.5 PVP 0 Ca to 0 PVP0nd2007	22	0 PVP	0 uM
6	1.37686	20221230 c963 2.5 PVP 0 Ca to 0 PVP0nd2007	22	0 PVP	0 uM
7	1.37979	20221230 c963 2.5 PVP 0 Ca to 0 PVP0nd2007	22	0 PVP	0 uM
8	1.39947	20221230 c963 2.5 PVP 0 Ca to 0 PVP0nd2007	22	0 PVP	0 uM
9	1.41546	20221230 c963 2.5 PVP 0 Ca to 0 PVP0nd2007	22	0 PVP	0 uM
10	1.44324	20221230 c963 2.5 PVP 0 Ca to 0 PVP0nd2007	22	0 PVP	0 uM
11	1.4211	20221230 c963 2.5 PVP 0 Ca to 0 PVP0nd2007	22	0 PVP	0 uM
12	1.44038	20221230 c963 2.5 PVP 0 Ca to 0 PVP0nd2007	22	0 PVP	0 uM
13	1.43351	20221230 c963 2.5 PVP 0 Ca to 0 PVP0nd2007	22	0 PVP	0 uM
14	1.44439	20221230 c963 2.5 PVP 0 Ca to 0 PVP0nd2007	22	0 PVP	0 uM
15	1.45262	20221230 c963 2.5 PVP 0 Ca to 0 PVP0nd2007	22	0 PVP	0 uM
0	1	20221230 c963 2.5 PVP 0 Ca to 0 PVP0nd2007	23	0 PVP	0 uM
1	0.999365	20221230 c963 2.5 PVP 0 Ca to 0 PVP0nd2007	23	0 PVP	0 uM
2	1.01052	20221230 c963 2.5 PVP 0 Ca to 0 PVP0nd2007	23	0 PVP	0 uM
3	1.00274	20221230 c963 2.5 PVP 0 Ca to 0 PVP0nd2007	23	0 PVP	0 uM
4	1.01719	20221230 c963 2.5 PVP 0 Ca to 0 PVP0nd2007	23	0 PVP	0 uM
5	1.26422	20221230 c963 2.5 PVP 0 Ca to 0 PVP0nd2007	23	0 PVP	0 uM
6	1.28144	20221230 c963 2.5 PVP 0 Ca to 0 PVP0nd2007	23	0 PVP	0 uM
7	1.30334	20221230 c963 2.5 PVP 0 Ca to 0 PVP0nd2007	23	0 PVP	0 uM
8	1.30322	20221230 c963 2.5 PVP 0 Ca to 0 PVP0nd2007	23	0 PVP	0 uM
9	1.30788	20221230 c963 2.5 PVP 0 Ca to 0 PVP0nd2007	23	0 PVP	0 uM
10	1.28952	20221230 c963 2.5 PVP 0 Ca to 0 PVP0nd2007	23	0 PVP	0 uM
11	1.2877	20221230 c963 2.5 PVP 0 Ca to 0 PVP0nd2007	23	0 PVP	0 uM
12	1.26479	20221230 c963 2.5 PVP 0 Ca to 0 PVP0nd2007	23	0 PVP	0 uM
13	1.27788	20221230 c963 2.5 PVP 0 Ca to 0 PVP0nd2007	23	0 PVP	0 uM
14	1.29138	20221230 c963 2.5 PVP 0 Ca to 0 PVP0nd2007	23	0 PVP	0 uM
15	1.34343	20221230 c963 2.5 PVP 0 Ca to 0 PVP0nd2007	23	0 PVP	0 uM
0	1	20221230 c963 2.5 PVP 0 Ca to 0 PVP0nd2009	24	0 PVP	0 uM
1	1.06605	20221230 c963 2.5 PVP 0 Ca to 0 PVP0nd2009	24	0 PVP	0 uM
2	1.05258	20221230 c963 2.5 PVP 0 Ca to 0 PVP0nd2009	24	0 PVP	0 uM
3	1.0906	20221230 c963 2.5 PVP 0 Ca to 0 PVP0nd2009	24	0 PVP	0 uM
4	1.10106	20221230 c963 2.5 PVP 0 Ca to 0 PVP0nd2009	24	0 PVP	0 uM
5	1.20478	20221230 c963 2.5 PVP 0 Ca to 0 PVP0nd2009	24	0 PVP	0 uM
6	1.32268	20221230 c963 2.5 PVP 0 Ca to 0 PVP0nd2009	24	0 PVP	0 uM
7	1.29869	20221230 c963 2.5 PVP 0 Ca to 0 PVP0nd2009	24	0 PVP	0 uM
8	1.31864	20221230 c963 2.5 PVP 0 Ca to 0 PVP0nd2009	24	0 PVP	0 uM
9	1.32306	20221230 c963 2.5 PVP 0 Ca to 0 PVP0nd2009	24	0 PVP	0 uM
10	1.3561	20221230 c963 2.5 PVP 0 Ca to 0 PVP0nd2009	24	0 PVP	0 uM
11	1.41638	20221230 c963 2.5 PVP 0 Ca to 0 PVP0nd2009	24	0 PVP	0 uM
12	1.46925	20221230 c963 2.5 PVP 0 Ca to 0 PVP0nd2009	24	0 PVP	0 uM
13	1.50513	20221230 c963 2.5 PVP 0 Ca to 0 PVP0nd2009	24	0 PVP	0 uM
14	1.47737	20221230 c963 2.5 PVP 0 Ca to 0 PVP0nd2009	24	0 PVP	0 uM
15	1.52163	20221230 c963 2.5 PVP 0 Ca to 0 PVP0nd2009	24	0 PVP	0 uM
0	1	20221230 c963 2.5 PVP 0 Ca to 0 PVP0nd2	25	0 PVP	0 uM
1	0.984869	20221230 c963 2.5 PVP 0 Ca to 0 PVP0nd2	25	0 PVP	0 uM
2	0.963205	20221230 c963 2.5 PVP 0 Ca to 0 PVP0nd2	25	0 PVP	0 uM
3	0.965082	20221230 c963 2.5 PVP 0 Ca to 0 PVP0nd2	25	0 PVP	0 uM
4	0.94208	20221230 c963 2.5 PVP 0 Ca to 0 PVP0nd2	25	0 PVP	0 uM
5	1.52652	20221230 c963 2.5 PVP 0 Ca to 0 PVP0nd2	25	0 PVP	0 uM
6	1.59507	20221230 c963 2.5 PVP 0 Ca to 0 PVP0nd2	25	0 PVP	0 uM
7	1.60765	20221230 c963 2.5 PVP 0 Ca to 0 PVP0nd2	25	0 PVP	0 uM
8	1.6085	20221230 c963 2.5 PVP 0 Ca to 0 PVP0nd2	25	0 PVP	0 uM
9	1.58533	20221230 c963 2.5 PVP 0 Ca to 0 PVP0nd2	25	0 PVP	0 uM
10	1.56451	20221230 c963 2.5 PVP 0 Ca to 0 PVP0nd2	25	0 PVP	0 uM
11	1.54374	20221230 c963 2.5 PVP 0 Ca to 0 PVP0nd2	25	0 PVP	0 uM
12	1.54754	20221230 c963 2.5 PVP 0 Ca to 0 PVP0nd2	25	0 PVP	0 uM
13	1.51845	20221230 c963 2.5 PVP 0 Ca to 0 PVP0nd2	25	0 PVP	0 uM
14	1.49873	20221230 c963 2.5 PVP 0 Ca to 0 PVP0nd2	25	0 PVP	0 uM
15	1.47755	20221230 c963 2.5 PVP 0 Ca to 0 PVP0nd2	25	0 PVP	0 uM

## Sheet: Figure 2g 1.25PVP
Representative Image Source	20230703 U2OS C963 2.5 PVP to 1.25 PVP 0 Ca 12.5 Digi004					OLS Fitting on the linear portion of the curve ( T=4 min and T=5 min).
	20230915 U2OS C963 50 Ca 1 EGTA 2.5 pvp to 1.25 pvp003
						Since Time has only two levels, linearity and multicollinearity assumptions were not applicable.
Time (min)	ALPIN rim:center [S/S0]	Filename	Nuclei Number	Condition
0	1	12-19-2023 U2OS C963 0 uM Ca 12.5 Digi 2.5 to 1.25 pvp002	1	0 Ca 1.25 PVP		Independence was ensured by using distinct biological replicates for each time point. Autocorrelation was assessed with the Durbin–Watson statistic
1	1.00691	12-19-2023 U2OS C963 0 uM Ca 12.5 Digi 2.5 to 1.25 pvp002	1	0 Ca 1.25 PVP
2	1.06169	12-19-2023 U2OS C963 0 uM Ca 12.5 Digi 2.5 to 1.25 pvp002	1	0 Ca 1.25 PVP		Residual variance equality (homoscedasticity) was assessed by the Breusch–Pagan test
3	1.03984	12-19-2023 U2OS C963 0 uM Ca 12.5 Digi 2.5 to 1.25 pvp002	1	0 Ca 1.25 PVP
4	1.10186	12-19-2023 U2OS C963 0 uM Ca 12.5 Digi 2.5 to 1.25 pvp002	1	0 Ca 1.25 PVP		Normality was evaluated by Q–Q plots and the Shapiro–Wilk test.
5	1.40096	12-19-2023 U2OS C963 0 uM Ca 12.5 Digi 2.5 to 1.25 pvp002	1	0 Ca 1.25 PVP
6	1.43222	12-19-2023 U2OS C963 0 uM Ca 12.5 Digi 2.5 to 1.25 pvp002	1	0 Ca 1.25 PVP		If either the Shapiro–Wilk or Breusch–Pagan test indicated a significant violation of its respective assumption (p < 0.05), the model was re-estimated using heteroscedasticity-consistent (HC3) robust standard errors; otherwise, classical OLS standard errors were applied.
7	1.42718	12-19-2023 U2OS C963 0 uM Ca 12.5 Digi 2.5 to 1.25 pvp002	1	0 Ca 1.25 PVP
8	1.42393	12-19-2023 U2OS C963 0 uM Ca 12.5 Digi 2.5 to 1.25 pvp002	1	0 Ca 1.25 PVP		0 Ca 2.5 to 1.25 PVP Rate
9	1.43276	12-19-2023 U2OS C963 0 uM Ca 12.5 Digi 2.5 to 1.25 pvp002	1	0 Ca 1.25 PVP		cov_type	note	linearity_checked	multicollinearity_checked	DurbinWatson	BreuschPagan_p	ShapiroW_p	shapiro_reject_alpha	r2	r2_adj
10	1.42216	12-19-2023 U2OS C963 0 uM Ca 12.5 Digi 2.5 to 1.25 pvp002	1	0 Ca 1.25 PVP		HC3	Breusch–Pagan p=1.22e-06 < 0.05; heteroscedasticity detected. Switched to HC3 robust SEs. Linearity and multicollinearity checks skipped (single predictor with 2 unique values).	FALSE	FALSE	1.72034	1.22283e-06	0.276562	FALSE	0.318923	0.312179
11	1.41671	12-19-2023 U2OS C963 0 uM Ca 12.5 Digi 2.5 to 1.25 pvp002	1	0 Ca 1.25 PVP
12	1.4184	12-19-2023 U2OS C963 0 uM Ca 12.5 Digi 2.5 to 1.25 pvp002	1	0 Ca 1.25 PVP
13	1.44545	12-19-2023 U2OS C963 0 uM Ca 12.5 Digi 2.5 to 1.25 pvp002	1	0 Ca 1.25 PVP		term	coef	std_err	t	p_value	ci_lower	ci_upper	cov_type
14	1.46072	12-19-2023 U2OS C963 0 uM Ca 12.5 Digi 2.5 to 1.25 pvp002	1	0 Ca 1.25 PVP		Intercept	0.470007	0.0783503	5.9988	3.12e-08	0.314582	0.625433	HC3
15	1.45589	12-19-2023 U2OS C963 0 uM Ca 12.5 Digi 2.5 to 1.25 pvp002	1	0 Ca 1.25 PVP		Time	0.130221	0.0189765	6.8622	5.57e-10	0.0925765	0.167865	HC3
16	1.48634	12-19-2023 U2OS C963 0 uM Ca 12.5 Digi 2.5 to 1.25 pvp002	1	0 Ca 1.25 PVP
17	1.45839	12-19-2023 U2OS C963 0 uM Ca 12.5 Digi 2.5 to 1.25 pvp002	1	0 Ca 1.25 PVP
18	1.47323	12-19-2023 U2OS C963 0 uM Ca 12.5 Digi 2.5 to 1.25 pvp002	1	0 Ca 1.25 PVP		QQ Plot
19	1.48842	12-19-2023 U2OS C963 0 uM Ca 12.5 Digi 2.5 to 1.25 pvp002	1	0 Ca 1.25 PVP
20	1.48671	12-19-2023 U2OS C963 0 uM Ca 12.5 Digi 2.5 to 1.25 pvp002	1	0 Ca 1.25 PVP
0	1	12-19-2023 U2OS C963 0 uM Ca 12.5 Digi 2.5 to 1.25 pvp002	2	0 Ca 1.25 PVP
1	1.00073	12-19-2023 U2OS C963 0 uM Ca 12.5 Digi 2.5 to 1.25 pvp002	2	0 Ca 1.25 PVP
2	0.993242	12-19-2023 U2OS C963 0 uM Ca 12.5 Digi 2.5 to 1.25 pvp002	2	0 Ca 1.25 PVP
3	0.990431	12-19-2023 U2OS C963 0 uM Ca 12.5 Digi 2.5 to 1.25 pvp002	2	0 Ca 1.25 PVP
4	1.01519	12-19-2023 U2OS C963 0 uM Ca 12.5 Digi 2.5 to 1.25 pvp002	2	0 Ca 1.25 PVP
5	1.18935	12-19-2023 U2OS C963 0 uM Ca 12.5 Digi 2.5 to 1.25 pvp002	2	0 Ca 1.25 PVP
6	1.17606	12-19-2023 U2OS C963 0 uM Ca 12.5 Digi 2.5 to 1.25 pvp002	2	0 Ca 1.25 PVP
7	1.17433	12-19-2023 U2OS C963 0 uM Ca 12.5 Digi 2.5 to 1.25 pvp002	2	0 Ca 1.25 PVP
8	1.17434	12-19-2023 U2OS C963 0 uM Ca 12.5 Digi 2.5 to 1.25 pvp002	2	0 Ca 1.25 PVP
9	1.167	12-19-2023 U2OS C963 0 uM Ca 12.5 Digi 2.5 to 1.25 pvp002	2	0 Ca 1.25 PVP
10	1.17021	12-19-2023 U2OS C963 0 uM Ca 12.5 Digi 2.5 to 1.25 pvp002	2	0 Ca 1.25 PVP
11	1.1803	12-19-2023 U2OS C963 0 uM Ca 12.5 Digi 2.5 to 1.25 pvp002	2	0 Ca 1.25 PVP
12	1.18718	12-19-2023 U2OS C963 0 uM Ca 12.5 Digi 2.5 to 1.25 pvp002	2	0 Ca 1.25 PVP
13	1.17909	12-19-2023 U2OS C963 0 uM Ca 12.5 Digi 2.5 to 1.25 pvp002	2	0 Ca 1.25 PVP
14	1.18756	12-19-2023 U2OS C963 0 uM Ca 12.5 Digi 2.5 to 1.25 pvp002	2	0 Ca 1.25 PVP
15	1.19159	12-19-2023 U2OS C963 0 uM Ca 12.5 Digi 2.5 to 1.25 pvp002	2	0 Ca 1.25 PVP
16	1.17724	12-19-2023 U2OS C963 0 uM Ca 12.5 Digi 2.5 to 1.25 pvp002	2	0 Ca 1.25 PVP
17	1.19621	12-19-2023 U2OS C963 0 uM Ca 12.5 Digi 2.5 to 1.25 pvp002	2	0 Ca 1.25 PVP
18	1.18213	12-19-2023 U2OS C963 0 uM Ca 12.5 Digi 2.5 to 1.25 pvp002	2	0 Ca 1.25 PVP
19	1.1789	12-19-2023 U2OS C963 0 uM Ca 12.5 Digi 2.5 to 1.25 pvp002	2	0 Ca 1.25 PVP
20	1.18179	12-19-2023 U2OS C963 0 uM Ca 12.5 Digi 2.5 to 1.25 pvp002	2	0 Ca 1.25 PVP
0	1	12-19-2023 U2OS C963 0 uM Ca 12.5 Digi 2.5 to 1.25 pvp002	3	0 Ca 1.25 PVP
4	0.949643	12-19-2023 U2OS C963 0 uM Ca 12.5 Digi 2.5 to 1.25 pvp002	3	0 Ca 1.25 PVP
5	1.12075	12-19-2023 U2OS C963 0 uM Ca 12.5 Digi 2.5 to 1.25 pvp002	3	0 Ca 1.25 PVP		50 Ca 2.5 to 1.25 PVP Rate
6	1.12705	12-19-2023 U2OS C963 0 uM Ca 12.5 Digi 2.5 to 1.25 pvp002	3	0 Ca 1.25 PVP		cov_type	note	linearity_checked	multicollinearity_checked	DurbinWatson	BreuschPagan_p	ShapiroW_p	shapiro_reject_alpha	r2	r2_adj
7	1.13058	12-19-2023 U2OS C963 0 uM Ca 12.5 Digi 2.5 to 1.25 pvp002	3	0 Ca 1.25 PVP		HC3	Breusch–Pagan p=0.00905 < 0.05; heteroscedasticity detected. Shapiro–Wilk p=1.4e-08 < 0.05; non-normal residuals detected. Switched to HC3 robust SEs. Linearity and multicollinearity checks skipped (single predictor with 2 unique values).	FALSE	FALSE	1.94954	0.00904611	1.40068e-08	TRUE	0.746317	0.743498
8	1.13119	12-19-2023 U2OS C963 0 uM Ca 12.5 Digi 2.5 to 1.25 pvp002	3	0 Ca 1.25 PVP
9	1.12805	12-19-2023 U2OS C963 0 uM Ca 12.5 Digi 2.5 to 1.25 pvp002	3	0 Ca 1.25 PVP		term	coef	std_err	t	p_value	ci_lower	ci_upper	cov_type
10	1.12125	12-19-2023 U2OS C963 0 uM Ca 12.5 Digi 2.5 to 1.25 pvp002	3	0 Ca 1.25 PVP		Intercept	-0.21349	0.0759285	-2.81173	0.00604791	-0.364335	-0.062645	HC3
11	1.12498	12-19-2023 U2OS C963 0 uM Ca 12.5 Digi 2.5 to 1.25 pvp002	3	0 Ca 1.25 PVP		Time	0.302227	0.0187788	16.094	3.16e-28	0.264919	0.339534	HC3
12	1.12737	12-19-2023 U2OS C963 0 uM Ca 12.5 Digi 2.5 to 1.25 pvp002	3	0 Ca 1.25 PVP
13	1.11891	12-19-2023 U2OS C963 0 uM Ca 12.5 Digi 2.5 to 1.25 pvp002	3	0 Ca 1.25 PVP
14	1.12407	12-19-2023 U2OS C963 0 uM Ca 12.5 Digi 2.5 to 1.25 pvp002	3	0 Ca 1.25 PVP		QQ Plot
15	1.12966	12-19-2023 U2OS C963 0 uM Ca 12.5 Digi 2.5 to 1.25 pvp002	3	0 Ca 1.25 PVP
16	1.14069	12-19-2023 U2OS C963 0 uM Ca 12.5 Digi 2.5 to 1.25 pvp002	3	0 Ca 1.25 PVP
17	1.14043	12-19-2023 U2OS C963 0 uM Ca 12.5 Digi 2.5 to 1.25 pvp002	3	0 Ca 1.25 PVP
18	1.1341	12-19-2023 U2OS C963 0 uM Ca 12.5 Digi 2.5 to 1.25 pvp002	3	0 Ca 1.25 PVP
19	1.13796	12-19-2023 U2OS C963 0 uM Ca 12.5 Digi 2.5 to 1.25 pvp002	3	0 Ca 1.25 PVP
20	1.13455	12-19-2023 U2OS C963 0 uM Ca 12.5 Digi 2.5 to 1.25 pvp002	3	0 Ca 1.25 PVP
2	1	12-19-2023 U2OS C963 0 uM Ca 12.5 Digi 2.5 to 1.25 pvp002	4	0 Ca 1.25 PVP
4	1.01164	12-19-2023 U2OS C963 0 uM Ca 12.5 Digi 2.5 to 1.25 pvp002	4	0 Ca 1.25 PVP
5	1.17825	12-19-2023 U2OS C963 0 uM Ca 12.5 Digi 2.5 to 1.25 pvp002	4	0 Ca 1.25 PVP
6	1.19683	12-19-2023 U2OS C963 0 uM Ca 12.5 Digi 2.5 to 1.25 pvp002	4	0 Ca 1.25 PVP
7	1.2013	12-19-2023 U2OS C963 0 uM Ca 12.5 Digi 2.5 to 1.25 pvp002	4	0 Ca 1.25 PVP
8	1.20155	12-19-2023 U2OS C963 0 uM Ca 12.5 Digi 2.5 to 1.25 pvp002	4	0 Ca 1.25 PVP
9	1.19829	12-19-2023 U2OS C963 0 uM Ca 12.5 Digi 2.5 to 1.25 pvp002	4	0 Ca 1.25 PVP
10	1.20761	12-19-2023 U2OS C963 0 uM Ca 12.5 Digi 2.5 to 1.25 pvp002	4	0 Ca 1.25 PVP
11	1.20379	12-19-2023 U2OS C963 0 uM Ca 12.5 Digi 2.5 to 1.25 pvp002	4	0 Ca 1.25 PVP
12	1.20569	12-19-2023 U2OS C963 0 uM Ca 12.5 Digi 2.5 to 1.25 pvp002	4	0 Ca 1.25 PVP
13	1.22464	12-19-2023 U2OS C963 0 uM Ca 12.5 Digi 2.5 to 1.25 pvp002	4	0 Ca 1.25 PVP
14	1.21617	12-19-2023 U2OS C963 0 uM Ca 12.5 Digi 2.5 to 1.25 pvp002	4	0 Ca 1.25 PVP
15	1.22647	12-19-2023 U2OS C963 0 uM Ca 12.5 Digi 2.5 to 1.25 pvp002	4	0 Ca 1.25 PVP
16	1.23812	12-19-2023 U2OS C963 0 uM Ca 12.5 Digi 2.5 to 1.25 pvp002	4	0 Ca 1.25 PVP
17	1.2336	12-19-2023 U2OS C963 0 uM Ca 12.5 Digi 2.5 to 1.25 pvp002	4	0 Ca 1.25 PVP
18	1.22709	12-19-2023 U2OS C963 0 uM Ca 12.5 Digi 2.5 to 1.25 pvp002	4	0 Ca 1.25 PVP
19	1.22972	12-19-2023 U2OS C963 0 uM Ca 12.5 Digi 2.5 to 1.25 pvp002	4	0 Ca 1.25 PVP
20	1.23816	12-19-2023 U2OS C963 0 uM Ca 12.5 Digi 2.5 to 1.25 pvp002	4	0 Ca 1.25 PVP
0	1	12-19-2023 U2OS C963 0 uM Ca 12.5 Digi 2.5 to 1.25 pvp004	5	0 Ca 1.25 PVP		Note: Slopes and corresponding 95% confidence intervals from OLS fitting are indicated in yellow.
1	0.882179	12-19-2023 U2OS C963 0 uM Ca 12.5 Digi 2.5 to 1.25 pvp004	5	0 Ca 1.25 PVP
2	1.01622	12-19-2023 U2OS C963 0 uM Ca 12.5 Digi 2.5 to 1.25 pvp004	5	0 Ca 1.25 PVP
3	1.01333	12-19-2023 U2OS C963 0 uM Ca 12.5 Digi 2.5 to 1.25 pvp004	5	0 Ca 1.25 PVP		Staistical Significance
4	1.05678	12-19-2023 U2OS C963 0 uM Ca 12.5 Digi 2.5 to 1.25 pvp004	5	0 Ca 1.25 PVP
5	1.17954	12-19-2023 U2OS C963 0 uM Ca 12.5 Digi 2.5 to 1.25 pvp004	5	0 Ca 1.25 PVP			0 Ca	50 Ca
6	1.31257	12-19-2023 U2OS C963 0 uM Ca 12.5 Digi 2.5 to 1.25 pvp004	5	0 Ca 1.25 PVP		Shapiro-Wilk test (test normality)	P = 0.4030382785541605, failed to reject, normal	P = 0.13685640687125977, failed to reject, normal
7	1.33584	12-19-2023 U2OS C963 0 uM Ca 12.5 Digi 2.5 to 1.25 pvp004	5	0 Ca 1.25 PVP
8	1.3063	12-19-2023 U2OS C963 0 uM Ca 12.5 Digi 2.5 to 1.25 pvp004	5	0 Ca 1.25 PVP
9	1.30855	12-19-2023 U2OS C963 0 uM Ca 12.5 Digi 2.5 to 1.25 pvp004	5	0 Ca 1.25 PVP		Levene test (test equal variance)	P = 0.77025066, failed to rejct, equal variance
10	1.3386	12-19-2023 U2OS C963 0 uM Ca 12.5 Digi 2.5 to 1.25 pvp004	5	0 Ca 1.25 PVP
11	1.36453	12-19-2023 U2OS C963 0 uM Ca 12.5 Digi 2.5 to 1.25 pvp004	5	0 Ca 1.25 PVP
12	1.35505	12-19-2023 U2OS C963 0 uM Ca 12.5 Digi 2.5 to 1.25 pvp004	5	0 Ca 1.25 PVP
13	1.38246	12-19-2023 U2OS C963 0 uM Ca 12.5 Digi 2.5 to 1.25 pvp004	5	0 Ca 1.25 PVP		Student's t-test (normal and equal variance)	pvalue= 2.51927754e-05
14	1.36092	12-19-2023 U2OS C963 0 uM Ca 12.5 Digi 2.5 to 1.25 pvp004	5	0 Ca 1.25 PVP
15	1.3927	12-19-2023 U2OS C963 0 uM Ca 12.5 Digi 2.5 to 1.25 pvp004	5	0 Ca 1.25 PVP		Note: The Statistical test compare the end points (T=20 mins)
16	1.39118	12-19-2023 U2OS C963 0 uM Ca 12.5 Digi 2.5 to 1.25 pvp004	5	0 Ca 1.25 PVP
17	1.38859	12-19-2023 U2OS C963 0 uM Ca 12.5 Digi 2.5 to 1.25 pvp004	5	0 Ca 1.25 PVP
18	1.38667	12-19-2023 U2OS C963 0 uM Ca 12.5 Digi 2.5 to 1.25 pvp004	5	0 Ca 1.25 PVP
19	1.4104	12-19-2023 U2OS C963 0 uM Ca 12.5 Digi 2.5 to 1.25 pvp004	5	0 Ca 1.25 PVP
20	1.39382	12-19-2023 U2OS C963 0 uM Ca 12.5 Digi 2.5 to 1.25 pvp004	5	0 Ca 1.25 PVP
0	1	12-19-2023 U2OS C963 0 uM Ca 12.5 Digi 2.5 to 1.25 pvp004	6	0 Ca 1.25 PVP
1	0.847039	12-19-2023 U2OS C963 0 uM Ca 12.5 Digi 2.5 to 1.25 pvp004	6	0 Ca 1.25 PVP
2	0.996237	12-19-2023 U2OS C963 0 uM Ca 12.5 Digi 2.5 to 1.25 pvp004	6	0 Ca 1.25 PVP
3	0.988172	12-19-2023 U2OS C963 0 uM Ca 12.5 Digi 2.5 to 1.25 pvp004	6	0 Ca 1.25 PVP
4	1.0142	12-19-2023 U2OS C963 0 uM Ca 12.5 Digi 2.5 to 1.25 pvp004	6	0 Ca 1.25 PVP
5	1.20074	12-19-2023 U2OS C963 0 uM Ca 12.5 Digi 2.5 to 1.25 pvp004	6	0 Ca 1.25 PVP
6	1.26538	12-19-2023 U2OS C963 0 uM Ca 12.5 Digi 2.5 to 1.25 pvp004	6	0 Ca 1.25 PVP
7	1.23168	12-19-2023 U2OS C963 0 uM Ca 12.5 Digi 2.5 to 1.25 pvp004	6	0 Ca 1.25 PVP
8	1.24994	12-19-2023 U2OS C963 0 uM Ca 12.5 Digi 2.5 to 1.25 pvp004	6	0 Ca 1.25 PVP
9	1.26571	12-19-2023 U2OS C963 0 uM Ca 12.5 Digi 2.5 to 1.25 pvp004	6	0 Ca 1.25 PVP
10	1.24831	12-19-2023 U2OS C963 0 uM Ca 12.5 Digi 2.5 to 1.25 pvp004	6	0 Ca 1.25 PVP
11	1.26088	12-19-2023 U2OS C963 0 uM Ca 12.5 Digi 2.5 to 1.25 pvp004	6	0 Ca 1.25 PVP
12	1.30111	12-19-2023 U2OS C963 0 uM Ca 12.5 Digi 2.5 to 1.25 pvp004	6	0 Ca 1.25 PVP
13	1.29846	12-19-2023 U2OS C963 0 uM Ca 12.5 Digi 2.5 to 1.25 pvp004	6	0 Ca 1.25 PVP
14	1.30157	12-19-2023 U2OS C963 0 uM Ca 12.5 Digi 2.5 to 1.25 pvp004	6	0 Ca 1.25 PVP
15	1.3054	12-19-2023 U2OS C963 0 uM Ca 12.5 Digi 2.5 to 1.25 pvp004	6	0 Ca 1.25 PVP
16	1.31336	12-19-2023 U2OS C963 0 uM Ca 12.5 Digi 2.5 to 1.25 pvp004	6	0 Ca 1.25 PVP
17	1.31842	12-19-2023 U2OS C963 0 uM Ca 12.5 Digi 2.5 to 1.25 pvp004	6	0 Ca 1.25 PVP
18	1.33137	12-19-2023 U2OS C963 0 uM Ca 12.5 Digi 2.5 to 1.25 pvp004	6	0 Ca 1.25 PVP
19	1.32917	12-19-2023 U2OS C963 0 uM Ca 12.5 Digi 2.5 to 1.25 pvp004	6	0 Ca 1.25 PVP
20	1.33777	12-19-2023 U2OS C963 0 uM Ca 12.5 Digi 2.5 to 1.25 pvp004	6	0 Ca 1.25 PVP
0	1	12-19-2023 U2OS C963 0 uM Ca 12.5 Digi 2.5 to 1.25 pvp004	7	0 Ca 1.25 PVP
1	0.922421	12-19-2023 U2OS C963 0 uM Ca 12.5 Digi 2.5 to 1.25 pvp004	7	0 Ca 1.25 PVP
2	0.962395	12-19-2023 U2OS C963 0 uM Ca 12.5 Digi 2.5 to 1.25 pvp004	7	0 Ca 1.25 PVP
3	0.957273	12-19-2023 U2OS C963 0 uM Ca 12.5 Digi 2.5 to 1.25 pvp004	7	0 Ca 1.25 PVP
4	0.938285	12-19-2023 U2OS C963 0 uM Ca 12.5 Digi 2.5 to 1.25 pvp004	7	0 Ca 1.25 PVP
5	1.05954	12-19-2023 U2OS C963 0 uM Ca 12.5 Digi 2.5 to 1.25 pvp004	7	0 Ca 1.25 PVP
6	1.10042	12-19-2023 U2OS C963 0 uM Ca 12.5 Digi 2.5 to 1.25 pvp004	7	0 Ca 1.25 PVP
7	1.12188	12-19-2023 U2OS C963 0 uM Ca 12.5 Digi 2.5 to 1.25 pvp004	7	0 Ca 1.25 PVP
8	1.11393	12-19-2023 U2OS C963 0 uM Ca 12.5 Digi 2.5 to 1.25 pvp004	7	0 Ca 1.25 PVP
9	1.10407	12-19-2023 U2OS C963 0 uM Ca 12.5 Digi 2.5 to 1.25 pvp004	7	0 Ca 1.25 PVP
10	1.12549	12-19-2023 U2OS C963 0 uM Ca 12.5 Digi 2.5 to 1.25 pvp004	7	0 Ca 1.25 PVP
11	1.12465	12-19-2023 U2OS C963 0 uM Ca 12.5 Digi 2.5 to 1.25 pvp004	7	0 Ca 1.25 PVP
12	1.12699	12-19-2023 U2OS C963 0 uM Ca 12.5 Digi 2.5 to 1.25 pvp004	7	0 Ca 1.25 PVP
13	1.14898	12-19-2023 U2OS C963 0 uM Ca 12.5 Digi 2.5 to 1.25 pvp004	7	0 Ca 1.25 PVP
14	1.15134	12-19-2023 U2OS C963 0 uM Ca 12.5 Digi 2.5 to 1.25 pvp004	7	0 Ca 1.25 PVP
15	1.15943	12-19-2023 U2OS C963 0 uM Ca 12.5 Digi 2.5 to 1.25 pvp004	7	0 Ca 1.25 PVP
16	1.15522	12-19-2023 U2OS C963 0 uM Ca 12.5 Digi 2.5 to 1.25 pvp004	7	0 Ca 1.25 PVP
17	1.1666	12-19-2023 U2OS C963 0 uM Ca 12.5 Digi 2.5 to 1.25 pvp004	7	0 Ca 1.25 PVP
18	1.18394	12-19-2023 U2OS C963 0 uM Ca 12.5 Digi 2.5 to 1.25 pvp004	7	0 Ca 1.25 PVP
19	1.19461	12-19-2023 U2OS C963 0 uM Ca 12.5 Digi 2.5 to 1.25 pvp004	7	0 Ca 1.25 PVP
20	1.19812	12-19-2023 U2OS C963 0 uM Ca 12.5 Digi 2.5 to 1.25 pvp004	7	0 Ca 1.25 PVP
0	1	12-19-2023 U2OS C963 0 uM Ca 12.5 Digi 2.5 to 1.25 pvp005	8	0 Ca 1.25 PVP
3	0.98442	12-19-2023 U2OS C963 0 uM Ca 12.5 Digi 2.5 to 1.25 pvp005	8	0 Ca 1.25 PVP
4	1.01796	12-19-2023 U2OS C963 0 uM Ca 12.5 Digi 2.5 to 1.25 pvp005	8	0 Ca 1.25 PVP
5	1.04862	12-19-2023 U2OS C963 0 uM Ca 12.5 Digi 2.5 to 1.25 pvp005	8	0 Ca 1.25 PVP
6	1.10275	12-19-2023 U2OS C963 0 uM Ca 12.5 Digi 2.5 to 1.25 pvp005	8	0 Ca 1.25 PVP
7	1.14215	12-19-2023 U2OS C963 0 uM Ca 12.5 Digi 2.5 to 1.25 pvp005	8	0 Ca 1.25 PVP
8	1.14343	12-19-2023 U2OS C963 0 uM Ca 12.5 Digi 2.5 to 1.25 pvp005	8	0 Ca 1.25 PVP
9	1.15686	12-19-2023 U2OS C963 0 uM Ca 12.5 Digi 2.5 to 1.25 pvp005	8	0 Ca 1.25 PVP
10	1.16648	12-19-2023 U2OS C963 0 uM Ca 12.5 Digi 2.5 to 1.25 pvp005	8	0 Ca 1.25 PVP
11	1.1712	12-19-2023 U2OS C963 0 uM Ca 12.5 Digi 2.5 to 1.25 pvp005	8	0 Ca 1.25 PVP
12	1.18855	12-19-2023 U2OS C963 0 uM Ca 12.5 Digi 2.5 to 1.25 pvp005	8	0 Ca 1.25 PVP
13	1.16023	12-19-2023 U2OS C963 0 uM Ca 12.5 Digi 2.5 to 1.25 pvp005	8	0 Ca 1.25 PVP
14	1.17123	12-19-2023 U2OS C963 0 uM Ca 12.5 Digi 2.5 to 1.25 pvp005	8	0 Ca 1.25 PVP
15	1.23273	12-19-2023 U2OS C963 0 uM Ca 12.5 Digi 2.5 to 1.25 pvp005	8	0 Ca 1.25 PVP
16	1.18204	12-19-2023 U2OS C963 0 uM Ca 12.5 Digi 2.5 to 1.25 pvp005	8	0 Ca 1.25 PVP
17	1.20238	12-19-2023 U2OS C963 0 uM Ca 12.5 Digi 2.5 to 1.25 pvp005	8	0 Ca 1.25 PVP
18	1.20118	12-19-2023 U2OS C963 0 uM Ca 12.5 Digi 2.5 to 1.25 pvp005	8	0 Ca 1.25 PVP
20	1.26085	12-19-2023 U2OS C963 0 uM Ca 12.5 Digi 2.5 to 1.25 pvp005	8	0 Ca 1.25 PVP
0	1	12-19-2023 U2OS C963 0 uM Ca 12.5 Digi 2.5 to 1.25 pvp005	9	0 Ca 1.25 PVP
1	0.9956	12-19-2023 U2OS C963 0 uM Ca 12.5 Digi 2.5 to 1.25 pvp005	9	0 Ca 1.25 PVP
2	1.00541	12-19-2023 U2OS C963 0 uM Ca 12.5 Digi 2.5 to 1.25 pvp005	9	0 Ca 1.25 PVP
3	0.960315	12-19-2023 U2OS C963 0 uM Ca 12.5 Digi 2.5 to 1.25 pvp005	9	0 Ca 1.25 PVP
4	0.952652	12-19-2023 U2OS C963 0 uM Ca 12.5 Digi 2.5 to 1.25 pvp005	9	0 Ca 1.25 PVP
5	1.16259	12-19-2023 U2OS C963 0 uM Ca 12.5 Digi 2.5 to 1.25 pvp005	9	0 Ca 1.25 PVP
6	1.22487	12-19-2023 U2OS C963 0 uM Ca 12.5 Digi 2.5 to 1.25 pvp005	9	0 Ca 1.25 PVP
7	1.2326	12-19-2023 U2OS C963 0 uM Ca 12.5 Digi 2.5 to 1.25 pvp005	9	0 Ca 1.25 PVP
8	1.20318	12-19-2023 U2OS C963 0 uM Ca 12.5 Digi 2.5 to 1.25 pvp005	9	0 Ca 1.25 PVP
9	1.22073	12-19-2023 U2OS C963 0 uM Ca 12.5 Digi 2.5 to 1.25 pvp005	9	0 Ca 1.25 PVP
10	1.22539	12-19-2023 U2OS C963 0 uM Ca 12.5 Digi 2.5 to 1.25 pvp005	9	0 Ca 1.25 PVP
11	1.25161	12-19-2023 U2OS C963 0 uM Ca 12.5 Digi 2.5 to 1.25 pvp005	9	0 Ca 1.25 PVP
12	1.26906	12-19-2023 U2OS C963 0 uM Ca 12.5 Digi 2.5 to 1.25 pvp005	9	0 Ca 1.25 PVP
13	1.257	12-19-2023 U2OS C963 0 uM Ca 12.5 Digi 2.5 to 1.25 pvp005	9	0 Ca 1.25 PVP
14	1.27089	12-19-2023 U2OS C963 0 uM Ca 12.5 Digi 2.5 to 1.25 pvp005	9	0 Ca 1.25 PVP
15	1.29611	12-19-2023 U2OS C963 0 uM Ca 12.5 Digi 2.5 to 1.25 pvp005	9	0 Ca 1.25 PVP
16	1.31434	12-19-2023 U2OS C963 0 uM Ca 12.5 Digi 2.5 to 1.25 pvp005	9	0 Ca 1.25 PVP
17	1.32783	12-19-2023 U2OS C963 0 uM Ca 12.5 Digi 2.5 to 1.25 pvp005	9	0 Ca 1.25 PVP
18	1.34918	12-19-2023 U2OS C963 0 uM Ca 12.5 Digi 2.5 to 1.25 pvp005	9	0 Ca 1.25 PVP
19	1.33572	12-19-2023 U2OS C963 0 uM Ca 12.5 Digi 2.5 to 1.25 pvp005	9	0 Ca 1.25 PVP
20	1.34278	12-19-2023 U2OS C963 0 uM Ca 12.5 Digi 2.5 to 1.25 pvp005	9	0 Ca 1.25 PVP
0	1	12-19-2023 U2OS C963 0 uM Ca 12.5 Digi 2.5 to 1.25 pvp005	10	0 Ca 1.25 PVP
1	1.01206	12-19-2023 U2OS C963 0 uM Ca 12.5 Digi 2.5 to 1.25 pvp005	10	0 Ca 1.25 PVP
2	0.998235	12-19-2023 U2OS C963 0 uM Ca 12.5 Digi 2.5 to 1.25 pvp005	10	0 Ca 1.25 PVP
3	0.947651	12-19-2023 U2OS C963 0 uM Ca 12.5 Digi 2.5 to 1.25 pvp005	10	0 Ca 1.25 PVP
4	1.0061	12-19-2023 U2OS C963 0 uM Ca 12.5 Digi 2.5 to 1.25 pvp005	10	0 Ca 1.25 PVP
5	1.06112	12-19-2023 U2OS C963 0 uM Ca 12.5 Digi 2.5 to 1.25 pvp005	10	0 Ca 1.25 PVP
6	1.09835	12-19-2023 U2OS C963 0 uM Ca 12.5 Digi 2.5 to 1.25 pvp005	10	0 Ca 1.25 PVP
7	1.12013	12-19-2023 U2OS C963 0 uM Ca 12.5 Digi 2.5 to 1.25 pvp005	10	0 Ca 1.25 PVP
8	1.17365	12-19-2023 U2OS C963 0 uM Ca 12.5 Digi 2.5 to 1.25 pvp005	10	0 Ca 1.25 PVP
9	1.21683	12-19-2023 U2OS C963 0 uM Ca 12.5 Digi 2.5 to 1.25 pvp005	10	0 Ca 1.25 PVP
10	1.21988	12-19-2023 U2OS C963 0 uM Ca 12.5 Digi 2.5 to 1.25 pvp005	10	0 Ca 1.25 PVP
11	1.24076	12-19-2023 U2OS C963 0 uM Ca 12.5 Digi 2.5 to 1.25 pvp005	10	0 Ca 1.25 PVP
12	1.23365	12-19-2023 U2OS C963 0 uM Ca 12.5 Digi 2.5 to 1.25 pvp005	10	0 Ca 1.25 PVP
13	1.25383	12-19-2023 U2OS C963 0 uM Ca 12.5 Digi 2.5 to 1.25 pvp005	10	0 Ca 1.25 PVP
14	1.22553	12-19-2023 U2OS C963 0 uM Ca 12.5 Digi 2.5 to 1.25 pvp005	10	0 Ca 1.25 PVP
15	1.25548	12-19-2023 U2OS C963 0 uM Ca 12.5 Digi 2.5 to 1.25 pvp005	10	0 Ca 1.25 PVP
16	1.25684	12-19-2023 U2OS C963 0 uM Ca 12.5 Digi 2.5 to 1.25 pvp005	10	0 Ca 1.25 PVP
17	1.25818	12-19-2023 U2OS C963 0 uM Ca 12.5 Digi 2.5 to 1.25 pvp005	10	0 Ca 1.25 PVP
18	1.2786	12-19-2023 U2OS C963 0 uM Ca 12.5 Digi 2.5 to 1.25 pvp005	10	0 Ca 1.25 PVP
19	1.30462	12-19-2023 U2OS C963 0 uM Ca 12.5 Digi 2.5 to 1.25 pvp005	10	0 Ca 1.25 PVP
20	1.30744	12-19-2023 U2OS C963 0 uM Ca 12.5 Digi 2.5 to 1.25 pvp005	10	0 Ca 1.25 PVP
0	1	12-19-2023 U2OS C963 0 uM Ca 12.5 Digi 2.5 to 1.25 pvp	11	0 Ca 1.25 PVP
1	0.99762	12-19-2023 U2OS C963 0 uM Ca 12.5 Digi 2.5 to 1.25 pvp	11	0 Ca 1.25 PVP
2	0.893154	12-19-2023 U2OS C963 0 uM Ca 12.5 Digi 2.5 to 1.25 pvp	11	0 Ca 1.25 PVP
3	1.01578	12-19-2023 U2OS C963 0 uM Ca 12.5 Digi 2.5 to 1.25 pvp	11	0 Ca 1.25 PVP
4	1.05722	12-19-2023 U2OS C963 0 uM Ca 12.5 Digi 2.5 to 1.25 pvp	11	0 Ca 1.25 PVP
5	1.27784	12-19-2023 U2OS C963 0 uM Ca 12.5 Digi 2.5 to 1.25 pvp	11	0 Ca 1.25 PVP
6	1.28863	12-19-2023 U2OS C963 0 uM Ca 12.5 Digi 2.5 to 1.25 pvp	11	0 Ca 1.25 PVP
7	1.28081	12-19-2023 U2OS C963 0 uM Ca 12.5 Digi 2.5 to 1.25 pvp	11	0 Ca 1.25 PVP
8	1.28071	12-19-2023 U2OS C963 0 uM Ca 12.5 Digi 2.5 to 1.25 pvp	11	0 Ca 1.25 PVP
9	1.32347	12-19-2023 U2OS C963 0 uM Ca 12.5 Digi 2.5 to 1.25 pvp	11	0 Ca 1.25 PVP
10	1.31075	12-19-2023 U2OS C963 0 uM Ca 12.5 Digi 2.5 to 1.25 pvp	11	0 Ca 1.25 PVP
11	1.29468	12-19-2023 U2OS C963 0 uM Ca 12.5 Digi 2.5 to 1.25 pvp	11	0 Ca 1.25 PVP
12	1.29872	12-19-2023 U2OS C963 0 uM Ca 12.5 Digi 2.5 to 1.25 pvp	11	0 Ca 1.25 PVP
13	1.32115	12-19-2023 U2OS C963 0 uM Ca 12.5 Digi 2.5 to 1.25 pvp	11	0 Ca 1.25 PVP
14	1.32732	12-19-2023 U2OS C963 0 uM Ca 12.5 Digi 2.5 to 1.25 pvp	11	0 Ca 1.25 PVP
15	1.32675	12-19-2023 U2OS C963 0 uM Ca 12.5 Digi 2.5 to 1.25 pvp	11	0 Ca 1.25 PVP
16	1.33611	12-19-2023 U2OS C963 0 uM Ca 12.5 Digi 2.5 to 1.25 pvp	11	0 Ca 1.25 PVP
17	1.34538	12-19-2023 U2OS C963 0 uM Ca 12.5 Digi 2.5 to 1.25 pvp	11	0 Ca 1.25 PVP
18	1.34537	12-19-2023 U2OS C963 0 uM Ca 12.5 Digi 2.5 to 1.25 pvp	11	0 Ca 1.25 PVP
19	1.35084	12-19-2023 U2OS C963 0 uM Ca 12.5 Digi 2.5 to 1.25 pvp	11	0 Ca 1.25 PVP
20	1.36793	12-19-2023 U2OS C963 0 uM Ca 12.5 Digi 2.5 to 1.25 pvp	11	0 Ca 1.25 PVP
0	1	12-19-2023 U2OS C963 0 uM Ca 12.5 Digi 2.5 to 1.25 pvp	12	0 Ca 1.25 PVP
1	0.9295	12-19-2023 U2OS C963 0 uM Ca 12.5 Digi 2.5 to 1.25 pvp	12	0 Ca 1.25 PVP
2	0.79872	12-19-2023 U2OS C963 0 uM Ca 12.5 Digi 2.5 to 1.25 pvp	12	0 Ca 1.25 PVP
3	0.895659	12-19-2023 U2OS C963 0 uM Ca 12.5 Digi 2.5 to 1.25 pvp	12	0 Ca 1.25 PVP
4	0.907236	12-19-2023 U2OS C963 0 uM Ca 12.5 Digi 2.5 to 1.25 pvp	12	0 Ca 1.25 PVP
5	1.2787	12-19-2023 U2OS C963 0 uM Ca 12.5 Digi 2.5 to 1.25 pvp	12	0 Ca 1.25 PVP
6	1.3385	12-19-2023 U2OS C963 0 uM Ca 12.5 Digi 2.5 to 1.25 pvp	12	0 Ca 1.25 PVP
7	1.35739	12-19-2023 U2OS C963 0 uM Ca 12.5 Digi 2.5 to 1.25 pvp	12	0 Ca 1.25 PVP
8	1.37989	12-19-2023 U2OS C963 0 uM Ca 12.5 Digi 2.5 to 1.25 pvp	12	0 Ca 1.25 PVP
9	1.37041	12-19-2023 U2OS C963 0 uM Ca 12.5 Digi 2.5 to 1.25 pvp	12	0 Ca 1.25 PVP
10	1.36983	12-19-2023 U2OS C963 0 uM Ca 12.5 Digi 2.5 to 1.25 pvp	12	0 Ca 1.25 PVP
11	1.37942	12-19-2023 U2OS C963 0 uM Ca 12.5 Digi 2.5 to 1.25 pvp	12	0 Ca 1.25 PVP
12	1.40204	12-19-2023 U2OS C963 0 uM Ca 12.5 Digi 2.5 to 1.25 pvp	12	0 Ca 1.25 PVP
13	1.36463	12-19-2023 U2OS C963 0 uM Ca 12.5 Digi 2.5 to 1.25 pvp	12	0 Ca 1.25 PVP
14	1.36119	12-19-2023 U2OS C963 0 uM Ca 12.5 Digi 2.5 to 1.25 pvp	12	0 Ca 1.25 PVP
15	1.37312	12-19-2023 U2OS C963 0 uM Ca 12.5 Digi 2.5 to 1.25 pvp	12	0 Ca 1.25 PVP
16	1.37988	12-19-2023 U2OS C963 0 uM Ca 12.5 Digi 2.5 to 1.25 pvp	12	0 Ca 1.25 PVP
17	1.38132	12-19-2023 U2OS C963 0 uM Ca 12.5 Digi 2.5 to 1.25 pvp	12	0 Ca 1.25 PVP
18	1.37655	12-19-2023 U2OS C963 0 uM Ca 12.5 Digi 2.5 to 1.25 pvp	12	0 Ca 1.25 PVP
19	1.39541	12-19-2023 U2OS C963 0 uM Ca 12.5 Digi 2.5 to 1.25 pvp	12	0 Ca 1.25 PVP
20	1.40045	12-19-2023 U2OS C963 0 uM Ca 12.5 Digi 2.5 to 1.25 pvp	12	0 Ca 1.25 PVP
0	1	12-19-2023 U2OS C963 0 uM Ca 12.5 Digi 2.5 to 1.25 pvp	13	0 Ca 1.25 PVP
1	0.996394	12-19-2023 U2OS C963 0 uM Ca 12.5 Digi 2.5 to 1.25 pvp	13	0 Ca 1.25 PVP
2	0.771663	12-19-2023 U2OS C963 0 uM Ca 12.5 Digi 2.5 to 1.25 pvp	13	0 Ca 1.25 PVP
3	1.00379	12-19-2023 U2OS C963 0 uM Ca 12.5 Digi 2.5 to 1.25 pvp	13	0 Ca 1.25 PVP
4	0.995207	12-19-2023 U2OS C963 0 uM Ca 12.5 Digi 2.5 to 1.25 pvp	13	0 Ca 1.25 PVP
5	1.31097	12-19-2023 U2OS C963 0 uM Ca 12.5 Digi 2.5 to 1.25 pvp	13	0 Ca 1.25 PVP
6	1.33135	12-19-2023 U2OS C963 0 uM Ca 12.5 Digi 2.5 to 1.25 pvp	13	0 Ca 1.25 PVP
7	1.34387	12-19-2023 U2OS C963 0 uM Ca 12.5 Digi 2.5 to 1.25 pvp	13	0 Ca 1.25 PVP
8	1.36141	12-19-2023 U2OS C963 0 uM Ca 12.5 Digi 2.5 to 1.25 pvp	13	0 Ca 1.25 PVP
9	1.38396	12-19-2023 U2OS C963 0 uM Ca 12.5 Digi 2.5 to 1.25 pvp	13	0 Ca 1.25 PVP
10	1.36378	12-19-2023 U2OS C963 0 uM Ca 12.5 Digi 2.5 to 1.25 pvp	13	0 Ca 1.25 PVP
11	1.37769	12-19-2023 U2OS C963 0 uM Ca 12.5 Digi 2.5 to 1.25 pvp	13	0 Ca 1.25 PVP
12	1.37559	12-19-2023 U2OS C963 0 uM Ca 12.5 Digi 2.5 to 1.25 pvp	13	0 Ca 1.25 PVP
13	1.37407	12-19-2023 U2OS C963 0 uM Ca 12.5 Digi 2.5 to 1.25 pvp	13	0 Ca 1.25 PVP
14	1.38753	12-19-2023 U2OS C963 0 uM Ca 12.5 Digi 2.5 to 1.25 pvp	13	0 Ca 1.25 PVP
15	1.36446	12-19-2023 U2OS C963 0 uM Ca 12.5 Digi 2.5 to 1.25 pvp	13	0 Ca 1.25 PVP
16	1.38711	12-19-2023 U2OS C963 0 uM Ca 12.5 Digi 2.5 to 1.25 pvp	13	0 Ca 1.25 PVP
17	1.40747	12-19-2023 U2OS C963 0 uM Ca 12.5 Digi 2.5 to 1.25 pvp	13	0 Ca 1.25 PVP
18	1.38325	12-19-2023 U2OS C963 0 uM Ca 12.5 Digi 2.5 to 1.25 pvp	13	0 Ca 1.25 PVP
19	1.39237	12-19-2023 U2OS C963 0 uM Ca 12.5 Digi 2.5 to 1.25 pvp	13	0 Ca 1.25 PVP
20	1.41816	12-19-2023 U2OS C963 0 uM Ca 12.5 Digi 2.5 to 1.25 pvp	13	0 Ca 1.25 PVP
0	1	20230703 U2OS C963 2.5 PVP to 1.25 PVP 0 Ca 12.5 Digi002	14	0 Ca 1.25 PVP
1	0.97571	20230703 U2OS C963 2.5 PVP to 1.25 PVP 0 Ca 12.5 Digi002	14	0 Ca 1.25 PVP
2	0.975805	20230703 U2OS C963 2.5 PVP to 1.25 PVP 0 Ca 12.5 Digi002	14	0 Ca 1.25 PVP
3	1.03023	20230703 U2OS C963 2.5 PVP to 1.25 PVP 0 Ca 12.5 Digi002	14	0 Ca 1.25 PVP
4	0.962976	20230703 U2OS C963 2.5 PVP to 1.25 PVP 0 Ca 12.5 Digi002	14	0 Ca 1.25 PVP
5	1.18254	20230703 U2OS C963 2.5 PVP to 1.25 PVP 0 Ca 12.5 Digi002	14	0 Ca 1.25 PVP
6	1.20517	20230703 U2OS C963 2.5 PVP to 1.25 PVP 0 Ca 12.5 Digi002	14	0 Ca 1.25 PVP
7	1.20837	20230703 U2OS C963 2.5 PVP to 1.25 PVP 0 Ca 12.5 Digi002	14	0 Ca 1.25 PVP
8	1.17499	20230703 U2OS C963 2.5 PVP to 1.25 PVP 0 Ca 12.5 Digi002	14	0 Ca 1.25 PVP
9	1.20684	20230703 U2OS C963 2.5 PVP to 1.25 PVP 0 Ca 12.5 Digi002	14	0 Ca 1.25 PVP
10	1.20487	20230703 U2OS C963 2.5 PVP to 1.25 PVP 0 Ca 12.5 Digi002	14	0 Ca 1.25 PVP
11	1.2056	20230703 U2OS C963 2.5 PVP to 1.25 PVP 0 Ca 12.5 Digi002	14	0 Ca 1.25 PVP
12	1.20054	20230703 U2OS C963 2.5 PVP to 1.25 PVP 0 Ca 12.5 Digi002	14	0 Ca 1.25 PVP
13	1.23398	20230703 U2OS C963 2.5 PVP to 1.25 PVP 0 Ca 12.5 Digi002	14	0 Ca 1.25 PVP
14	1.22581	20230703 U2OS C963 2.5 PVP to 1.25 PVP 0 Ca 12.5 Digi002	14	0 Ca 1.25 PVP
15	1.24657	20230703 U2OS C963 2.5 PVP to 1.25 PVP 0 Ca 12.5 Digi002	14	0 Ca 1.25 PVP
16	1.22621	20230703 U2OS C963 2.5 PVP to 1.25 PVP 0 Ca 12.5 Digi002	14	0 Ca 1.25 PVP
17	1.23332	20230703 U2OS C963 2.5 PVP to 1.25 PVP 0 Ca 12.5 Digi002	14	0 Ca 1.25 PVP
18	1.25905	20230703 U2OS C963 2.5 PVP to 1.25 PVP 0 Ca 12.5 Digi002	14	0 Ca 1.25 PVP
19	1.28011	20230703 U2OS C963 2.5 PVP to 1.25 PVP 0 Ca 12.5 Digi002	14	0 Ca 1.25 PVP
20	1.29039	20230703 U2OS C963 2.5 PVP to 1.25 PVP 0 Ca 12.5 Digi002	14	0 Ca 1.25 PVP
0	1	20230703 U2OS C963 2.5 PVP to 1.25 PVP 0 Ca 12.5 Digi002	15	0 Ca 1.25 PVP
1	0.964767	20230703 U2OS C963 2.5 PVP to 1.25 PVP 0 Ca 12.5 Digi002	15	0 Ca 1.25 PVP
2	0.952872	20230703 U2OS C963 2.5 PVP to 1.25 PVP 0 Ca 12.5 Digi002	15	0 Ca 1.25 PVP
3	0.931358	20230703 U2OS C963 2.5 PVP to 1.25 PVP 0 Ca 12.5 Digi002	15	0 Ca 1.25 PVP
4	0.922095	20230703 U2OS C963 2.5 PVP to 1.25 PVP 0 Ca 12.5 Digi002	15	0 Ca 1.25 PVP
5	1.11973	20230703 U2OS C963 2.5 PVP to 1.25 PVP 0 Ca 12.5 Digi002	15	0 Ca 1.25 PVP
6	1.13262	20230703 U2OS C963 2.5 PVP to 1.25 PVP 0 Ca 12.5 Digi002	15	0 Ca 1.25 PVP
7	1.1373	20230703 U2OS C963 2.5 PVP to 1.25 PVP 0 Ca 12.5 Digi002	15	0 Ca 1.25 PVP
8	1.14495	20230703 U2OS C963 2.5 PVP to 1.25 PVP 0 Ca 12.5 Digi002	15	0 Ca 1.25 PVP
9	1.13895	20230703 U2OS C963 2.5 PVP to 1.25 PVP 0 Ca 12.5 Digi002	15	0 Ca 1.25 PVP
10	1.16458	20230703 U2OS C963 2.5 PVP to 1.25 PVP 0 Ca 12.5 Digi002	15	0 Ca 1.25 PVP
11	1.19138	20230703 U2OS C963 2.5 PVP to 1.25 PVP 0 Ca 12.5 Digi002	15	0 Ca 1.25 PVP
12	1.18965	20230703 U2OS C963 2.5 PVP to 1.25 PVP 0 Ca 12.5 Digi002	15	0 Ca 1.25 PVP
13	1.188	20230703 U2OS C963 2.5 PVP to 1.25 PVP 0 Ca 12.5 Digi002	15	0 Ca 1.25 PVP
14	1.19677	20230703 U2OS C963 2.5 PVP to 1.25 PVP 0 Ca 12.5 Digi002	15	0 Ca 1.25 PVP
15	1.22111	20230703 U2OS C963 2.5 PVP to 1.25 PVP 0 Ca 12.5 Digi002	15	0 Ca 1.25 PVP
16	1.24783	20230703 U2OS C963 2.5 PVP to 1.25 PVP 0 Ca 12.5 Digi002	15	0 Ca 1.25 PVP
17	1.19246	20230703 U2OS C963 2.5 PVP to 1.25 PVP 0 Ca 12.5 Digi002	15	0 Ca 1.25 PVP
18	1.20731	20230703 U2OS C963 2.5 PVP to 1.25 PVP 0 Ca 12.5 Digi002	15	0 Ca 1.25 PVP
19	1.2539	20230703 U2OS C963 2.5 PVP to 1.25 PVP 0 Ca 12.5 Digi002	15	0 Ca 1.25 PVP
20	1.24315	20230703 U2OS C963 2.5 PVP to 1.25 PVP 0 Ca 12.5 Digi002	15	0 Ca 1.25 PVP
0	1	20230703 U2OS C963 2.5 PVP to 1.25 PVP 0 Ca 12.5 Digi002	16	0 Ca 1.25 PVP
1	0.985142	20230703 U2OS C963 2.5 PVP to 1.25 PVP 0 Ca 12.5 Digi002	16	0 Ca 1.25 PVP
2	0.979938	20230703 U2OS C963 2.5 PVP to 1.25 PVP 0 Ca 12.5 Digi002	16	0 Ca 1.25 PVP
3	0.980716	20230703 U2OS C963 2.5 PVP to 1.25 PVP 0 Ca 12.5 Digi002	16	0 Ca 1.25 PVP
4	0.976396	20230703 U2OS C963 2.5 PVP to 1.25 PVP 0 Ca 12.5 Digi002	16	0 Ca 1.25 PVP
5	1.17525	20230703 U2OS C963 2.5 PVP to 1.25 PVP 0 Ca 12.5 Digi002	16	0 Ca 1.25 PVP
6	1.19585	20230703 U2OS C963 2.5 PVP to 1.25 PVP 0 Ca 12.5 Digi002	16	0 Ca 1.25 PVP
7	1.19944	20230703 U2OS C963 2.5 PVP to 1.25 PVP 0 Ca 12.5 Digi002	16	0 Ca 1.25 PVP
8	1.18289	20230703 U2OS C963 2.5 PVP to 1.25 PVP 0 Ca 12.5 Digi002	16	0 Ca 1.25 PVP
9	1.18703	20230703 U2OS C963 2.5 PVP to 1.25 PVP 0 Ca 12.5 Digi002	16	0 Ca 1.25 PVP
10	1.18204	20230703 U2OS C963 2.5 PVP to 1.25 PVP 0 Ca 12.5 Digi002	16	0 Ca 1.25 PVP
11	1.20296	20230703 U2OS C963 2.5 PVP to 1.25 PVP 0 Ca 12.5 Digi002	16	0 Ca 1.25 PVP
12	1.19832	20230703 U2OS C963 2.5 PVP to 1.25 PVP 0 Ca 12.5 Digi002	16	0 Ca 1.25 PVP
13	1.20895	20230703 U2OS C963 2.5 PVP to 1.25 PVP 0 Ca 12.5 Digi002	16	0 Ca 1.25 PVP
14	1.21217	20230703 U2OS C963 2.5 PVP to 1.25 PVP 0 Ca 12.5 Digi002	16	0 Ca 1.25 PVP
15	1.22382	20230703 U2OS C963 2.5 PVP to 1.25 PVP 0 Ca 12.5 Digi002	16	0 Ca 1.25 PVP
16	1.2284	20230703 U2OS C963 2.5 PVP to 1.25 PVP 0 Ca 12.5 Digi002	16	0 Ca 1.25 PVP
17	1.24571	20230703 U2OS C963 2.5 PVP to 1.25 PVP 0 Ca 12.5 Digi002	16	0 Ca 1.25 PVP
18	1.25984	20230703 U2OS C963 2.5 PVP to 1.25 PVP 0 Ca 12.5 Digi002	16	0 Ca 1.25 PVP
19	1.25518	20230703 U2OS C963 2.5 PVP to 1.25 PVP 0 Ca 12.5 Digi002	16	0 Ca 1.25 PVP
20	1.27888	20230703 U2OS C963 2.5 PVP to 1.25 PVP 0 Ca 12.5 Digi002	16	0 Ca 1.25 PVP
0	1	20230703 U2OS C963 2.5 PVP to 1.25 PVP 0 Ca 12.5 Digi004	17	0 Ca 1.25 PVP
1	0.989239	20230703 U2OS C963 2.5 PVP to 1.25 PVP 0 Ca 12.5 Digi004	17	0 Ca 1.25 PVP
2	0.984341	20230703 U2OS C963 2.5 PVP to 1.25 PVP 0 Ca 12.5 Digi004	17	0 Ca 1.25 PVP
3	1.00014	20230703 U2OS C963 2.5 PVP to 1.25 PVP 0 Ca 12.5 Digi004	17	0 Ca 1.25 PVP
4	1.00363	20230703 U2OS C963 2.5 PVP to 1.25 PVP 0 Ca 12.5 Digi004	17	0 Ca 1.25 PVP
5	0.893448	20230703 U2OS C963 2.5 PVP to 1.25 PVP 0 Ca 12.5 Digi004	17	0 Ca 1.25 PVP
6	0.833244	20230703 U2OS C963 2.5 PVP to 1.25 PVP 0 Ca 12.5 Digi004	17	0 Ca 1.25 PVP
7	0.841235	20230703 U2OS C963 2.5 PVP to 1.25 PVP 0 Ca 12.5 Digi004	17	0 Ca 1.25 PVP
8	0.858472	20230703 U2OS C963 2.5 PVP to 1.25 PVP 0 Ca 12.5 Digi004	17	0 Ca 1.25 PVP
9	0.879444	20230703 U2OS C963 2.5 PVP to 1.25 PVP 0 Ca 12.5 Digi004	17	0 Ca 1.25 PVP
10	0.90117	20230703 U2OS C963 2.5 PVP to 1.25 PVP 0 Ca 12.5 Digi004	17	0 Ca 1.25 PVP
11	0.930987	20230703 U2OS C963 2.5 PVP to 1.25 PVP 0 Ca 12.5 Digi004	17	0 Ca 1.25 PVP
12	0.948969	20230703 U2OS C963 2.5 PVP to 1.25 PVP 0 Ca 12.5 Digi004	17	0 Ca 1.25 PVP
13	0.961903	20230703 U2OS C963 2.5 PVP to 1.25 PVP 0 Ca 12.5 Digi004	17	0 Ca 1.25 PVP
14	0.980208	20230703 U2OS C963 2.5 PVP to 1.25 PVP 0 Ca 12.5 Digi004	17	0 Ca 1.25 PVP
15	1.00187	20230703 U2OS C963 2.5 PVP to 1.25 PVP 0 Ca 12.5 Digi004	17	0 Ca 1.25 PVP
16	1.01794	20230703 U2OS C963 2.5 PVP to 1.25 PVP 0 Ca 12.5 Digi004	17	0 Ca 1.25 PVP
17	1.04622	20230703 U2OS C963 2.5 PVP to 1.25 PVP 0 Ca 12.5 Digi004	17	0 Ca 1.25 PVP
18	1.03741	20230703 U2OS C963 2.5 PVP to 1.25 PVP 0 Ca 12.5 Digi004	17	0 Ca 1.25 PVP
19	1.05489	20230703 U2OS C963 2.5 PVP to 1.25 PVP 0 Ca 12.5 Digi004	17	0 Ca 1.25 PVP
20	1.08342	20230703 U2OS C963 2.5 PVP to 1.25 PVP 0 Ca 12.5 Digi004	17	0 Ca 1.25 PVP
0	1	20230703 U2OS C963 2.5 PVP to 1.25 PVP 0 Ca 12.5 Digi004	18	0 Ca 1.25 PVP
1	1.00868	20230703 U2OS C963 2.5 PVP to 1.25 PVP 0 Ca 12.5 Digi004	18	0 Ca 1.25 PVP
2	1.02667	20230703 U2OS C963 2.5 PVP to 1.25 PVP 0 Ca 12.5 Digi004	18	0 Ca 1.25 PVP
3	0.988466	20230703 U2OS C963 2.5 PVP to 1.25 PVP 0 Ca 12.5 Digi004	18	0 Ca 1.25 PVP
4	0.983975	20230703 U2OS C963 2.5 PVP to 1.25 PVP 0 Ca 12.5 Digi004	18	0 Ca 1.25 PVP
5	0.982692	20230703 U2OS C963 2.5 PVP to 1.25 PVP 0 Ca 12.5 Digi004	18	0 Ca 1.25 PVP
6	0.927606	20230703 U2OS C963 2.5 PVP to 1.25 PVP 0 Ca 12.5 Digi004	18	0 Ca 1.25 PVP
7	0.925367	20230703 U2OS C963 2.5 PVP to 1.25 PVP 0 Ca 12.5 Digi004	18	0 Ca 1.25 PVP
8	0.964615	20230703 U2OS C963 2.5 PVP to 1.25 PVP 0 Ca 12.5 Digi004	18	0 Ca 1.25 PVP
9	0.99603	20230703 U2OS C963 2.5 PVP to 1.25 PVP 0 Ca 12.5 Digi004	18	0 Ca 1.25 PVP
10	0.998417	20230703 U2OS C963 2.5 PVP to 1.25 PVP 0 Ca 12.5 Digi004	18	0 Ca 1.25 PVP
11	1.03584	20230703 U2OS C963 2.5 PVP to 1.25 PVP 0 Ca 12.5 Digi004	18	0 Ca 1.25 PVP
12	1.0818	20230703 U2OS C963 2.5 PVP to 1.25 PVP 0 Ca 12.5 Digi004	18	0 Ca 1.25 PVP
13	1.10207	20230703 U2OS C963 2.5 PVP to 1.25 PVP 0 Ca 12.5 Digi004	18	0 Ca 1.25 PVP
14	1.13331	20230703 U2OS C963 2.5 PVP to 1.25 PVP 0 Ca 12.5 Digi004	18	0 Ca 1.25 PVP
15	1.14872	20230703 U2OS C963 2.5 PVP to 1.25 PVP 0 Ca 12.5 Digi004	18	0 Ca 1.25 PVP
16	1.18692	20230703 U2OS C963 2.5 PVP to 1.25 PVP 0 Ca 12.5 Digi004	18	0 Ca 1.25 PVP
17	1.18614	20230703 U2OS C963 2.5 PVP to 1.25 PVP 0 Ca 12.5 Digi004	18	0 Ca 1.25 PVP
18	1.23269	20230703 U2OS C963 2.5 PVP to 1.25 PVP 0 Ca 12.5 Digi004	18	0 Ca 1.25 PVP
19	1.23437	20230703 U2OS C963 2.5 PVP to 1.25 PVP 0 Ca 12.5 Digi004	18	0 Ca 1.25 PVP
20	1.24987	20230703 U2OS C963 2.5 PVP to 1.25 PVP 0 Ca 12.5 Digi004	18	0 Ca 1.25 PVP
0	1	20230703 U2OS C963 2.5 PVP to 1.25 PVP 0 Ca 12.5 Digi004	19	0 Ca 1.25 PVP
1	0.998526	20230703 U2OS C963 2.5 PVP to 1.25 PVP 0 Ca 12.5 Digi004	19	0 Ca 1.25 PVP
2	1.01408	20230703 U2OS C963 2.5 PVP to 1.25 PVP 0 Ca 12.5 Digi004	19	0 Ca 1.25 PVP
3	1.00662	20230703 U2OS C963 2.5 PVP to 1.25 PVP 0 Ca 12.5 Digi004	19	0 Ca 1.25 PVP
4	0.983943	20230703 U2OS C963 2.5 PVP to 1.25 PVP 0 Ca 12.5 Digi004	19	0 Ca 1.25 PVP
5	0.95254	20230703 U2OS C963 2.5 PVP to 1.25 PVP 0 Ca 12.5 Digi004	19	0 Ca 1.25 PVP
6	0.85293	20230703 U2OS C963 2.5 PVP to 1.25 PVP 0 Ca 12.5 Digi004	19	0 Ca 1.25 PVP
7	0.846187	20230703 U2OS C963 2.5 PVP to 1.25 PVP 0 Ca 12.5 Digi004	19	0 Ca 1.25 PVP
8	0.851432	20230703 U2OS C963 2.5 PVP to 1.25 PVP 0 Ca 12.5 Digi004	19	0 Ca 1.25 PVP
9	0.874126	20230703 U2OS C963 2.5 PVP to 1.25 PVP 0 Ca 12.5 Digi004	19	0 Ca 1.25 PVP
10	0.918365	20230703 U2OS C963 2.5 PVP to 1.25 PVP 0 Ca 12.5 Digi004	19	0 Ca 1.25 PVP
11	0.898641	20230703 U2OS C963 2.5 PVP to 1.25 PVP 0 Ca 12.5 Digi004	19	0 Ca 1.25 PVP
12	0.938753	20230703 U2OS C963 2.5 PVP to 1.25 PVP 0 Ca 12.5 Digi004	19	0 Ca 1.25 PVP
13	0.959714	20230703 U2OS C963 2.5 PVP to 1.25 PVP 0 Ca 12.5 Digi004	19	0 Ca 1.25 PVP
14	0.983317	20230703 U2OS C963 2.5 PVP to 1.25 PVP 0 Ca 12.5 Digi004	19	0 Ca 1.25 PVP
15	0.988777	20230703 U2OS C963 2.5 PVP to 1.25 PVP 0 Ca 12.5 Digi004	19	0 Ca 1.25 PVP
16	1.00662	20230703 U2OS C963 2.5 PVP to 1.25 PVP 0 Ca 12.5 Digi004	19	0 Ca 1.25 PVP
17	1.01877	20230703 U2OS C963 2.5 PVP to 1.25 PVP 0 Ca 12.5 Digi004	19	0 Ca 1.25 PVP
18	1.0195	20230703 U2OS C963 2.5 PVP to 1.25 PVP 0 Ca 12.5 Digi004	19	0 Ca 1.25 PVP
19	1.02921	20230703 U2OS C963 2.5 PVP to 1.25 PVP 0 Ca 12.5 Digi004	19	0 Ca 1.25 PVP
20	1.04311	20230703 U2OS C963 2.5 PVP to 1.25 PVP 0 Ca 12.5 Digi004	19	0 Ca 1.25 PVP
0	1	20230703 U2OS C963 2.5 PVP to 1.25 PVP 0 Ca 12.5 Digi004	20	0 Ca 1.25 PVP
1	0.996239	20230703 U2OS C963 2.5 PVP to 1.25 PVP 0 Ca 12.5 Digi004	20	0 Ca 1.25 PVP
2	0.950923	20230703 U2OS C963 2.5 PVP to 1.25 PVP 0 Ca 12.5 Digi004	20	0 Ca 1.25 PVP
3	0.895104	20230703 U2OS C963 2.5 PVP to 1.25 PVP 0 Ca 12.5 Digi004	20	0 Ca 1.25 PVP
4	0.88649	20230703 U2OS C963 2.5 PVP to 1.25 PVP 0 Ca 12.5 Digi004	20	0 Ca 1.25 PVP
5	0.826667	20230703 U2OS C963 2.5 PVP to 1.25 PVP 0 Ca 12.5 Digi004	20	0 Ca 1.25 PVP
6	0.757383	20230703 U2OS C963 2.5 PVP to 1.25 PVP 0 Ca 12.5 Digi004	20	0 Ca 1.25 PVP
7	0.761006	20230703 U2OS C963 2.5 PVP to 1.25 PVP 0 Ca 12.5 Digi004	20	0 Ca 1.25 PVP
8	0.776304	20230703 U2OS C963 2.5 PVP to 1.25 PVP 0 Ca 12.5 Digi004	20	0 Ca 1.25 PVP
9	0.780929	20230703 U2OS C963 2.5 PVP to 1.25 PVP 0 Ca 12.5 Digi004	20	0 Ca 1.25 PVP
10	0.791888	20230703 U2OS C963 2.5 PVP to 1.25 PVP 0 Ca 12.5 Digi004	20	0 Ca 1.25 PVP
11	0.812471	20230703 U2OS C963 2.5 PVP to 1.25 PVP 0 Ca 12.5 Digi004	20	0 Ca 1.25 PVP
12	0.82956	20230703 U2OS C963 2.5 PVP to 1.25 PVP 0 Ca 12.5 Digi004	20	0 Ca 1.25 PVP
13	0.832639	20230703 U2OS C963 2.5 PVP to 1.25 PVP 0 Ca 12.5 Digi004	20	0 Ca 1.25 PVP
14	0.829078	20230703 U2OS C963 2.5 PVP to 1.25 PVP 0 Ca 12.5 Digi004	20	0 Ca 1.25 PVP
15	0.849595	20230703 U2OS C963 2.5 PVP to 1.25 PVP 0 Ca 12.5 Digi004	20	0 Ca 1.25 PVP
16	0.840411	20230703 U2OS C963 2.5 PVP to 1.25 PVP 0 Ca 12.5 Digi004	20	0 Ca 1.25 PVP
17	0.859974	20230703 U2OS C963 2.5 PVP to 1.25 PVP 0 Ca 12.5 Digi004	20	0 Ca 1.25 PVP
18	0.88839	20230703 U2OS C963 2.5 PVP to 1.25 PVP 0 Ca 12.5 Digi004	20	0 Ca 1.25 PVP
19	0.894121	20230703 U2OS C963 2.5 PVP to 1.25 PVP 0 Ca 12.5 Digi004	20	0 Ca 1.25 PVP
20	0.8858	20230703 U2OS C963 2.5 PVP to 1.25 PVP 0 Ca 12.5 Digi004	20	0 Ca 1.25 PVP
0	1	20230703 U2OS C963 2.5 PVP to 1.25 PVP 0 Ca 12.5 Digi006	21	0 Ca 1.25 PVP
1	0.999343	20230703 U2OS C963 2.5 PVP to 1.25 PVP 0 Ca 12.5 Digi006	21	0 Ca 1.25 PVP
2	0.995535	20230703 U2OS C963 2.5 PVP to 1.25 PVP 0 Ca 12.5 Digi006	21	0 Ca 1.25 PVP
3	0.99265	20230703 U2OS C963 2.5 PVP to 1.25 PVP 0 Ca 12.5 Digi006	21	0 Ca 1.25 PVP
4	0.982402	20230703 U2OS C963 2.5 PVP to 1.25 PVP 0 Ca 12.5 Digi006	21	0 Ca 1.25 PVP
5	1.20902	20230703 U2OS C963 2.5 PVP to 1.25 PVP 0 Ca 12.5 Digi006	21	0 Ca 1.25 PVP
6	1.2541	20230703 U2OS C963 2.5 PVP to 1.25 PVP 0 Ca 12.5 Digi006	21	0 Ca 1.25 PVP
7	1.27299	20230703 U2OS C963 2.5 PVP to 1.25 PVP 0 Ca 12.5 Digi006	21	0 Ca 1.25 PVP
8	1.28289	20230703 U2OS C963 2.5 PVP to 1.25 PVP 0 Ca 12.5 Digi006	21	0 Ca 1.25 PVP
9	1.27186	20230703 U2OS C963 2.5 PVP to 1.25 PVP 0 Ca 12.5 Digi006	21	0 Ca 1.25 PVP
10	1.26121	20230703 U2OS C963 2.5 PVP to 1.25 PVP 0 Ca 12.5 Digi006	21	0 Ca 1.25 PVP
11	1.26258	20230703 U2OS C963 2.5 PVP to 1.25 PVP 0 Ca 12.5 Digi006	21	0 Ca 1.25 PVP
12	1.24827	20230703 U2OS C963 2.5 PVP to 1.25 PVP 0 Ca 12.5 Digi006	21	0 Ca 1.25 PVP
13	1.27421	20230703 U2OS C963 2.5 PVP to 1.25 PVP 0 Ca 12.5 Digi006	21	0 Ca 1.25 PVP
14	1.25694	20230703 U2OS C963 2.5 PVP to 1.25 PVP 0 Ca 12.5 Digi006	21	0 Ca 1.25 PVP
15	1.27761	20230703 U2OS C963 2.5 PVP to 1.25 PVP 0 Ca 12.5 Digi006	21	0 Ca 1.25 PVP
16	1.27994	20230703 U2OS C963 2.5 PVP to 1.25 PVP 0 Ca 12.5 Digi006	21	0 Ca 1.25 PVP
17	1.30195	20230703 U2OS C963 2.5 PVP to 1.25 PVP 0 Ca 12.5 Digi006	21	0 Ca 1.25 PVP
18	1.30701	20230703 U2OS C963 2.5 PVP to 1.25 PVP 0 Ca 12.5 Digi006	21	0 Ca 1.25 PVP
19	1.33577	20230703 U2OS C963 2.5 PVP to 1.25 PVP 0 Ca 12.5 Digi006	21	0 Ca 1.25 PVP
20	1.34562	20230703 U2OS C963 2.5 PVP to 1.25 PVP 0 Ca 12.5 Digi006	21	0 Ca 1.25 PVP
0	1	20230703 U2OS C963 2.5 PVP to 1.25 PVP 0 Ca 12.5 Digi006	22	0 Ca 1.25 PVP
1	0.991395	20230703 U2OS C963 2.5 PVP to 1.25 PVP 0 Ca 12.5 Digi006	22	0 Ca 1.25 PVP
2	0.971095	20230703 U2OS C963 2.5 PVP to 1.25 PVP 0 Ca 12.5 Digi006	22	0 Ca 1.25 PVP
3	0.982885	20230703 U2OS C963 2.5 PVP to 1.25 PVP 0 Ca 12.5 Digi006	22	0 Ca 1.25 PVP
4	1.09297	20230703 U2OS C963 2.5 PVP to 1.25 PVP 0 Ca 12.5 Digi006	22	0 Ca 1.25 PVP
5	1.23517	20230703 U2OS C963 2.5 PVP to 1.25 PVP 0 Ca 12.5 Digi006	22	0 Ca 1.25 PVP
6	1.2351	20230703 U2OS C963 2.5 PVP to 1.25 PVP 0 Ca 12.5 Digi006	22	0 Ca 1.25 PVP
7	1.18885	20230703 U2OS C963 2.5 PVP to 1.25 PVP 0 Ca 12.5 Digi006	22	0 Ca 1.25 PVP
8	1.19033	20230703 U2OS C963 2.5 PVP to 1.25 PVP 0 Ca 12.5 Digi006	22	0 Ca 1.25 PVP
9	1.17727	20230703 U2OS C963 2.5 PVP to 1.25 PVP 0 Ca 12.5 Digi006	22	0 Ca 1.25 PVP
10	1.15432	20230703 U2OS C963 2.5 PVP to 1.25 PVP 0 Ca 12.5 Digi006	22	0 Ca 1.25 PVP
11	1.13302	20230703 U2OS C963 2.5 PVP to 1.25 PVP 0 Ca 12.5 Digi006	22	0 Ca 1.25 PVP
12	1.12899	20230703 U2OS C963 2.5 PVP to 1.25 PVP 0 Ca 12.5 Digi006	22	0 Ca 1.25 PVP
13	1.12346	20230703 U2OS C963 2.5 PVP to 1.25 PVP 0 Ca 12.5 Digi006	22	0 Ca 1.25 PVP
14	1.12754	20230703 U2OS C963 2.5 PVP to 1.25 PVP 0 Ca 12.5 Digi006	22	0 Ca 1.25 PVP
15	1.14732	20230703 U2OS C963 2.5 PVP to 1.25 PVP 0 Ca 12.5 Digi006	22	0 Ca 1.25 PVP
16	1.15403	20230703 U2OS C963 2.5 PVP to 1.25 PVP 0 Ca 12.5 Digi006	22	0 Ca 1.25 PVP
17	1.14324	20230703 U2OS C963 2.5 PVP to 1.25 PVP 0 Ca 12.5 Digi006	22	0 Ca 1.25 PVP
18	1.13333	20230703 U2OS C963 2.5 PVP to 1.25 PVP 0 Ca 12.5 Digi006	22	0 Ca 1.25 PVP
19	1.14737	20230703 U2OS C963 2.5 PVP to 1.25 PVP 0 Ca 12.5 Digi006	22	0 Ca 1.25 PVP
20	1.15095	20230703 U2OS C963 2.5 PVP to 1.25 PVP 0 Ca 12.5 Digi006	22	0 Ca 1.25 PVP
0	1	20230703 U2OS C963 2.5 PVP to 1.25 PVP 0 Ca 12.5 Digi	23	0 Ca 1.25 PVP
1	0.990058	20230703 U2OS C963 2.5 PVP to 1.25 PVP 0 Ca 12.5 Digi	23	0 Ca 1.25 PVP
2	0.991692	20230703 U2OS C963 2.5 PVP to 1.25 PVP 0 Ca 12.5 Digi	23	0 Ca 1.25 PVP
3	0.995885	20230703 U2OS C963 2.5 PVP to 1.25 PVP 0 Ca 12.5 Digi	23	0 Ca 1.25 PVP
4	0.983658	20230703 U2OS C963 2.5 PVP to 1.25 PVP 0 Ca 12.5 Digi	23	0 Ca 1.25 PVP
5	1.21284	20230703 U2OS C963 2.5 PVP to 1.25 PVP 0 Ca 12.5 Digi	23	0 Ca 1.25 PVP
6	1.23511	20230703 U2OS C963 2.5 PVP to 1.25 PVP 0 Ca 12.5 Digi	23	0 Ca 1.25 PVP
7	1.26984	20230703 U2OS C963 2.5 PVP to 1.25 PVP 0 Ca 12.5 Digi	23	0 Ca 1.25 PVP
8	1.27971	20230703 U2OS C963 2.5 PVP to 1.25 PVP 0 Ca 12.5 Digi	23	0 Ca 1.25 PVP
9	1.2917	20230703 U2OS C963 2.5 PVP to 1.25 PVP 0 Ca 12.5 Digi	23	0 Ca 1.25 PVP
10	1.2901	20230703 U2OS C963 2.5 PVP to 1.25 PVP 0 Ca 12.5 Digi	23	0 Ca 1.25 PVP
11	1.2968	20230703 U2OS C963 2.5 PVP to 1.25 PVP 0 Ca 12.5 Digi	23	0 Ca 1.25 PVP
12	1.28761	20230703 U2OS C963 2.5 PVP to 1.25 PVP 0 Ca 12.5 Digi	23	0 Ca 1.25 PVP
13	1.26076	20230703 U2OS C963 2.5 PVP to 1.25 PVP 0 Ca 12.5 Digi	23	0 Ca 1.25 PVP
14	1.26926	20230703 U2OS C963 2.5 PVP to 1.25 PVP 0 Ca 12.5 Digi	23	0 Ca 1.25 PVP
15	1.24337	20230703 U2OS C963 2.5 PVP to 1.25 PVP 0 Ca 12.5 Digi	23	0 Ca 1.25 PVP
16	1.29122	20230703 U2OS C963 2.5 PVP to 1.25 PVP 0 Ca 12.5 Digi	23	0 Ca 1.25 PVP
17	1.29357	20230703 U2OS C963 2.5 PVP to 1.25 PVP 0 Ca 12.5 Digi	23	0 Ca 1.25 PVP
18	1.30097	20230703 U2OS C963 2.5 PVP to 1.25 PVP 0 Ca 12.5 Digi	23	0 Ca 1.25 PVP
19	1.26754	20230703 U2OS C963 2.5 PVP to 1.25 PVP 0 Ca 12.5 Digi	23	0 Ca 1.25 PVP
20	1.30315	20230703 U2OS C963 2.5 PVP to 1.25 PVP 0 Ca 12.5 Digi	23	0 Ca 1.25 PVP
0	1	20230703 U2OS C963 2.5 PVP to 1.25 PVP 0 Ca 12.5 Digi	24	0 Ca 1.25 PVP
1	1.02491	20230703 U2OS C963 2.5 PVP to 1.25 PVP 0 Ca 12.5 Digi	24	0 Ca 1.25 PVP
2	1.00429	20230703 U2OS C963 2.5 PVP to 1.25 PVP 0 Ca 12.5 Digi	24	0 Ca 1.25 PVP
3	1.01666	20230703 U2OS C963 2.5 PVP to 1.25 PVP 0 Ca 12.5 Digi	24	0 Ca 1.25 PVP
4	0.988022	20230703 U2OS C963 2.5 PVP to 1.25 PVP 0 Ca 12.5 Digi	24	0 Ca 1.25 PVP
5	1.23185	20230703 U2OS C963 2.5 PVP to 1.25 PVP 0 Ca 12.5 Digi	24	0 Ca 1.25 PVP
6	1.29978	20230703 U2OS C963 2.5 PVP to 1.25 PVP 0 Ca 12.5 Digi	24	0 Ca 1.25 PVP
7	1.29849	20230703 U2OS C963 2.5 PVP to 1.25 PVP 0 Ca 12.5 Digi	24	0 Ca 1.25 PVP
8	1.32668	20230703 U2OS C963 2.5 PVP to 1.25 PVP 0 Ca 12.5 Digi	24	0 Ca 1.25 PVP
9	1.34273	20230703 U2OS C963 2.5 PVP to 1.25 PVP 0 Ca 12.5 Digi	24	0 Ca 1.25 PVP
10	1.35611	20230703 U2OS C963 2.5 PVP to 1.25 PVP 0 Ca 12.5 Digi	24	0 Ca 1.25 PVP
11	1.33332	20230703 U2OS C963 2.5 PVP to 1.25 PVP 0 Ca 12.5 Digi	24	0 Ca 1.25 PVP
12	1.34812	20230703 U2OS C963 2.5 PVP to 1.25 PVP 0 Ca 12.5 Digi	24	0 Ca 1.25 PVP
13	1.33959	20230703 U2OS C963 2.5 PVP to 1.25 PVP 0 Ca 12.5 Digi	24	0 Ca 1.25 PVP
14	1.33953	20230703 U2OS C963 2.5 PVP to 1.25 PVP 0 Ca 12.5 Digi	24	0 Ca 1.25 PVP
15	1.33972	20230703 U2OS C963 2.5 PVP to 1.25 PVP 0 Ca 12.5 Digi	24	0 Ca 1.25 PVP
16	1.35701	20230703 U2OS C963 2.5 PVP to 1.25 PVP 0 Ca 12.5 Digi	24	0 Ca 1.25 PVP
17	1.34915	20230703 U2OS C963 2.5 PVP to 1.25 PVP 0 Ca 12.5 Digi	24	0 Ca 1.25 PVP
18	1.3445	20230703 U2OS C963 2.5 PVP to 1.25 PVP 0 Ca 12.5 Digi	24	0 Ca 1.25 PVP
19	1.37676	20230703 U2OS C963 2.5 PVP to 1.25 PVP 0 Ca 12.5 Digi	24	0 Ca 1.25 PVP
20	1.34726	20230703 U2OS C963 2.5 PVP to 1.25 PVP 0 Ca 12.5 Digi	24	0 Ca 1.25 PVP
0	1	20230703 U2OS C963 2.5 PVP to 1.25 PVP 0 Ca 12.5 Digi	25	0 Ca 1.25 PVP
1	0.995296	20230703 U2OS C963 2.5 PVP to 1.25 PVP 0 Ca 12.5 Digi	25	0 Ca 1.25 PVP
2	0.979938	20230703 U2OS C963 2.5 PVP to 1.25 PVP 0 Ca 12.5 Digi	25	0 Ca 1.25 PVP
3	0.9658	20230703 U2OS C963 2.5 PVP to 1.25 PVP 0 Ca 12.5 Digi	25	0 Ca 1.25 PVP
4	0.953214	20230703 U2OS C963 2.5 PVP to 1.25 PVP 0 Ca 12.5 Digi	25	0 Ca 1.25 PVP
5	1.12079	20230703 U2OS C963 2.5 PVP to 1.25 PVP 0 Ca 12.5 Digi	25	0 Ca 1.25 PVP
6	1.14973	20230703 U2OS C963 2.5 PVP to 1.25 PVP 0 Ca 12.5 Digi	25	0 Ca 1.25 PVP
7	1.14305	20230703 U2OS C963 2.5 PVP to 1.25 PVP 0 Ca 12.5 Digi	25	0 Ca 1.25 PVP
8	1.14964	20230703 U2OS C963 2.5 PVP to 1.25 PVP 0 Ca 12.5 Digi	25	0 Ca 1.25 PVP
9	1.16772	20230703 U2OS C963 2.5 PVP to 1.25 PVP 0 Ca 12.5 Digi	25	0 Ca 1.25 PVP
10	1.15377	20230703 U2OS C963 2.5 PVP to 1.25 PVP 0 Ca 12.5 Digi	25	0 Ca 1.25 PVP
11	1.16244	20230703 U2OS C963 2.5 PVP to 1.25 PVP 0 Ca 12.5 Digi	25	0 Ca 1.25 PVP
12	1.15521	20230703 U2OS C963 2.5 PVP to 1.25 PVP 0 Ca 12.5 Digi	25	0 Ca 1.25 PVP
13	1.15911	20230703 U2OS C963 2.5 PVP to 1.25 PVP 0 Ca 12.5 Digi	25	0 Ca 1.25 PVP
14	1.14978	20230703 U2OS C963 2.5 PVP to 1.25 PVP 0 Ca 12.5 Digi	25	0 Ca 1.25 PVP
15	1.15672	20230703 U2OS C963 2.5 PVP to 1.25 PVP 0 Ca 12.5 Digi	25	0 Ca 1.25 PVP
16	1.16046	20230703 U2OS C963 2.5 PVP to 1.25 PVP 0 Ca 12.5 Digi	25	0 Ca 1.25 PVP
17	1.17433	20230703 U2OS C963 2.5 PVP to 1.25 PVP 0 Ca 12.5 Digi	25	0 Ca 1.25 PVP
18	1.16514	20230703 U2OS C963 2.5 PVP to 1.25 PVP 0 Ca 12.5 Digi	25	0 Ca 1.25 PVP
19	1.20702	20230703 U2OS C963 2.5 PVP to 1.25 PVP 0 Ca 12.5 Digi	25	0 Ca 1.25 PVP
20	1.16505	20230703 U2OS C963 2.5 PVP to 1.25 PVP 0 Ca 12.5 Digi	25	0 Ca 1.25 PVP
0	1	20230913 0 Ca + 10 EGTA 1.25 PVP 20 min001	26	0 Ca 1.25 PVP
1	1.02149	20230913 0 Ca + 10 EGTA 1.25 PVP 20 min001	26	0 Ca 1.25 PVP
2	1.03847	20230913 0 Ca + 10 EGTA 1.25 PVP 20 min001	26	0 Ca 1.25 PVP
3	0.987336	20230913 0 Ca + 10 EGTA 1.25 PVP 20 min001	26	0 Ca 1.25 PVP
4	1.01251	20230913 0 Ca + 10 EGTA 1.25 PVP 20 min001	26	0 Ca 1.25 PVP
5	1.28897	20230913 0 Ca + 10 EGTA 1.25 PVP 20 min001	26	0 Ca 1.25 PVP
6	1.30198	20230913 0 Ca + 10 EGTA 1.25 PVP 20 min001	26	0 Ca 1.25 PVP
7	1.3437	20230913 0 Ca + 10 EGTA 1.25 PVP 20 min001	26	0 Ca 1.25 PVP
8	1.31606	20230913 0 Ca + 10 EGTA 1.25 PVP 20 min001	26	0 Ca 1.25 PVP
9	1.34107	20230913 0 Ca + 10 EGTA 1.25 PVP 20 min001	26	0 Ca 1.25 PVP
10	1.36981	20230913 0 Ca + 10 EGTA 1.25 PVP 20 min001	26	0 Ca 1.25 PVP
11	1.38519	20230913 0 Ca + 10 EGTA 1.25 PVP 20 min001	26	0 Ca 1.25 PVP
12	1.36995	20230913 0 Ca + 10 EGTA 1.25 PVP 20 min001	26	0 Ca 1.25 PVP
13	1.37463	20230913 0 Ca + 10 EGTA 1.25 PVP 20 min001	26	0 Ca 1.25 PVP
14	1.37357	20230913 0 Ca + 10 EGTA 1.25 PVP 20 min001	26	0 Ca 1.25 PVP
15	1.35622	20230913 0 Ca + 10 EGTA 1.25 PVP 20 min001	26	0 Ca 1.25 PVP
16	1.37023	20230913 0 Ca + 10 EGTA 1.25 PVP 20 min001	26	0 Ca 1.25 PVP
17	1.38759	20230913 0 Ca + 10 EGTA 1.25 PVP 20 min001	26	0 Ca 1.25 PVP
18	1.40266	20230913 0 Ca + 10 EGTA 1.25 PVP 20 min001	26	0 Ca 1.25 PVP
19	1.38816	20230913 0 Ca + 10 EGTA 1.25 PVP 20 min001	26	0 Ca 1.25 PVP
20	1.39431	20230913 0 Ca + 10 EGTA 1.25 PVP 20 min001	26	0 Ca 1.25 PVP
0	1	20230913 0 Ca + 10 EGTA 1.25 PVP 20 min001	27	0 Ca 1.25 PVP
1	0.981318	20230913 0 Ca + 10 EGTA 1.25 PVP 20 min001	27	0 Ca 1.25 PVP
2	1.02271	20230913 0 Ca + 10 EGTA 1.25 PVP 20 min001	27	0 Ca 1.25 PVP
3	1.03071	20230913 0 Ca + 10 EGTA 1.25 PVP 20 min001	27	0 Ca 1.25 PVP
4	0.926967	20230913 0 Ca + 10 EGTA 1.25 PVP 20 min001	27	0 Ca 1.25 PVP
5	1.23045	20230913 0 Ca + 10 EGTA 1.25 PVP 20 min001	27	0 Ca 1.25 PVP
6	1.25603	20230913 0 Ca + 10 EGTA 1.25 PVP 20 min001	27	0 Ca 1.25 PVP
7	1.27997	20230913 0 Ca + 10 EGTA 1.25 PVP 20 min001	27	0 Ca 1.25 PVP
8	1.28385	20230913 0 Ca + 10 EGTA 1.25 PVP 20 min001	27	0 Ca 1.25 PVP
9	1.30693	20230913 0 Ca + 10 EGTA 1.25 PVP 20 min001	27	0 Ca 1.25 PVP
10	1.28853	20230913 0 Ca + 10 EGTA 1.25 PVP 20 min001	27	0 Ca 1.25 PVP
11	1.31695	20230913 0 Ca + 10 EGTA 1.25 PVP 20 min001	27	0 Ca 1.25 PVP
12	1.32776	20230913 0 Ca + 10 EGTA 1.25 PVP 20 min001	27	0 Ca 1.25 PVP
13	1.28752	20230913 0 Ca + 10 EGTA 1.25 PVP 20 min001	27	0 Ca 1.25 PVP
14	1.29321	20230913 0 Ca + 10 EGTA 1.25 PVP 20 min001	27	0 Ca 1.25 PVP
15	1.3232	20230913 0 Ca + 10 EGTA 1.25 PVP 20 min001	27	0 Ca 1.25 PVP
16	1.31042	20230913 0 Ca + 10 EGTA 1.25 PVP 20 min001	27	0 Ca 1.25 PVP
17	1.32037	20230913 0 Ca + 10 EGTA 1.25 PVP 20 min001	27	0 Ca 1.25 PVP
18	1.3328	20230913 0 Ca + 10 EGTA 1.25 PVP 20 min001	27	0 Ca 1.25 PVP
19	1.33642	20230913 0 Ca + 10 EGTA 1.25 PVP 20 min001	27	0 Ca 1.25 PVP
20	1.34223	20230913 0 Ca + 10 EGTA 1.25 PVP 20 min001	27	0 Ca 1.25 PVP
0	1	20230913 0 Ca + 10 EGTA 1.25 PVP 20 min001	28	0 Ca 1.25 PVP
1	1.01239	20230913 0 Ca + 10 EGTA 1.25 PVP 20 min001	28	0 Ca 1.25 PVP
2	1.00852	20230913 0 Ca + 10 EGTA 1.25 PVP 20 min001	28	0 Ca 1.25 PVP
3	0.992088	20230913 0 Ca + 10 EGTA 1.25 PVP 20 min001	28	0 Ca 1.25 PVP
4	0.98606	20230913 0 Ca + 10 EGTA 1.25 PVP 20 min001	28	0 Ca 1.25 PVP
5	1.22325	20230913 0 Ca + 10 EGTA 1.25 PVP 20 min001	28	0 Ca 1.25 PVP
6	1.18699	20230913 0 Ca + 10 EGTA 1.25 PVP 20 min001	28	0 Ca 1.25 PVP
7	1.19716	20230913 0 Ca + 10 EGTA 1.25 PVP 20 min001	28	0 Ca 1.25 PVP
8	1.12615	20230913 0 Ca + 10 EGTA 1.25 PVP 20 min001	28	0 Ca 1.25 PVP
9	1.18039	20230913 0 Ca + 10 EGTA 1.25 PVP 20 min001	28	0 Ca 1.25 PVP
10	1.158	20230913 0 Ca + 10 EGTA 1.25 PVP 20 min001	28	0 Ca 1.25 PVP
11	1.16883	20230913 0 Ca + 10 EGTA 1.25 PVP 20 min001	28	0 Ca 1.25 PVP
12	1.17071	20230913 0 Ca + 10 EGTA 1.25 PVP 20 min001	28	0 Ca 1.25 PVP
13	1.19653	20230913 0 Ca + 10 EGTA 1.25 PVP 20 min001	28	0 Ca 1.25 PVP
14	1.16671	20230913 0 Ca + 10 EGTA 1.25 PVP 20 min001	28	0 Ca 1.25 PVP
15	1.20896	20230913 0 Ca + 10 EGTA 1.25 PVP 20 min001	28	0 Ca 1.25 PVP
16	1.20995	20230913 0 Ca + 10 EGTA 1.25 PVP 20 min001	28	0 Ca 1.25 PVP
17	1.22779	20230913 0 Ca + 10 EGTA 1.25 PVP 20 min001	28	0 Ca 1.25 PVP
18	1.2121	20230913 0 Ca + 10 EGTA 1.25 PVP 20 min001	28	0 Ca 1.25 PVP
19	1.22434	20230913 0 Ca + 10 EGTA 1.25 PVP 20 min001	28	0 Ca 1.25 PVP
20	1.22885	20230913 0 Ca + 10 EGTA 1.25 PVP 20 min001	28	0 Ca 1.25 PVP
0	1	20230913 0 Ca + 10 EGTA 1.25 PVP 20 min001	29	0 Ca 1.25 PVP
1	0.979484	20230913 0 Ca + 10 EGTA 1.25 PVP 20 min001	29	0 Ca 1.25 PVP
2	0.987517	20230913 0 Ca + 10 EGTA 1.25 PVP 20 min001	29	0 Ca 1.25 PVP
3	0.995856	20230913 0 Ca + 10 EGTA 1.25 PVP 20 min001	29	0 Ca 1.25 PVP
4	0.980965	20230913 0 Ca + 10 EGTA 1.25 PVP 20 min001	29	0 Ca 1.25 PVP
5	1.25133	20230913 0 Ca + 10 EGTA 1.25 PVP 20 min001	29	0 Ca 1.25 PVP
6	1.31454	20230913 0 Ca + 10 EGTA 1.25 PVP 20 min001	29	0 Ca 1.25 PVP
7	1.35461	20230913 0 Ca + 10 EGTA 1.25 PVP 20 min001	29	0 Ca 1.25 PVP
8	1.34494	20230913 0 Ca + 10 EGTA 1.25 PVP 20 min001	29	0 Ca 1.25 PVP
9	1.38976	20230913 0 Ca + 10 EGTA 1.25 PVP 20 min001	29	0 Ca 1.25 PVP
10	1.32654	20230913 0 Ca + 10 EGTA 1.25 PVP 20 min001	29	0 Ca 1.25 PVP
11	1.36696	20230913 0 Ca + 10 EGTA 1.25 PVP 20 min001	29	0 Ca 1.25 PVP
12	1.38498	20230913 0 Ca + 10 EGTA 1.25 PVP 20 min001	29	0 Ca 1.25 PVP
13	1.36464	20230913 0 Ca + 10 EGTA 1.25 PVP 20 min001	29	0 Ca 1.25 PVP
14	1.38125	20230913 0 Ca + 10 EGTA 1.25 PVP 20 min001	29	0 Ca 1.25 PVP
15	1.41959	20230913 0 Ca + 10 EGTA 1.25 PVP 20 min001	29	0 Ca 1.25 PVP
16	1.41108	20230913 0 Ca + 10 EGTA 1.25 PVP 20 min001	29	0 Ca 1.25 PVP
17	1.41246	20230913 0 Ca + 10 EGTA 1.25 PVP 20 min001	29	0 Ca 1.25 PVP
18	1.4079	20230913 0 Ca + 10 EGTA 1.25 PVP 20 min001	29	0 Ca 1.25 PVP
19	1.40759	20230913 0 Ca + 10 EGTA 1.25 PVP 20 min001	29	0 Ca 1.25 PVP
20	1.42276	20230913 0 Ca + 10 EGTA 1.25 PVP 20 min001	29	0 Ca 1.25 PVP
0	1	20230913 0 Ca + 10 EGTA 1.25 PVP 20 min001	30	0 Ca 1.25 PVP
1	0.991956	20230913 0 Ca + 10 EGTA 1.25 PVP 20 min001	30	0 Ca 1.25 PVP
2	0.989282	20230913 0 Ca + 10 EGTA 1.25 PVP 20 min001	30	0 Ca 1.25 PVP
3	0.968676	20230913 0 Ca + 10 EGTA 1.25 PVP 20 min001	30	0 Ca 1.25 PVP
4	0.955093	20230913 0 Ca + 10 EGTA 1.25 PVP 20 min001	30	0 Ca 1.25 PVP
5	1.12874	20230913 0 Ca + 10 EGTA 1.25 PVP 20 min001	30	0 Ca 1.25 PVP
6	1.20581	20230913 0 Ca + 10 EGTA 1.25 PVP 20 min001	30	0 Ca 1.25 PVP
7	1.21425	20230913 0 Ca + 10 EGTA 1.25 PVP 20 min001	30	0 Ca 1.25 PVP
8	1.24922	20230913 0 Ca + 10 EGTA 1.25 PVP 20 min001	30	0 Ca 1.25 PVP
9	1.27485	20230913 0 Ca + 10 EGTA 1.25 PVP 20 min001	30	0 Ca 1.25 PVP
10	1.3123	20230913 0 Ca + 10 EGTA 1.25 PVP 20 min001	30	0 Ca 1.25 PVP
11	1.3462	20230913 0 Ca + 10 EGTA 1.25 PVP 20 min001	30	0 Ca 1.25 PVP
12	1.35167	20230913 0 Ca + 10 EGTA 1.25 PVP 20 min001	30	0 Ca 1.25 PVP
13	1.34012	20230913 0 Ca + 10 EGTA 1.25 PVP 20 min001	30	0 Ca 1.25 PVP
14	1.35905	20230913 0 Ca + 10 EGTA 1.25 PVP 20 min001	30	0 Ca 1.25 PVP
15	1.36651	20230913 0 Ca + 10 EGTA 1.25 PVP 20 min001	30	0 Ca 1.25 PVP
16	1.36395	20230913 0 Ca + 10 EGTA 1.25 PVP 20 min001	30	0 Ca 1.25 PVP
17	1.37858	20230913 0 Ca + 10 EGTA 1.25 PVP 20 min001	30	0 Ca 1.25 PVP
18	1.39605	20230913 0 Ca + 10 EGTA 1.25 PVP 20 min001	30	0 Ca 1.25 PVP
19	1.37806	20230913 0 Ca + 10 EGTA 1.25 PVP 20 min001	30	0 Ca 1.25 PVP
20	1.38259	20230913 0 Ca + 10 EGTA 1.25 PVP 20 min001	30	0 Ca 1.25 PVP
0	1	20230913 0 Ca + 10 EGTA 1.25 PVP 20 min001	31	0 Ca 1.25 PVP
1	0.976739	20230913 0 Ca + 10 EGTA 1.25 PVP 20 min001	31	0 Ca 1.25 PVP
2	0.919632	20230913 0 Ca + 10 EGTA 1.25 PVP 20 min001	31	0 Ca 1.25 PVP
3	0.988149	20230913 0 Ca + 10 EGTA 1.25 PVP 20 min001	31	0 Ca 1.25 PVP
4	0.97965	20230913 0 Ca + 10 EGTA 1.25 PVP 20 min001	31	0 Ca 1.25 PVP
5	1.00016	20230913 0 Ca + 10 EGTA 1.25 PVP 20 min001	31	0 Ca 1.25 PVP
6	1.02883	20230913 0 Ca + 10 EGTA 1.25 PVP 20 min001	31	0 Ca 1.25 PVP
7	0.987268	20230913 0 Ca + 10 EGTA 1.25 PVP 20 min001	31	0 Ca 1.25 PVP
8	0.984704	20230913 0 Ca + 10 EGTA 1.25 PVP 20 min001	31	0 Ca 1.25 PVP
9	1.01175	20230913 0 Ca + 10 EGTA 1.25 PVP 20 min001	31	0 Ca 1.25 PVP
10	1.01344	20230913 0 Ca + 10 EGTA 1.25 PVP 20 min001	31	0 Ca 1.25 PVP
11	1.07803	20230913 0 Ca + 10 EGTA 1.25 PVP 20 min001	31	0 Ca 1.25 PVP
12	1.03592	20230913 0 Ca + 10 EGTA 1.25 PVP 20 min001	31	0 Ca 1.25 PVP
13	1.05497	20230913 0 Ca + 10 EGTA 1.25 PVP 20 min001	31	0 Ca 1.25 PVP
14	1.08278	20230913 0 Ca + 10 EGTA 1.25 PVP 20 min001	31	0 Ca 1.25 PVP
15	1.07617	20230913 0 Ca + 10 EGTA 1.25 PVP 20 min001	31	0 Ca 1.25 PVP
16	1.09824	20230913 0 Ca + 10 EGTA 1.25 PVP 20 min001	31	0 Ca 1.25 PVP
17	1.11858	20230913 0 Ca + 10 EGTA 1.25 PVP 20 min001	31	0 Ca 1.25 PVP
18	1.11243	20230913 0 Ca + 10 EGTA 1.25 PVP 20 min001	31	0 Ca 1.25 PVP
19	1.13845	20230913 0 Ca + 10 EGTA 1.25 PVP 20 min001	31	0 Ca 1.25 PVP
20	1.18123	20230913 0 Ca + 10 EGTA 1.25 PVP 20 min001	31	0 Ca 1.25 PVP
0	1	20230913 0 Ca + 10 EGTA 1.25 PVP 20 min001	32	0 Ca 1.25 PVP
1	0.979526	20230913 0 Ca + 10 EGTA 1.25 PVP 20 min001	32	0 Ca 1.25 PVP
2	1.00532	20230913 0 Ca + 10 EGTA 1.25 PVP 20 min001	32	0 Ca 1.25 PVP
3	0.984935	20230913 0 Ca + 10 EGTA 1.25 PVP 20 min001	32	0 Ca 1.25 PVP
4	0.977979	20230913 0 Ca + 10 EGTA 1.25 PVP 20 min001	32	0 Ca 1.25 PVP
5	1.03706	20230913 0 Ca + 10 EGTA 1.25 PVP 20 min001	32	0 Ca 1.25 PVP
6	1.07009	20230913 0 Ca + 10 EGTA 1.25 PVP 20 min001	32	0 Ca 1.25 PVP
7	1.07914	20230913 0 Ca + 10 EGTA 1.25 PVP 20 min001	32	0 Ca 1.25 PVP
8	1.11406	20230913 0 Ca + 10 EGTA 1.25 PVP 20 min001	32	0 Ca 1.25 PVP
9	1.11523	20230913 0 Ca + 10 EGTA 1.25 PVP 20 min001	32	0 Ca 1.25 PVP
10	1.14746	20230913 0 Ca + 10 EGTA 1.25 PVP 20 min001	32	0 Ca 1.25 PVP
11	1.13788	20230913 0 Ca + 10 EGTA 1.25 PVP 20 min001	32	0 Ca 1.25 PVP
12	1.13041	20230913 0 Ca + 10 EGTA 1.25 PVP 20 min001	32	0 Ca 1.25 PVP
13	1.15176	20230913 0 Ca + 10 EGTA 1.25 PVP 20 min001	32	0 Ca 1.25 PVP
14	1.16246	20230913 0 Ca + 10 EGTA 1.25 PVP 20 min001	32	0 Ca 1.25 PVP
15	1.1685	20230913 0 Ca + 10 EGTA 1.25 PVP 20 min001	32	0 Ca 1.25 PVP
16	1.17728	20230913 0 Ca + 10 EGTA 1.25 PVP 20 min001	32	0 Ca 1.25 PVP
17	1.19	20230913 0 Ca + 10 EGTA 1.25 PVP 20 min001	32	0 Ca 1.25 PVP
18	1.19086	20230913 0 Ca + 10 EGTA 1.25 PVP 20 min001	32	0 Ca 1.25 PVP
19	1.21103	20230913 0 Ca + 10 EGTA 1.25 PVP 20 min001	32	0 Ca 1.25 PVP
20	1.20668	20230913 0 Ca + 10 EGTA 1.25 PVP 20 min001	32	0 Ca 1.25 PVP
0	1	20230913 0 Ca + 10 EGTA 1.25 PVP 20 min001	33	0 Ca 1.25 PVP
1	0.983116	20230913 0 Ca + 10 EGTA 1.25 PVP 20 min001	33	0 Ca 1.25 PVP
2	1.03344	20230913 0 Ca + 10 EGTA 1.25 PVP 20 min001	33	0 Ca 1.25 PVP
3	0.997643	20230913 0 Ca + 10 EGTA 1.25 PVP 20 min001	33	0 Ca 1.25 PVP
4	1.00725	20230913 0 Ca + 10 EGTA 1.25 PVP 20 min001	33	0 Ca 1.25 PVP
5	1.01349	20230913 0 Ca + 10 EGTA 1.25 PVP 20 min001	33	0 Ca 1.25 PVP
6	1.0245	20230913 0 Ca + 10 EGTA 1.25 PVP 20 min001	33	0 Ca 1.25 PVP
7	1.00485	20230913 0 Ca + 10 EGTA 1.25 PVP 20 min001	33	0 Ca 1.25 PVP
8	1.00983	20230913 0 Ca + 10 EGTA 1.25 PVP 20 min001	33	0 Ca 1.25 PVP
9	1.03136	20230913 0 Ca + 10 EGTA 1.25 PVP 20 min001	33	0 Ca 1.25 PVP
10	1.02952	20230913 0 Ca + 10 EGTA 1.25 PVP 20 min001	33	0 Ca 1.25 PVP
11	0.995099	20230913 0 Ca + 10 EGTA 1.25 PVP 20 min001	33	0 Ca 1.25 PVP
12	1.00318	20230913 0 Ca + 10 EGTA 1.25 PVP 20 min001	33	0 Ca 1.25 PVP
13	1.01814	20230913 0 Ca + 10 EGTA 1.25 PVP 20 min001	33	0 Ca 1.25 PVP
14	1.03247	20230913 0 Ca + 10 EGTA 1.25 PVP 20 min001	33	0 Ca 1.25 PVP
15	0.999104	20230913 0 Ca + 10 EGTA 1.25 PVP 20 min001	33	0 Ca 1.25 PVP
16	1.02249	20230913 0 Ca + 10 EGTA 1.25 PVP 20 min001	33	0 Ca 1.25 PVP
17	1.02478	20230913 0 Ca + 10 EGTA 1.25 PVP 20 min001	33	0 Ca 1.25 PVP
18	1.0348	20230913 0 Ca + 10 EGTA 1.25 PVP 20 min001	33	0 Ca 1.25 PVP
19	1.04923	20230913 0 Ca + 10 EGTA 1.25 PVP 20 min001	33	0 Ca 1.25 PVP
20	1.02826	20230913 0 Ca + 10 EGTA 1.25 PVP 20 min001	33	0 Ca 1.25 PVP
0	1	20230913 0 Ca + 10 EGTA 1.25 PVP 20 min	34	0 Ca 1.25 PVP
1	0.989119	20230913 0 Ca + 10 EGTA 1.25 PVP 20 min	34	0 Ca 1.25 PVP
2	0.955651	20230913 0 Ca + 10 EGTA 1.25 PVP 20 min	34	0 Ca 1.25 PVP
3	0.932965	20230913 0 Ca + 10 EGTA 1.25 PVP 20 min	34	0 Ca 1.25 PVP
4	0.950124	20230913 0 Ca + 10 EGTA 1.25 PVP 20 min	34	0 Ca 1.25 PVP
5	0.96791	20230913 0 Ca + 10 EGTA 1.25 PVP 20 min	34	0 Ca 1.25 PVP
6	0.984039	20230913 0 Ca + 10 EGTA 1.25 PVP 20 min	34	0 Ca 1.25 PVP
7	0.99562	20230913 0 Ca + 10 EGTA 1.25 PVP 20 min	34	0 Ca 1.25 PVP
8	0.996739	20230913 0 Ca + 10 EGTA 1.25 PVP 20 min	34	0 Ca 1.25 PVP
9	0.990576	20230913 0 Ca + 10 EGTA 1.25 PVP 20 min	34	0 Ca 1.25 PVP
10	0.996278	20230913 0 Ca + 10 EGTA 1.25 PVP 20 min	34	0 Ca 1.25 PVP
11	1.00584	20230913 0 Ca + 10 EGTA 1.25 PVP 20 min	34	0 Ca 1.25 PVP
12	1.00994	20230913 0 Ca + 10 EGTA 1.25 PVP 20 min	34	0 Ca 1.25 PVP
13	1.0059	20230913 0 Ca + 10 EGTA 1.25 PVP 20 min	34	0 Ca 1.25 PVP
14	1.00351	20230913 0 Ca + 10 EGTA 1.25 PVP 20 min	34	0 Ca 1.25 PVP
15	1.02433	20230913 0 Ca + 10 EGTA 1.25 PVP 20 min	34	0 Ca 1.25 PVP
16	1.03543	20230913 0 Ca + 10 EGTA 1.25 PVP 20 min	34	0 Ca 1.25 PVP
17	1.0374	20230913 0 Ca + 10 EGTA 1.25 PVP 20 min	34	0 Ca 1.25 PVP
18	1.05583	20230913 0 Ca + 10 EGTA 1.25 PVP 20 min	34	0 Ca 1.25 PVP
19	1.05934	20230913 0 Ca + 10 EGTA 1.25 PVP 20 min	34	0 Ca 1.25 PVP
20	1.06487	20230913 0 Ca + 10 EGTA 1.25 PVP 20 min	34	0 Ca 1.25 PVP
0	1	20230913 0 Ca + 10 EGTA 1.25 PVP 20 min	35	0 Ca 1.25 PVP
1	1.01341	20230913 0 Ca + 10 EGTA 1.25 PVP 20 min	35	0 Ca 1.25 PVP
2	1.00685	20230913 0 Ca + 10 EGTA 1.25 PVP 20 min	35	0 Ca 1.25 PVP
3	0.999823	20230913 0 Ca + 10 EGTA 1.25 PVP 20 min	35	0 Ca 1.25 PVP
4	0.997687	20230913 0 Ca + 10 EGTA 1.25 PVP 20 min	35	0 Ca 1.25 PVP
5	0.993455	20230913 0 Ca + 10 EGTA 1.25 PVP 20 min	35	0 Ca 1.25 PVP
6	0.99008	20230913 0 Ca + 10 EGTA 1.25 PVP 20 min	35	0 Ca 1.25 PVP
7	0.981428	20230913 0 Ca + 10 EGTA 1.25 PVP 20 min	35	0 Ca 1.25 PVP
8	0.989945	20230913 0 Ca + 10 EGTA 1.25 PVP 20 min	35	0 Ca 1.25 PVP
9	0.990302	20230913 0 Ca + 10 EGTA 1.25 PVP 20 min	35	0 Ca 1.25 PVP
10	1.0122	20230913 0 Ca + 10 EGTA 1.25 PVP 20 min	35	0 Ca 1.25 PVP
11	1.00473	20230913 0 Ca + 10 EGTA 1.25 PVP 20 min	35	0 Ca 1.25 PVP
12	0.988125	20230913 0 Ca + 10 EGTA 1.25 PVP 20 min	35	0 Ca 1.25 PVP
13	1.01715	20230913 0 Ca + 10 EGTA 1.25 PVP 20 min	35	0 Ca 1.25 PVP
14	1.00915	20230913 0 Ca + 10 EGTA 1.25 PVP 20 min	35	0 Ca 1.25 PVP
15	1.01358	20230913 0 Ca + 10 EGTA 1.25 PVP 20 min	35	0 Ca 1.25 PVP
16	1.01415	20230913 0 Ca + 10 EGTA 1.25 PVP 20 min	35	0 Ca 1.25 PVP
17	1.02672	20230913 0 Ca + 10 EGTA 1.25 PVP 20 min	35	0 Ca 1.25 PVP
18	1.02362	20230913 0 Ca + 10 EGTA 1.25 PVP 20 min	35	0 Ca 1.25 PVP
19	1.04078	20230913 0 Ca + 10 EGTA 1.25 PVP 20 min	35	0 Ca 1.25 PVP
20	1.04767	20230913 0 Ca + 10 EGTA 1.25 PVP 20 min	35	0 Ca 1.25 PVP
0	1	20230915 U2OS C963 0 Ca 10 EGTA 2.5 pvp to 1.25 pvp002	36	0 Ca 1.25 PVP
1	1.01229	20230915 U2OS C963 0 Ca 10 EGTA 2.5 pvp to 1.25 pvp002	36	0 Ca 1.25 PVP
2	0.941563	20230915 U2OS C963 0 Ca 10 EGTA 2.5 pvp to 1.25 pvp002	36	0 Ca 1.25 PVP
3	0.954112	20230915 U2OS C963 0 Ca 10 EGTA 2.5 pvp to 1.25 pvp002	36	0 Ca 1.25 PVP
4	0.934832	20230915 U2OS C963 0 Ca 10 EGTA 2.5 pvp to 1.25 pvp002	36	0 Ca 1.25 PVP
5	1.23115	20230915 U2OS C963 0 Ca 10 EGTA 2.5 pvp to 1.25 pvp002	36	0 Ca 1.25 PVP
6	1.28274	20230915 U2OS C963 0 Ca 10 EGTA 2.5 pvp to 1.25 pvp002	36	0 Ca 1.25 PVP
7	1.33519	20230915 U2OS C963 0 Ca 10 EGTA 2.5 pvp to 1.25 pvp002	36	0 Ca 1.25 PVP
8	1.37466	20230915 U2OS C963 0 Ca 10 EGTA 2.5 pvp to 1.25 pvp002	36	0 Ca 1.25 PVP
9	1.39102	20230915 U2OS C963 0 Ca 10 EGTA 2.5 pvp to 1.25 pvp002	36	0 Ca 1.25 PVP
10	1.42326	20230915 U2OS C963 0 Ca 10 EGTA 2.5 pvp to 1.25 pvp002	36	0 Ca 1.25 PVP
11	1.41816	20230915 U2OS C963 0 Ca 10 EGTA 2.5 pvp to 1.25 pvp002	36	0 Ca 1.25 PVP
12	1.41729	20230915 U2OS C963 0 Ca 10 EGTA 2.5 pvp to 1.25 pvp002	36	0 Ca 1.25 PVP
13	1.4168	20230915 U2OS C963 0 Ca 10 EGTA 2.5 pvp to 1.25 pvp002	36	0 Ca 1.25 PVP
14	1.40346	20230915 U2OS C963 0 Ca 10 EGTA 2.5 pvp to 1.25 pvp002	36	0 Ca 1.25 PVP
15	1.41132	20230915 U2OS C963 0 Ca 10 EGTA 2.5 pvp to 1.25 pvp002	36	0 Ca 1.25 PVP
16	1.43294	20230915 U2OS C963 0 Ca 10 EGTA 2.5 pvp to 1.25 pvp002	36	0 Ca 1.25 PVP
17	1.45863	20230915 U2OS C963 0 Ca 10 EGTA 2.5 pvp to 1.25 pvp002	36	0 Ca 1.25 PVP
18	1.40191	20230915 U2OS C963 0 Ca 10 EGTA 2.5 pvp to 1.25 pvp002	36	0 Ca 1.25 PVP
19	1.45323	20230915 U2OS C963 0 Ca 10 EGTA 2.5 pvp to 1.25 pvp002	36	0 Ca 1.25 PVP
20	1.47368	20230915 U2OS C963 0 Ca 10 EGTA 2.5 pvp to 1.25 pvp002	36	0 Ca 1.25 PVP
0	1	20230915 U2OS C963 0 Ca 10 EGTA 2.5 pvp to 1.25 pvp002	37	0 Ca 1.25 PVP
1	1.00414	20230915 U2OS C963 0 Ca 10 EGTA 2.5 pvp to 1.25 pvp002	37	0 Ca 1.25 PVP
2	0.987526	20230915 U2OS C963 0 Ca 10 EGTA 2.5 pvp to 1.25 pvp002	37	0 Ca 1.25 PVP
3	0.985726	20230915 U2OS C963 0 Ca 10 EGTA 2.5 pvp to 1.25 pvp002	37	0 Ca 1.25 PVP
4	1.01562	20230915 U2OS C963 0 Ca 10 EGTA 2.5 pvp to 1.25 pvp002	37	0 Ca 1.25 PVP
5	1.06843	20230915 U2OS C963 0 Ca 10 EGTA 2.5 pvp to 1.25 pvp002	37	0 Ca 1.25 PVP
6	1.08466	20230915 U2OS C963 0 Ca 10 EGTA 2.5 pvp to 1.25 pvp002	37	0 Ca 1.25 PVP
7	1.10115	20230915 U2OS C963 0 Ca 10 EGTA 2.5 pvp to 1.25 pvp002	37	0 Ca 1.25 PVP
8	1.11317	20230915 U2OS C963 0 Ca 10 EGTA 2.5 pvp to 1.25 pvp002	37	0 Ca 1.25 PVP
9	1.10118	20230915 U2OS C963 0 Ca 10 EGTA 2.5 pvp to 1.25 pvp002	37	0 Ca 1.25 PVP
10	1.09328	20230915 U2OS C963 0 Ca 10 EGTA 2.5 pvp to 1.25 pvp002	37	0 Ca 1.25 PVP
11	1.1037	20230915 U2OS C963 0 Ca 10 EGTA 2.5 pvp to 1.25 pvp002	37	0 Ca 1.25 PVP
12	1.11243	20230915 U2OS C963 0 Ca 10 EGTA 2.5 pvp to 1.25 pvp002	37	0 Ca 1.25 PVP
13	1.1097	20230915 U2OS C963 0 Ca 10 EGTA 2.5 pvp to 1.25 pvp002	37	0 Ca 1.25 PVP
14	1.09873	20230915 U2OS C963 0 Ca 10 EGTA 2.5 pvp to 1.25 pvp002	37	0 Ca 1.25 PVP
15	1.11418	20230915 U2OS C963 0 Ca 10 EGTA 2.5 pvp to 1.25 pvp002	37	0 Ca 1.25 PVP
16	1.09503	20230915 U2OS C963 0 Ca 10 EGTA 2.5 pvp to 1.25 pvp002	37	0 Ca 1.25 PVP
17	1.10565	20230915 U2OS C963 0 Ca 10 EGTA 2.5 pvp to 1.25 pvp002	37	0 Ca 1.25 PVP
18	1.1191	20230915 U2OS C963 0 Ca 10 EGTA 2.5 pvp to 1.25 pvp002	37	0 Ca 1.25 PVP
19	1.10711	20230915 U2OS C963 0 Ca 10 EGTA 2.5 pvp to 1.25 pvp002	37	0 Ca 1.25 PVP
20	1.10023	20230915 U2OS C963 0 Ca 10 EGTA 2.5 pvp to 1.25 pvp002	37	0 Ca 1.25 PVP
0	1	20230915 U2OS C963 0 Ca 10 EGTA 2.5 pvp to 1.25 pvp002	38	0 Ca 1.25 PVP
1	1.0194	20230915 U2OS C963 0 Ca 10 EGTA 2.5 pvp to 1.25 pvp002	38	0 Ca 1.25 PVP
2	0.96253	20230915 U2OS C963 0 Ca 10 EGTA 2.5 pvp to 1.25 pvp002	38	0 Ca 1.25 PVP
3	0.955998	20230915 U2OS C963 0 Ca 10 EGTA 2.5 pvp to 1.25 pvp002	38	0 Ca 1.25 PVP
4	1.12206	20230915 U2OS C963 0 Ca 10 EGTA 2.5 pvp to 1.25 pvp002	38	0 Ca 1.25 PVP
5	1.3017	20230915 U2OS C963 0 Ca 10 EGTA 2.5 pvp to 1.25 pvp002	38	0 Ca 1.25 PVP
6	1.40544	20230915 U2OS C963 0 Ca 10 EGTA 2.5 pvp to 1.25 pvp002	38	0 Ca 1.25 PVP
7	1.45062	20230915 U2OS C963 0 Ca 10 EGTA 2.5 pvp to 1.25 pvp002	38	0 Ca 1.25 PVP
8	1.45469	20230915 U2OS C963 0 Ca 10 EGTA 2.5 pvp to 1.25 pvp002	38	0 Ca 1.25 PVP
9	1.47109	20230915 U2OS C963 0 Ca 10 EGTA 2.5 pvp to 1.25 pvp002	38	0 Ca 1.25 PVP
10	1.46353	20230915 U2OS C963 0 Ca 10 EGTA 2.5 pvp to 1.25 pvp002	38	0 Ca 1.25 PVP
11	1.48043	20230915 U2OS C963 0 Ca 10 EGTA 2.5 pvp to 1.25 pvp002	38	0 Ca 1.25 PVP
12	1.47254	20230915 U2OS C963 0 Ca 10 EGTA 2.5 pvp to 1.25 pvp002	38	0 Ca 1.25 PVP
13	1.45371	20230915 U2OS C963 0 Ca 10 EGTA 2.5 pvp to 1.25 pvp002	38	0 Ca 1.25 PVP
14	1.45733	20230915 U2OS C963 0 Ca 10 EGTA 2.5 pvp to 1.25 pvp002	38	0 Ca 1.25 PVP
15	1.449	20230915 U2OS C963 0 Ca 10 EGTA 2.5 pvp to 1.25 pvp002	38	0 Ca 1.25 PVP
16	1.44173	20230915 U2OS C963 0 Ca 10 EGTA 2.5 pvp to 1.25 pvp002	38	0 Ca 1.25 PVP
17	1.45309	20230915 U2OS C963 0 Ca 10 EGTA 2.5 pvp to 1.25 pvp002	38	0 Ca 1.25 PVP
18	1.4042	20230915 U2OS C963 0 Ca 10 EGTA 2.5 pvp to 1.25 pvp002	38	0 Ca 1.25 PVP
19	1.4608	20230915 U2OS C963 0 Ca 10 EGTA 2.5 pvp to 1.25 pvp002	38	0 Ca 1.25 PVP
20	1.46175	20230915 U2OS C963 0 Ca 10 EGTA 2.5 pvp to 1.25 pvp002	38	0 Ca 1.25 PVP
0	1	20230915 U2OS C963 0 Ca 10 EGTA 2.5 pvp to 1.25 pvp	39	0 Ca 1.25 PVP
1	1.00974	20230915 U2OS C963 0 Ca 10 EGTA 2.5 pvp to 1.25 pvp	39	0 Ca 1.25 PVP
2	0.997358	20230915 U2OS C963 0 Ca 10 EGTA 2.5 pvp to 1.25 pvp	39	0 Ca 1.25 PVP
3	1.00857	20230915 U2OS C963 0 Ca 10 EGTA 2.5 pvp to 1.25 pvp	39	0 Ca 1.25 PVP
4	1.01722	20230915 U2OS C963 0 Ca 10 EGTA 2.5 pvp to 1.25 pvp	39	0 Ca 1.25 PVP
5	1.22817	20230915 U2OS C963 0 Ca 10 EGTA 2.5 pvp to 1.25 pvp	39	0 Ca 1.25 PVP
6	1.29059	20230915 U2OS C963 0 Ca 10 EGTA 2.5 pvp to 1.25 pvp	39	0 Ca 1.25 PVP
7	1.29447	20230915 U2OS C963 0 Ca 10 EGTA 2.5 pvp to 1.25 pvp	39	0 Ca 1.25 PVP
8	1.28136	20230915 U2OS C963 0 Ca 10 EGTA 2.5 pvp to 1.25 pvp	39	0 Ca 1.25 PVP
9	1.28326	20230915 U2OS C963 0 Ca 10 EGTA 2.5 pvp to 1.25 pvp	39	0 Ca 1.25 PVP
10	1.26659	20230915 U2OS C963 0 Ca 10 EGTA 2.5 pvp to 1.25 pvp	39	0 Ca 1.25 PVP
11	1.28812	20230915 U2OS C963 0 Ca 10 EGTA 2.5 pvp to 1.25 pvp	39	0 Ca 1.25 PVP
12	1.26912	20230915 U2OS C963 0 Ca 10 EGTA 2.5 pvp to 1.25 pvp	39	0 Ca 1.25 PVP
13	1.28713	20230915 U2OS C963 0 Ca 10 EGTA 2.5 pvp to 1.25 pvp	39	0 Ca 1.25 PVP
14	1.29347	20230915 U2OS C963 0 Ca 10 EGTA 2.5 pvp to 1.25 pvp	39	0 Ca 1.25 PVP
15	1.29719	20230915 U2OS C963 0 Ca 10 EGTA 2.5 pvp to 1.25 pvp	39	0 Ca 1.25 PVP
16	1.29333	20230915 U2OS C963 0 Ca 10 EGTA 2.5 pvp to 1.25 pvp	39	0 Ca 1.25 PVP
17	1.31676	20230915 U2OS C963 0 Ca 10 EGTA 2.5 pvp to 1.25 pvp	39	0 Ca 1.25 PVP
18	1.3224	20230915 U2OS C963 0 Ca 10 EGTA 2.5 pvp to 1.25 pvp	39	0 Ca 1.25 PVP
19	1.31089	20230915 U2OS C963 0 Ca 10 EGTA 2.5 pvp to 1.25 pvp	39	0 Ca 1.25 PVP
20	1.32993	20230915 U2OS C963 0 Ca 10 EGTA 2.5 pvp to 1.25 pvp	39	0 Ca 1.25 PVP
0	1	20230915 U2OS C963 0 Ca 10 EGTA 2.5 pvp to 1.25 pvp	40	0 Ca 1.25 PVP
1	0.999648	20230915 U2OS C963 0 Ca 10 EGTA 2.5 pvp to 1.25 pvp	40	0 Ca 1.25 PVP
2	1.0037	20230915 U2OS C963 0 Ca 10 EGTA 2.5 pvp to 1.25 pvp	40	0 Ca 1.25 PVP
3	0.993888	20230915 U2OS C963 0 Ca 10 EGTA 2.5 pvp to 1.25 pvp	40	0 Ca 1.25 PVP
4	0.981344	20230915 U2OS C963 0 Ca 10 EGTA 2.5 pvp to 1.25 pvp	40	0 Ca 1.25 PVP
5	1.15933	20230915 U2OS C963 0 Ca 10 EGTA 2.5 pvp to 1.25 pvp	40	0 Ca 1.25 PVP
6	1.19994	20230915 U2OS C963 0 Ca 10 EGTA 2.5 pvp to 1.25 pvp	40	0 Ca 1.25 PVP
7	1.21693	20230915 U2OS C963 0 Ca 10 EGTA 2.5 pvp to 1.25 pvp	40	0 Ca 1.25 PVP
8	1.19509	20230915 U2OS C963 0 Ca 10 EGTA 2.5 pvp to 1.25 pvp	40	0 Ca 1.25 PVP
9	1.18396	20230915 U2OS C963 0 Ca 10 EGTA 2.5 pvp to 1.25 pvp	40	0 Ca 1.25 PVP
10	1.17626	20230915 U2OS C963 0 Ca 10 EGTA 2.5 pvp to 1.25 pvp	40	0 Ca 1.25 PVP
11	1.18221	20230915 U2OS C963 0 Ca 10 EGTA 2.5 pvp to 1.25 pvp	40	0 Ca 1.25 PVP
12	1.15886	20230915 U2OS C963 0 Ca 10 EGTA 2.5 pvp to 1.25 pvp	40	0 Ca 1.25 PVP
13	1.15139	20230915 U2OS C963 0 Ca 10 EGTA 2.5 pvp to 1.25 pvp	40	0 Ca 1.25 PVP
14	1.15702	20230915 U2OS C963 0 Ca 10 EGTA 2.5 pvp to 1.25 pvp	40	0 Ca 1.25 PVP
15	1.16067	20230915 U2OS C963 0 Ca 10 EGTA 2.5 pvp to 1.25 pvp	40	0 Ca 1.25 PVP
16	1.15804	20230915 U2OS C963 0 Ca 10 EGTA 2.5 pvp to 1.25 pvp	40	0 Ca 1.25 PVP
17	1.17717	20230915 U2OS C963 0 Ca 10 EGTA 2.5 pvp to 1.25 pvp	40	0 Ca 1.25 PVP
18	1.17496	20230915 U2OS C963 0 Ca 10 EGTA 2.5 pvp to 1.25 pvp	40	0 Ca 1.25 PVP
19	1.15914	20230915 U2OS C963 0 Ca 10 EGTA 2.5 pvp to 1.25 pvp	40	0 Ca 1.25 PVP
20	1.16965	20230915 U2OS C963 0 Ca 10 EGTA 2.5 pvp to 1.25 pvp	40	0 Ca 1.25 PVP
0	1	20230915 U2OS C963 0 Ca 10 EGTA 2.5 pvp to 1.25 pvp	41	0 Ca 1.25 PVP
1	0.998335	20230915 U2OS C963 0 Ca 10 EGTA 2.5 pvp to 1.25 pvp	41	0 Ca 1.25 PVP
2	0.985015	20230915 U2OS C963 0 Ca 10 EGTA 2.5 pvp to 1.25 pvp	41	0 Ca 1.25 PVP
3	0.994072	20230915 U2OS C963 0 Ca 10 EGTA 2.5 pvp to 1.25 pvp	41	0 Ca 1.25 PVP
4	0.995256	20230915 U2OS C963 0 Ca 10 EGTA 2.5 pvp to 1.25 pvp	41	0 Ca 1.25 PVP
5	0.939887	20230915 U2OS C963 0 Ca 10 EGTA 2.5 pvp to 1.25 pvp	41	0 Ca 1.25 PVP
6	0.993609	20230915 U2OS C963 0 Ca 10 EGTA 2.5 pvp to 1.25 pvp	41	0 Ca 1.25 PVP
7	1.02655	20230915 U2OS C963 0 Ca 10 EGTA 2.5 pvp to 1.25 pvp	41	0 Ca 1.25 PVP
8	1.0418	20230915 U2OS C963 0 Ca 10 EGTA 2.5 pvp to 1.25 pvp	41	0 Ca 1.25 PVP
9	1.07395	20230915 U2OS C963 0 Ca 10 EGTA 2.5 pvp to 1.25 pvp	41	0 Ca 1.25 PVP
10	1.09403	20230915 U2OS C963 0 Ca 10 EGTA 2.5 pvp to 1.25 pvp	41	0 Ca 1.25 PVP
11	1.1011	20230915 U2OS C963 0 Ca 10 EGTA 2.5 pvp to 1.25 pvp	41	0 Ca 1.25 PVP
12	1.12313	20230915 U2OS C963 0 Ca 10 EGTA 2.5 pvp to 1.25 pvp	41	0 Ca 1.25 PVP
13	1.12284	20230915 U2OS C963 0 Ca 10 EGTA 2.5 pvp to 1.25 pvp	41	0 Ca 1.25 PVP
14	1.12218	20230915 U2OS C963 0 Ca 10 EGTA 2.5 pvp to 1.25 pvp	41	0 Ca 1.25 PVP
15	1.13187	20230915 U2OS C963 0 Ca 10 EGTA 2.5 pvp to 1.25 pvp	41	0 Ca 1.25 PVP
16	1.14022	20230915 U2OS C963 0 Ca 10 EGTA 2.5 pvp to 1.25 pvp	41	0 Ca 1.25 PVP
17	1.14228	20230915 U2OS C963 0 Ca 10 EGTA 2.5 pvp to 1.25 pvp	41	0 Ca 1.25 PVP
18	1.152	20230915 U2OS C963 0 Ca 10 EGTA 2.5 pvp to 1.25 pvp	41	0 Ca 1.25 PVP
19	1.1448	20230915 U2OS C963 0 Ca 10 EGTA 2.5 pvp to 1.25 pvp	41	0 Ca 1.25 PVP
20	1.13571	20230915 U2OS C963 0 Ca 10 EGTA 2.5 pvp to 1.25 pvp	41	0 Ca 1.25 PVP
0	1	20230915 U2OS C963 0 Ca 10 EGTA 2.5 pvp to 1.25pvp	42	0 Ca 1.25 PVP
1	0.995049	20230915 U2OS C963 0 Ca 10 EGTA 2.5 pvp to 1.25pvp	42	0 Ca 1.25 PVP
2	0.992841	20230915 U2OS C963 0 Ca 10 EGTA 2.5 pvp to 1.25pvp	42	0 Ca 1.25 PVP
3	0.989449	20230915 U2OS C963 0 Ca 10 EGTA 2.5 pvp to 1.25pvp	42	0 Ca 1.25 PVP
4	0.996342	20230915 U2OS C963 0 Ca 10 EGTA 2.5 pvp to 1.25pvp	42	0 Ca 1.25 PVP
5	1.14359	20230915 U2OS C963 0 Ca 10 EGTA 2.5 pvp to 1.25pvp	42	0 Ca 1.25 PVP
6	1.18378	20230915 U2OS C963 0 Ca 10 EGTA 2.5 pvp to 1.25pvp	42	0 Ca 1.25 PVP
7	1.20656	20230915 U2OS C963 0 Ca 10 EGTA 2.5 pvp to 1.25pvp	42	0 Ca 1.25 PVP
8	1.19797	20230915 U2OS C963 0 Ca 10 EGTA 2.5 pvp to 1.25pvp	42	0 Ca 1.25 PVP
9	1.19818	20230915 U2OS C963 0 Ca 10 EGTA 2.5 pvp to 1.25pvp	42	0 Ca 1.25 PVP
10	1.21576	20230915 U2OS C963 0 Ca 10 EGTA 2.5 pvp to 1.25pvp	42	0 Ca 1.25 PVP
11	1.21731	20230915 U2OS C963 0 Ca 10 EGTA 2.5 pvp to 1.25pvp	42	0 Ca 1.25 PVP
12	1.22292	20230915 U2OS C963 0 Ca 10 EGTA 2.5 pvp to 1.25pvp	42	0 Ca 1.25 PVP
13	1.23008	20230915 U2OS C963 0 Ca 10 EGTA 2.5 pvp to 1.25pvp	42	0 Ca 1.25 PVP
14	1.2287	20230915 U2OS C963 0 Ca 10 EGTA 2.5 pvp to 1.25pvp	42	0 Ca 1.25 PVP
15	1.2339	20230915 U2OS C963 0 Ca 10 EGTA 2.5 pvp to 1.25pvp	42	0 Ca 1.25 PVP
16	1.24901	20230915 U2OS C963 0 Ca 10 EGTA 2.5 pvp to 1.25pvp	42	0 Ca 1.25 PVP
17	1.25244	20230915 U2OS C963 0 Ca 10 EGTA 2.5 pvp to 1.25pvp	42	0 Ca 1.25 PVP
18	1.24373	20230915 U2OS C963 0 Ca 10 EGTA 2.5 pvp to 1.25pvp	42	0 Ca 1.25 PVP
19	1.24644	20230915 U2OS C963 0 Ca 10 EGTA 2.5 pvp to 1.25pvp	42	0 Ca 1.25 PVP
20	1.27628	20230915 U2OS C963 0 Ca 10 EGTA 2.5 pvp to 1.25pvp	42	0 Ca 1.25 PVP
0	1	20230915 U2OS C963 0 Ca 10 EGTA 2.5 pvp to 1.25pvp	43	0 Ca 1.25 PVP
1	0.979662	20230915 U2OS C963 0 Ca 10 EGTA 2.5 pvp to 1.25pvp	43	0 Ca 1.25 PVP
2	0.99212	20230915 U2OS C963 0 Ca 10 EGTA 2.5 pvp to 1.25pvp	43	0 Ca 1.25 PVP
3	0.97598	20230915 U2OS C963 0 Ca 10 EGTA 2.5 pvp to 1.25pvp	43	0 Ca 1.25 PVP
4	0.985048	20230915 U2OS C963 0 Ca 10 EGTA 2.5 pvp to 1.25pvp	43	0 Ca 1.25 PVP
5	0.998197	20230915 U2OS C963 0 Ca 10 EGTA 2.5 pvp to 1.25pvp	43	0 Ca 1.25 PVP
6	1.09647	20230915 U2OS C963 0 Ca 10 EGTA 2.5 pvp to 1.25pvp	43	0 Ca 1.25 PVP
7	1.12731	20230915 U2OS C963 0 Ca 10 EGTA 2.5 pvp to 1.25pvp	43	0 Ca 1.25 PVP
8	1.14001	20230915 U2OS C963 0 Ca 10 EGTA 2.5 pvp to 1.25pvp	43	0 Ca 1.25 PVP
9	1.16095	20230915 U2OS C963 0 Ca 10 EGTA 2.5 pvp to 1.25pvp	43	0 Ca 1.25 PVP
10	1.17363	20230915 U2OS C963 0 Ca 10 EGTA 2.5 pvp to 1.25pvp	43	0 Ca 1.25 PVP
11	1.17219	20230915 U2OS C963 0 Ca 10 EGTA 2.5 pvp to 1.25pvp	43	0 Ca 1.25 PVP
12	1.17722	20230915 U2OS C963 0 Ca 10 EGTA 2.5 pvp to 1.25pvp	43	0 Ca 1.25 PVP
13	1.20112	20230915 U2OS C963 0 Ca 10 EGTA 2.5 pvp to 1.25pvp	43	0 Ca 1.25 PVP
14	1.20033	20230915 U2OS C963 0 Ca 10 EGTA 2.5 pvp to 1.25pvp	43	0 Ca 1.25 PVP
15	1.21148	20230915 U2OS C963 0 Ca 10 EGTA 2.5 pvp to 1.25pvp	43	0 Ca 1.25 PVP
16	1.21577	20230915 U2OS C963 0 Ca 10 EGTA 2.5 pvp to 1.25pvp	43	0 Ca 1.25 PVP
17	1.2069	20230915 U2OS C963 0 Ca 10 EGTA 2.5 pvp to 1.25pvp	43	0 Ca 1.25 PVP
18	1.22187	20230915 U2OS C963 0 Ca 10 EGTA 2.5 pvp to 1.25pvp	43	0 Ca 1.25 PVP
19	1.21553	20230915 U2OS C963 0 Ca 10 EGTA 2.5 pvp to 1.25pvp	43	0 Ca 1.25 PVP
20	1.22926	20230915 U2OS C963 0 Ca 10 EGTA 2.5 pvp to 1.25pvp	43	0 Ca 1.25 PVP
0	1	20230915 U2OS C963 0 Ca 10 EGTA 2.5 pvp to 1.25pvp	44	0 Ca 1.25 PVP
1	0.971844	20230915 U2OS C963 0 Ca 10 EGTA 2.5 pvp to 1.25pvp	44	0 Ca 1.25 PVP
2	0.974905	20230915 U2OS C963 0 Ca 10 EGTA 2.5 pvp to 1.25pvp	44	0 Ca 1.25 PVP
3	0.978272	20230915 U2OS C963 0 Ca 10 EGTA 2.5 pvp to 1.25pvp	44	0 Ca 1.25 PVP
4	0.960598	20230915 U2OS C963 0 Ca 10 EGTA 2.5 pvp to 1.25pvp	44	0 Ca 1.25 PVP
5	1.0885	20230915 U2OS C963 0 Ca 10 EGTA 2.5 pvp to 1.25pvp	44	0 Ca 1.25 PVP
6	1.17924	20230915 U2OS C963 0 Ca 10 EGTA 2.5 pvp to 1.25pvp	44	0 Ca 1.25 PVP
7	1.22469	20230915 U2OS C963 0 Ca 10 EGTA 2.5 pvp to 1.25pvp	44	0 Ca 1.25 PVP
8	1.24927	20230915 U2OS C963 0 Ca 10 EGTA 2.5 pvp to 1.25pvp	44	0 Ca 1.25 PVP
9	1.26814	20230915 U2OS C963 0 Ca 10 EGTA 2.5 pvp to 1.25pvp	44	0 Ca 1.25 PVP
10	1.28862	20230915 U2OS C963 0 Ca 10 EGTA 2.5 pvp to 1.25pvp	44	0 Ca 1.25 PVP
11	1.2876	20230915 U2OS C963 0 Ca 10 EGTA 2.5 pvp to 1.25pvp	44	0 Ca 1.25 PVP
12	1.30619	20230915 U2OS C963 0 Ca 10 EGTA 2.5 pvp to 1.25pvp	44	0 Ca 1.25 PVP
13	1.32003	20230915 U2OS C963 0 Ca 10 EGTA 2.5 pvp to 1.25pvp	44	0 Ca 1.25 PVP
14	1.32478	20230915 U2OS C963 0 Ca 10 EGTA 2.5 pvp to 1.25pvp	44	0 Ca 1.25 PVP
15	1.32957	20230915 U2OS C963 0 Ca 10 EGTA 2.5 pvp to 1.25pvp	44	0 Ca 1.25 PVP
16	1.32633	20230915 U2OS C963 0 Ca 10 EGTA 2.5 pvp to 1.25pvp	44	0 Ca 1.25 PVP
17	1.31904	20230915 U2OS C963 0 Ca 10 EGTA 2.5 pvp to 1.25pvp	44	0 Ca 1.25 PVP
18	1.31893	20230915 U2OS C963 0 Ca 10 EGTA 2.5 pvp to 1.25pvp	44	0 Ca 1.25 PVP
19	1.3134	20230915 U2OS C963 0 Ca 10 EGTA 2.5 pvp to 1.25pvp	44	0 Ca 1.25 PVP
20	1.33873	20230915 U2OS C963 0 Ca 10 EGTA 2.5 pvp to 1.25pvp	44	0 Ca 1.25 PVP
0	1	20230915 U2OS C963 0 Ca 10 EGTA 2.5 pvp to 1.25pvp	45	0 Ca 1.25 PVP
1	0.987392	20230915 U2OS C963 0 Ca 10 EGTA 2.5 pvp to 1.25pvp	45	0 Ca 1.25 PVP
2	0.976499	20230915 U2OS C963 0 Ca 10 EGTA 2.5 pvp to 1.25pvp	45	0 Ca 1.25 PVP
3	0.984145	20230915 U2OS C963 0 Ca 10 EGTA 2.5 pvp to 1.25pvp	45	0 Ca 1.25 PVP
4	0.975962	20230915 U2OS C963 0 Ca 10 EGTA 2.5 pvp to 1.25pvp	45	0 Ca 1.25 PVP
5	0.94955	20230915 U2OS C963 0 Ca 10 EGTA 2.5 pvp to 1.25pvp	45	0 Ca 1.25 PVP
6	0.950442	20230915 U2OS C963 0 Ca 10 EGTA 2.5 pvp to 1.25pvp	45	0 Ca 1.25 PVP
7	0.975689	20230915 U2OS C963 0 Ca 10 EGTA 2.5 pvp to 1.25pvp	45	0 Ca 1.25 PVP
8	0.993295	20230915 U2OS C963 0 Ca 10 EGTA 2.5 pvp to 1.25pvp	45	0 Ca 1.25 PVP
9	1.00872	20230915 U2OS C963 0 Ca 10 EGTA 2.5 pvp to 1.25pvp	45	0 Ca 1.25 PVP
10	1.02825	20230915 U2OS C963 0 Ca 10 EGTA 2.5 pvp to 1.25pvp	45	0 Ca 1.25 PVP
11	1.05401	20230915 U2OS C963 0 Ca 10 EGTA 2.5 pvp to 1.25pvp	45	0 Ca 1.25 PVP
12	1.05555	20230915 U2OS C963 0 Ca 10 EGTA 2.5 pvp to 1.25pvp	45	0 Ca 1.25 PVP
13	1.08077	20230915 U2OS C963 0 Ca 10 EGTA 2.5 pvp to 1.25pvp	45	0 Ca 1.25 PVP
14	1.09617	20230915 U2OS C963 0 Ca 10 EGTA 2.5 pvp to 1.25pvp	45	0 Ca 1.25 PVP
15	1.13871	20230915 U2OS C963 0 Ca 10 EGTA 2.5 pvp to 1.25pvp	45	0 Ca 1.25 PVP
16	1.15538	20230915 U2OS C963 0 Ca 10 EGTA 2.5 pvp to 1.25pvp	45	0 Ca 1.25 PVP
17	1.13768	20230915 U2OS C963 0 Ca 10 EGTA 2.5 pvp to 1.25pvp	45	0 Ca 1.25 PVP
18	1.15328	20230915 U2OS C963 0 Ca 10 EGTA 2.5 pvp to 1.25pvp	45	0 Ca 1.25 PVP
19	1.17158	20230915 U2OS C963 0 Ca 10 EGTA 2.5 pvp to 1.25pvp	45	0 Ca 1.25 PVP
20	1.17945	20230915 U2OS C963 0 Ca 10 EGTA 2.5 pvp to 1.25pvp	45	0 Ca 1.25 PVP
0	1	20230918 U2OS C963 0 Ca 10 EGTA 2.5 pvp to 1.25pvp001	46	0 Ca 1.25 PVP
1	1.03622	20230918 U2OS C963 0 Ca 10 EGTA 2.5 pvp to 1.25pvp001	46	0 Ca 1.25 PVP
2	1.02992	20230918 U2OS C963 0 Ca 10 EGTA 2.5 pvp to 1.25pvp001	46	0 Ca 1.25 PVP
3	1.04639	20230918 U2OS C963 0 Ca 10 EGTA 2.5 pvp to 1.25pvp001	46	0 Ca 1.25 PVP
4	0.985443	20230918 U2OS C963 0 Ca 10 EGTA 2.5 pvp to 1.25pvp001	46	0 Ca 1.25 PVP
5	1.23406	20230918 U2OS C963 0 Ca 10 EGTA 2.5 pvp to 1.25pvp001	46	0 Ca 1.25 PVP
6	1.30039	20230918 U2OS C963 0 Ca 10 EGTA 2.5 pvp to 1.25pvp001	46	0 Ca 1.25 PVP
7	1.36055	20230918 U2OS C963 0 Ca 10 EGTA 2.5 pvp to 1.25pvp001	46	0 Ca 1.25 PVP
8	1.39365	20230918 U2OS C963 0 Ca 10 EGTA 2.5 pvp to 1.25pvp001	46	0 Ca 1.25 PVP
9	1.3888	20230918 U2OS C963 0 Ca 10 EGTA 2.5 pvp to 1.25pvp001	46	0 Ca 1.25 PVP
10	1.41371	20230918 U2OS C963 0 Ca 10 EGTA 2.5 pvp to 1.25pvp001	46	0 Ca 1.25 PVP
11	1.39674	20230918 U2OS C963 0 Ca 10 EGTA 2.5 pvp to 1.25pvp001	46	0 Ca 1.25 PVP
12	1.4047	20230918 U2OS C963 0 Ca 10 EGTA 2.5 pvp to 1.25pvp001	46	0 Ca 1.25 PVP
13	1.39089	20230918 U2OS C963 0 Ca 10 EGTA 2.5 pvp to 1.25pvp001	46	0 Ca 1.25 PVP
14	1.39485	20230918 U2OS C963 0 Ca 10 EGTA 2.5 pvp to 1.25pvp001	46	0 Ca 1.25 PVP
15	1.38837	20230918 U2OS C963 0 Ca 10 EGTA 2.5 pvp to 1.25pvp001	46	0 Ca 1.25 PVP
16	1.40935	20230918 U2OS C963 0 Ca 10 EGTA 2.5 pvp to 1.25pvp001	46	0 Ca 1.25 PVP
17	1.38969	20230918 U2OS C963 0 Ca 10 EGTA 2.5 pvp to 1.25pvp001	46	0 Ca 1.25 PVP
18	1.37997	20230918 U2OS C963 0 Ca 10 EGTA 2.5 pvp to 1.25pvp001	46	0 Ca 1.25 PVP
19	1.41357	20230918 U2OS C963 0 Ca 10 EGTA 2.5 pvp to 1.25pvp001	46	0 Ca 1.25 PVP
20	1.4063	20230918 U2OS C963 0 Ca 10 EGTA 2.5 pvp to 1.25pvp001	46	0 Ca 1.25 PVP
0	1	20230918 U2OS C963 0 Ca 10 EGTA 2.5 pvp to 1.25pvp001	47	0 Ca 1.25 PVP
1	0.960854	20230918 U2OS C963 0 Ca 10 EGTA 2.5 pvp to 1.25pvp001	47	0 Ca 1.25 PVP
2	0.963297	20230918 U2OS C963 0 Ca 10 EGTA 2.5 pvp to 1.25pvp001	47	0 Ca 1.25 PVP
3	0.973538	20230918 U2OS C963 0 Ca 10 EGTA 2.5 pvp to 1.25pvp001	47	0 Ca 1.25 PVP
4	0.962918	20230918 U2OS C963 0 Ca 10 EGTA 2.5 pvp to 1.25pvp001	47	0 Ca 1.25 PVP
5	1.23464	20230918 U2OS C963 0 Ca 10 EGTA 2.5 pvp to 1.25pvp001	47	0 Ca 1.25 PVP
6	1.30254	20230918 U2OS C963 0 Ca 10 EGTA 2.5 pvp to 1.25pvp001	47	0 Ca 1.25 PVP
7	1.356	20230918 U2OS C963 0 Ca 10 EGTA 2.5 pvp to 1.25pvp001	47	0 Ca 1.25 PVP
8	1.36744	20230918 U2OS C963 0 Ca 10 EGTA 2.5 pvp to 1.25pvp001	47	0 Ca 1.25 PVP
9	1.28558	20230918 U2OS C963 0 Ca 10 EGTA 2.5 pvp to 1.25pvp001	47	0 Ca 1.25 PVP
10	1.28566	20230918 U2OS C963 0 Ca 10 EGTA 2.5 pvp to 1.25pvp001	47	0 Ca 1.25 PVP
11	1.2957	20230918 U2OS C963 0 Ca 10 EGTA 2.5 pvp to 1.25pvp001	47	0 Ca 1.25 PVP
12	1.30071	20230918 U2OS C963 0 Ca 10 EGTA 2.5 pvp to 1.25pvp001	47	0 Ca 1.25 PVP
13	1.35358	20230918 U2OS C963 0 Ca 10 EGTA 2.5 pvp to 1.25pvp001	47	0 Ca 1.25 PVP
14	1.29119	20230918 U2OS C963 0 Ca 10 EGTA 2.5 pvp to 1.25pvp001	47	0 Ca 1.25 PVP
15	1.28729	20230918 U2OS C963 0 Ca 10 EGTA 2.5 pvp to 1.25pvp001	47	0 Ca 1.25 PVP
16	1.29914	20230918 U2OS C963 0 Ca 10 EGTA 2.5 pvp to 1.25pvp001	47	0 Ca 1.25 PVP
17	1.29885	20230918 U2OS C963 0 Ca 10 EGTA 2.5 pvp to 1.25pvp001	47	0 Ca 1.25 PVP
18	1.294	20230918 U2OS C963 0 Ca 10 EGTA 2.5 pvp to 1.25pvp001	47	0 Ca 1.25 PVP
19	1.29957	20230918 U2OS C963 0 Ca 10 EGTA 2.5 pvp to 1.25pvp001	47	0 Ca 1.25 PVP
20	1.32225	20230918 U2OS C963 0 Ca 10 EGTA 2.5 pvp to 1.25pvp001	47	0 Ca 1.25 PVP
0	1	20230918 U2OS C963 0 Ca 10 EGTA 2.5 pvp to 1.25pvp003	48	0 Ca 1.25 PVP
1	1.04588	20230918 U2OS C963 0 Ca 10 EGTA 2.5 pvp to 1.25pvp003	48	0 Ca 1.25 PVP
2	1.05211	20230918 U2OS C963 0 Ca 10 EGTA 2.5 pvp to 1.25pvp003	48	0 Ca 1.25 PVP
3	1.06241	20230918 U2OS C963 0 Ca 10 EGTA 2.5 pvp to 1.25pvp003	48	0 Ca 1.25 PVP
4	1.06828	20230918 U2OS C963 0 Ca 10 EGTA 2.5 pvp to 1.25pvp003	48	0 Ca 1.25 PVP
5	0.995956	20230918 U2OS C963 0 Ca 10 EGTA 2.5 pvp to 1.25pvp003	48	0 Ca 1.25 PVP
6	0.993776	20230918 U2OS C963 0 Ca 10 EGTA 2.5 pvp to 1.25pvp003	48	0 Ca 1.25 PVP
7	1.01329	20230918 U2OS C963 0 Ca 10 EGTA 2.5 pvp to 1.25pvp003	48	0 Ca 1.25 PVP
8	1.03259	20230918 U2OS C963 0 Ca 10 EGTA 2.5 pvp to 1.25pvp003	48	0 Ca 1.25 PVP
9	1.03674	20230918 U2OS C963 0 Ca 10 EGTA 2.5 pvp to 1.25pvp003	48	0 Ca 1.25 PVP
10	1.05076	20230918 U2OS C963 0 Ca 10 EGTA 2.5 pvp to 1.25pvp003	48	0 Ca 1.25 PVP
11	1.0648	20230918 U2OS C963 0 Ca 10 EGTA 2.5 pvp to 1.25pvp003	48	0 Ca 1.25 PVP
12	1.08392	20230918 U2OS C963 0 Ca 10 EGTA 2.5 pvp to 1.25pvp003	48	0 Ca 1.25 PVP
13	1.07061	20230918 U2OS C963 0 Ca 10 EGTA 2.5 pvp to 1.25pvp003	48	0 Ca 1.25 PVP
14	1.09129	20230918 U2OS C963 0 Ca 10 EGTA 2.5 pvp to 1.25pvp003	48	0 Ca 1.25 PVP
15	1.10175	20230918 U2OS C963 0 Ca 10 EGTA 2.5 pvp to 1.25pvp003	48	0 Ca 1.25 PVP
16	1.13306	20230918 U2OS C963 0 Ca 10 EGTA 2.5 pvp to 1.25pvp003	48	0 Ca 1.25 PVP
17	1.15392	20230918 U2OS C963 0 Ca 10 EGTA 2.5 pvp to 1.25pvp003	48	0 Ca 1.25 PVP
18	1.15435	20230918 U2OS C963 0 Ca 10 EGTA 2.5 pvp to 1.25pvp003	48	0 Ca 1.25 PVP
19	1.17769	20230918 U2OS C963 0 Ca 10 EGTA 2.5 pvp to 1.25pvp003	48	0 Ca 1.25 PVP
20	1.19569	20230918 U2OS C963 0 Ca 10 EGTA 2.5 pvp to 1.25pvp003	48	0 Ca 1.25 PVP
0	1	20230918 U2OS C963 0 Ca 10 EGTA 2.5 pvp to 1.25pvp003	49	0 Ca 1.25 PVP
1	0.958051	20230918 U2OS C963 0 Ca 10 EGTA 2.5 pvp to 1.25pvp003	49	0 Ca 1.25 PVP
2	0.97005	20230918 U2OS C963 0 Ca 10 EGTA 2.5 pvp to 1.25pvp003	49	0 Ca 1.25 PVP
3	0.982018	20230918 U2OS C963 0 Ca 10 EGTA 2.5 pvp to 1.25pvp003	49	0 Ca 1.25 PVP
5	0.952679	20230918 U2OS C963 0 Ca 10 EGTA 2.5 pvp to 1.25pvp003	49	0 Ca 1.25 PVP
6	0.959254	20230918 U2OS C963 0 Ca 10 EGTA 2.5 pvp to 1.25pvp003	49	0 Ca 1.25 PVP
7	0.982396	20230918 U2OS C963 0 Ca 10 EGTA 2.5 pvp to 1.25pvp003	49	0 Ca 1.25 PVP
8	0.994935	20230918 U2OS C963 0 Ca 10 EGTA 2.5 pvp to 1.25pvp003	49	0 Ca 1.25 PVP
9	0.98013	20230918 U2OS C963 0 Ca 10 EGTA 2.5 pvp to 1.25pvp003	49	0 Ca 1.25 PVP
10	0.968111	20230918 U2OS C963 0 Ca 10 EGTA 2.5 pvp to 1.25pvp003	49	0 Ca 1.25 PVP
11	0.986421	20230918 U2OS C963 0 Ca 10 EGTA 2.5 pvp to 1.25pvp003	49	0 Ca 1.25 PVP
12	0.956827	20230918 U2OS C963 0 Ca 10 EGTA 2.5 pvp to 1.25pvp003	49	0 Ca 1.25 PVP
13	0.978656	20230918 U2OS C963 0 Ca 10 EGTA 2.5 pvp to 1.25pvp003	49	0 Ca 1.25 PVP
14	0.958081	20230918 U2OS C963 0 Ca 10 EGTA 2.5 pvp to 1.25pvp003	49	0 Ca 1.25 PVP
15	0.979111	20230918 U2OS C963 0 Ca 10 EGTA 2.5 pvp to 1.25pvp003	49	0 Ca 1.25 PVP
16	0.978888	20230918 U2OS C963 0 Ca 10 EGTA 2.5 pvp to 1.25pvp003	49	0 Ca 1.25 PVP
17	0.97902	20230918 U2OS C963 0 Ca 10 EGTA 2.5 pvp to 1.25pvp003	49	0 Ca 1.25 PVP
18	0.979693	20230918 U2OS C963 0 Ca 10 EGTA 2.5 pvp to 1.25pvp003	49	0 Ca 1.25 PVP
19	0.983476	20230918 U2OS C963 0 Ca 10 EGTA 2.5 pvp to 1.25pvp003	49	0 Ca 1.25 PVP
20	0.985392	20230918 U2OS C963 0 Ca 10 EGTA 2.5 pvp to 1.25pvp003	49	0 Ca 1.25 PVP
0	1	20230918 U2OS C963 0 Ca 10 EGTA 2.5 pvp to 1.25pvp005	50	0 Ca 1.25 PVP
1	1.01064	20230918 U2OS C963 0 Ca 10 EGTA 2.5 pvp to 1.25pvp005	50	0 Ca 1.25 PVP
2	0.997045	20230918 U2OS C963 0 Ca 10 EGTA 2.5 pvp to 1.25pvp005	50	0 Ca 1.25 PVP
3	0.988862	20230918 U2OS C963 0 Ca 10 EGTA 2.5 pvp to 1.25pvp005	50	0 Ca 1.25 PVP
4	0.994922	20230918 U2OS C963 0 Ca 10 EGTA 2.5 pvp to 1.25pvp005	50	0 Ca 1.25 PVP
5	1.08935	20230918 U2OS C963 0 Ca 10 EGTA 2.5 pvp to 1.25pvp005	50	0 Ca 1.25 PVP
6	1.09767	20230918 U2OS C963 0 Ca 10 EGTA 2.5 pvp to 1.25pvp005	50	0 Ca 1.25 PVP
7	1.07521	20230918 U2OS C963 0 Ca 10 EGTA 2.5 pvp to 1.25pvp005	50	0 Ca 1.25 PVP
8	1.11469	20230918 U2OS C963 0 Ca 10 EGTA 2.5 pvp to 1.25pvp005	50	0 Ca 1.25 PVP
9	1.12312	20230918 U2OS C963 0 Ca 10 EGTA 2.5 pvp to 1.25pvp005	50	0 Ca 1.25 PVP
10	1.14641	20230918 U2OS C963 0 Ca 10 EGTA 2.5 pvp to 1.25pvp005	50	0 Ca 1.25 PVP
11	1.16835	20230918 U2OS C963 0 Ca 10 EGTA 2.5 pvp to 1.25pvp005	50	0 Ca 1.25 PVP
12	1.19823	20230918 U2OS C963 0 Ca 10 EGTA 2.5 pvp to 1.25pvp005	50	0 Ca 1.25 PVP
13	1.18148	20230918 U2OS C963 0 Ca 10 EGTA 2.5 pvp to 1.25pvp005	50	0 Ca 1.25 PVP
14	1.20834	20230918 U2OS C963 0 Ca 10 EGTA 2.5 pvp to 1.25pvp005	50	0 Ca 1.25 PVP
15	1.21668	20230918 U2OS C963 0 Ca 10 EGTA 2.5 pvp to 1.25pvp005	50	0 Ca 1.25 PVP
16	1.23078	20230918 U2OS C963 0 Ca 10 EGTA 2.5 pvp to 1.25pvp005	50	0 Ca 1.25 PVP
17	1.21637	20230918 U2OS C963 0 Ca 10 EGTA 2.5 pvp to 1.25pvp005	50	0 Ca 1.25 PVP
18	1.24166	20230918 U2OS C963 0 Ca 10 EGTA 2.5 pvp to 1.25pvp005	50	0 Ca 1.25 PVP
19	1.23063	20230918 U2OS C963 0 Ca 10 EGTA 2.5 pvp to 1.25pvp005	50	0 Ca 1.25 PVP
20	1.23878	20230918 U2OS C963 0 Ca 10 EGTA 2.5 pvp to 1.25pvp005	50	0 Ca 1.25 PVP
0	1	20230918 U2OS C963 0 Ca 10 EGTA 2.5 pvp to 1.25pvp005	51	0 Ca 1.25 PVP
1	1.01719	20230918 U2OS C963 0 Ca 10 EGTA 2.5 pvp to 1.25pvp005	51	0 Ca 1.25 PVP
2	1.04576	20230918 U2OS C963 0 Ca 10 EGTA 2.5 pvp to 1.25pvp005	51	0 Ca 1.25 PVP
3	1.04093	20230918 U2OS C963 0 Ca 10 EGTA 2.5 pvp to 1.25pvp005	51	0 Ca 1.25 PVP
4	1.02723	20230918 U2OS C963 0 Ca 10 EGTA 2.5 pvp to 1.25pvp005	51	0 Ca 1.25 PVP
5	0.977895	20230918 U2OS C963 0 Ca 10 EGTA 2.5 pvp to 1.25pvp005	51	0 Ca 1.25 PVP
6	0.9817	20230918 U2OS C963 0 Ca 10 EGTA 2.5 pvp to 1.25pvp005	51	0 Ca 1.25 PVP
7	0.977419	20230918 U2OS C963 0 Ca 10 EGTA 2.5 pvp to 1.25pvp005	51	0 Ca 1.25 PVP
8	0.976763	20230918 U2OS C963 0 Ca 10 EGTA 2.5 pvp to 1.25pvp005	51	0 Ca 1.25 PVP
9	0.993926	20230918 U2OS C963 0 Ca 10 EGTA 2.5 pvp to 1.25pvp005	51	0 Ca 1.25 PVP
10	0.998501	20230918 U2OS C963 0 Ca 10 EGTA 2.5 pvp to 1.25pvp005	51	0 Ca 1.25 PVP
11	0.991203	20230918 U2OS C963 0 Ca 10 EGTA 2.5 pvp to 1.25pvp005	51	0 Ca 1.25 PVP
12	1.00714	20230918 U2OS C963 0 Ca 10 EGTA 2.5 pvp to 1.25pvp005	51	0 Ca 1.25 PVP
13	0.988851	20230918 U2OS C963 0 Ca 10 EGTA 2.5 pvp to 1.25pvp005	51	0 Ca 1.25 PVP
14	0.981417	20230918 U2OS C963 0 Ca 10 EGTA 2.5 pvp to 1.25pvp005	51	0 Ca 1.25 PVP
15	0.993316	20230918 U2OS C963 0 Ca 10 EGTA 2.5 pvp to 1.25pvp005	51	0 Ca 1.25 PVP
16	0.977067	20230918 U2OS C963 0 Ca 10 EGTA 2.5 pvp to 1.25pvp005	51	0 Ca 1.25 PVP
17	0.982277	20230918 U2OS C963 0 Ca 10 EGTA 2.5 pvp to 1.25pvp005	51	0 Ca 1.25 PVP
18	0.983605	20230918 U2OS C963 0 Ca 10 EGTA 2.5 pvp to 1.25pvp005	51	0 Ca 1.25 PVP
19	0.989916	20230918 U2OS C963 0 Ca 10 EGTA 2.5 pvp to 1.25pvp005	51	0 Ca 1.25 PVP
20	0.997393	20230918 U2OS C963 0 Ca 10 EGTA 2.5 pvp to 1.25pvp005	51	0 Ca 1.25 PVP
0	1	20230918 U2OS C963 0 Ca 10 EGTA 2.5 pvp to 1.25pvp005	52	0 Ca 1.25 PVP
1	0.998989	20230918 U2OS C963 0 Ca 10 EGTA 2.5 pvp to 1.25pvp005	52	0 Ca 1.25 PVP
2	0.992873	20230918 U2OS C963 0 Ca 10 EGTA 2.5 pvp to 1.25pvp005	52	0 Ca 1.25 PVP
3	0.995295	20230918 U2OS C963 0 Ca 10 EGTA 2.5 pvp to 1.25pvp005	52	0 Ca 1.25 PVP
4	0.994316	20230918 U2OS C963 0 Ca 10 EGTA 2.5 pvp to 1.25pvp005	52	0 Ca 1.25 PVP
5	0.958416	20230918 U2OS C963 0 Ca 10 EGTA 2.5 pvp to 1.25pvp005	52	0 Ca 1.25 PVP
6	0.974913	20230918 U2OS C963 0 Ca 10 EGTA 2.5 pvp to 1.25pvp005	52	0 Ca 1.25 PVP
7	0.986996	20230918 U2OS C963 0 Ca 10 EGTA 2.5 pvp to 1.25pvp005	52	0 Ca 1.25 PVP
8	1.05522	20230918 U2OS C963 0 Ca 10 EGTA 2.5 pvp to 1.25pvp005	52	0 Ca 1.25 PVP
9	1.11345	20230918 U2OS C963 0 Ca 10 EGTA 2.5 pvp to 1.25pvp005	52	0 Ca 1.25 PVP
10	1.16976	20230918 U2OS C963 0 Ca 10 EGTA 2.5 pvp to 1.25pvp005	52	0 Ca 1.25 PVP
11	1.21679	20230918 U2OS C963 0 Ca 10 EGTA 2.5 pvp to 1.25pvp005	52	0 Ca 1.25 PVP
12	1.20675	20230918 U2OS C963 0 Ca 10 EGTA 2.5 pvp to 1.25pvp005	52	0 Ca 1.25 PVP
13	1.22364	20230918 U2OS C963 0 Ca 10 EGTA 2.5 pvp to 1.25pvp005	52	0 Ca 1.25 PVP
14	1.23389	20230918 U2OS C963 0 Ca 10 EGTA 2.5 pvp to 1.25pvp005	52	0 Ca 1.25 PVP
15	1.23235	20230918 U2OS C963 0 Ca 10 EGTA 2.5 pvp to 1.25pvp005	52	0 Ca 1.25 PVP
16	1.24926	20230918 U2OS C963 0 Ca 10 EGTA 2.5 pvp to 1.25pvp005	52	0 Ca 1.25 PVP
17	1.2549	20230918 U2OS C963 0 Ca 10 EGTA 2.5 pvp to 1.25pvp005	52	0 Ca 1.25 PVP
18	1.25734	20230918 U2OS C963 0 Ca 10 EGTA 2.5 pvp to 1.25pvp005	52	0 Ca 1.25 PVP
19	1.26889	20230918 U2OS C963 0 Ca 10 EGTA 2.5 pvp to 1.25pvp005	52	0 Ca 1.25 PVP
20	1.28543	20230918 U2OS C963 0 Ca 10 EGTA 2.5 pvp to 1.25pvp005	52	0 Ca 1.25 PVP
0	1	12-19-2023 U2OS C963 50 uM Ca 12.5 Digi 2.5 to 1.25 pvp001	1	50 Ca 1.25 PVP
1	0.998361	12-19-2023 U2OS C963 50 uM Ca 12.5 Digi 2.5 to 1.25 pvp001	1	50 Ca 1.25 PVP
2	1.00926	12-19-2023 U2OS C963 50 uM Ca 12.5 Digi 2.5 to 1.25 pvp001	1	50 Ca 1.25 PVP
3	1.0103	12-19-2023 U2OS C963 50 uM Ca 12.5 Digi 2.5 to 1.25 pvp001	1	50 Ca 1.25 PVP
4	1.00964	12-19-2023 U2OS C963 50 uM Ca 12.5 Digi 2.5 to 1.25 pvp001	1	50 Ca 1.25 PVP
5	1.35307	12-19-2023 U2OS C963 50 uM Ca 12.5 Digi 2.5 to 1.25 pvp001	1	50 Ca 1.25 PVP
6	1.42753	12-19-2023 U2OS C963 50 uM Ca 12.5 Digi 2.5 to 1.25 pvp001	1	50 Ca 1.25 PVP
9	1.343	12-19-2023 U2OS C963 50 uM Ca 12.5 Digi 2.5 to 1.25 pvp001	1	50 Ca 1.25 PVP
10	1.3434	12-19-2023 U2OS C963 50 uM Ca 12.5 Digi 2.5 to 1.25 pvp001	1	50 Ca 1.25 PVP
11	1.34591	12-19-2023 U2OS C963 50 uM Ca 12.5 Digi 2.5 to 1.25 pvp001	1	50 Ca 1.25 PVP
15	1.32088	12-19-2023 U2OS C963 50 uM Ca 12.5 Digi 2.5 to 1.25 pvp001	1	50 Ca 1.25 PVP
16	1.31478	12-19-2023 U2OS C963 50 uM Ca 12.5 Digi 2.5 to 1.25 pvp001	1	50 Ca 1.25 PVP
17	1.30948	12-19-2023 U2OS C963 50 uM Ca 12.5 Digi 2.5 to 1.25 pvp001	1	50 Ca 1.25 PVP
18	1.32617	12-19-2023 U2OS C963 50 uM Ca 12.5 Digi 2.5 to 1.25 pvp001	1	50 Ca 1.25 PVP
19	1.33282	12-19-2023 U2OS C963 50 uM Ca 12.5 Digi 2.5 to 1.25 pvp001	1	50 Ca 1.25 PVP
20	1.31514	12-19-2023 U2OS C963 50 uM Ca 12.5 Digi 2.5 to 1.25 pvp001	1	50 Ca 1.25 PVP
0	1	12-19-2023 U2OS C963 50 uM Ca 12.5 Digi 2.5 to 1.25 pvp001	2	50 Ca 1.25 PVP
1	1.00019	12-19-2023 U2OS C963 50 uM Ca 12.5 Digi 2.5 to 1.25 pvp001	2	50 Ca 1.25 PVP
2	1.00843	12-19-2023 U2OS C963 50 uM Ca 12.5 Digi 2.5 to 1.25 pvp001	2	50 Ca 1.25 PVP
3	1.0103	12-19-2023 U2OS C963 50 uM Ca 12.5 Digi 2.5 to 1.25 pvp001	2	50 Ca 1.25 PVP
4	1.02312	12-19-2023 U2OS C963 50 uM Ca 12.5 Digi 2.5 to 1.25 pvp001	2	50 Ca 1.25 PVP
5	1.15179	12-19-2023 U2OS C963 50 uM Ca 12.5 Digi 2.5 to 1.25 pvp001	2	50 Ca 1.25 PVP
6	1.17485	12-19-2023 U2OS C963 50 uM Ca 12.5 Digi 2.5 to 1.25 pvp001	2	50 Ca 1.25 PVP
7	1.16079	12-19-2023 U2OS C963 50 uM Ca 12.5 Digi 2.5 to 1.25 pvp001	2	50 Ca 1.25 PVP
8	1.16037	12-19-2023 U2OS C963 50 uM Ca 12.5 Digi 2.5 to 1.25 pvp001	2	50 Ca 1.25 PVP
9	1.16907	12-19-2023 U2OS C963 50 uM Ca 12.5 Digi 2.5 to 1.25 pvp001	2	50 Ca 1.25 PVP
10	1.16007	12-19-2023 U2OS C963 50 uM Ca 12.5 Digi 2.5 to 1.25 pvp001	2	50 Ca 1.25 PVP
11	1.17017	12-19-2023 U2OS C963 50 uM Ca 12.5 Digi 2.5 to 1.25 pvp001	2	50 Ca 1.25 PVP
12	1.14276	12-19-2023 U2OS C963 50 uM Ca 12.5 Digi 2.5 to 1.25 pvp001	2	50 Ca 1.25 PVP
13	1.18325	12-19-2023 U2OS C963 50 uM Ca 12.5 Digi 2.5 to 1.25 pvp001	2	50 Ca 1.25 PVP
14	1.18314	12-19-2023 U2OS C963 50 uM Ca 12.5 Digi 2.5 to 1.25 pvp001	2	50 Ca 1.25 PVP
15	1.19646	12-19-2023 U2OS C963 50 uM Ca 12.5 Digi 2.5 to 1.25 pvp001	2	50 Ca 1.25 PVP
16	1.21267	12-19-2023 U2OS C963 50 uM Ca 12.5 Digi 2.5 to 1.25 pvp001	2	50 Ca 1.25 PVP
17	1.21088	12-19-2023 U2OS C963 50 uM Ca 12.5 Digi 2.5 to 1.25 pvp001	2	50 Ca 1.25 PVP
18	1.20458	12-19-2023 U2OS C963 50 uM Ca 12.5 Digi 2.5 to 1.25 pvp001	2	50 Ca 1.25 PVP
19	1.21803	12-19-2023 U2OS C963 50 uM Ca 12.5 Digi 2.5 to 1.25 pvp001	2	50 Ca 1.25 PVP
20	1.23742	12-19-2023 U2OS C963 50 uM Ca 12.5 Digi 2.5 to 1.25 pvp001	2	50 Ca 1.25 PVP
0	1	12-19-2023 U2OS C963 50 uM Ca 12.5 Digi 2.5 to 1.25 pvp001	3	50 Ca 1.25 PVP
1	1.01956	12-19-2023 U2OS C963 50 uM Ca 12.5 Digi 2.5 to 1.25 pvp001	3	50 Ca 1.25 PVP
2	1.02533	12-19-2023 U2OS C963 50 uM Ca 12.5 Digi 2.5 to 1.25 pvp001	3	50 Ca 1.25 PVP
3	1.01752	12-19-2023 U2OS C963 50 uM Ca 12.5 Digi 2.5 to 1.25 pvp001	3	50 Ca 1.25 PVP
4	1.03964	12-19-2023 U2OS C963 50 uM Ca 12.5 Digi 2.5 to 1.25 pvp001	3	50 Ca 1.25 PVP
5	1.23479	12-19-2023 U2OS C963 50 uM Ca 12.5 Digi 2.5 to 1.25 pvp001	3	50 Ca 1.25 PVP
6	1.30268	12-19-2023 U2OS C963 50 uM Ca 12.5 Digi 2.5 to 1.25 pvp001	3	50 Ca 1.25 PVP
7	1.23407	12-19-2023 U2OS C963 50 uM Ca 12.5 Digi 2.5 to 1.25 pvp001	3	50 Ca 1.25 PVP
8	1.29203	12-19-2023 U2OS C963 50 uM Ca 12.5 Digi 2.5 to 1.25 pvp001	3	50 Ca 1.25 PVP
10	1.24574	12-19-2023 U2OS C963 50 uM Ca 12.5 Digi 2.5 to 1.25 pvp001	3	50 Ca 1.25 PVP
11	1.28757	12-19-2023 U2OS C963 50 uM Ca 12.5 Digi 2.5 to 1.25 pvp001	3	50 Ca 1.25 PVP
12	1.27532	12-19-2023 U2OS C963 50 uM Ca 12.5 Digi 2.5 to 1.25 pvp001	3	50 Ca 1.25 PVP
13	1.2841	12-19-2023 U2OS C963 50 uM Ca 12.5 Digi 2.5 to 1.25 pvp001	3	50 Ca 1.25 PVP
14	1.26093	12-19-2023 U2OS C963 50 uM Ca 12.5 Digi 2.5 to 1.25 pvp001	3	50 Ca 1.25 PVP
15	1.2729	12-19-2023 U2OS C963 50 uM Ca 12.5 Digi 2.5 to 1.25 pvp001	3	50 Ca 1.25 PVP
16	1.28593	12-19-2023 U2OS C963 50 uM Ca 12.5 Digi 2.5 to 1.25 pvp001	3	50 Ca 1.25 PVP
17	1.27492	12-19-2023 U2OS C963 50 uM Ca 12.5 Digi 2.5 to 1.25 pvp001	3	50 Ca 1.25 PVP
18	1.25488	12-19-2023 U2OS C963 50 uM Ca 12.5 Digi 2.5 to 1.25 pvp001	3	50 Ca 1.25 PVP
19	1.24379	12-19-2023 U2OS C963 50 uM Ca 12.5 Digi 2.5 to 1.25 pvp001	3	50 Ca 1.25 PVP
20	1.25586	12-19-2023 U2OS C963 50 uM Ca 12.5 Digi 2.5 to 1.25 pvp001	3	50 Ca 1.25 PVP
0	1	12-19-2023 U2OS C963 50 uM Ca 12.5 Digi 2.5 to 1.25 pvp003	4	50 Ca 1.25 PVP
1	1.0191	12-19-2023 U2OS C963 50 uM Ca 12.5 Digi 2.5 to 1.25 pvp003	4	50 Ca 1.25 PVP
2	1.01581	12-19-2023 U2OS C963 50 uM Ca 12.5 Digi 2.5 to 1.25 pvp003	4	50 Ca 1.25 PVP
3	1.01492	12-19-2023 U2OS C963 50 uM Ca 12.5 Digi 2.5 to 1.25 pvp003	4	50 Ca 1.25 PVP
4	1.02249	12-19-2023 U2OS C963 50 uM Ca 12.5 Digi 2.5 to 1.25 pvp003	4	50 Ca 1.25 PVP
5	1.34158	12-19-2023 U2OS C963 50 uM Ca 12.5 Digi 2.5 to 1.25 pvp003	4	50 Ca 1.25 PVP
6	1.35806	12-19-2023 U2OS C963 50 uM Ca 12.5 Digi 2.5 to 1.25 pvp003	4	50 Ca 1.25 PVP
7	1.32967	12-19-2023 U2OS C963 50 uM Ca 12.5 Digi 2.5 to 1.25 pvp003	4	50 Ca 1.25 PVP
8	1.30779	12-19-2023 U2OS C963 50 uM Ca 12.5 Digi 2.5 to 1.25 pvp003	4	50 Ca 1.25 PVP
9	1.3192	12-19-2023 U2OS C963 50 uM Ca 12.5 Digi 2.5 to 1.25 pvp003	4	50 Ca 1.25 PVP
10	1.31064	12-19-2023 U2OS C963 50 uM Ca 12.5 Digi 2.5 to 1.25 pvp003	4	50 Ca 1.25 PVP
11	1.30829	12-19-2023 U2OS C963 50 uM Ca 12.5 Digi 2.5 to 1.25 pvp003	4	50 Ca 1.25 PVP
12	1.31143	12-19-2023 U2OS C963 50 uM Ca 12.5 Digi 2.5 to 1.25 pvp003	4	50 Ca 1.25 PVP
13	1.32658	12-19-2023 U2OS C963 50 uM Ca 12.5 Digi 2.5 to 1.25 pvp003	4	50 Ca 1.25 PVP
14	1.32709	12-19-2023 U2OS C963 50 uM Ca 12.5 Digi 2.5 to 1.25 pvp003	4	50 Ca 1.25 PVP
15	1.34276	12-19-2023 U2OS C963 50 uM Ca 12.5 Digi 2.5 to 1.25 pvp003	4	50 Ca 1.25 PVP
16	1.37481	12-19-2023 U2OS C963 50 uM Ca 12.5 Digi 2.5 to 1.25 pvp003	4	50 Ca 1.25 PVP
17	1.33545	12-19-2023 U2OS C963 50 uM Ca 12.5 Digi 2.5 to 1.25 pvp003	4	50 Ca 1.25 PVP
18	1.37996	12-19-2023 U2OS C963 50 uM Ca 12.5 Digi 2.5 to 1.25 pvp003	4	50 Ca 1.25 PVP
19	1.37619	12-19-2023 U2OS C963 50 uM Ca 12.5 Digi 2.5 to 1.25 pvp003	4	50 Ca 1.25 PVP
20	1.39837	12-19-2023 U2OS C963 50 uM Ca 12.5 Digi 2.5 to 1.25 pvp003	4	50 Ca 1.25 PVP
0	1	12-19-2023 U2OS C963 50 uM Ca 12.5 Digi 2.5 to 1.25 pvp003	5	50 Ca 1.25 PVP
1	0.99523	12-19-2023 U2OS C963 50 uM Ca 12.5 Digi 2.5 to 1.25 pvp003	5	50 Ca 1.25 PVP
2	0.982472	12-19-2023 U2OS C963 50 uM Ca 12.5 Digi 2.5 to 1.25 pvp003	5	50 Ca 1.25 PVP
3	1.00681	12-19-2023 U2OS C963 50 uM Ca 12.5 Digi 2.5 to 1.25 pvp003	5	50 Ca 1.25 PVP
4	0.99692	12-19-2023 U2OS C963 50 uM Ca 12.5 Digi 2.5 to 1.25 pvp003	5	50 Ca 1.25 PVP
5	1.26182	12-19-2023 U2OS C963 50 uM Ca 12.5 Digi 2.5 to 1.25 pvp003	5	50 Ca 1.25 PVP
6	1.33609	12-19-2023 U2OS C963 50 uM Ca 12.5 Digi 2.5 to 1.25 pvp003	5	50 Ca 1.25 PVP
7	1.3998	12-19-2023 U2OS C963 50 uM Ca 12.5 Digi 2.5 to 1.25 pvp003	5	50 Ca 1.25 PVP
8	1.34212	12-19-2023 U2OS C963 50 uM Ca 12.5 Digi 2.5 to 1.25 pvp003	5	50 Ca 1.25 PVP
9	1.38362	12-19-2023 U2OS C963 50 uM Ca 12.5 Digi 2.5 to 1.25 pvp003	5	50 Ca 1.25 PVP
10	1.41562	12-19-2023 U2OS C963 50 uM Ca 12.5 Digi 2.5 to 1.25 pvp003	5	50 Ca 1.25 PVP
11	1.44274	12-19-2023 U2OS C963 50 uM Ca 12.5 Digi 2.5 to 1.25 pvp003	5	50 Ca 1.25 PVP
12	1.42293	12-19-2023 U2OS C963 50 uM Ca 12.5 Digi 2.5 to 1.25 pvp003	5	50 Ca 1.25 PVP
13	1.43808	12-19-2023 U2OS C963 50 uM Ca 12.5 Digi 2.5 to 1.25 pvp003	5	50 Ca 1.25 PVP
14	1.45964	12-19-2023 U2OS C963 50 uM Ca 12.5 Digi 2.5 to 1.25 pvp003	5	50 Ca 1.25 PVP
15	1.48436	12-19-2023 U2OS C963 50 uM Ca 12.5 Digi 2.5 to 1.25 pvp003	5	50 Ca 1.25 PVP
16	1.49766	12-19-2023 U2OS C963 50 uM Ca 12.5 Digi 2.5 to 1.25 pvp003	5	50 Ca 1.25 PVP
17	1.50144	12-19-2023 U2OS C963 50 uM Ca 12.5 Digi 2.5 to 1.25 pvp003	5	50 Ca 1.25 PVP
18	1.53944	12-19-2023 U2OS C963 50 uM Ca 12.5 Digi 2.5 to 1.25 pvp003	5	50 Ca 1.25 PVP
19	1.55995	12-19-2023 U2OS C963 50 uM Ca 12.5 Digi 2.5 to 1.25 pvp003	5	50 Ca 1.25 PVP
20	1.572	12-19-2023 U2OS C963 50 uM Ca 12.5 Digi 2.5 to 1.25 pvp003	5	50 Ca 1.25 PVP
0	1	12-19-2023 U2OS C963 50 uM Ca 12.5 Digi 2.5 to 1.25 pvp003	6	50 Ca 1.25 PVP
1	0.986802	12-19-2023 U2OS C963 50 uM Ca 12.5 Digi 2.5 to 1.25 pvp003	6	50 Ca 1.25 PVP
2	0.983004	12-19-2023 U2OS C963 50 uM Ca 12.5 Digi 2.5 to 1.25 pvp003	6	50 Ca 1.25 PVP
3	0.99405	12-19-2023 U2OS C963 50 uM Ca 12.5 Digi 2.5 to 1.25 pvp003	6	50 Ca 1.25 PVP
4	0.989564	12-19-2023 U2OS C963 50 uM Ca 12.5 Digi 2.5 to 1.25 pvp003	6	50 Ca 1.25 PVP
5	1.32173	12-19-2023 U2OS C963 50 uM Ca 12.5 Digi 2.5 to 1.25 pvp003	6	50 Ca 1.25 PVP
6	1.42749	12-19-2023 U2OS C963 50 uM Ca 12.5 Digi 2.5 to 1.25 pvp003	6	50 Ca 1.25 PVP
7	1.48437	12-19-2023 U2OS C963 50 uM Ca 12.5 Digi 2.5 to 1.25 pvp003	6	50 Ca 1.25 PVP
8	1.50129	12-19-2023 U2OS C963 50 uM Ca 12.5 Digi 2.5 to 1.25 pvp003	6	50 Ca 1.25 PVP
9	1.51628	12-19-2023 U2OS C963 50 uM Ca 12.5 Digi 2.5 to 1.25 pvp003	6	50 Ca 1.25 PVP
10	1.51786	12-19-2023 U2OS C963 50 uM Ca 12.5 Digi 2.5 to 1.25 pvp003	6	50 Ca 1.25 PVP
11	1.53648	12-19-2023 U2OS C963 50 uM Ca 12.5 Digi 2.5 to 1.25 pvp003	6	50 Ca 1.25 PVP
12	1.52423	12-19-2023 U2OS C963 50 uM Ca 12.5 Digi 2.5 to 1.25 pvp003	6	50 Ca 1.25 PVP
13	1.53183	12-19-2023 U2OS C963 50 uM Ca 12.5 Digi 2.5 to 1.25 pvp003	6	50 Ca 1.25 PVP
14	1.52111	12-19-2023 U2OS C963 50 uM Ca 12.5 Digi 2.5 to 1.25 pvp003	6	50 Ca 1.25 PVP
15	1.53495	12-19-2023 U2OS C963 50 uM Ca 12.5 Digi 2.5 to 1.25 pvp003	6	50 Ca 1.25 PVP
16	1.52794	12-19-2023 U2OS C963 50 uM Ca 12.5 Digi 2.5 to 1.25 pvp003	6	50 Ca 1.25 PVP
17	1.52402	12-19-2023 U2OS C963 50 uM Ca 12.5 Digi 2.5 to 1.25 pvp003	6	50 Ca 1.25 PVP
18	1.5492	12-19-2023 U2OS C963 50 uM Ca 12.5 Digi 2.5 to 1.25 pvp003	6	50 Ca 1.25 PVP
19	1.53302	12-19-2023 U2OS C963 50 uM Ca 12.5 Digi 2.5 to 1.25 pvp003	6	50 Ca 1.25 PVP
20	1.53342	12-19-2023 U2OS C963 50 uM Ca 12.5 Digi 2.5 to 1.25 pvp003	6	50 Ca 1.25 PVP
0	1	12-19-2023 U2OS C963 50 uM Ca 12.5 Digi 2.5 to 1.25 pvp006	7	50 Ca 1.25 PVP
1	1.03957	12-19-2023 U2OS C963 50 uM Ca 12.5 Digi 2.5 to 1.25 pvp006	7	50 Ca 1.25 PVP
2	1.01055	12-19-2023 U2OS C963 50 uM Ca 12.5 Digi 2.5 to 1.25 pvp006	7	50 Ca 1.25 PVP
3	1.04056	12-19-2023 U2OS C963 50 uM Ca 12.5 Digi 2.5 to 1.25 pvp006	7	50 Ca 1.25 PVP
4	1.04334	12-19-2023 U2OS C963 50 uM Ca 12.5 Digi 2.5 to 1.25 pvp006	7	50 Ca 1.25 PVP
5	1.25253	12-19-2023 U2OS C963 50 uM Ca 12.5 Digi 2.5 to 1.25 pvp006	7	50 Ca 1.25 PVP
6	1.27796	12-19-2023 U2OS C963 50 uM Ca 12.5 Digi 2.5 to 1.25 pvp006	7	50 Ca 1.25 PVP
7	1.23382	12-19-2023 U2OS C963 50 uM Ca 12.5 Digi 2.5 to 1.25 pvp006	7	50 Ca 1.25 PVP
8	1.2519	12-19-2023 U2OS C963 50 uM Ca 12.5 Digi 2.5 to 1.25 pvp006	7	50 Ca 1.25 PVP
9	1.21175	12-19-2023 U2OS C963 50 uM Ca 12.5 Digi 2.5 to 1.25 pvp006	7	50 Ca 1.25 PVP
10	1.21724	12-19-2023 U2OS C963 50 uM Ca 12.5 Digi 2.5 to 1.25 pvp006	7	50 Ca 1.25 PVP
11	1.22179	12-19-2023 U2OS C963 50 uM Ca 12.5 Digi 2.5 to 1.25 pvp006	7	50 Ca 1.25 PVP
12	1.24312	12-19-2023 U2OS C963 50 uM Ca 12.5 Digi 2.5 to 1.25 pvp006	7	50 Ca 1.25 PVP
13	1.28522	12-19-2023 U2OS C963 50 uM Ca 12.5 Digi 2.5 to 1.25 pvp006	7	50 Ca 1.25 PVP
14	1.26883	12-19-2023 U2OS C963 50 uM Ca 12.5 Digi 2.5 to 1.25 pvp006	7	50 Ca 1.25 PVP
15	1.30753	12-19-2023 U2OS C963 50 uM Ca 12.5 Digi 2.5 to 1.25 pvp006	7	50 Ca 1.25 PVP
16	1.31934	12-19-2023 U2OS C963 50 uM Ca 12.5 Digi 2.5 to 1.25 pvp006	7	50 Ca 1.25 PVP
17	1.33443	12-19-2023 U2OS C963 50 uM Ca 12.5 Digi 2.5 to 1.25 pvp006	7	50 Ca 1.25 PVP
18	1.2979	12-19-2023 U2OS C963 50 uM Ca 12.5 Digi 2.5 to 1.25 pvp006	7	50 Ca 1.25 PVP
19	1.34272	12-19-2023 U2OS C963 50 uM Ca 12.5 Digi 2.5 to 1.25 pvp006	7	50 Ca 1.25 PVP
20	1.33903	12-19-2023 U2OS C963 50 uM Ca 12.5 Digi 2.5 to 1.25 pvp006	7	50 Ca 1.25 PVP
0	1	12-19-2023 U2OS C963 50 uM Ca 12.5 Digi 2.5 to 1.25 pvp006	8	50 Ca 1.25 PVP
1	0.998589	12-19-2023 U2OS C963 50 uM Ca 12.5 Digi 2.5 to 1.25 pvp006	8	50 Ca 1.25 PVP
2	0.997328	12-19-2023 U2OS C963 50 uM Ca 12.5 Digi 2.5 to 1.25 pvp006	8	50 Ca 1.25 PVP
3	1.01514	12-19-2023 U2OS C963 50 uM Ca 12.5 Digi 2.5 to 1.25 pvp006	8	50 Ca 1.25 PVP
4	0.987043	12-19-2023 U2OS C963 50 uM Ca 12.5 Digi 2.5 to 1.25 pvp006	8	50 Ca 1.25 PVP
5	1.32061	12-19-2023 U2OS C963 50 uM Ca 12.5 Digi 2.5 to 1.25 pvp006	8	50 Ca 1.25 PVP
6	1.35389	12-19-2023 U2OS C963 50 uM Ca 12.5 Digi 2.5 to 1.25 pvp006	8	50 Ca 1.25 PVP
7	1.22037	12-19-2023 U2OS C963 50 uM Ca 12.5 Digi 2.5 to 1.25 pvp006	8	50 Ca 1.25 PVP
8	1.35935	12-19-2023 U2OS C963 50 uM Ca 12.5 Digi 2.5 to 1.25 pvp006	8	50 Ca 1.25 PVP
9	1.41372	12-19-2023 U2OS C963 50 uM Ca 12.5 Digi 2.5 to 1.25 pvp006	8	50 Ca 1.25 PVP
10	1.3915	12-19-2023 U2OS C963 50 uM Ca 12.5 Digi 2.5 to 1.25 pvp006	8	50 Ca 1.25 PVP
11	1.39628	12-19-2023 U2OS C963 50 uM Ca 12.5 Digi 2.5 to 1.25 pvp006	8	50 Ca 1.25 PVP
12	1.42496	12-19-2023 U2OS C963 50 uM Ca 12.5 Digi 2.5 to 1.25 pvp006	8	50 Ca 1.25 PVP
13	1.39905	12-19-2023 U2OS C963 50 uM Ca 12.5 Digi 2.5 to 1.25 pvp006	8	50 Ca 1.25 PVP
14	1.43363	12-19-2023 U2OS C963 50 uM Ca 12.5 Digi 2.5 to 1.25 pvp006	8	50 Ca 1.25 PVP
15	1.42484	12-19-2023 U2OS C963 50 uM Ca 12.5 Digi 2.5 to 1.25 pvp006	8	50 Ca 1.25 PVP
16	1.42924	12-19-2023 U2OS C963 50 uM Ca 12.5 Digi 2.5 to 1.25 pvp006	8	50 Ca 1.25 PVP
17	1.44635	12-19-2023 U2OS C963 50 uM Ca 12.5 Digi 2.5 to 1.25 pvp006	8	50 Ca 1.25 PVP
18	1.46222	12-19-2023 U2OS C963 50 uM Ca 12.5 Digi 2.5 to 1.25 pvp006	8	50 Ca 1.25 PVP
19	1.48228	12-19-2023 U2OS C963 50 uM Ca 12.5 Digi 2.5 to 1.25 pvp006	8	50 Ca 1.25 PVP
20	1.48991	12-19-2023 U2OS C963 50 uM Ca 12.5 Digi 2.5 to 1.25 pvp006	8	50 Ca 1.25 PVP
0	1	12-19-2023 U2OS C963 50 uM Ca 12.5 Digi 2.5 to 1.25 pvp006	9	50 Ca 1.25 PVP
1	0.936333	12-19-2023 U2OS C963 50 uM Ca 12.5 Digi 2.5 to 1.25 pvp006	9	50 Ca 1.25 PVP
2	0.926122	12-19-2023 U2OS C963 50 uM Ca 12.5 Digi 2.5 to 1.25 pvp006	9	50 Ca 1.25 PVP
3	0.952263	12-19-2023 U2OS C963 50 uM Ca 12.5 Digi 2.5 to 1.25 pvp006	9	50 Ca 1.25 PVP
4	0.955086	12-19-2023 U2OS C963 50 uM Ca 12.5 Digi 2.5 to 1.25 pvp006	9	50 Ca 1.25 PVP
5	1.2186	12-19-2023 U2OS C963 50 uM Ca 12.5 Digi 2.5 to 1.25 pvp006	9	50 Ca 1.25 PVP
6	1.24799	12-19-2023 U2OS C963 50 uM Ca 12.5 Digi 2.5 to 1.25 pvp006	9	50 Ca 1.25 PVP
7	1.21392	12-19-2023 U2OS C963 50 uM Ca 12.5 Digi 2.5 to 1.25 pvp006	9	50 Ca 1.25 PVP
8	1.19551	12-19-2023 U2OS C963 50 uM Ca 12.5 Digi 2.5 to 1.25 pvp006	9	50 Ca 1.25 PVP
9	1.22285	12-19-2023 U2OS C963 50 uM Ca 12.5 Digi 2.5 to 1.25 pvp006	9	50 Ca 1.25 PVP
10	1.19328	12-19-2023 U2OS C963 50 uM Ca 12.5 Digi 2.5 to 1.25 pvp006	9	50 Ca 1.25 PVP
11	1.22859	12-19-2023 U2OS C963 50 uM Ca 12.5 Digi 2.5 to 1.25 pvp006	9	50 Ca 1.25 PVP
12	1.22773	12-19-2023 U2OS C963 50 uM Ca 12.5 Digi 2.5 to 1.25 pvp006	9	50 Ca 1.25 PVP
13	1.23613	12-19-2023 U2OS C963 50 uM Ca 12.5 Digi 2.5 to 1.25 pvp006	9	50 Ca 1.25 PVP
14	1.23964	12-19-2023 U2OS C963 50 uM Ca 12.5 Digi 2.5 to 1.25 pvp006	9	50 Ca 1.25 PVP
15	1.25673	12-19-2023 U2OS C963 50 uM Ca 12.5 Digi 2.5 to 1.25 pvp006	9	50 Ca 1.25 PVP
16	1.27525	12-19-2023 U2OS C963 50 uM Ca 12.5 Digi 2.5 to 1.25 pvp006	9	50 Ca 1.25 PVP
17	1.25641	12-19-2023 U2OS C963 50 uM Ca 12.5 Digi 2.5 to 1.25 pvp006	9	50 Ca 1.25 PVP
18	1.26591	12-19-2023 U2OS C963 50 uM Ca 12.5 Digi 2.5 to 1.25 pvp006	9	50 Ca 1.25 PVP
19	1.27614	12-19-2023 U2OS C963 50 uM Ca 12.5 Digi 2.5 to 1.25 pvp006	9	50 Ca 1.25 PVP
20	1.26875	12-19-2023 U2OS C963 50 uM Ca 12.5 Digi 2.5 to 1.25 pvp006	9	50 Ca 1.25 PVP
0	1	12-19-2023 U2OS C963 50 uM Ca 12.5 Digi 2.5 to 1.25 PVP	10	50 Ca 1.25 PVP
1	1.02446	12-19-2023 U2OS C963 50 uM Ca 12.5 Digi 2.5 to 1.25 PVP	10	50 Ca 1.25 PVP
2	0.999889	12-19-2023 U2OS C963 50 uM Ca 12.5 Digi 2.5 to 1.25 PVP	10	50 Ca 1.25 PVP
3	0.987507	12-19-2023 U2OS C963 50 uM Ca 12.5 Digi 2.5 to 1.25 PVP	10	50 Ca 1.25 PVP
4	0.997117	12-19-2023 U2OS C963 50 uM Ca 12.5 Digi 2.5 to 1.25 PVP	10	50 Ca 1.25 PVP
5	1.28962	12-19-2023 U2OS C963 50 uM Ca 12.5 Digi 2.5 to 1.25 PVP	10	50 Ca 1.25 PVP
6	1.26973	12-19-2023 U2OS C963 50 uM Ca 12.5 Digi 2.5 to 1.25 PVP	10	50 Ca 1.25 PVP
7	1.23366	12-19-2023 U2OS C963 50 uM Ca 12.5 Digi 2.5 to 1.25 PVP	10	50 Ca 1.25 PVP
8	1.28419	12-19-2023 U2OS C963 50 uM Ca 12.5 Digi 2.5 to 1.25 PVP	10	50 Ca 1.25 PVP
9	1.28807	12-19-2023 U2OS C963 50 uM Ca 12.5 Digi 2.5 to 1.25 PVP	10	50 Ca 1.25 PVP
10	1.28945	12-19-2023 U2OS C963 50 uM Ca 12.5 Digi 2.5 to 1.25 PVP	10	50 Ca 1.25 PVP
11	1.2785	12-19-2023 U2OS C963 50 uM Ca 12.5 Digi 2.5 to 1.25 PVP	10	50 Ca 1.25 PVP
12	1.26861	12-19-2023 U2OS C963 50 uM Ca 12.5 Digi 2.5 to 1.25 PVP	10	50 Ca 1.25 PVP
13	1.31598	12-19-2023 U2OS C963 50 uM Ca 12.5 Digi 2.5 to 1.25 PVP	10	50 Ca 1.25 PVP
14	1.34231	12-19-2023 U2OS C963 50 uM Ca 12.5 Digi 2.5 to 1.25 PVP	10	50 Ca 1.25 PVP
15	1.30708	12-19-2023 U2OS C963 50 uM Ca 12.5 Digi 2.5 to 1.25 PVP	10	50 Ca 1.25 PVP
16	1.38388	12-19-2023 U2OS C963 50 uM Ca 12.5 Digi 2.5 to 1.25 PVP	10	50 Ca 1.25 PVP
17	1.40502	12-19-2023 U2OS C963 50 uM Ca 12.5 Digi 2.5 to 1.25 PVP	10	50 Ca 1.25 PVP
18	1.41467	12-19-2023 U2OS C963 50 uM Ca 12.5 Digi 2.5 to 1.25 PVP	10	50 Ca 1.25 PVP
19	1.42508	12-19-2023 U2OS C963 50 uM Ca 12.5 Digi 2.5 to 1.25 PVP	10	50 Ca 1.25 PVP
20	1.45897	12-19-2023 U2OS C963 50 uM Ca 12.5 Digi 2.5 to 1.25 PVP	10	50 Ca 1.25 PVP
0	1	12-19-2023 U2OS C963 50 uM Ca 12.5 Digi 2.5 to 1.25 PVP	11	50 Ca 1.25 PVP
1	0.988557	12-19-2023 U2OS C963 50 uM Ca 12.5 Digi 2.5 to 1.25 PVP	11	50 Ca 1.25 PVP
2	1.00449	12-19-2023 U2OS C963 50 uM Ca 12.5 Digi 2.5 to 1.25 PVP	11	50 Ca 1.25 PVP
3	1.00244	12-19-2023 U2OS C963 50 uM Ca 12.5 Digi 2.5 to 1.25 PVP	11	50 Ca 1.25 PVP
4	1.00204	12-19-2023 U2OS C963 50 uM Ca 12.5 Digi 2.5 to 1.25 PVP	11	50 Ca 1.25 PVP
5	1.33952	12-19-2023 U2OS C963 50 uM Ca 12.5 Digi 2.5 to 1.25 PVP	11	50 Ca 1.25 PVP
6	1.36767	12-19-2023 U2OS C963 50 uM Ca 12.5 Digi 2.5 to 1.25 PVP	11	50 Ca 1.25 PVP
7	1.33575	12-19-2023 U2OS C963 50 uM Ca 12.5 Digi 2.5 to 1.25 PVP	11	50 Ca 1.25 PVP
8	1.29979	12-19-2023 U2OS C963 50 uM Ca 12.5 Digi 2.5 to 1.25 PVP	11	50 Ca 1.25 PVP
9	1.29767	12-19-2023 U2OS C963 50 uM Ca 12.5 Digi 2.5 to 1.25 PVP	11	50 Ca 1.25 PVP
10	1.31908	12-19-2023 U2OS C963 50 uM Ca 12.5 Digi 2.5 to 1.25 PVP	11	50 Ca 1.25 PVP
11	1.32027	12-19-2023 U2OS C963 50 uM Ca 12.5 Digi 2.5 to 1.25 PVP	11	50 Ca 1.25 PVP
12	1.32324	12-19-2023 U2OS C963 50 uM Ca 12.5 Digi 2.5 to 1.25 PVP	11	50 Ca 1.25 PVP
13	1.35871	12-19-2023 U2OS C963 50 uM Ca 12.5 Digi 2.5 to 1.25 PVP	11	50 Ca 1.25 PVP
14	1.36334	12-19-2023 U2OS C963 50 uM Ca 12.5 Digi 2.5 to 1.25 PVP	11	50 Ca 1.25 PVP
15	1.36095	12-19-2023 U2OS C963 50 uM Ca 12.5 Digi 2.5 to 1.25 PVP	11	50 Ca 1.25 PVP
16	1.39303	12-19-2023 U2OS C963 50 uM Ca 12.5 Digi 2.5 to 1.25 PVP	11	50 Ca 1.25 PVP
17	1.38994	12-19-2023 U2OS C963 50 uM Ca 12.5 Digi 2.5 to 1.25 PVP	11	50 Ca 1.25 PVP
18	1.42348	12-19-2023 U2OS C963 50 uM Ca 12.5 Digi 2.5 to 1.25 PVP	11	50 Ca 1.25 PVP
19	1.41132	12-19-2023 U2OS C963 50 uM Ca 12.5 Digi 2.5 to 1.25 PVP	11	50 Ca 1.25 PVP
20	1.42305	12-19-2023 U2OS C963 50 uM Ca 12.5 Digi 2.5 to 1.25 PVP	11	50 Ca 1.25 PVP
0	1	20230703 U2OS C963 2.5 PVP to 1.25 PVP 50 Ca 12.5 Digi001	12	50 Ca 1.25 PVP
1	1.02412	20230703 U2OS C963 2.5 PVP to 1.25 PVP 50 Ca 12.5 Digi001	12	50 Ca 1.25 PVP
2	1.00647	20230703 U2OS C963 2.5 PVP to 1.25 PVP 50 Ca 12.5 Digi001	12	50 Ca 1.25 PVP
3	1.00467	20230703 U2OS C963 2.5 PVP to 1.25 PVP 50 Ca 12.5 Digi001	12	50 Ca 1.25 PVP
4	0.985879	20230703 U2OS C963 2.5 PVP to 1.25 PVP 50 Ca 12.5 Digi001	12	50 Ca 1.25 PVP
5	1.4103	20230703 U2OS C963 2.5 PVP to 1.25 PVP 50 Ca 12.5 Digi001	12	50 Ca 1.25 PVP
6	1.45909	20230703 U2OS C963 2.5 PVP to 1.25 PVP 50 Ca 12.5 Digi001	12	50 Ca 1.25 PVP
7	1.55686	20230703 U2OS C963 2.5 PVP to 1.25 PVP 50 Ca 12.5 Digi001	12	50 Ca 1.25 PVP
8	1.5665	20230703 U2OS C963 2.5 PVP to 1.25 PVP 50 Ca 12.5 Digi001	12	50 Ca 1.25 PVP
9	1.6043	20230703 U2OS C963 2.5 PVP to 1.25 PVP 50 Ca 12.5 Digi001	12	50 Ca 1.25 PVP
10	1.6518	20230703 U2OS C963 2.5 PVP to 1.25 PVP 50 Ca 12.5 Digi001	12	50 Ca 1.25 PVP
11	1.64261	20230703 U2OS C963 2.5 PVP to 1.25 PVP 50 Ca 12.5 Digi001	12	50 Ca 1.25 PVP
12	1.63921	20230703 U2OS C963 2.5 PVP to 1.25 PVP 50 Ca 12.5 Digi001	12	50 Ca 1.25 PVP
13	1.659	20230703 U2OS C963 2.5 PVP to 1.25 PVP 50 Ca 12.5 Digi001	12	50 Ca 1.25 PVP
14	1.6645	20230703 U2OS C963 2.5 PVP to 1.25 PVP 50 Ca 12.5 Digi001	12	50 Ca 1.25 PVP
15	1.65964	20230703 U2OS C963 2.5 PVP to 1.25 PVP 50 Ca 12.5 Digi001	12	50 Ca 1.25 PVP
16	1.66121	20230703 U2OS C963 2.5 PVP to 1.25 PVP 50 Ca 12.5 Digi001	12	50 Ca 1.25 PVP
17	1.64911	20230703 U2OS C963 2.5 PVP to 1.25 PVP 50 Ca 12.5 Digi001	12	50 Ca 1.25 PVP
18	1.64514	20230703 U2OS C963 2.5 PVP to 1.25 PVP 50 Ca 12.5 Digi001	12	50 Ca 1.25 PVP
19	1.65466	20230703 U2OS C963 2.5 PVP to 1.25 PVP 50 Ca 12.5 Digi001	12	50 Ca 1.25 PVP
20	1.6582	20230703 U2OS C963 2.5 PVP to 1.25 PVP 50 Ca 12.5 Digi001	12	50 Ca 1.25 PVP
0	1	20230703 U2OS C963 2.5 PVP to 1.25 PVP 50 Ca 12.5 Digi001	13	50 Ca 1.25 PVP
1	1.01587	20230703 U2OS C963 2.5 PVP to 1.25 PVP 50 Ca 12.5 Digi001	13	50 Ca 1.25 PVP
2	0.996106	20230703 U2OS C963 2.5 PVP to 1.25 PVP 50 Ca 12.5 Digi001	13	50 Ca 1.25 PVP
3	0.976741	20230703 U2OS C963 2.5 PVP to 1.25 PVP 50 Ca 12.5 Digi001	13	50 Ca 1.25 PVP
4	0.968526	20230703 U2OS C963 2.5 PVP to 1.25 PVP 50 Ca 12.5 Digi001	13	50 Ca 1.25 PVP
5	1.20245	20230703 U2OS C963 2.5 PVP to 1.25 PVP 50 Ca 12.5 Digi001	13	50 Ca 1.25 PVP
6	1.25132	20230703 U2OS C963 2.5 PVP to 1.25 PVP 50 Ca 12.5 Digi001	13	50 Ca 1.25 PVP
7	1.27941	20230703 U2OS C963 2.5 PVP to 1.25 PVP 50 Ca 12.5 Digi001	13	50 Ca 1.25 PVP
8	1.27956	20230703 U2OS C963 2.5 PVP to 1.25 PVP 50 Ca 12.5 Digi001	13	50 Ca 1.25 PVP
9	1.29703	20230703 U2OS C963 2.5 PVP to 1.25 PVP 50 Ca 12.5 Digi001	13	50 Ca 1.25 PVP
10	1.27547	20230703 U2OS C963 2.5 PVP to 1.25 PVP 50 Ca 12.5 Digi001	13	50 Ca 1.25 PVP
11	1.29404	20230703 U2OS C963 2.5 PVP to 1.25 PVP 50 Ca 12.5 Digi001	13	50 Ca 1.25 PVP
12	1.29339	20230703 U2OS C963 2.5 PVP to 1.25 PVP 50 Ca 12.5 Digi001	13	50 Ca 1.25 PVP
13	1.2972	20230703 U2OS C963 2.5 PVP to 1.25 PVP 50 Ca 12.5 Digi001	13	50 Ca 1.25 PVP
14	1.27879	20230703 U2OS C963 2.5 PVP to 1.25 PVP 50 Ca 12.5 Digi001	13	50 Ca 1.25 PVP
15	1.29642	20230703 U2OS C963 2.5 PVP to 1.25 PVP 50 Ca 12.5 Digi001	13	50 Ca 1.25 PVP
16	1.2946	20230703 U2OS C963 2.5 PVP to 1.25 PVP 50 Ca 12.5 Digi001	13	50 Ca 1.25 PVP
17	1.29371	20230703 U2OS C963 2.5 PVP to 1.25 PVP 50 Ca 12.5 Digi001	13	50 Ca 1.25 PVP
18	1.31481	20230703 U2OS C963 2.5 PVP to 1.25 PVP 50 Ca 12.5 Digi001	13	50 Ca 1.25 PVP
19	1.27865	20230703 U2OS C963 2.5 PVP to 1.25 PVP 50 Ca 12.5 Digi001	13	50 Ca 1.25 PVP
20	1.30817	20230703 U2OS C963 2.5 PVP to 1.25 PVP 50 Ca 12.5 Digi001	13	50 Ca 1.25 PVP
0	1	20230703 U2OS C963 2.5 PVP to 1.25 PVP 50 Ca 12.5 Digi001	14	50 Ca 1.25 PVP
1	1.01455	20230703 U2OS C963 2.5 PVP to 1.25 PVP 50 Ca 12.5 Digi001	14	50 Ca 1.25 PVP
2	1.0062	20230703 U2OS C963 2.5 PVP to 1.25 PVP 50 Ca 12.5 Digi001	14	50 Ca 1.25 PVP
3	0.998594	20230703 U2OS C963 2.5 PVP to 1.25 PVP 50 Ca 12.5 Digi001	14	50 Ca 1.25 PVP
4	0.983054	20230703 U2OS C963 2.5 PVP to 1.25 PVP 50 Ca 12.5 Digi001	14	50 Ca 1.25 PVP
5	1.37202	20230703 U2OS C963 2.5 PVP to 1.25 PVP 50 Ca 12.5 Digi001	14	50 Ca 1.25 PVP
6	1.42123	20230703 U2OS C963 2.5 PVP to 1.25 PVP 50 Ca 12.5 Digi001	14	50 Ca 1.25 PVP
7	1.42046	20230703 U2OS C963 2.5 PVP to 1.25 PVP 50 Ca 12.5 Digi001	14	50 Ca 1.25 PVP
8	1.42074	20230703 U2OS C963 2.5 PVP to 1.25 PVP 50 Ca 12.5 Digi001	14	50 Ca 1.25 PVP
9	1.47814	20230703 U2OS C963 2.5 PVP to 1.25 PVP 50 Ca 12.5 Digi001	14	50 Ca 1.25 PVP
10	1.46868	20230703 U2OS C963 2.5 PVP to 1.25 PVP 50 Ca 12.5 Digi001	14	50 Ca 1.25 PVP
11	1.46135	20230703 U2OS C963 2.5 PVP to 1.25 PVP 50 Ca 12.5 Digi001	14	50 Ca 1.25 PVP
12	1.4795	20230703 U2OS C963 2.5 PVP to 1.25 PVP 50 Ca 12.5 Digi001	14	50 Ca 1.25 PVP
13	1.47303	20230703 U2OS C963 2.5 PVP to 1.25 PVP 50 Ca 12.5 Digi001	14	50 Ca 1.25 PVP
14	1.47158	20230703 U2OS C963 2.5 PVP to 1.25 PVP 50 Ca 12.5 Digi001	14	50 Ca 1.25 PVP
15	1.47818	20230703 U2OS C963 2.5 PVP to 1.25 PVP 50 Ca 12.5 Digi001	14	50 Ca 1.25 PVP
16	1.46817	20230703 U2OS C963 2.5 PVP to 1.25 PVP 50 Ca 12.5 Digi001	14	50 Ca 1.25 PVP
17	1.49974	20230703 U2OS C963 2.5 PVP to 1.25 PVP 50 Ca 12.5 Digi001	14	50 Ca 1.25 PVP
18	1.49556	20230703 U2OS C963 2.5 PVP to 1.25 PVP 50 Ca 12.5 Digi001	14	50 Ca 1.25 PVP
19	1.48302	20230703 U2OS C963 2.5 PVP to 1.25 PVP 50 Ca 12.5 Digi001	14	50 Ca 1.25 PVP
20	1.49093	20230703 U2OS C963 2.5 PVP to 1.25 PVP 50 Ca 12.5 Digi001	14	50 Ca 1.25 PVP
0	1	20230703 U2OS C963 2.5 PVP to 1.25 PVP 50 Ca 12.5 Digi001	15	50 Ca 1.25 PVP
1	1.01147	20230703 U2OS C963 2.5 PVP to 1.25 PVP 50 Ca 12.5 Digi001	15	50 Ca 1.25 PVP
2	0.99557	20230703 U2OS C963 2.5 PVP to 1.25 PVP 50 Ca 12.5 Digi001	15	50 Ca 1.25 PVP
3	0.973425	20230703 U2OS C963 2.5 PVP to 1.25 PVP 50 Ca 12.5 Digi001	15	50 Ca 1.25 PVP
4	0.981953	20230703 U2OS C963 2.5 PVP to 1.25 PVP 50 Ca 12.5 Digi001	15	50 Ca 1.25 PVP
5	1.2218	20230703 U2OS C963 2.5 PVP to 1.25 PVP 50 Ca 12.5 Digi001	15	50 Ca 1.25 PVP
6	1.26348	20230703 U2OS C963 2.5 PVP to 1.25 PVP 50 Ca 12.5 Digi001	15	50 Ca 1.25 PVP
7	1.26717	20230703 U2OS C963 2.5 PVP to 1.25 PVP 50 Ca 12.5 Digi001	15	50 Ca 1.25 PVP
8	1.28286	20230703 U2OS C963 2.5 PVP to 1.25 PVP 50 Ca 12.5 Digi001	15	50 Ca 1.25 PVP
9	1.30428	20230703 U2OS C963 2.5 PVP to 1.25 PVP 50 Ca 12.5 Digi001	15	50 Ca 1.25 PVP
10	1.30859	20230703 U2OS C963 2.5 PVP to 1.25 PVP 50 Ca 12.5 Digi001	15	50 Ca 1.25 PVP
11	1.30071	20230703 U2OS C963 2.5 PVP to 1.25 PVP 50 Ca 12.5 Digi001	15	50 Ca 1.25 PVP
12	1.32352	20230703 U2OS C963 2.5 PVP to 1.25 PVP 50 Ca 12.5 Digi001	15	50 Ca 1.25 PVP
13	1.32885	20230703 U2OS C963 2.5 PVP to 1.25 PVP 50 Ca 12.5 Digi001	15	50 Ca 1.25 PVP
14	1.32463	20230703 U2OS C963 2.5 PVP to 1.25 PVP 50 Ca 12.5 Digi001	15	50 Ca 1.25 PVP
15	1.34107	20230703 U2OS C963 2.5 PVP to 1.25 PVP 50 Ca 12.5 Digi001	15	50 Ca 1.25 PVP
16	1.33074	20230703 U2OS C963 2.5 PVP to 1.25 PVP 50 Ca 12.5 Digi001	15	50 Ca 1.25 PVP
17	1.32001	20230703 U2OS C963 2.5 PVP to 1.25 PVP 50 Ca 12.5 Digi001	15	50 Ca 1.25 PVP
18	1.32996	20230703 U2OS C963 2.5 PVP to 1.25 PVP 50 Ca 12.5 Digi001	15	50 Ca 1.25 PVP
19	1.31803	20230703 U2OS C963 2.5 PVP to 1.25 PVP 50 Ca 12.5 Digi001	15	50 Ca 1.25 PVP
20	1.33246	20230703 U2OS C963 2.5 PVP to 1.25 PVP 50 Ca 12.5 Digi001	15	50 Ca 1.25 PVP
0	1	20230703 U2OS C963 2.5 PVP to 1.25 PVP 50 Ca 12.5 Digi001	16	50 Ca 1.25 PVP
1	0.949497	20230703 U2OS C963 2.5 PVP to 1.25 PVP 50 Ca 12.5 Digi001	16	50 Ca 1.25 PVP
2	0.95349	20230703 U2OS C963 2.5 PVP to 1.25 PVP 50 Ca 12.5 Digi001	16	50 Ca 1.25 PVP
3	0.978213	20230703 U2OS C963 2.5 PVP to 1.25 PVP 50 Ca 12.5 Digi001	16	50 Ca 1.25 PVP
4	0.978237	20230703 U2OS C963 2.5 PVP to 1.25 PVP 50 Ca 12.5 Digi001	16	50 Ca 1.25 PVP
5	1.21206	20230703 U2OS C963 2.5 PVP to 1.25 PVP 50 Ca 12.5 Digi001	16	50 Ca 1.25 PVP
6	1.21519	20230703 U2OS C963 2.5 PVP to 1.25 PVP 50 Ca 12.5 Digi001	16	50 Ca 1.25 PVP
7	1.24981	20230703 U2OS C963 2.5 PVP to 1.25 PVP 50 Ca 12.5 Digi001	16	50 Ca 1.25 PVP
8	1.29641	20230703 U2OS C963 2.5 PVP to 1.25 PVP 50 Ca 12.5 Digi001	16	50 Ca 1.25 PVP
9	1.28697	20230703 U2OS C963 2.5 PVP to 1.25 PVP 50 Ca 12.5 Digi001	16	50 Ca 1.25 PVP
10	1.26069	20230703 U2OS C963 2.5 PVP to 1.25 PVP 50 Ca 12.5 Digi001	16	50 Ca 1.25 PVP
11	1.22634	20230703 U2OS C963 2.5 PVP to 1.25 PVP 50 Ca 12.5 Digi001	16	50 Ca 1.25 PVP
12	1.22194	20230703 U2OS C963 2.5 PVP to 1.25 PVP 50 Ca 12.5 Digi001	16	50 Ca 1.25 PVP
13	1.22462	20230703 U2OS C963 2.5 PVP to 1.25 PVP 50 Ca 12.5 Digi001	16	50 Ca 1.25 PVP
14	1.24273	20230703 U2OS C963 2.5 PVP to 1.25 PVP 50 Ca 12.5 Digi001	16	50 Ca 1.25 PVP
15	1.25461	20230703 U2OS C963 2.5 PVP to 1.25 PVP 50 Ca 12.5 Digi001	16	50 Ca 1.25 PVP
16	1.25901	20230703 U2OS C963 2.5 PVP to 1.25 PVP 50 Ca 12.5 Digi001	16	50 Ca 1.25 PVP
17	1.25334	20230703 U2OS C963 2.5 PVP to 1.25 PVP 50 Ca 12.5 Digi001	16	50 Ca 1.25 PVP
18	1.2587	20230703 U2OS C963 2.5 PVP to 1.25 PVP 50 Ca 12.5 Digi001	16	50 Ca 1.25 PVP
19	1.29526	20230703 U2OS C963 2.5 PVP to 1.25 PVP 50 Ca 12.5 Digi001	16	50 Ca 1.25 PVP
20	1.27661	20230703 U2OS C963 2.5 PVP to 1.25 PVP 50 Ca 12.5 Digi001	16	50 Ca 1.25 PVP
0	1	20230703 U2OS C963 2.5 PVP to 1.25 PVP 50 Ca 12.5 Digi003	17	50 Ca 1.25 PVP
1	1.00677	20230703 U2OS C963 2.5 PVP to 1.25 PVP 50 Ca 12.5 Digi003	17	50 Ca 1.25 PVP
2	0.982959	20230703 U2OS C963 2.5 PVP to 1.25 PVP 50 Ca 12.5 Digi003	17	50 Ca 1.25 PVP
3	0.987673	20230703 U2OS C963 2.5 PVP to 1.25 PVP 50 Ca 12.5 Digi003	17	50 Ca 1.25 PVP
4	1.00112	20230703 U2OS C963 2.5 PVP to 1.25 PVP 50 Ca 12.5 Digi003	17	50 Ca 1.25 PVP
5	1.21344	20230703 U2OS C963 2.5 PVP to 1.25 PVP 50 Ca 12.5 Digi003	17	50 Ca 1.25 PVP
6	1.22862	20230703 U2OS C963 2.5 PVP to 1.25 PVP 50 Ca 12.5 Digi003	17	50 Ca 1.25 PVP
7	1.21105	20230703 U2OS C963 2.5 PVP to 1.25 PVP 50 Ca 12.5 Digi003	17	50 Ca 1.25 PVP
8	1.21631	20230703 U2OS C963 2.5 PVP to 1.25 PVP 50 Ca 12.5 Digi003	17	50 Ca 1.25 PVP
9	1.21367	20230703 U2OS C963 2.5 PVP to 1.25 PVP 50 Ca 12.5 Digi003	17	50 Ca 1.25 PVP
10	1.20582	20230703 U2OS C963 2.5 PVP to 1.25 PVP 50 Ca 12.5 Digi003	17	50 Ca 1.25 PVP
11	1.19798	20230703 U2OS C963 2.5 PVP to 1.25 PVP 50 Ca 12.5 Digi003	17	50 Ca 1.25 PVP
12	1.18179	20230703 U2OS C963 2.5 PVP to 1.25 PVP 50 Ca 12.5 Digi003	17	50 Ca 1.25 PVP
13	1.17443	20230703 U2OS C963 2.5 PVP to 1.25 PVP 50 Ca 12.5 Digi003	17	50 Ca 1.25 PVP
14	1.20291	20230703 U2OS C963 2.5 PVP to 1.25 PVP 50 Ca 12.5 Digi003	17	50 Ca 1.25 PVP
15	1.21134	20230703 U2OS C963 2.5 PVP to 1.25 PVP 50 Ca 12.5 Digi003	17	50 Ca 1.25 PVP
16	1.24098	20230703 U2OS C963 2.5 PVP to 1.25 PVP 50 Ca 12.5 Digi003	17	50 Ca 1.25 PVP
17	1.25665	20230703 U2OS C963 2.5 PVP to 1.25 PVP 50 Ca 12.5 Digi003	17	50 Ca 1.25 PVP
18	1.24871	20230703 U2OS C963 2.5 PVP to 1.25 PVP 50 Ca 12.5 Digi003	17	50 Ca 1.25 PVP
19	1.25523	20230703 U2OS C963 2.5 PVP to 1.25 PVP 50 Ca 12.5 Digi003	17	50 Ca 1.25 PVP
20	1.25957	20230703 U2OS C963 2.5 PVP to 1.25 PVP 50 Ca 12.5 Digi003	17	50 Ca 1.25 PVP
0	1	20230703 U2OS C963 2.5 PVP to 1.25 PVP 50 Ca 12.5 Digi003	18	50 Ca 1.25 PVP
1	1.02501	20230703 U2OS C963 2.5 PVP to 1.25 PVP 50 Ca 12.5 Digi003	18	50 Ca 1.25 PVP
2	1.00101	20230703 U2OS C963 2.5 PVP to 1.25 PVP 50 Ca 12.5 Digi003	18	50 Ca 1.25 PVP
3	0.98001	20230703 U2OS C963 2.5 PVP to 1.25 PVP 50 Ca 12.5 Digi003	18	50 Ca 1.25 PVP
4	0.989181	20230703 U2OS C963 2.5 PVP to 1.25 PVP 50 Ca 12.5 Digi003	18	50 Ca 1.25 PVP
5	1.25148	20230703 U2OS C963 2.5 PVP to 1.25 PVP 50 Ca 12.5 Digi003	18	50 Ca 1.25 PVP
6	1.31809	20230703 U2OS C963 2.5 PVP to 1.25 PVP 50 Ca 12.5 Digi003	18	50 Ca 1.25 PVP
7	1.32372	20230703 U2OS C963 2.5 PVP to 1.25 PVP 50 Ca 12.5 Digi003	18	50 Ca 1.25 PVP
8	1.36397	20230703 U2OS C963 2.5 PVP to 1.25 PVP 50 Ca 12.5 Digi003	18	50 Ca 1.25 PVP
9	1.36883	20230703 U2OS C963 2.5 PVP to 1.25 PVP 50 Ca 12.5 Digi003	18	50 Ca 1.25 PVP
10	1.36973	20230703 U2OS C963 2.5 PVP to 1.25 PVP 50 Ca 12.5 Digi003	18	50 Ca 1.25 PVP
11	1.36181	20230703 U2OS C963 2.5 PVP to 1.25 PVP 50 Ca 12.5 Digi003	18	50 Ca 1.25 PVP
12	1.37475	20230703 U2OS C963 2.5 PVP to 1.25 PVP 50 Ca 12.5 Digi003	18	50 Ca 1.25 PVP
13	1.37398	20230703 U2OS C963 2.5 PVP to 1.25 PVP 50 Ca 12.5 Digi003	18	50 Ca 1.25 PVP
14	1.37023	20230703 U2OS C963 2.5 PVP to 1.25 PVP 50 Ca 12.5 Digi003	18	50 Ca 1.25 PVP
15	1.3514	20230703 U2OS C963 2.5 PVP to 1.25 PVP 50 Ca 12.5 Digi003	18	50 Ca 1.25 PVP
16	1.34287	20230703 U2OS C963 2.5 PVP to 1.25 PVP 50 Ca 12.5 Digi003	18	50 Ca 1.25 PVP
17	1.33763	20230703 U2OS C963 2.5 PVP to 1.25 PVP 50 Ca 12.5 Digi003	18	50 Ca 1.25 PVP
18	1.33137	20230703 U2OS C963 2.5 PVP to 1.25 PVP 50 Ca 12.5 Digi003	18	50 Ca 1.25 PVP
19	1.35754	20230703 U2OS C963 2.5 PVP to 1.25 PVP 50 Ca 12.5 Digi003	18	50 Ca 1.25 PVP
20	1.34586	20230703 U2OS C963 2.5 PVP to 1.25 PVP 50 Ca 12.5 Digi003	18	50 Ca 1.25 PVP
0	1	20230703 U2OS C963 2.5 PVP to 1.25 PVP 50 Ca 12.5 Digi003	19	50 Ca 1.25 PVP
1	0.981297	20230703 U2OS C963 2.5 PVP to 1.25 PVP 50 Ca 12.5 Digi003	19	50 Ca 1.25 PVP
2	0.991545	20230703 U2OS C963 2.5 PVP to 1.25 PVP 50 Ca 12.5 Digi003	19	50 Ca 1.25 PVP
3	0.976919	20230703 U2OS C963 2.5 PVP to 1.25 PVP 50 Ca 12.5 Digi003	19	50 Ca 1.25 PVP
4	1.0023	20230703 U2OS C963 2.5 PVP to 1.25 PVP 50 Ca 12.5 Digi003	19	50 Ca 1.25 PVP
5	1.37472	20230703 U2OS C963 2.5 PVP to 1.25 PVP 50 Ca 12.5 Digi003	19	50 Ca 1.25 PVP
6	1.41085	20230703 U2OS C963 2.5 PVP to 1.25 PVP 50 Ca 12.5 Digi003	19	50 Ca 1.25 PVP
7	1.4556	20230703 U2OS C963 2.5 PVP to 1.25 PVP 50 Ca 12.5 Digi003	19	50 Ca 1.25 PVP
8	1.44822	20230703 U2OS C963 2.5 PVP to 1.25 PVP 50 Ca 12.5 Digi003	19	50 Ca 1.25 PVP
9	1.46573	20230703 U2OS C963 2.5 PVP to 1.25 PVP 50 Ca 12.5 Digi003	19	50 Ca 1.25 PVP
10	1.46202	20230703 U2OS C963 2.5 PVP to 1.25 PVP 50 Ca 12.5 Digi003	19	50 Ca 1.25 PVP
11	1.47114	20230703 U2OS C963 2.5 PVP to 1.25 PVP 50 Ca 12.5 Digi003	19	50 Ca 1.25 PVP
12	1.46513	20230703 U2OS C963 2.5 PVP to 1.25 PVP 50 Ca 12.5 Digi003	19	50 Ca 1.25 PVP
13	1.45554	20230703 U2OS C963 2.5 PVP to 1.25 PVP 50 Ca 12.5 Digi003	19	50 Ca 1.25 PVP
14	1.44191	20230703 U2OS C963 2.5 PVP to 1.25 PVP 50 Ca 12.5 Digi003	19	50 Ca 1.25 PVP
15	1.41078	20230703 U2OS C963 2.5 PVP to 1.25 PVP 50 Ca 12.5 Digi003	19	50 Ca 1.25 PVP
16	1.39867	20230703 U2OS C963 2.5 PVP to 1.25 PVP 50 Ca 12.5 Digi003	19	50 Ca 1.25 PVP
17	1.42783	20230703 U2OS C963 2.5 PVP to 1.25 PVP 50 Ca 12.5 Digi003	19	50 Ca 1.25 PVP
18	1.39613	20230703 U2OS C963 2.5 PVP to 1.25 PVP 50 Ca 12.5 Digi003	19	50 Ca 1.25 PVP
19	1.44904	20230703 U2OS C963 2.5 PVP to 1.25 PVP 50 Ca 12.5 Digi003	19	50 Ca 1.25 PVP
20	1.4626	20230703 U2OS C963 2.5 PVP to 1.25 PVP 50 Ca 12.5 Digi003	19	50 Ca 1.25 PVP
0	1	20230703 U2OS C963 2.5 PVP to 1.25 PVP 50 Ca 12.5 Digi003	20	50 Ca 1.25 PVP
1	0.977593	20230703 U2OS C963 2.5 PVP to 1.25 PVP 50 Ca 12.5 Digi003	20	50 Ca 1.25 PVP
2	0.966886	20230703 U2OS C963 2.5 PVP to 1.25 PVP 50 Ca 12.5 Digi003	20	50 Ca 1.25 PVP
3	0.986012	20230703 U2OS C963 2.5 PVP to 1.25 PVP 50 Ca 12.5 Digi003	20	50 Ca 1.25 PVP
4	0.97509	20230703 U2OS C963 2.5 PVP to 1.25 PVP 50 Ca 12.5 Digi003	20	50 Ca 1.25 PVP
5	1.33327	20230703 U2OS C963 2.5 PVP to 1.25 PVP 50 Ca 12.5 Digi003	20	50 Ca 1.25 PVP
6	1.27575	20230703 U2OS C963 2.5 PVP to 1.25 PVP 50 Ca 12.5 Digi003	20	50 Ca 1.25 PVP
7	1.25447	20230703 U2OS C963 2.5 PVP to 1.25 PVP 50 Ca 12.5 Digi003	20	50 Ca 1.25 PVP
8	1.2705	20230703 U2OS C963 2.5 PVP to 1.25 PVP 50 Ca 12.5 Digi003	20	50 Ca 1.25 PVP
9	1.26736	20230703 U2OS C963 2.5 PVP to 1.25 PVP 50 Ca 12.5 Digi003	20	50 Ca 1.25 PVP
10	1.23959	20230703 U2OS C963 2.5 PVP to 1.25 PVP 50 Ca 12.5 Digi003	20	50 Ca 1.25 PVP
11	1.26401	20230703 U2OS C963 2.5 PVP to 1.25 PVP 50 Ca 12.5 Digi003	20	50 Ca 1.25 PVP
12	1.25723	20230703 U2OS C963 2.5 PVP to 1.25 PVP 50 Ca 12.5 Digi003	20	50 Ca 1.25 PVP
13	1.27299	20230703 U2OS C963 2.5 PVP to 1.25 PVP 50 Ca 12.5 Digi003	20	50 Ca 1.25 PVP
14	1.26086	20230703 U2OS C963 2.5 PVP to 1.25 PVP 50 Ca 12.5 Digi003	20	50 Ca 1.25 PVP
15	1.23224	20230703 U2OS C963 2.5 PVP to 1.25 PVP 50 Ca 12.5 Digi003	20	50 Ca 1.25 PVP
16	1.23298	20230703 U2OS C963 2.5 PVP to 1.25 PVP 50 Ca 12.5 Digi003	20	50 Ca 1.25 PVP
17	1.24824	20230703 U2OS C963 2.5 PVP to 1.25 PVP 50 Ca 12.5 Digi003	20	50 Ca 1.25 PVP
18	1.31165	20230703 U2OS C963 2.5 PVP to 1.25 PVP 50 Ca 12.5 Digi003	20	50 Ca 1.25 PVP
19	1.30048	20230703 U2OS C963 2.5 PVP to 1.25 PVP 50 Ca 12.5 Digi003	20	50 Ca 1.25 PVP
20	1.315	20230703 U2OS C963 2.5 PVP to 1.25 PVP 50 Ca 12.5 Digi003	20	50 Ca 1.25 PVP
0	1	20230703 U2OS C963 2.5 PVP to 1.25 PVP 50 Ca 12.5 Digi003	21	50 Ca 1.25 PVP
1	0.971332	20230703 U2OS C963 2.5 PVP to 1.25 PVP 50 Ca 12.5 Digi003	21	50 Ca 1.25 PVP
2	0.969811	20230703 U2OS C963 2.5 PVP to 1.25 PVP 50 Ca 12.5 Digi003	21	50 Ca 1.25 PVP
3	0.965132	20230703 U2OS C963 2.5 PVP to 1.25 PVP 50 Ca 12.5 Digi003	21	50 Ca 1.25 PVP
4	0.951192	20230703 U2OS C963 2.5 PVP to 1.25 PVP 50 Ca 12.5 Digi003	21	50 Ca 1.25 PVP
5	1.28404	20230703 U2OS C963 2.5 PVP to 1.25 PVP 50 Ca 12.5 Digi003	21	50 Ca 1.25 PVP
6	1.33644	20230703 U2OS C963 2.5 PVP to 1.25 PVP 50 Ca 12.5 Digi003	21	50 Ca 1.25 PVP
7	1.38297	20230703 U2OS C963 2.5 PVP to 1.25 PVP 50 Ca 12.5 Digi003	21	50 Ca 1.25 PVP
8	1.38024	20230703 U2OS C963 2.5 PVP to 1.25 PVP 50 Ca 12.5 Digi003	21	50 Ca 1.25 PVP
9	1.40171	20230703 U2OS C963 2.5 PVP to 1.25 PVP 50 Ca 12.5 Digi003	21	50 Ca 1.25 PVP
10	1.40444	20230703 U2OS C963 2.5 PVP to 1.25 PVP 50 Ca 12.5 Digi003	21	50 Ca 1.25 PVP
11	1.46832	20230703 U2OS C963 2.5 PVP to 1.25 PVP 50 Ca 12.5 Digi003	21	50 Ca 1.25 PVP
12	1.47812	20230703 U2OS C963 2.5 PVP to 1.25 PVP 50 Ca 12.5 Digi003	21	50 Ca 1.25 PVP
13	1.47184	20230703 U2OS C963 2.5 PVP to 1.25 PVP 50 Ca 12.5 Digi003	21	50 Ca 1.25 PVP
14	1.46988	20230703 U2OS C963 2.5 PVP to 1.25 PVP 50 Ca 12.5 Digi003	21	50 Ca 1.25 PVP
15	1.46256	20230703 U2OS C963 2.5 PVP to 1.25 PVP 50 Ca 12.5 Digi003	21	50 Ca 1.25 PVP
16	1.37477	20230703 U2OS C963 2.5 PVP to 1.25 PVP 50 Ca 12.5 Digi003	21	50 Ca 1.25 PVP
17	1.42641	20230703 U2OS C963 2.5 PVP to 1.25 PVP 50 Ca 12.5 Digi003	21	50 Ca 1.25 PVP
18	1.44072	20230703 U2OS C963 2.5 PVP to 1.25 PVP 50 Ca 12.5 Digi003	21	50 Ca 1.25 PVP
19	1.43312	20230703 U2OS C963 2.5 PVP to 1.25 PVP 50 Ca 12.5 Digi003	21	50 Ca 1.25 PVP
20	1.45766	20230703 U2OS C963 2.5 PVP to 1.25 PVP 50 Ca 12.5 Digi003	21	50 Ca 1.25 PVP
0	1	20230703 U2OS C963 2.5 PVP to 1.25 PVP 50 Ca 12.5 Digi005	22	50 Ca 1.25 PVP
1	1.02907	20230703 U2OS C963 2.5 PVP to 1.25 PVP 50 Ca 12.5 Digi005	22	50 Ca 1.25 PVP
2	0.993306	20230703 U2OS C963 2.5 PVP to 1.25 PVP 50 Ca 12.5 Digi005	22	50 Ca 1.25 PVP
3	0.989746	20230703 U2OS C963 2.5 PVP to 1.25 PVP 50 Ca 12.5 Digi005	22	50 Ca 1.25 PVP
4	0.983509	20230703 U2OS C963 2.5 PVP to 1.25 PVP 50 Ca 12.5 Digi005	22	50 Ca 1.25 PVP
5	1.3085	20230703 U2OS C963 2.5 PVP to 1.25 PVP 50 Ca 12.5 Digi005	22	50 Ca 1.25 PVP
6	1.36215	20230703 U2OS C963 2.5 PVP to 1.25 PVP 50 Ca 12.5 Digi005	22	50 Ca 1.25 PVP
7	1.35256	20230703 U2OS C963 2.5 PVP to 1.25 PVP 50 Ca 12.5 Digi005	22	50 Ca 1.25 PVP
8	1.3607	20230703 U2OS C963 2.5 PVP to 1.25 PVP 50 Ca 12.5 Digi005	22	50 Ca 1.25 PVP
9	1.36392	20230703 U2OS C963 2.5 PVP to 1.25 PVP 50 Ca 12.5 Digi005	22	50 Ca 1.25 PVP
10	1.42229	20230703 U2OS C963 2.5 PVP to 1.25 PVP 50 Ca 12.5 Digi005	22	50 Ca 1.25 PVP
11	1.43358	20230703 U2OS C963 2.5 PVP to 1.25 PVP 50 Ca 12.5 Digi005	22	50 Ca 1.25 PVP
12	1.45011	20230703 U2OS C963 2.5 PVP to 1.25 PVP 50 Ca 12.5 Digi005	22	50 Ca 1.25 PVP
13	1.47229	20230703 U2OS C963 2.5 PVP to 1.25 PVP 50 Ca 12.5 Digi005	22	50 Ca 1.25 PVP
14	1.51074	20230703 U2OS C963 2.5 PVP to 1.25 PVP 50 Ca 12.5 Digi005	22	50 Ca 1.25 PVP
15	1.50382	20230703 U2OS C963 2.5 PVP to 1.25 PVP 50 Ca 12.5 Digi005	22	50 Ca 1.25 PVP
16	1.53865	20230703 U2OS C963 2.5 PVP to 1.25 PVP 50 Ca 12.5 Digi005	22	50 Ca 1.25 PVP
17	1.51136	20230703 U2OS C963 2.5 PVP to 1.25 PVP 50 Ca 12.5 Digi005	22	50 Ca 1.25 PVP
18	1.53084	20230703 U2OS C963 2.5 PVP to 1.25 PVP 50 Ca 12.5 Digi005	22	50 Ca 1.25 PVP
19	1.52095	20230703 U2OS C963 2.5 PVP to 1.25 PVP 50 Ca 12.5 Digi005	22	50 Ca 1.25 PVP
20	1.55379	20230703 U2OS C963 2.5 PVP to 1.25 PVP 50 Ca 12.5 Digi005	22	50 Ca 1.25 PVP
0	1	20230703 U2OS C963 2.5 PVP to 1.25 PVP 50 Ca 12.5 Digi005	23	50 Ca 1.25 PVP
1	1.0023	20230703 U2OS C963 2.5 PVP to 1.25 PVP 50 Ca 12.5 Digi005	23	50 Ca 1.25 PVP
2	0.989881	20230703 U2OS C963 2.5 PVP to 1.25 PVP 50 Ca 12.5 Digi005	23	50 Ca 1.25 PVP
3	0.987586	20230703 U2OS C963 2.5 PVP to 1.25 PVP 50 Ca 12.5 Digi005	23	50 Ca 1.25 PVP
4	1.00927	20230703 U2OS C963 2.5 PVP to 1.25 PVP 50 Ca 12.5 Digi005	23	50 Ca 1.25 PVP
5	1.34974	20230703 U2OS C963 2.5 PVP to 1.25 PVP 50 Ca 12.5 Digi005	23	50 Ca 1.25 PVP
6	1.3633	20230703 U2OS C963 2.5 PVP to 1.25 PVP 50 Ca 12.5 Digi005	23	50 Ca 1.25 PVP
7	1.35939	20230703 U2OS C963 2.5 PVP to 1.25 PVP 50 Ca 12.5 Digi005	23	50 Ca 1.25 PVP
8	1.36428	20230703 U2OS C963 2.5 PVP to 1.25 PVP 50 Ca 12.5 Digi005	23	50 Ca 1.25 PVP
9	1.34941	20230703 U2OS C963 2.5 PVP to 1.25 PVP 50 Ca 12.5 Digi005	23	50 Ca 1.25 PVP
10	1.34145	20230703 U2OS C963 2.5 PVP to 1.25 PVP 50 Ca 12.5 Digi005	23	50 Ca 1.25 PVP
11	1.35223	20230703 U2OS C963 2.5 PVP to 1.25 PVP 50 Ca 12.5 Digi005	23	50 Ca 1.25 PVP
12	1.35042	20230703 U2OS C963 2.5 PVP to 1.25 PVP 50 Ca 12.5 Digi005	23	50 Ca 1.25 PVP
13	1.33052	20230703 U2OS C963 2.5 PVP to 1.25 PVP 50 Ca 12.5 Digi005	23	50 Ca 1.25 PVP
14	1.35196	20230703 U2OS C963 2.5 PVP to 1.25 PVP 50 Ca 12.5 Digi005	23	50 Ca 1.25 PVP
15	1.31351	20230703 U2OS C963 2.5 PVP to 1.25 PVP 50 Ca 12.5 Digi005	23	50 Ca 1.25 PVP
16	1.33524	20230703 U2OS C963 2.5 PVP to 1.25 PVP 50 Ca 12.5 Digi005	23	50 Ca 1.25 PVP
17	1.36881	20230703 U2OS C963 2.5 PVP to 1.25 PVP 50 Ca 12.5 Digi005	23	50 Ca 1.25 PVP
18	1.3597	20230703 U2OS C963 2.5 PVP to 1.25 PVP 50 Ca 12.5 Digi005	23	50 Ca 1.25 PVP
19	1.37672	20230703 U2OS C963 2.5 PVP to 1.25 PVP 50 Ca 12.5 Digi005	23	50 Ca 1.25 PVP
20	1.39165	20230703 U2OS C963 2.5 PVP to 1.25 PVP 50 Ca 12.5 Digi005	23	50 Ca 1.25 PVP
0	1	20230703 U2OS C963 2.5 PVP to 1.25 PVP 50 Ca 12.5 Digi005	24	50 Ca 1.25 PVP
1	1.01097	20230703 U2OS C963 2.5 PVP to 1.25 PVP 50 Ca 12.5 Digi005	24	50 Ca 1.25 PVP
2	1.01186	20230703 U2OS C963 2.5 PVP to 1.25 PVP 50 Ca 12.5 Digi005	24	50 Ca 1.25 PVP
3	1.03187	20230703 U2OS C963 2.5 PVP to 1.25 PVP 50 Ca 12.5 Digi005	24	50 Ca 1.25 PVP
4	1.01509	20230703 U2OS C963 2.5 PVP to 1.25 PVP 50 Ca 12.5 Digi005	24	50 Ca 1.25 PVP
5	1.36566	20230703 U2OS C963 2.5 PVP to 1.25 PVP 50 Ca 12.5 Digi005	24	50 Ca 1.25 PVP
6	1.38529	20230703 U2OS C963 2.5 PVP to 1.25 PVP 50 Ca 12.5 Digi005	24	50 Ca 1.25 PVP
7	1.36745	20230703 U2OS C963 2.5 PVP to 1.25 PVP 50 Ca 12.5 Digi005	24	50 Ca 1.25 PVP
8	1.37359	20230703 U2OS C963 2.5 PVP to 1.25 PVP 50 Ca 12.5 Digi005	24	50 Ca 1.25 PVP
9	1.35148	20230703 U2OS C963 2.5 PVP to 1.25 PVP 50 Ca 12.5 Digi005	24	50 Ca 1.25 PVP
10	1.35381	20230703 U2OS C963 2.5 PVP to 1.25 PVP 50 Ca 12.5 Digi005	24	50 Ca 1.25 PVP
11	1.35274	20230703 U2OS C963 2.5 PVP to 1.25 PVP 50 Ca 12.5 Digi005	24	50 Ca 1.25 PVP
12	1.34056	20230703 U2OS C963 2.5 PVP to 1.25 PVP 50 Ca 12.5 Digi005	24	50 Ca 1.25 PVP
13	1.353	20230703 U2OS C963 2.5 PVP to 1.25 PVP 50 Ca 12.5 Digi005	24	50 Ca 1.25 PVP
14	1.35023	20230703 U2OS C963 2.5 PVP to 1.25 PVP 50 Ca 12.5 Digi005	24	50 Ca 1.25 PVP
15	1.35883	20230703 U2OS C963 2.5 PVP to 1.25 PVP 50 Ca 12.5 Digi005	24	50 Ca 1.25 PVP
16	1.36055	20230703 U2OS C963 2.5 PVP to 1.25 PVP 50 Ca 12.5 Digi005	24	50 Ca 1.25 PVP
17	1.34715	20230703 U2OS C963 2.5 PVP to 1.25 PVP 50 Ca 12.5 Digi005	24	50 Ca 1.25 PVP
18	1.37164	20230703 U2OS C963 2.5 PVP to 1.25 PVP 50 Ca 12.5 Digi005	24	50 Ca 1.25 PVP
19	1.36429	20230703 U2OS C963 2.5 PVP to 1.25 PVP 50 Ca 12.5 Digi005	24	50 Ca 1.25 PVP
20	1.38296	20230703 U2OS C963 2.5 PVP to 1.25 PVP 50 Ca 12.5 Digi005	24	50 Ca 1.25 PVP
0	1	20230703 U2OS C963 2.5 PVP to 1.25 PVP 50 Ca 12.5 Digi005	25	50 Ca 1.25 PVP
1	1.01794	20230703 U2OS C963 2.5 PVP to 1.25 PVP 50 Ca 12.5 Digi005	25	50 Ca 1.25 PVP
2	1.0239	20230703 U2OS C963 2.5 PVP to 1.25 PVP 50 Ca 12.5 Digi005	25	50 Ca 1.25 PVP
3	1.01286	20230703 U2OS C963 2.5 PVP to 1.25 PVP 50 Ca 12.5 Digi005	25	50 Ca 1.25 PVP
4	1.02599	20230703 U2OS C963 2.5 PVP to 1.25 PVP 50 Ca 12.5 Digi005	25	50 Ca 1.25 PVP
5	1.25659	20230703 U2OS C963 2.5 PVP to 1.25 PVP 50 Ca 12.5 Digi005	25	50 Ca 1.25 PVP
6	1.24962	20230703 U2OS C963 2.5 PVP to 1.25 PVP 50 Ca 12.5 Digi005	25	50 Ca 1.25 PVP
7	1.22459	20230703 U2OS C963 2.5 PVP to 1.25 PVP 50 Ca 12.5 Digi005	25	50 Ca 1.25 PVP
8	1.2601	20230703 U2OS C963 2.5 PVP to 1.25 PVP 50 Ca 12.5 Digi005	25	50 Ca 1.25 PVP
9	1.25859	20230703 U2OS C963 2.5 PVP to 1.25 PVP 50 Ca 12.5 Digi005	25	50 Ca 1.25 PVP
10	1.27731	20230703 U2OS C963 2.5 PVP to 1.25 PVP 50 Ca 12.5 Digi005	25	50 Ca 1.25 PVP
11	1.25807	20230703 U2OS C963 2.5 PVP to 1.25 PVP 50 Ca 12.5 Digi005	25	50 Ca 1.25 PVP
12	1.25797	20230703 U2OS C963 2.5 PVP to 1.25 PVP 50 Ca 12.5 Digi005	25	50 Ca 1.25 PVP
13	1.26778	20230703 U2OS C963 2.5 PVP to 1.25 PVP 50 Ca 12.5 Digi005	25	50 Ca 1.25 PVP
14	1.26444	20230703 U2OS C963 2.5 PVP to 1.25 PVP 50 Ca 12.5 Digi005	25	50 Ca 1.25 PVP
15	1.27952	20230703 U2OS C963 2.5 PVP to 1.25 PVP 50 Ca 12.5 Digi005	25	50 Ca 1.25 PVP
16	1.28298	20230703 U2OS C963 2.5 PVP to 1.25 PVP 50 Ca 12.5 Digi005	25	50 Ca 1.25 PVP
17	1.2725	20230703 U2OS C963 2.5 PVP to 1.25 PVP 50 Ca 12.5 Digi005	25	50 Ca 1.25 PVP
18	1.26595	20230703 U2OS C963 2.5 PVP to 1.25 PVP 50 Ca 12.5 Digi005	25	50 Ca 1.25 PVP
19	1.29877	20230703 U2OS C963 2.5 PVP to 1.25 PVP 50 Ca 12.5 Digi005	25	50 Ca 1.25 PVP
20	1.27531	20230703 U2OS C963 2.5 PVP to 1.25 PVP 50 Ca 12.5 Digi005	25	50 Ca 1.25 PVP
0	1	20230703 U2OS C963 2.5 PVP to 1.25 PVP 50 Ca 12.5 Digi007	26	50 Ca 1.25 PVP
1	0.995235	20230703 U2OS C963 2.5 PVP to 1.25 PVP 50 Ca 12.5 Digi007	26	50 Ca 1.25 PVP
2	0.997347	20230703 U2OS C963 2.5 PVP to 1.25 PVP 50 Ca 12.5 Digi007	26	50 Ca 1.25 PVP
3	1.00172	20230703 U2OS C963 2.5 PVP to 1.25 PVP 50 Ca 12.5 Digi007	26	50 Ca 1.25 PVP
4	0.997041	20230703 U2OS C963 2.5 PVP to 1.25 PVP 50 Ca 12.5 Digi007	26	50 Ca 1.25 PVP
5	1.77517	20230703 U2OS C963 2.5 PVP to 1.25 PVP 50 Ca 12.5 Digi007	26	50 Ca 1.25 PVP
6	1.78651	20230703 U2OS C963 2.5 PVP to 1.25 PVP 50 Ca 12.5 Digi007	26	50 Ca 1.25 PVP
7	1.83635	20230703 U2OS C963 2.5 PVP to 1.25 PVP 50 Ca 12.5 Digi007	26	50 Ca 1.25 PVP
8	1.84953	20230703 U2OS C963 2.5 PVP to 1.25 PVP 50 Ca 12.5 Digi007	26	50 Ca 1.25 PVP
9	1.85022	20230703 U2OS C963 2.5 PVP to 1.25 PVP 50 Ca 12.5 Digi007	26	50 Ca 1.25 PVP
10	1.83145	20230703 U2OS C963 2.5 PVP to 1.25 PVP 50 Ca 12.5 Digi007	26	50 Ca 1.25 PVP
11	1.80927	20230703 U2OS C963 2.5 PVP to 1.25 PVP 50 Ca 12.5 Digi007	26	50 Ca 1.25 PVP
12	1.88339	20230703 U2OS C963 2.5 PVP to 1.25 PVP 50 Ca 12.5 Digi007	26	50 Ca 1.25 PVP
13	1.8634	20230703 U2OS C963 2.5 PVP to 1.25 PVP 50 Ca 12.5 Digi007	26	50 Ca 1.25 PVP
14	1.85165	20230703 U2OS C963 2.5 PVP to 1.25 PVP 50 Ca 12.5 Digi007	26	50 Ca 1.25 PVP
15	1.83455	20230703 U2OS C963 2.5 PVP to 1.25 PVP 50 Ca 12.5 Digi007	26	50 Ca 1.25 PVP
16	1.87691	20230703 U2OS C963 2.5 PVP to 1.25 PVP 50 Ca 12.5 Digi007	26	50 Ca 1.25 PVP
17	1.86179	20230703 U2OS C963 2.5 PVP to 1.25 PVP 50 Ca 12.5 Digi007	26	50 Ca 1.25 PVP
18	1.85663	20230703 U2OS C963 2.5 PVP to 1.25 PVP 50 Ca 12.5 Digi007	26	50 Ca 1.25 PVP
19	1.84043	20230703 U2OS C963 2.5 PVP to 1.25 PVP 50 Ca 12.5 Digi007	26	50 Ca 1.25 PVP
20	1.83638	20230703 U2OS C963 2.5 PVP to 1.25 PVP 50 Ca 12.5 Digi007	26	50 Ca 1.25 PVP
0	1	20230913 50 Ca + 1 EGTA 1.25 PVP 20 min002	27	50 Ca 1.25 PVP
1	0.974436	20230913 50 Ca + 1 EGTA 1.25 PVP 20 min002	27	50 Ca 1.25 PVP
2	0.995501	20230913 50 Ca + 1 EGTA 1.25 PVP 20 min002	27	50 Ca 1.25 PVP
3	0.975443	20230913 50 Ca + 1 EGTA 1.25 PVP 20 min002	27	50 Ca 1.25 PVP
4	0.962091	20230913 50 Ca + 1 EGTA 1.25 PVP 20 min002	27	50 Ca 1.25 PVP
5	1.29328	20230913 50 Ca + 1 EGTA 1.25 PVP 20 min002	27	50 Ca 1.25 PVP
6	1.38247	20230913 50 Ca + 1 EGTA 1.25 PVP 20 min002	27	50 Ca 1.25 PVP
7	1.35771	20230913 50 Ca + 1 EGTA 1.25 PVP 20 min002	27	50 Ca 1.25 PVP
8	1.32281	20230913 50 Ca + 1 EGTA 1.25 PVP 20 min002	27	50 Ca 1.25 PVP
9	1.33127	20230913 50 Ca + 1 EGTA 1.25 PVP 20 min002	27	50 Ca 1.25 PVP
10	1.28714	20230913 50 Ca + 1 EGTA 1.25 PVP 20 min002	27	50 Ca 1.25 PVP
11	1.27921	20230913 50 Ca + 1 EGTA 1.25 PVP 20 min002	27	50 Ca 1.25 PVP
12	1.26434	20230913 50 Ca + 1 EGTA 1.25 PVP 20 min002	27	50 Ca 1.25 PVP
13	1.24781	20230913 50 Ca + 1 EGTA 1.25 PVP 20 min002	27	50 Ca 1.25 PVP
14	1.28063	20230913 50 Ca + 1 EGTA 1.25 PVP 20 min002	27	50 Ca 1.25 PVP
15	1.25041	20230913 50 Ca + 1 EGTA 1.25 PVP 20 min002	27	50 Ca 1.25 PVP
16	1.24368	20230913 50 Ca + 1 EGTA 1.25 PVP 20 min002	27	50 Ca 1.25 PVP
17	1.25436	20230913 50 Ca + 1 EGTA 1.25 PVP 20 min002	27	50 Ca 1.25 PVP
18	1.25095	20230913 50 Ca + 1 EGTA 1.25 PVP 20 min002	27	50 Ca 1.25 PVP
19	1.25609	20230913 50 Ca + 1 EGTA 1.25 PVP 20 min002	27	50 Ca 1.25 PVP
20	1.25463	20230913 50 Ca + 1 EGTA 1.25 PVP 20 min002	27	50 Ca 1.25 PVP
0	1	20230913 50 Ca + 1 EGTA 1.25 PVP 20 min002	28	50 Ca 1.25 PVP
1	0.984037	20230913 50 Ca + 1 EGTA 1.25 PVP 20 min002	28	50 Ca 1.25 PVP
2	0.975059	20230913 50 Ca + 1 EGTA 1.25 PVP 20 min002	28	50 Ca 1.25 PVP
3	0.983231	20230913 50 Ca + 1 EGTA 1.25 PVP 20 min002	28	50 Ca 1.25 PVP
4	0.985481	20230913 50 Ca + 1 EGTA 1.25 PVP 20 min002	28	50 Ca 1.25 PVP
5	1.22363	20230913 50 Ca + 1 EGTA 1.25 PVP 20 min002	28	50 Ca 1.25 PVP
6	1.22753	20230913 50 Ca + 1 EGTA 1.25 PVP 20 min002	28	50 Ca 1.25 PVP
7	1.21366	20230913 50 Ca + 1 EGTA 1.25 PVP 20 min002	28	50 Ca 1.25 PVP
8	1.214	20230913 50 Ca + 1 EGTA 1.25 PVP 20 min002	28	50 Ca 1.25 PVP
9	1.22233	20230913 50 Ca + 1 EGTA 1.25 PVP 20 min002	28	50 Ca 1.25 PVP
10	1.20311	20230913 50 Ca + 1 EGTA 1.25 PVP 20 min002	28	50 Ca 1.25 PVP
14	1.21449	20230913 50 Ca + 1 EGTA 1.25 PVP 20 min002	28	50 Ca 1.25 PVP
15	1.18921	20230913 50 Ca + 1 EGTA 1.25 PVP 20 min002	28	50 Ca 1.25 PVP
16	1.20261	20230913 50 Ca + 1 EGTA 1.25 PVP 20 min002	28	50 Ca 1.25 PVP
17	1.1964	20230913 50 Ca + 1 EGTA 1.25 PVP 20 min002	28	50 Ca 1.25 PVP
18	1.20924	20230913 50 Ca + 1 EGTA 1.25 PVP 20 min002	28	50 Ca 1.25 PVP
19	1.21462	20230913 50 Ca + 1 EGTA 1.25 PVP 20 min002	28	50 Ca 1.25 PVP
0	1	20230913 50 Ca + 1 EGTA 1.25 PVP 20 min002	29	50 Ca 1.25 PVP
1	0.938865	20230913 50 Ca + 1 EGTA 1.25 PVP 20 min002	29	50 Ca 1.25 PVP
2	0.943787	20230913 50 Ca + 1 EGTA 1.25 PVP 20 min002	29	50 Ca 1.25 PVP
3	0.945713	20230913 50 Ca + 1 EGTA 1.25 PVP 20 min002	29	50 Ca 1.25 PVP
4	0.931728	20230913 50 Ca + 1 EGTA 1.25 PVP 20 min002	29	50 Ca 1.25 PVP
5	1.27243	20230913 50 Ca + 1 EGTA 1.25 PVP 20 min002	29	50 Ca 1.25 PVP
6	1.28309	20230913 50 Ca + 1 EGTA 1.25 PVP 20 min002	29	50 Ca 1.25 PVP
7	1.27213	20230913 50 Ca + 1 EGTA 1.25 PVP 20 min002	29	50 Ca 1.25 PVP
8	1.29162	20230913 50 Ca + 1 EGTA 1.25 PVP 20 min002	29	50 Ca 1.25 PVP
9	1.2906	20230913 50 Ca + 1 EGTA 1.25 PVP 20 min002	29	50 Ca 1.25 PVP
10	1.25977	20230913 50 Ca + 1 EGTA 1.25 PVP 20 min002	29	50 Ca 1.25 PVP
11	1.25263	20230913 50 Ca + 1 EGTA 1.25 PVP 20 min002	29	50 Ca 1.25 PVP
12	1.24159	20230913 50 Ca + 1 EGTA 1.25 PVP 20 min002	29	50 Ca 1.25 PVP
13	1.26033	20230913 50 Ca + 1 EGTA 1.25 PVP 20 min002	29	50 Ca 1.25 PVP
14	1.23774	20230913 50 Ca + 1 EGTA 1.25 PVP 20 min002	29	50 Ca 1.25 PVP
15	1.22778	20230913 50 Ca + 1 EGTA 1.25 PVP 20 min002	29	50 Ca 1.25 PVP
16	1.23989	20230913 50 Ca + 1 EGTA 1.25 PVP 20 min002	29	50 Ca 1.25 PVP
17	1.22394	20230913 50 Ca + 1 EGTA 1.25 PVP 20 min002	29	50 Ca 1.25 PVP
18	1.22813	20230913 50 Ca + 1 EGTA 1.25 PVP 20 min002	29	50 Ca 1.25 PVP
19	1.22947	20230913 50 Ca + 1 EGTA 1.25 PVP 20 min002	29	50 Ca 1.25 PVP
20	1.27635	20230913 50 Ca + 1 EGTA 1.25 PVP 20 min002	29	50 Ca 1.25 PVP
0	1	20230913 50 Ca + 1 EGTA 1.25 PVP 20 min	30	50 Ca 1.25 PVP
1	0.993857	20230913 50 Ca + 1 EGTA 1.25 PVP 20 min	30	50 Ca 1.25 PVP
2	0.991432	20230913 50 Ca + 1 EGTA 1.25 PVP 20 min	30	50 Ca 1.25 PVP
3	0.983286	20230913 50 Ca + 1 EGTA 1.25 PVP 20 min	30	50 Ca 1.25 PVP
4	0.97154	20230913 50 Ca + 1 EGTA 1.25 PVP 20 min	30	50 Ca 1.25 PVP
5	1.2127	20230913 50 Ca + 1 EGTA 1.25 PVP 20 min	30	50 Ca 1.25 PVP
6	1.23423	20230913 50 Ca + 1 EGTA 1.25 PVP 20 min	30	50 Ca 1.25 PVP
7	1.24058	20230913 50 Ca + 1 EGTA 1.25 PVP 20 min	30	50 Ca 1.25 PVP
8	1.2229	20230913 50 Ca + 1 EGTA 1.25 PVP 20 min	30	50 Ca 1.25 PVP
9	1.24359	20230913 50 Ca + 1 EGTA 1.25 PVP 20 min	30	50 Ca 1.25 PVP
10	1.22601	20230913 50 Ca + 1 EGTA 1.25 PVP 20 min	30	50 Ca 1.25 PVP
11	1.22837	20230913 50 Ca + 1 EGTA 1.25 PVP 20 min	30	50 Ca 1.25 PVP
12	1.23147	20230913 50 Ca + 1 EGTA 1.25 PVP 20 min	30	50 Ca 1.25 PVP
13	1.23652	20230913 50 Ca + 1 EGTA 1.25 PVP 20 min	30	50 Ca 1.25 PVP
14	1.23896	20230913 50 Ca + 1 EGTA 1.25 PVP 20 min	30	50 Ca 1.25 PVP
15	1.27699	20230913 50 Ca + 1 EGTA 1.25 PVP 20 min	30	50 Ca 1.25 PVP
16	1.27376	20230913 50 Ca + 1 EGTA 1.25 PVP 20 min	30	50 Ca 1.25 PVP
17	1.28752	20230913 50 Ca + 1 EGTA 1.25 PVP 20 min	30	50 Ca 1.25 PVP
18	1.25325	20230913 50 Ca + 1 EGTA 1.25 PVP 20 min	30	50 Ca 1.25 PVP
19	1.25081	20230913 50 Ca + 1 EGTA 1.25 PVP 20 min	30	50 Ca 1.25 PVP
20	1.24235	20230913 50 Ca + 1 EGTA 1.25 PVP 20 min	30	50 Ca 1.25 PVP
0	1	20230913 50 Ca + 1 EGTA 1.25 PVP 20 min	31	50 Ca 1.25 PVP
1	0.998788	20230913 50 Ca + 1 EGTA 1.25 PVP 20 min	31	50 Ca 1.25 PVP
2	0.980915	20230913 50 Ca + 1 EGTA 1.25 PVP 20 min	31	50 Ca 1.25 PVP
3	0.988209	20230913 50 Ca + 1 EGTA 1.25 PVP 20 min	31	50 Ca 1.25 PVP
4	0.982844	20230913 50 Ca + 1 EGTA 1.25 PVP 20 min	31	50 Ca 1.25 PVP
5	1.22911	20230913 50 Ca + 1 EGTA 1.25 PVP 20 min	31	50 Ca 1.25 PVP
6	1.28681	20230913 50 Ca + 1 EGTA 1.25 PVP 20 min	31	50 Ca 1.25 PVP
7	1.30772	20230913 50 Ca + 1 EGTA 1.25 PVP 20 min	31	50 Ca 1.25 PVP
8	1.31731	20230913 50 Ca + 1 EGTA 1.25 PVP 20 min	31	50 Ca 1.25 PVP
9	1.31954	20230913 50 Ca + 1 EGTA 1.25 PVP 20 min	31	50 Ca 1.25 PVP
10	1.30745	20230913 50 Ca + 1 EGTA 1.25 PVP 20 min	31	50 Ca 1.25 PVP
11	1.31872	20230913 50 Ca + 1 EGTA 1.25 PVP 20 min	31	50 Ca 1.25 PVP
12	1.29293	20230913 50 Ca + 1 EGTA 1.25 PVP 20 min	31	50 Ca 1.25 PVP
13	1.29745	20230913 50 Ca + 1 EGTA 1.25 PVP 20 min	31	50 Ca 1.25 PVP
14	1.30827	20230913 50 Ca + 1 EGTA 1.25 PVP 20 min	31	50 Ca 1.25 PVP
15	1.32415	20230913 50 Ca + 1 EGTA 1.25 PVP 20 min	31	50 Ca 1.25 PVP
16	1.3176	20230913 50 Ca + 1 EGTA 1.25 PVP 20 min	31	50 Ca 1.25 PVP
17	1.31174	20230913 50 Ca + 1 EGTA 1.25 PVP 20 min	31	50 Ca 1.25 PVP
18	1.31809	20230913 50 Ca + 1 EGTA 1.25 PVP 20 min	31	50 Ca 1.25 PVP
19	1.31483	20230913 50 Ca + 1 EGTA 1.25 PVP 20 min	31	50 Ca 1.25 PVP
20	1.3065	20230913 50 Ca + 1 EGTA 1.25 PVP 20 min	31	50 Ca 1.25 PVP
0	1	20230915 U2OS C963 50 Ca 1 EGTA 2.5 pvp to 1.25 pvp	32	50 Ca 1.25 PVP
1	1.02773	20230915 U2OS C963 50 Ca 1 EGTA 2.5 pvp to 1.25 pvp	32	50 Ca 1.25 PVP
2	1.01226	20230915 U2OS C963 50 Ca 1 EGTA 2.5 pvp to 1.25 pvp	32	50 Ca 1.25 PVP
3	1.0091	20230915 U2OS C963 50 Ca 1 EGTA 2.5 pvp to 1.25 pvp	32	50 Ca 1.25 PVP
4	1.00752	20230915 U2OS C963 50 Ca 1 EGTA 2.5 pvp to 1.25 pvp	32	50 Ca 1.25 PVP
5	1.36082	20230915 U2OS C963 50 Ca 1 EGTA 2.5 pvp to 1.25 pvp	32	50 Ca 1.25 PVP
6	1.28658	20230915 U2OS C963 50 Ca 1 EGTA 2.5 pvp to 1.25 pvp	32	50 Ca 1.25 PVP
7	1.28073	20230915 U2OS C963 50 Ca 1 EGTA 2.5 pvp to 1.25 pvp	32	50 Ca 1.25 PVP
8	1.31826	20230915 U2OS C963 50 Ca 1 EGTA 2.5 pvp to 1.25 pvp	32	50 Ca 1.25 PVP
9	1.32422	20230915 U2OS C963 50 Ca 1 EGTA 2.5 pvp to 1.25 pvp	32	50 Ca 1.25 PVP
10	1.35626	20230915 U2OS C963 50 Ca 1 EGTA 2.5 pvp to 1.25 pvp	32	50 Ca 1.25 PVP
11	1.36167	20230915 U2OS C963 50 Ca 1 EGTA 2.5 pvp to 1.25 pvp	32	50 Ca 1.25 PVP
12	1.39154	20230915 U2OS C963 50 Ca 1 EGTA 2.5 pvp to 1.25 pvp	32	50 Ca 1.25 PVP
13	1.40416	20230915 U2OS C963 50 Ca 1 EGTA 2.5 pvp to 1.25 pvp	32	50 Ca 1.25 PVP
14	1.39608	20230915 U2OS C963 50 Ca 1 EGTA 2.5 pvp to 1.25 pvp	32	50 Ca 1.25 PVP
15	1.40485	20230915 U2OS C963 50 Ca 1 EGTA 2.5 pvp to 1.25 pvp	32	50 Ca 1.25 PVP
16	1.42442	20230915 U2OS C963 50 Ca 1 EGTA 2.5 pvp to 1.25 pvp	32	50 Ca 1.25 PVP
17	1.42273	20230915 U2OS C963 50 Ca 1 EGTA 2.5 pvp to 1.25 pvp	32	50 Ca 1.25 PVP
18	1.44699	20230915 U2OS C963 50 Ca 1 EGTA 2.5 pvp to 1.25 pvp	32	50 Ca 1.25 PVP
19	1.44162	20230915 U2OS C963 50 Ca 1 EGTA 2.5 pvp to 1.25 pvp	32	50 Ca 1.25 PVP
20	1.42151	20230915 U2OS C963 50 Ca 1 EGTA 2.5 pvp to 1.25 pvp	32	50 Ca 1.25 PVP
0	1	20230915 U2OS C963 50 Ca 1 EGTA 2.5 pvp to 1.25 pvp	33	50 Ca 1.25 PVP
1	1.01237	20230915 U2OS C963 50 Ca 1 EGTA 2.5 pvp to 1.25 pvp	33	50 Ca 1.25 PVP
2	1.00538	20230915 U2OS C963 50 Ca 1 EGTA 2.5 pvp to 1.25 pvp	33	50 Ca 1.25 PVP
3	1.02221	20230915 U2OS C963 50 Ca 1 EGTA 2.5 pvp to 1.25 pvp	33	50 Ca 1.25 PVP
4	1.00871	20230915 U2OS C963 50 Ca 1 EGTA 2.5 pvp to 1.25 pvp	33	50 Ca 1.25 PVP
5	1.33895	20230915 U2OS C963 50 Ca 1 EGTA 2.5 pvp to 1.25 pvp	33	50 Ca 1.25 PVP
6	1.3257	20230915 U2OS C963 50 Ca 1 EGTA 2.5 pvp to 1.25 pvp	33	50 Ca 1.25 PVP
7	1.30983	20230915 U2OS C963 50 Ca 1 EGTA 2.5 pvp to 1.25 pvp	33	50 Ca 1.25 PVP
8	1.36604	20230915 U2OS C963 50 Ca 1 EGTA 2.5 pvp to 1.25 pvp	33	50 Ca 1.25 PVP
9	1.34888	20230915 U2OS C963 50 Ca 1 EGTA 2.5 pvp to 1.25 pvp	33	50 Ca 1.25 PVP
10	1.51434	20230915 U2OS C963 50 Ca 1 EGTA 2.5 pvp to 1.25 pvp	33	50 Ca 1.25 PVP
11	1.36012	20230915 U2OS C963 50 Ca 1 EGTA 2.5 pvp to 1.25 pvp	33	50 Ca 1.25 PVP
12	1.49066	20230915 U2OS C963 50 Ca 1 EGTA 2.5 pvp to 1.25 pvp	33	50 Ca 1.25 PVP
13	1.36749	20230915 U2OS C963 50 Ca 1 EGTA 2.5 pvp to 1.25 pvp	33	50 Ca 1.25 PVP
14	1.50426	20230915 U2OS C963 50 Ca 1 EGTA 2.5 pvp to 1.25 pvp	33	50 Ca 1.25 PVP
15	1.45761	20230915 U2OS C963 50 Ca 1 EGTA 2.5 pvp to 1.25 pvp	33	50 Ca 1.25 PVP
16	1.47402	20230915 U2OS C963 50 Ca 1 EGTA 2.5 pvp to 1.25 pvp	33	50 Ca 1.25 PVP
17	1.34413	20230915 U2OS C963 50 Ca 1 EGTA 2.5 pvp to 1.25 pvp	33	50 Ca 1.25 PVP
18	1.43512	20230915 U2OS C963 50 Ca 1 EGTA 2.5 pvp to 1.25 pvp	33	50 Ca 1.25 PVP
19	1.44972	20230915 U2OS C963 50 Ca 1 EGTA 2.5 pvp to 1.25 pvp	33	50 Ca 1.25 PVP
20	1.47298	20230915 U2OS C963 50 Ca 1 EGTA 2.5 pvp to 1.25 pvp	33	50 Ca 1.25 PVP
0	1	20230915 U2OS C963 50 Ca 1 EGTA 2.5 pvp to 1.25 pvp001	34	50 Ca 1.25 PVP
1	1.01467	20230915 U2OS C963 50 Ca 1 EGTA 2.5 pvp to 1.25 pvp001	34	50 Ca 1.25 PVP
2	0.993051	20230915 U2OS C963 50 Ca 1 EGTA 2.5 pvp to 1.25 pvp001	34	50 Ca 1.25 PVP
3	1.00765	20230915 U2OS C963 50 Ca 1 EGTA 2.5 pvp to 1.25 pvp001	34	50 Ca 1.25 PVP
4	0.996003	20230915 U2OS C963 50 Ca 1 EGTA 2.5 pvp to 1.25 pvp001	34	50 Ca 1.25 PVP
5	1.24829	20230915 U2OS C963 50 Ca 1 EGTA 2.5 pvp to 1.25 pvp001	34	50 Ca 1.25 PVP
6	1.30705	20230915 U2OS C963 50 Ca 1 EGTA 2.5 pvp to 1.25 pvp001	34	50 Ca 1.25 PVP
7	1.31925	20230915 U2OS C963 50 Ca 1 EGTA 2.5 pvp to 1.25 pvp001	34	50 Ca 1.25 PVP
8	1.42987	20230915 U2OS C963 50 Ca 1 EGTA 2.5 pvp to 1.25 pvp001	34	50 Ca 1.25 PVP
9	1.36216	20230915 U2OS C963 50 Ca 1 EGTA 2.5 pvp to 1.25 pvp001	34	50 Ca 1.25 PVP
10	1.33387	20230915 U2OS C963 50 Ca 1 EGTA 2.5 pvp to 1.25 pvp001	34	50 Ca 1.25 PVP
11	1.29475	20230915 U2OS C963 50 Ca 1 EGTA 2.5 pvp to 1.25 pvp001	34	50 Ca 1.25 PVP
12	1.28373	20230915 U2OS C963 50 Ca 1 EGTA 2.5 pvp to 1.25 pvp001	34	50 Ca 1.25 PVP
13	1.35315	20230915 U2OS C963 50 Ca 1 EGTA 2.5 pvp to 1.25 pvp001	34	50 Ca 1.25 PVP
14	1.37981	20230915 U2OS C963 50 Ca 1 EGTA 2.5 pvp to 1.25 pvp001	34	50 Ca 1.25 PVP
15	1.34367	20230915 U2OS C963 50 Ca 1 EGTA 2.5 pvp to 1.25 pvp001	34	50 Ca 1.25 PVP
16	1.34772	20230915 U2OS C963 50 Ca 1 EGTA 2.5 pvp to 1.25 pvp001	34	50 Ca 1.25 PVP
17	1.36461	20230915 U2OS C963 50 Ca 1 EGTA 2.5 pvp to 1.25 pvp001	34	50 Ca 1.25 PVP
18	1.36156	20230915 U2OS C963 50 Ca 1 EGTA 2.5 pvp to 1.25 pvp001	34	50 Ca 1.25 PVP
19	1.37128	20230915 U2OS C963 50 Ca 1 EGTA 2.5 pvp to 1.25 pvp001	34	50 Ca 1.25 PVP
20	1.36425	20230915 U2OS C963 50 Ca 1 EGTA 2.5 pvp to 1.25 pvp001	34	50 Ca 1.25 PVP
0	1	20230915 U2OS C963 50 Ca 1 EGTA 2.5 pvp to 1.25 pvp001	35	50 Ca 1.25 PVP
1	1.06387	20230915 U2OS C963 50 Ca 1 EGTA 2.5 pvp to 1.25 pvp001	35	50 Ca 1.25 PVP
2	1.06558	20230915 U2OS C963 50 Ca 1 EGTA 2.5 pvp to 1.25 pvp001	35	50 Ca 1.25 PVP
3	1.06391	20230915 U2OS C963 50 Ca 1 EGTA 2.5 pvp to 1.25 pvp001	35	50 Ca 1.25 PVP
4	1.05145	20230915 U2OS C963 50 Ca 1 EGTA 2.5 pvp to 1.25 pvp001	35	50 Ca 1.25 PVP
5	1.42489	20230915 U2OS C963 50 Ca 1 EGTA 2.5 pvp to 1.25 pvp001	35	50 Ca 1.25 PVP
6	1.39404	20230915 U2OS C963 50 Ca 1 EGTA 2.5 pvp to 1.25 pvp001	35	50 Ca 1.25 PVP
7	1.48502	20230915 U2OS C963 50 Ca 1 EGTA 2.5 pvp to 1.25 pvp001	35	50 Ca 1.25 PVP
8	1.5059	20230915 U2OS C963 50 Ca 1 EGTA 2.5 pvp to 1.25 pvp001	35	50 Ca 1.25 PVP
9	1.45004	20230915 U2OS C963 50 Ca 1 EGTA 2.5 pvp to 1.25 pvp001	35	50 Ca 1.25 PVP
10	1.39862	20230915 U2OS C963 50 Ca 1 EGTA 2.5 pvp to 1.25 pvp001	35	50 Ca 1.25 PVP
11	1.36227	20230915 U2OS C963 50 Ca 1 EGTA 2.5 pvp to 1.25 pvp001	35	50 Ca 1.25 PVP
12	1.33063	20230915 U2OS C963 50 Ca 1 EGTA 2.5 pvp to 1.25 pvp001	35	50 Ca 1.25 PVP
13	1.29762	20230915 U2OS C963 50 Ca 1 EGTA 2.5 pvp to 1.25 pvp001	35	50 Ca 1.25 PVP
14	1.28279	20230915 U2OS C963 50 Ca 1 EGTA 2.5 pvp to 1.25 pvp001	35	50 Ca 1.25 PVP
15	1.24979	20230915 U2OS C963 50 Ca 1 EGTA 2.5 pvp to 1.25 pvp001	35	50 Ca 1.25 PVP
16	1.241	20230915 U2OS C963 50 Ca 1 EGTA 2.5 pvp to 1.25 pvp001	35	50 Ca 1.25 PVP
17	1.2386	20230915 U2OS C963 50 Ca 1 EGTA 2.5 pvp to 1.25 pvp001	35	50 Ca 1.25 PVP
18	1.22224	20230915 U2OS C963 50 Ca 1 EGTA 2.5 pvp to 1.25 pvp001	35	50 Ca 1.25 PVP
19	1.22681	20230915 U2OS C963 50 Ca 1 EGTA 2.5 pvp to 1.25 pvp001	35	50 Ca 1.25 PVP
20	1.19229	20230915 U2OS C963 50 Ca 1 EGTA 2.5 pvp to 1.25 pvp001	35	50 Ca 1.25 PVP
0	1	20230915 U2OS C963 50 Ca 1 EGTA 2.5 pvp to 1.25 pvp003	36	50 Ca 1.25 PVP
1	1.00389	20230915 U2OS C963 50 Ca 1 EGTA 2.5 pvp to 1.25 pvp003	36	50 Ca 1.25 PVP
2	1.00871	20230915 U2OS C963 50 Ca 1 EGTA 2.5 pvp to 1.25 pvp003	36	50 Ca 1.25 PVP
3	1.0067	20230915 U2OS C963 50 Ca 1 EGTA 2.5 pvp to 1.25 pvp003	36	50 Ca 1.25 PVP
4	1.0163	20230915 U2OS C963 50 Ca 1 EGTA 2.5 pvp to 1.25 pvp003	36	50 Ca 1.25 PVP
5	1.43667	20230915 U2OS C963 50 Ca 1 EGTA 2.5 pvp to 1.25 pvp003	36	50 Ca 1.25 PVP
6	1.4726	20230915 U2OS C963 50 Ca 1 EGTA 2.5 pvp to 1.25 pvp003	36	50 Ca 1.25 PVP
7	1.45903	20230915 U2OS C963 50 Ca 1 EGTA 2.5 pvp to 1.25 pvp003	36	50 Ca 1.25 PVP
8	1.44661	20230915 U2OS C963 50 Ca 1 EGTA 2.5 pvp to 1.25 pvp003	36	50 Ca 1.25 PVP
9	1.46075	20230915 U2OS C963 50 Ca 1 EGTA 2.5 pvp to 1.25 pvp003	36	50 Ca 1.25 PVP
10	1.47497	20230915 U2OS C963 50 Ca 1 EGTA 2.5 pvp to 1.25 pvp003	36	50 Ca 1.25 PVP
11	1.45055	20230915 U2OS C963 50 Ca 1 EGTA 2.5 pvp to 1.25 pvp003	36	50 Ca 1.25 PVP
12	1.43709	20230915 U2OS C963 50 Ca 1 EGTA 2.5 pvp to 1.25 pvp003	36	50 Ca 1.25 PVP
13	1.4575	20230915 U2OS C963 50 Ca 1 EGTA 2.5 pvp to 1.25 pvp003	36	50 Ca 1.25 PVP
14	1.43041	20230915 U2OS C963 50 Ca 1 EGTA 2.5 pvp to 1.25 pvp003	36	50 Ca 1.25 PVP
15	1.43152	20230915 U2OS C963 50 Ca 1 EGTA 2.5 pvp to 1.25 pvp003	36	50 Ca 1.25 PVP
16	1.42536	20230915 U2OS C963 50 Ca 1 EGTA 2.5 pvp to 1.25 pvp003	36	50 Ca 1.25 PVP
17	1.4017	20230915 U2OS C963 50 Ca 1 EGTA 2.5 pvp to 1.25 pvp003	36	50 Ca 1.25 PVP
18	1.40189	20230915 U2OS C963 50 Ca 1 EGTA 2.5 pvp to 1.25 pvp003	36	50 Ca 1.25 PVP
19	1.39417	20230915 U2OS C963 50 Ca 1 EGTA 2.5 pvp to 1.25 pvp003	36	50 Ca 1.25 PVP
20	1.3743	20230915 U2OS C963 50 Ca 1 EGTA 2.5 pvp to 1.25 pvp003	36	50 Ca 1.25 PVP
0	1	20230915 U2OS C963 50 Ca 1 EGTA 2.5 pvp to 1.25 pvp003	37	50 Ca 1.25 PVP
1	1.00151	20230915 U2OS C963 50 Ca 1 EGTA 2.5 pvp to 1.25 pvp003	37	50 Ca 1.25 PVP
2	1.00281	20230915 U2OS C963 50 Ca 1 EGTA 2.5 pvp to 1.25 pvp003	37	50 Ca 1.25 PVP
3	1.00026	20230915 U2OS C963 50 Ca 1 EGTA 2.5 pvp to 1.25 pvp003	37	50 Ca 1.25 PVP
4	0.995119	20230915 U2OS C963 50 Ca 1 EGTA 2.5 pvp to 1.25 pvp003	37	50 Ca 1.25 PVP
5	1.47127	20230915 U2OS C963 50 Ca 1 EGTA 2.5 pvp to 1.25 pvp003	37	50 Ca 1.25 PVP
6	1.40748	20230915 U2OS C963 50 Ca 1 EGTA 2.5 pvp to 1.25 pvp003	37	50 Ca 1.25 PVP
7	1.47082	20230915 U2OS C963 50 Ca 1 EGTA 2.5 pvp to 1.25 pvp003	37	50 Ca 1.25 PVP
8	1.44952	20230915 U2OS C963 50 Ca 1 EGTA 2.5 pvp to 1.25 pvp003	37	50 Ca 1.25 PVP
9	1.465	20230915 U2OS C963 50 Ca 1 EGTA 2.5 pvp to 1.25 pvp003	37	50 Ca 1.25 PVP
10	1.47617	20230915 U2OS C963 50 Ca 1 EGTA 2.5 pvp to 1.25 pvp003	37	50 Ca 1.25 PVP
11	1.4663	20230915 U2OS C963 50 Ca 1 EGTA 2.5 pvp to 1.25 pvp003	37	50 Ca 1.25 PVP
12	1.46825	20230915 U2OS C963 50 Ca 1 EGTA 2.5 pvp to 1.25 pvp003	37	50 Ca 1.25 PVP
13	1.46178	20230915 U2OS C963 50 Ca 1 EGTA 2.5 pvp to 1.25 pvp003	37	50 Ca 1.25 PVP
14	1.46478	20230915 U2OS C963 50 Ca 1 EGTA 2.5 pvp to 1.25 pvp003	37	50 Ca 1.25 PVP
15	1.47332	20230915 U2OS C963 50 Ca 1 EGTA 2.5 pvp to 1.25 pvp003	37	50 Ca 1.25 PVP
16	1.45697	20230915 U2OS C963 50 Ca 1 EGTA 2.5 pvp to 1.25 pvp003	37	50 Ca 1.25 PVP
17	1.47492	20230915 U2OS C963 50 Ca 1 EGTA 2.5 pvp to 1.25 pvp003	37	50 Ca 1.25 PVP
18	1.4573	20230915 U2OS C963 50 Ca 1 EGTA 2.5 pvp to 1.25 pvp003	37	50 Ca 1.25 PVP
19	1.48613	20230915 U2OS C963 50 Ca 1 EGTA 2.5 pvp to 1.25 pvp003	37	50 Ca 1.25 PVP
20	1.51453	20230915 U2OS C963 50 Ca 1 EGTA 2.5 pvp to 1.25 pvp003	37	50 Ca 1.25 PVP
0	1	20230915 U2OS C963 50 Ca 1 EGTA 2.5 pvp to 1.25 pvp003	38	50 Ca 1.25 PVP
1	1.01747	20230915 U2OS C963 50 Ca 1 EGTA 2.5 pvp to 1.25 pvp003	38	50 Ca 1.25 PVP
2	1.01694	20230915 U2OS C963 50 Ca 1 EGTA 2.5 pvp to 1.25 pvp003	38	50 Ca 1.25 PVP
3	1.02686	20230915 U2OS C963 50 Ca 1 EGTA 2.5 pvp to 1.25 pvp003	38	50 Ca 1.25 PVP
4	1.0183	20230915 U2OS C963 50 Ca 1 EGTA 2.5 pvp to 1.25 pvp003	38	50 Ca 1.25 PVP
5	1.46681	20230915 U2OS C963 50 Ca 1 EGTA 2.5 pvp to 1.25 pvp003	38	50 Ca 1.25 PVP
6	1.5539	20230915 U2OS C963 50 Ca 1 EGTA 2.5 pvp to 1.25 pvp003	38	50 Ca 1.25 PVP
7	1.55469	20230915 U2OS C963 50 Ca 1 EGTA 2.5 pvp to 1.25 pvp003	38	50 Ca 1.25 PVP
8	1.54912	20230915 U2OS C963 50 Ca 1 EGTA 2.5 pvp to 1.25 pvp003	38	50 Ca 1.25 PVP
9	1.54096	20230915 U2OS C963 50 Ca 1 EGTA 2.5 pvp to 1.25 pvp003	38	50 Ca 1.25 PVP
10	1.57588	20230915 U2OS C963 50 Ca 1 EGTA 2.5 pvp to 1.25 pvp003	38	50 Ca 1.25 PVP
11	1.54725	20230915 U2OS C963 50 Ca 1 EGTA 2.5 pvp to 1.25 pvp003	38	50 Ca 1.25 PVP
12	1.53219	20230915 U2OS C963 50 Ca 1 EGTA 2.5 pvp to 1.25 pvp003	38	50 Ca 1.25 PVP
13	1.51141	20230915 U2OS C963 50 Ca 1 EGTA 2.5 pvp to 1.25 pvp003	38	50 Ca 1.25 PVP
14	1.48997	20230915 U2OS C963 50 Ca 1 EGTA 2.5 pvp to 1.25 pvp003	38	50 Ca 1.25 PVP
15	1.47433	20230915 U2OS C963 50 Ca 1 EGTA 2.5 pvp to 1.25 pvp003	38	50 Ca 1.25 PVP
16	1.47414	20230915 U2OS C963 50 Ca 1 EGTA 2.5 pvp to 1.25 pvp003	38	50 Ca 1.25 PVP
17	1.45294	20230915 U2OS C963 50 Ca 1 EGTA 2.5 pvp to 1.25 pvp003	38	50 Ca 1.25 PVP
18	1.42825	20230915 U2OS C963 50 Ca 1 EGTA 2.5 pvp to 1.25 pvp003	38	50 Ca 1.25 PVP
19	1.42795	20230915 U2OS C963 50 Ca 1 EGTA 2.5 pvp to 1.25 pvp003	38	50 Ca 1.25 PVP
20	1.43832	20230915 U2OS C963 50 Ca 1 EGTA 2.5 pvp to 1.25 pvp003	38	50 Ca 1.25 PVP
0	1	20230918 U2OS C963 50 Ca 1 EGTA 2.5 pvp to 1.25pvp002	39	50 Ca 1.25 PVP
1	1.00895	20230918 U2OS C963 50 Ca 1 EGTA 2.5 pvp to 1.25pvp002	39	50 Ca 1.25 PVP
2	0.998168	20230918 U2OS C963 50 Ca 1 EGTA 2.5 pvp to 1.25pvp002	39	50 Ca 1.25 PVP
3	1.00143	20230918 U2OS C963 50 Ca 1 EGTA 2.5 pvp to 1.25pvp002	39	50 Ca 1.25 PVP
4	0.997008	20230918 U2OS C963 50 Ca 1 EGTA 2.5 pvp to 1.25pvp002	39	50 Ca 1.25 PVP
5	1.22864	20230918 U2OS C963 50 Ca 1 EGTA 2.5 pvp to 1.25pvp002	39	50 Ca 1.25 PVP
6	1.39974	20230918 U2OS C963 50 Ca 1 EGTA 2.5 pvp to 1.25pvp002	39	50 Ca 1.25 PVP
7	1.36181	20230918 U2OS C963 50 Ca 1 EGTA 2.5 pvp to 1.25pvp002	39	50 Ca 1.25 PVP
8	1.33571	20230918 U2OS C963 50 Ca 1 EGTA 2.5 pvp to 1.25pvp002	39	50 Ca 1.25 PVP
9	1.29713	20230918 U2OS C963 50 Ca 1 EGTA 2.5 pvp to 1.25pvp002	39	50 Ca 1.25 PVP
10	1.30399	20230918 U2OS C963 50 Ca 1 EGTA 2.5 pvp to 1.25pvp002	39	50 Ca 1.25 PVP
11	1.22708	20230918 U2OS C963 50 Ca 1 EGTA 2.5 pvp to 1.25pvp002	39	50 Ca 1.25 PVP
12	1.27037	20230918 U2OS C963 50 Ca 1 EGTA 2.5 pvp to 1.25pvp002	39	50 Ca 1.25 PVP
13	1.25076	20230918 U2OS C963 50 Ca 1 EGTA 2.5 pvp to 1.25pvp002	39	50 Ca 1.25 PVP
14	1.27355	20230918 U2OS C963 50 Ca 1 EGTA 2.5 pvp to 1.25pvp002	39	50 Ca 1.25 PVP
15	1.24839	20230918 U2OS C963 50 Ca 1 EGTA 2.5 pvp to 1.25pvp002	39	50 Ca 1.25 PVP
16	1.25491	20230918 U2OS C963 50 Ca 1 EGTA 2.5 pvp to 1.25pvp002	39	50 Ca 1.25 PVP
17	1.27544	20230918 U2OS C963 50 Ca 1 EGTA 2.5 pvp to 1.25pvp002	39	50 Ca 1.25 PVP
18	1.27633	20230918 U2OS C963 50 Ca 1 EGTA 2.5 pvp to 1.25pvp002	39	50 Ca 1.25 PVP
19	1.28014	20230918 U2OS C963 50 Ca 1 EGTA 2.5 pvp to 1.25pvp002	39	50 Ca 1.25 PVP
20	1.26238	20230918 U2OS C963 50 Ca 1 EGTA 2.5 pvp to 1.25pvp002	39	50 Ca 1.25 PVP
0	1	20230918 U2OS C963 50 Ca 1 EGTA 2.5 pvp to 1.25pvp002	40	50 Ca 1.25 PVP
1	1.01242	20230918 U2OS C963 50 Ca 1 EGTA 2.5 pvp to 1.25pvp002	40	50 Ca 1.25 PVP
2	0.971762	20230918 U2OS C963 50 Ca 1 EGTA 2.5 pvp to 1.25pvp002	40	50 Ca 1.25 PVP
4	0.94014	20230918 U2OS C963 50 Ca 1 EGTA 2.5 pvp to 1.25pvp002	40	50 Ca 1.25 PVP
5	1.19891	20230918 U2OS C963 50 Ca 1 EGTA 2.5 pvp to 1.25pvp002	40	50 Ca 1.25 PVP
6	1.33276	20230918 U2OS C963 50 Ca 1 EGTA 2.5 pvp to 1.25pvp002	40	50 Ca 1.25 PVP
7	1.3615	20230918 U2OS C963 50 Ca 1 EGTA 2.5 pvp to 1.25pvp002	40	50 Ca 1.25 PVP
8	1.31486	20230918 U2OS C963 50 Ca 1 EGTA 2.5 pvp to 1.25pvp002	40	50 Ca 1.25 PVP
9	1.34851	20230918 U2OS C963 50 Ca 1 EGTA 2.5 pvp to 1.25pvp002	40	50 Ca 1.25 PVP
10	1.34549	20230918 U2OS C963 50 Ca 1 EGTA 2.5 pvp to 1.25pvp002	40	50 Ca 1.25 PVP
11	1.34035	20230918 U2OS C963 50 Ca 1 EGTA 2.5 pvp to 1.25pvp002	40	50 Ca 1.25 PVP
12	1.35851	20230918 U2OS C963 50 Ca 1 EGTA 2.5 pvp to 1.25pvp002	40	50 Ca 1.25 PVP
13	1.33224	20230918 U2OS C963 50 Ca 1 EGTA 2.5 pvp to 1.25pvp002	40	50 Ca 1.25 PVP
14	1.33199	20230918 U2OS C963 50 Ca 1 EGTA 2.5 pvp to 1.25pvp002	40	50 Ca 1.25 PVP
15	1.34056	20230918 U2OS C963 50 Ca 1 EGTA 2.5 pvp to 1.25pvp002	40	50 Ca 1.25 PVP
16	1.32917	20230918 U2OS C963 50 Ca 1 EGTA 2.5 pvp to 1.25pvp002	40	50 Ca 1.25 PVP
17	1.32592	20230918 U2OS C963 50 Ca 1 EGTA 2.5 pvp to 1.25pvp002	40	50 Ca 1.25 PVP
18	1.34206	20230918 U2OS C963 50 Ca 1 EGTA 2.5 pvp to 1.25pvp002	40	50 Ca 1.25 PVP
19	1.33359	20230918 U2OS C963 50 Ca 1 EGTA 2.5 pvp to 1.25pvp002	40	50 Ca 1.25 PVP
20	1.3362	20230918 U2OS C963 50 Ca 1 EGTA 2.5 pvp to 1.25pvp002	40	50 Ca 1.25 PVP
0	1	20230918 U2OS C963 50 Ca 1 EGTA 2.5 pvp to 1.25pvp002	41	50 Ca 1.25 PVP
1	1.00857	20230918 U2OS C963 50 Ca 1 EGTA 2.5 pvp to 1.25pvp002	41	50 Ca 1.25 PVP
2	1.0062	20230918 U2OS C963 50 Ca 1 EGTA 2.5 pvp to 1.25pvp002	41	50 Ca 1.25 PVP
3	0.981442	20230918 U2OS C963 50 Ca 1 EGTA 2.5 pvp to 1.25pvp002	41	50 Ca 1.25 PVP
4	0.988155	20230918 U2OS C963 50 Ca 1 EGTA 2.5 pvp to 1.25pvp002	41	50 Ca 1.25 PVP
5	1.00914	20230918 U2OS C963 50 Ca 1 EGTA 2.5 pvp to 1.25pvp002	41	50 Ca 1.25 PVP
6	1.02443	20230918 U2OS C963 50 Ca 1 EGTA 2.5 pvp to 1.25pvp002	41	50 Ca 1.25 PVP
7	1.02446	20230918 U2OS C963 50 Ca 1 EGTA 2.5 pvp to 1.25pvp002	41	50 Ca 1.25 PVP
8	1.02101	20230918 U2OS C963 50 Ca 1 EGTA 2.5 pvp to 1.25pvp002	41	50 Ca 1.25 PVP
9	1.00954	20230918 U2OS C963 50 Ca 1 EGTA 2.5 pvp to 1.25pvp002	41	50 Ca 1.25 PVP
10	1.02639	20230918 U2OS C963 50 Ca 1 EGTA 2.5 pvp to 1.25pvp002	41	50 Ca 1.25 PVP
11	1.03554	20230918 U2OS C963 50 Ca 1 EGTA 2.5 pvp to 1.25pvp002	41	50 Ca 1.25 PVP
12	1.02578	20230918 U2OS C963 50 Ca 1 EGTA 2.5 pvp to 1.25pvp002	41	50 Ca 1.25 PVP
13	1.04793	20230918 U2OS C963 50 Ca 1 EGTA 2.5 pvp to 1.25pvp002	41	50 Ca 1.25 PVP
14	1.04348	20230918 U2OS C963 50 Ca 1 EGTA 2.5 pvp to 1.25pvp002	41	50 Ca 1.25 PVP
15	1.06101	20230918 U2OS C963 50 Ca 1 EGTA 2.5 pvp to 1.25pvp002	41	50 Ca 1.25 PVP
16	1.06556	20230918 U2OS C963 50 Ca 1 EGTA 2.5 pvp to 1.25pvp002	41	50 Ca 1.25 PVP
17	1.08401	20230918 U2OS C963 50 Ca 1 EGTA 2.5 pvp to 1.25pvp002	41	50 Ca 1.25 PVP
18	1.09303	20230918 U2OS C963 50 Ca 1 EGTA 2.5 pvp to 1.25pvp002	41	50 Ca 1.25 PVP
19	1.10145	20230918 U2OS C963 50 Ca 1 EGTA 2.5 pvp to 1.25pvp002	41	50 Ca 1.25 PVP
20	1.11053	20230918 U2OS C963 50 Ca 1 EGTA 2.5 pvp to 1.25pvp002	41	50 Ca 1.25 PVP
0	1	20230918 U2OS C963 50 Ca 1 EGTA 2.5 pvp to 1.25pvp002	42	50 Ca 1.25 PVP
1	1.0052	20230918 U2OS C963 50 Ca 1 EGTA 2.5 pvp to 1.25pvp002	42	50 Ca 1.25 PVP
2	1.00156	20230918 U2OS C963 50 Ca 1 EGTA 2.5 pvp to 1.25pvp002	42	50 Ca 1.25 PVP
3	0.976409	20230918 U2OS C963 50 Ca 1 EGTA 2.5 pvp to 1.25pvp002	42	50 Ca 1.25 PVP
4	0.996382	20230918 U2OS C963 50 Ca 1 EGTA 2.5 pvp to 1.25pvp002	42	50 Ca 1.25 PVP
5	1.02639	20230918 U2OS C963 50 Ca 1 EGTA 2.5 pvp to 1.25pvp002	42	50 Ca 1.25 PVP
6	1.01182	20230918 U2OS C963 50 Ca 1 EGTA 2.5 pvp to 1.25pvp002	42	50 Ca 1.25 PVP
7	1.00763	20230918 U2OS C963 50 Ca 1 EGTA 2.5 pvp to 1.25pvp002	42	50 Ca 1.25 PVP
8	1.01361	20230918 U2OS C963 50 Ca 1 EGTA 2.5 pvp to 1.25pvp002	42	50 Ca 1.25 PVP
9	1.02574	20230918 U2OS C963 50 Ca 1 EGTA 2.5 pvp to 1.25pvp002	42	50 Ca 1.25 PVP
10	1.02296	20230918 U2OS C963 50 Ca 1 EGTA 2.5 pvp to 1.25pvp002	42	50 Ca 1.25 PVP
11	1.01818	20230918 U2OS C963 50 Ca 1 EGTA 2.5 pvp to 1.25pvp002	42	50 Ca 1.25 PVP
12	1.02473	20230918 U2OS C963 50 Ca 1 EGTA 2.5 pvp to 1.25pvp002	42	50 Ca 1.25 PVP
13	1.02788	20230918 U2OS C963 50 Ca 1 EGTA 2.5 pvp to 1.25pvp002	42	50 Ca 1.25 PVP
14	1.02913	20230918 U2OS C963 50 Ca 1 EGTA 2.5 pvp to 1.25pvp002	42	50 Ca 1.25 PVP
15	1.02202	20230918 U2OS C963 50 Ca 1 EGTA 2.5 pvp to 1.25pvp002	42	50 Ca 1.25 PVP
16	1.03149	20230918 U2OS C963 50 Ca 1 EGTA 2.5 pvp to 1.25pvp002	42	50 Ca 1.25 PVP
17	1.03941	20230918 U2OS C963 50 Ca 1 EGTA 2.5 pvp to 1.25pvp002	42	50 Ca 1.25 PVP
18	1.0157	20230918 U2OS C963 50 Ca 1 EGTA 2.5 pvp to 1.25pvp002	42	50 Ca 1.25 PVP
19	1.02413	20230918 U2OS C963 50 Ca 1 EGTA 2.5 pvp to 1.25pvp002	42	50 Ca 1.25 PVP
20	1.03787	20230918 U2OS C963 50 Ca 1 EGTA 2.5 pvp to 1.25pvp002	42	50 Ca 1.25 PVP
0	1	20230918 U2OS C963 50 Ca 1 EGTA 2.5 pvp to 1.25pvp004	43	50 Ca 1.25 PVP
1	0.917325	20230918 U2OS C963 50 Ca 1 EGTA 2.5 pvp to 1.25pvp004	43	50 Ca 1.25 PVP
2	1.01771	20230918 U2OS C963 50 Ca 1 EGTA 2.5 pvp to 1.25pvp004	43	50 Ca 1.25 PVP
3	0.992373	20230918 U2OS C963 50 Ca 1 EGTA 2.5 pvp to 1.25pvp004	43	50 Ca 1.25 PVP
4	1.00552	20230918 U2OS C963 50 Ca 1 EGTA 2.5 pvp to 1.25pvp004	43	50 Ca 1.25 PVP
5	1.3716	20230918 U2OS C963 50 Ca 1 EGTA 2.5 pvp to 1.25pvp004	43	50 Ca 1.25 PVP
6	1.2944	20230918 U2OS C963 50 Ca 1 EGTA 2.5 pvp to 1.25pvp004	43	50 Ca 1.25 PVP
7	1.2942	20230918 U2OS C963 50 Ca 1 EGTA 2.5 pvp to 1.25pvp004	43	50 Ca 1.25 PVP
8	1.28577	20230918 U2OS C963 50 Ca 1 EGTA 2.5 pvp to 1.25pvp004	43	50 Ca 1.25 PVP
9	1.24999	20230918 U2OS C963 50 Ca 1 EGTA 2.5 pvp to 1.25pvp004	43	50 Ca 1.25 PVP
10	1.25567	20230918 U2OS C963 50 Ca 1 EGTA 2.5 pvp to 1.25pvp004	43	50 Ca 1.25 PVP
11	1.28597	20230918 U2OS C963 50 Ca 1 EGTA 2.5 pvp to 1.25pvp004	43	50 Ca 1.25 PVP
12	1.26594	20230918 U2OS C963 50 Ca 1 EGTA 2.5 pvp to 1.25pvp004	43	50 Ca 1.25 PVP
13	1.36438	20230918 U2OS C963 50 Ca 1 EGTA 2.5 pvp to 1.25pvp004	43	50 Ca 1.25 PVP
14	1.3777	20230918 U2OS C963 50 Ca 1 EGTA 2.5 pvp to 1.25pvp004	43	50 Ca 1.25 PVP
15	1.33724	20230918 U2OS C963 50 Ca 1 EGTA 2.5 pvp to 1.25pvp004	43	50 Ca 1.25 PVP
16	1.35542	20230918 U2OS C963 50 Ca 1 EGTA 2.5 pvp to 1.25pvp004	43	50 Ca 1.25 PVP
17	1.36995	20230918 U2OS C963 50 Ca 1 EGTA 2.5 pvp to 1.25pvp004	43	50 Ca 1.25 PVP
18	1.36611	20230918 U2OS C963 50 Ca 1 EGTA 2.5 pvp to 1.25pvp004	43	50 Ca 1.25 PVP
19	1.40279	20230918 U2OS C963 50 Ca 1 EGTA 2.5 pvp to 1.25pvp004	43	50 Ca 1.25 PVP
20	1.34548	20230918 U2OS C963 50 Ca 1 EGTA 2.5 pvp to 1.25pvp004	43	50 Ca 1.25 PVP
0	1	20230918 U2OS C963 50 Ca 1 EGTA 2.5 pvp to 1.25pvp004	44	50 Ca 1.25 PVP
1	1.01472	20230918 U2OS C963 50 Ca 1 EGTA 2.5 pvp to 1.25pvp004	44	50 Ca 1.25 PVP
2	0.996117	20230918 U2OS C963 50 Ca 1 EGTA 2.5 pvp to 1.25pvp004	44	50 Ca 1.25 PVP
3	0.993524	20230918 U2OS C963 50 Ca 1 EGTA 2.5 pvp to 1.25pvp004	44	50 Ca 1.25 PVP
4	0.994087	20230918 U2OS C963 50 Ca 1 EGTA 2.5 pvp to 1.25pvp004	44	50 Ca 1.25 PVP
5	1.472	20230918 U2OS C963 50 Ca 1 EGTA 2.5 pvp to 1.25pvp004	44	50 Ca 1.25 PVP
6	1.48377	20230918 U2OS C963 50 Ca 1 EGTA 2.5 pvp to 1.25pvp004	44	50 Ca 1.25 PVP
7	1.53664	20230918 U2OS C963 50 Ca 1 EGTA 2.5 pvp to 1.25pvp004	44	50 Ca 1.25 PVP
8	1.5235	20230918 U2OS C963 50 Ca 1 EGTA 2.5 pvp to 1.25pvp004	44	50 Ca 1.25 PVP
9	1.53948	20230918 U2OS C963 50 Ca 1 EGTA 2.5 pvp to 1.25pvp004	44	50 Ca 1.25 PVP
10	1.52777	20230918 U2OS C963 50 Ca 1 EGTA 2.5 pvp to 1.25pvp004	44	50 Ca 1.25 PVP
11	1.51458	20230918 U2OS C963 50 Ca 1 EGTA 2.5 pvp to 1.25pvp004	44	50 Ca 1.25 PVP
12	1.52941	20230918 U2OS C963 50 Ca 1 EGTA 2.5 pvp to 1.25pvp004	44	50 Ca 1.25 PVP
13	1.53507	20230918 U2OS C963 50 Ca 1 EGTA 2.5 pvp to 1.25pvp004	44	50 Ca 1.25 PVP
14	1.5259	20230918 U2OS C963 50 Ca 1 EGTA 2.5 pvp to 1.25pvp004	44	50 Ca 1.25 PVP
15	1.53161	20230918 U2OS C963 50 Ca 1 EGTA 2.5 pvp to 1.25pvp004	44	50 Ca 1.25 PVP
16	1.54032	20230918 U2OS C963 50 Ca 1 EGTA 2.5 pvp to 1.25pvp004	44	50 Ca 1.25 PVP
17	1.52947	20230918 U2OS C963 50 Ca 1 EGTA 2.5 pvp to 1.25pvp004	44	50 Ca 1.25 PVP
18	1.53435	20230918 U2OS C963 50 Ca 1 EGTA 2.5 pvp to 1.25pvp004	44	50 Ca 1.25 PVP
19	1.53234	20230918 U2OS C963 50 Ca 1 EGTA 2.5 pvp to 1.25pvp004	44	50 Ca 1.25 PVP
20	1.5081	20230918 U2OS C963 50 Ca 1 EGTA 2.5 pvp to 1.25pvp004	44	50 Ca 1.25 PVP
0	1	20230918 U2OS C963 50 Ca 1 EGTA 2.5 pvp to 1.25pvp	45	50 Ca 1.25 PVP
[truncated: 41 more rows]

## Sheet: Figure 2g 0 PVP
Time (min)	ALPIN rim:center [S/S0]	Filename	number	Treatment	OLS Fitting on the linear portion of the curve ( T=4 min and T=5 min).
0	1	11-14-2023 U2OS C963 0 Ca 2.5 PVP to 0 PVP 12.5 DIGI 002	1	0 Ca 0 PVP
1	1.01108	11-14-2023 U2OS C963 0 Ca 2.5 PVP to 0 PVP 12.5 DIGI 002	1	0 Ca 0 PVP	Since Time has only two levels, linearity and multicollinearity assumptions were not applicable.
2	1.00751	11-14-2023 U2OS C963 0 Ca 2.5 PVP to 0 PVP 12.5 DIGI 002	1	0 Ca 0 PVP
3	1.00089	11-14-2023 U2OS C963 0 Ca 2.5 PVP to 0 PVP 12.5 DIGI 002	1	0 Ca 0 PVP	Independence was ensured by using distinct biological replicates for each time point. Autocorrelation was assessed with the Durbin–Watson statistic
4	0.996135	11-14-2023 U2OS C963 0 Ca 2.5 PVP to 0 PVP 12.5 DIGI 002	1	0 Ca 0 PVP
5	1.36398	11-14-2023 U2OS C963 0 Ca 2.5 PVP to 0 PVP 12.5 DIGI 002	1	0 Ca 0 PVP	Residual variance equality (homoscedasticity) was assessed by the Breusch–Pagan test
6	1.44364	11-14-2023 U2OS C963 0 Ca 2.5 PVP to 0 PVP 12.5 DIGI 002	1	0 Ca 0 PVP
7	1.4584	11-14-2023 U2OS C963 0 Ca 2.5 PVP to 0 PVP 12.5 DIGI 002	1	0 Ca 0 PVP	Normality was evaluated by Q–Q plots and the Shapiro–Wilk test.
8	1.49066	11-14-2023 U2OS C963 0 Ca 2.5 PVP to 0 PVP 12.5 DIGI 002	1	0 Ca 0 PVP
9	1.49875	11-14-2023 U2OS C963 0 Ca 2.5 PVP to 0 PVP 12.5 DIGI 002	1	0 Ca 0 PVP	If either the Shapiro–Wilk or Breusch–Pagan test indicated a significant violation of its respective assumption (p < 0.05), the model was re-estimated using heteroscedasticity-consistent (HC3) robust standard errors; otherwise, classical OLS standard errors were applied.
10	1.49907	11-14-2023 U2OS C963 0 Ca 2.5 PVP to 0 PVP 12.5 DIGI 002	1	0 Ca 0 PVP
11	1.5058	11-14-2023 U2OS C963 0 Ca 2.5 PVP to 0 PVP 12.5 DIGI 002	1	0 Ca 0 PVP
12	1.51189	11-14-2023 U2OS C963 0 Ca 2.5 PVP to 0 PVP 12.5 DIGI 002	1	0 Ca 0 PVP
13	1.52123	11-14-2023 U2OS C963 0 Ca 2.5 PVP to 0 PVP 12.5 DIGI 002	1	0 Ca 0 PVP
14	1.53549	11-14-2023 U2OS C963 0 Ca 2.5 PVP to 0 PVP 12.5 DIGI 002	1	0 Ca 0 PVP
15	1.55745	11-14-2023 U2OS C963 0 Ca 2.5 PVP to 0 PVP 12.5 DIGI 002	1	0 Ca 0 PVP	0 Ca 2.5 to 0 PVP Rate
16	1.65697	11-14-2023 U2OS C963 0 Ca 2.5 PVP to 0 PVP 12.5 DIGI 002	1	0 Ca 0 PVP	cov_type	note	linearity_checked	multicollinearity_checked	DurbinWatson	BreuschPagan_p	ShapiroW_p	shapiro_reject_alpha	r2	r2_adj
17	1.7069	11-14-2023 U2OS C963 0 Ca 2.5 PVP to 0 PVP 12.5 DIGI 002	1	0 Ca 0 PVP	HC3	Shapiro–Wilk p=6.41e-10 < 0.05; non-normal residuals detected. Switched to HC3 robust SEs. Linearity and multicollinearity checks skipped (single predictor with 2 unique values).	FALSE	FALSE	2.00451	0.0586069	6.41e-10	TRUE	0.692036	0.687984
18	1.73004	11-14-2023 U2OS C963 0 Ca 2.5 PVP to 0 PVP 12.5 DIGI 002	1	0 Ca 0 PVP
19	1.7549	11-14-2023 U2OS C963 0 Ca 2.5 PVP to 0 PVP 12.5 DIGI 002	1	0 Ca 0 PVP
20	1.70775	11-14-2023 U2OS C963 0 Ca 2.5 PVP to 0 PVP 12.5 DIGI 002	1	0 Ca 0 PVP	term	coef	std_err	t	p_value	ci_lower	ci_upper	cov_type
0	1	11-14-2023 U2OS C963 0 Ca 2.5 PVP to 0 PVP 12.5 DIGI 002	2	0 Ca 0 PVP	Intercept	-0.884482	0.148087	-5.97271	7.01e-08	-1.17942	-0.589541	HC3
1	1.0049	11-14-2023 U2OS C963 0 Ca 2.5 PVP to 0 PVP 12.5 DIGI 002	2	0 Ca 0 PVP	Time	0.471481	0.0365497	12.8997	7.9e-21	0.398686	0.544276	HC3
2	1.01282	11-14-2023 U2OS C963 0 Ca 2.5 PVP to 0 PVP 12.5 DIGI 002	2	0 Ca 0 PVP
3	0.985363	11-14-2023 U2OS C963 0 Ca 2.5 PVP to 0 PVP 12.5 DIGI 002	2	0 Ca 0 PVP
4	0.996667	11-14-2023 U2OS C963 0 Ca 2.5 PVP to 0 PVP 12.5 DIGI 002	2	0 Ca 0 PVP	QQ Plot
5	1.35128	11-14-2023 U2OS C963 0 Ca 2.5 PVP to 0 PVP 12.5 DIGI 002	2	0 Ca 0 PVP
6	1.62945	11-14-2023 U2OS C963 0 Ca 2.5 PVP to 0 PVP 12.5 DIGI 002	2	0 Ca 0 PVP
7	1.52311	11-14-2023 U2OS C963 0 Ca 2.5 PVP to 0 PVP 12.5 DIGI 002	2	0 Ca 0 PVP
8	1.37845	11-14-2023 U2OS C963 0 Ca 2.5 PVP to 0 PVP 12.5 DIGI 002	2	0 Ca 0 PVP
9	1.31324	11-14-2023 U2OS C963 0 Ca 2.5 PVP to 0 PVP 12.5 DIGI 002	2	0 Ca 0 PVP
10	1.33343	11-14-2023 U2OS C963 0 Ca 2.5 PVP to 0 PVP 12.5 DIGI 002	2	0 Ca 0 PVP
11	1.35667	11-14-2023 U2OS C963 0 Ca 2.5 PVP to 0 PVP 12.5 DIGI 002	2	0 Ca 0 PVP
12	1.47043	11-14-2023 U2OS C963 0 Ca 2.5 PVP to 0 PVP 12.5 DIGI 002	2	0 Ca 0 PVP
13	1.56798	11-14-2023 U2OS C963 0 Ca 2.5 PVP to 0 PVP 12.5 DIGI 002	2	0 Ca 0 PVP
14	1.53356	11-14-2023 U2OS C963 0 Ca 2.5 PVP to 0 PVP 12.5 DIGI 002	2	0 Ca 0 PVP
15	1.62663	11-14-2023 U2OS C963 0 Ca 2.5 PVP to 0 PVP 12.5 DIGI 002	2	0 Ca 0 PVP
16	1.60274	11-14-2023 U2OS C963 0 Ca 2.5 PVP to 0 PVP 12.5 DIGI 002	2	0 Ca 0 PVP
17	1.66166	11-14-2023 U2OS C963 0 Ca 2.5 PVP to 0 PVP 12.5 DIGI 002	2	0 Ca 0 PVP
18	1.68957	11-14-2023 U2OS C963 0 Ca 2.5 PVP to 0 PVP 12.5 DIGI 002	2	0 Ca 0 PVP
19	1.70793	11-14-2023 U2OS C963 0 Ca 2.5 PVP to 0 PVP 12.5 DIGI 002	2	0 Ca 0 PVP
20	1.68417	11-14-2023 U2OS C963 0 Ca 2.5 PVP to 0 PVP 12.5 DIGI 002	2	0 Ca 0 PVP
0	1	11-14-2023 U2OS C963 0 Ca 2.5 PVP to 0 PVP 12.5 DIGI 004	3	0 Ca 0 PVP
1	0.957703	11-14-2023 U2OS C963 0 Ca 2.5 PVP to 0 PVP 12.5 DIGI 004	3	0 Ca 0 PVP
2	1.00005	11-14-2023 U2OS C963 0 Ca 2.5 PVP to 0 PVP 12.5 DIGI 004	3	0 Ca 0 PVP	50 Ca 2.5 to 0 PVP Rate
3	0.981449	11-14-2023 U2OS C963 0 Ca 2.5 PVP to 0 PVP 12.5 DIGI 004	3	0 Ca 0 PVP	cov_type	note	linearity_checked	multicollinearity_checked	DurbinWatson	BreuschPagan_p	ShapiroW_p	shapiro_reject_alpha	r2	r2_adj
4	0.961714	11-14-2023 U2OS C963 0 Ca 2.5 PVP to 0 PVP 12.5 DIGI 004	3	0 Ca 0 PVP	HC3	Breusch–Pagan p=1.7e-05 < 0.05; heteroscedasticity detected. Shapiro–Wilk p=1e-05 < 0.05; non-normal residuals detected. Switched to HC3 robust SEs. Linearity and multicollinearity checks skipped (single predictor with 2 unique values).	FALSE	FALSE	2.01312	1.7e-05	1e-05	TRUE	0.721172	0.717687
5	1.6367	11-14-2023 U2OS C963 0 Ca 2.5 PVP to 0 PVP 12.5 DIGI 004	3	0 Ca 0 PVP
6	1.78749	11-14-2023 U2OS C963 0 Ca 2.5 PVP to 0 PVP 12.5 DIGI 004	3	0 Ca 0 PVP	term	coef	std_err	t	p_value	ci_lower	ci_upper	cov_type
7	1.87884	11-14-2023 U2OS C963 0 Ca 2.5 PVP to 0 PVP 12.5 DIGI 004	3	0 Ca 0 PVP	Intercept	-1.07613	0.147608	-7.29044	1.95e-10	-1.36988	-0.782379	HC3
8	1.91166	11-14-2023 U2OS C963 0 Ca 2.5 PVP to 0 PVP 12.5 DIGI 004	3	0 Ca 0 PVP	Time	0.521353	0.0366942	14.208	1.38e-23	0.448329	0.594377	HC3
9	1.92573	11-14-2023 U2OS C963 0 Ca 2.5 PVP to 0 PVP 12.5 DIGI 004	3	0 Ca 0 PVP
10	1.95212	11-14-2023 U2OS C963 0 Ca 2.5 PVP to 0 PVP 12.5 DIGI 004	3	0 Ca 0 PVP
11	1.92758	11-14-2023 U2OS C963 0 Ca 2.5 PVP to 0 PVP 12.5 DIGI 004	3	0 Ca 0 PVP
12	1.94814	11-14-2023 U2OS C963 0 Ca 2.5 PVP to 0 PVP 12.5 DIGI 004	3	0 Ca 0 PVP
13	1.96505	11-14-2023 U2OS C963 0 Ca 2.5 PVP to 0 PVP 12.5 DIGI 004	3	0 Ca 0 PVP	QQ Plot
14	1.93915	11-14-2023 U2OS C963 0 Ca 2.5 PVP to 0 PVP 12.5 DIGI 004	3	0 Ca 0 PVP
15	1.92375	11-14-2023 U2OS C963 0 Ca 2.5 PVP to 0 PVP 12.5 DIGI 004	3	0 Ca 0 PVP
16	1.94018	11-14-2023 U2OS C963 0 Ca 2.5 PVP to 0 PVP 12.5 DIGI 004	3	0 Ca 0 PVP
17	1.91362	11-14-2023 U2OS C963 0 Ca 2.5 PVP to 0 PVP 12.5 DIGI 004	3	0 Ca 0 PVP
18	1.88092	11-14-2023 U2OS C963 0 Ca 2.5 PVP to 0 PVP 12.5 DIGI 004	3	0 Ca 0 PVP
19	1.90199	11-14-2023 U2OS C963 0 Ca 2.5 PVP to 0 PVP 12.5 DIGI 004	3	0 Ca 0 PVP
20	1.90053	11-14-2023 U2OS C963 0 Ca 2.5 PVP to 0 PVP 12.5 DIGI 004	3	0 Ca 0 PVP
0	1	11-14-2023 U2OS C963 0 Ca 2.5 PVP to 0 PVP 12.5 DIGI 004	4	0 Ca 0 PVP
1	1.01369	11-14-2023 U2OS C963 0 Ca 2.5 PVP to 0 PVP 12.5 DIGI 004	4	0 Ca 0 PVP
2	0.994323	11-14-2023 U2OS C963 0 Ca 2.5 PVP to 0 PVP 12.5 DIGI 004	4	0 Ca 0 PVP
3	1.00038	11-14-2023 U2OS C963 0 Ca 2.5 PVP to 0 PVP 12.5 DIGI 004	4	0 Ca 0 PVP
4	0.968103	11-14-2023 U2OS C963 0 Ca 2.5 PVP to 0 PVP 12.5 DIGI 004	4	0 Ca 0 PVP
5	1.31392	11-14-2023 U2OS C963 0 Ca 2.5 PVP to 0 PVP 12.5 DIGI 004	4	0 Ca 0 PVP
6	1.36275	11-14-2023 U2OS C963 0 Ca 2.5 PVP to 0 PVP 12.5 DIGI 004	4	0 Ca 0 PVP
7	1.38324	11-14-2023 U2OS C963 0 Ca 2.5 PVP to 0 PVP 12.5 DIGI 004	4	0 Ca 0 PVP
8	1.3948	11-14-2023 U2OS C963 0 Ca 2.5 PVP to 0 PVP 12.5 DIGI 004	4	0 Ca 0 PVP
9	1.39572	11-14-2023 U2OS C963 0 Ca 2.5 PVP to 0 PVP 12.5 DIGI 004	4	0 Ca 0 PVP
10	1.3951	11-14-2023 U2OS C963 0 Ca 2.5 PVP to 0 PVP 12.5 DIGI 004	4	0 Ca 0 PVP
11	1.41016	11-14-2023 U2OS C963 0 Ca 2.5 PVP to 0 PVP 12.5 DIGI 004	4	0 Ca 0 PVP
12	1.40149	11-14-2023 U2OS C963 0 Ca 2.5 PVP to 0 PVP 12.5 DIGI 004	4	0 Ca 0 PVP
13	1.41561	11-14-2023 U2OS C963 0 Ca 2.5 PVP to 0 PVP 12.5 DIGI 004	4	0 Ca 0 PVP
14	1.43305	11-14-2023 U2OS C963 0 Ca 2.5 PVP to 0 PVP 12.5 DIGI 004	4	0 Ca 0 PVP
15	1.40001	11-14-2023 U2OS C963 0 Ca 2.5 PVP to 0 PVP 12.5 DIGI 004	4	0 Ca 0 PVP
16	1.4011	11-14-2023 U2OS C963 0 Ca 2.5 PVP to 0 PVP 12.5 DIGI 004	4	0 Ca 0 PVP
17	1.41299	11-14-2023 U2OS C963 0 Ca 2.5 PVP to 0 PVP 12.5 DIGI 004	4	0 Ca 0 PVP
18	1.43158	11-14-2023 U2OS C963 0 Ca 2.5 PVP to 0 PVP 12.5 DIGI 004	4	0 Ca 0 PVP
19	1.42226	11-14-2023 U2OS C963 0 Ca 2.5 PVP to 0 PVP 12.5 DIGI 004	4	0 Ca 0 PVP
20	1.44629	11-14-2023 U2OS C963 0 Ca 2.5 PVP to 0 PVP 12.5 DIGI 004	4	0 Ca 0 PVP	Note: Slopes and corresponding 95% confidence intervals from OLS fitting are indicated in yellow.
0	1	11-14-2023 U2OS C963 0 Ca 2.5 PVP to 0 PVP 12.5 DIGI 004	5	0 Ca 0 PVP
1	0.991071	11-14-2023 U2OS C963 0 Ca 2.5 PVP to 0 PVP 12.5 DIGI 004	5	0 Ca 0 PVP
2	1.00811	11-14-2023 U2OS C963 0 Ca 2.5 PVP to 0 PVP 12.5 DIGI 004	5	0 Ca 0 PVP
3	1.02739	11-14-2023 U2OS C963 0 Ca 2.5 PVP to 0 PVP 12.5 DIGI 004	5	0 Ca 0 PVP
4	1.01429	11-14-2023 U2OS C963 0 Ca 2.5 PVP to 0 PVP 12.5 DIGI 004	5	0 Ca 0 PVP
5	1.46334	11-14-2023 U2OS C963 0 Ca 2.5 PVP to 0 PVP 12.5 DIGI 004	5	0 Ca 0 PVP
6	1.63498	11-14-2023 U2OS C963 0 Ca 2.5 PVP to 0 PVP 12.5 DIGI 004	5	0 Ca 0 PVP
7	1.71046	11-14-2023 U2OS C963 0 Ca 2.5 PVP to 0 PVP 12.5 DIGI 004	5	0 Ca 0 PVP
8	1.74255	11-14-2023 U2OS C963 0 Ca 2.5 PVP to 0 PVP 12.5 DIGI 004	5	0 Ca 0 PVP	Staistical Significance
9	1.64973	11-14-2023 U2OS C963 0 Ca 2.5 PVP to 0 PVP 12.5 DIGI 004	5	0 Ca 0 PVP
10	1.5759	11-14-2023 U2OS C963 0 Ca 2.5 PVP to 0 PVP 12.5 DIGI 004	5	0 Ca 0 PVP		0 Ca	50 Ca
11	1.59917	11-14-2023 U2OS C963 0 Ca 2.5 PVP to 0 PVP 12.5 DIGI 004	5	0 Ca 0 PVP	Shapiro-Wilk test (test normality)	P = 0.12789929361096852, failed to reject, normal	P = 0.9661850108069293, failed to reject, normal
12	1.58039	11-14-2023 U2OS C963 0 Ca 2.5 PVP to 0 PVP 12.5 DIGI 004	5	0 Ca 0 PVP
13	1.63283	11-14-2023 U2OS C963 0 Ca 2.5 PVP to 0 PVP 12.5 DIGI 004	5	0 Ca 0 PVP
14	1.62592	11-14-2023 U2OS C963 0 Ca 2.5 PVP to 0 PVP 12.5 DIGI 004	5	0 Ca 0 PVP	Levene test (test equal variance)	P =0.01804083, reject, unequal variance
15	1.62817	11-14-2023 U2OS C963 0 Ca 2.5 PVP to 0 PVP 12.5 DIGI 004	5	0 Ca 0 PVP
16	1.62687	11-14-2023 U2OS C963 0 Ca 2.5 PVP to 0 PVP 12.5 DIGI 004	5	0 Ca 0 PVP
17	1.60528	11-14-2023 U2OS C963 0 Ca 2.5 PVP to 0 PVP 12.5 DIGI 004	5	0 Ca 0 PVP
18	1.64955	11-14-2023 U2OS C963 0 Ca 2.5 PVP to 0 PVP 12.5 DIGI 004	5	0 Ca 0 PVP	Welch's t-test (normal but unequal variance)	pvalue= 1.46242728e-05
19	1.62906	11-14-2023 U2OS C963 0 Ca 2.5 PVP to 0 PVP 12.5 DIGI 004	5	0 Ca 0 PVP
20	1.64608	11-14-2023 U2OS C963 0 Ca 2.5 PVP to 0 PVP 12.5 DIGI 004	5	0 Ca 0 PVP
0	1	11-14-2023 U2OS C963 0 Ca 2.5 PVP to 0 PVP 12.5 DIGI 006	6	0 Ca 0 PVP	Note: The Statistical test compare the end points (T=20 mins)
1	0.975187	11-14-2023 U2OS C963 0 Ca 2.5 PVP to 0 PVP 12.5 DIGI 006	6	0 Ca 0 PVP
2	0.984775	11-14-2023 U2OS C963 0 Ca 2.5 PVP to 0 PVP 12.5 DIGI 006	6	0 Ca 0 PVP
3	0.99336	11-14-2023 U2OS C963 0 Ca 2.5 PVP to 0 PVP 12.5 DIGI 006	6	0 Ca 0 PVP
4	0.993474	11-14-2023 U2OS C963 0 Ca 2.5 PVP to 0 PVP 12.5 DIGI 006	6	0 Ca 0 PVP
5	1.44838	11-14-2023 U2OS C963 0 Ca 2.5 PVP to 0 PVP 12.5 DIGI 006	6	0 Ca 0 PVP
6	1.63734	11-14-2023 U2OS C963 0 Ca 2.5 PVP to 0 PVP 12.5 DIGI 006	6	0 Ca 0 PVP
7	1.64205	11-14-2023 U2OS C963 0 Ca 2.5 PVP to 0 PVP 12.5 DIGI 006	6	0 Ca 0 PVP
8	1.74422	11-14-2023 U2OS C963 0 Ca 2.5 PVP to 0 PVP 12.5 DIGI 006	6	0 Ca 0 PVP
9	1.74285	11-14-2023 U2OS C963 0 Ca 2.5 PVP to 0 PVP 12.5 DIGI 006	6	0 Ca 0 PVP
10	1.69163	11-14-2023 U2OS C963 0 Ca 2.5 PVP to 0 PVP 12.5 DIGI 006	6	0 Ca 0 PVP
11	1.69063	11-14-2023 U2OS C963 0 Ca 2.5 PVP to 0 PVP 12.5 DIGI 006	6	0 Ca 0 PVP
12	1.64219	11-14-2023 U2OS C963 0 Ca 2.5 PVP to 0 PVP 12.5 DIGI 006	6	0 Ca 0 PVP
13	1.69387	11-14-2023 U2OS C963 0 Ca 2.5 PVP to 0 PVP 12.5 DIGI 006	6	0 Ca 0 PVP
14	1.72948	11-14-2023 U2OS C963 0 Ca 2.5 PVP to 0 PVP 12.5 DIGI 006	6	0 Ca 0 PVP
15	1.67474	11-14-2023 U2OS C963 0 Ca 2.5 PVP to 0 PVP 12.5 DIGI 006	6	0 Ca 0 PVP
16	1.57752	11-14-2023 U2OS C963 0 Ca 2.5 PVP to 0 PVP 12.5 DIGI 006	6	0 Ca 0 PVP
17	1.55136	11-14-2023 U2OS C963 0 Ca 2.5 PVP to 0 PVP 12.5 DIGI 006	6	0 Ca 0 PVP
18	1.57542	11-14-2023 U2OS C963 0 Ca 2.5 PVP to 0 PVP 12.5 DIGI 006	6	0 Ca 0 PVP
19	1.56678	11-14-2023 U2OS C963 0 Ca 2.5 PVP to 0 PVP 12.5 DIGI 006	6	0 Ca 0 PVP
20	1.58967	11-14-2023 U2OS C963 0 Ca 2.5 PVP to 0 PVP 12.5 DIGI 006	6	0 Ca 0 PVP
0	1	11-14-2023 U2OS C963 0 Ca 2.5 PVP to 0 PVP 12.5 DIGI 006	7	0 Ca 0 PVP
1	0.975795	11-14-2023 U2OS C963 0 Ca 2.5 PVP to 0 PVP 12.5 DIGI 006	7	0 Ca 0 PVP
2	0.960286	11-14-2023 U2OS C963 0 Ca 2.5 PVP to 0 PVP 12.5 DIGI 006	7	0 Ca 0 PVP
3	0.976132	11-14-2023 U2OS C963 0 Ca 2.5 PVP to 0 PVP 12.5 DIGI 006	7	0 Ca 0 PVP
4	0.978021	11-14-2023 U2OS C963 0 Ca 2.5 PVP to 0 PVP 12.5 DIGI 006	7	0 Ca 0 PVP
5	1.31408	11-14-2023 U2OS C963 0 Ca 2.5 PVP to 0 PVP 12.5 DIGI 006	7	0 Ca 0 PVP
6	1.39929	11-14-2023 U2OS C963 0 Ca 2.5 PVP to 0 PVP 12.5 DIGI 006	7	0 Ca 0 PVP
7	1.4509	11-14-2023 U2OS C963 0 Ca 2.5 PVP to 0 PVP 12.5 DIGI 006	7	0 Ca 0 PVP
8	1.45239	11-14-2023 U2OS C963 0 Ca 2.5 PVP to 0 PVP 12.5 DIGI 006	7	0 Ca 0 PVP
9	1.49773	11-14-2023 U2OS C963 0 Ca 2.5 PVP to 0 PVP 12.5 DIGI 006	7	0 Ca 0 PVP
10	1.54728	11-14-2023 U2OS C963 0 Ca 2.5 PVP to 0 PVP 12.5 DIGI 006	7	0 Ca 0 PVP
11	1.60077	11-14-2023 U2OS C963 0 Ca 2.5 PVP to 0 PVP 12.5 DIGI 006	7	0 Ca 0 PVP
12	1.622	11-14-2023 U2OS C963 0 Ca 2.5 PVP to 0 PVP 12.5 DIGI 006	7	0 Ca 0 PVP
13	1.63342	11-14-2023 U2OS C963 0 Ca 2.5 PVP to 0 PVP 12.5 DIGI 006	7	0 Ca 0 PVP
14	1.62771	11-14-2023 U2OS C963 0 Ca 2.5 PVP to 0 PVP 12.5 DIGI 006	7	0 Ca 0 PVP
15	1.64899	11-14-2023 U2OS C963 0 Ca 2.5 PVP to 0 PVP 12.5 DIGI 006	7	0 Ca 0 PVP
16	1.64204	11-14-2023 U2OS C963 0 Ca 2.5 PVP to 0 PVP 12.5 DIGI 006	7	0 Ca 0 PVP
17	1.60997	11-14-2023 U2OS C963 0 Ca 2.5 PVP to 0 PVP 12.5 DIGI 006	7	0 Ca 0 PVP
18	1.55484	11-14-2023 U2OS C963 0 Ca 2.5 PVP to 0 PVP 12.5 DIGI 006	7	0 Ca 0 PVP
19	1.57079	11-14-2023 U2OS C963 0 Ca 2.5 PVP to 0 PVP 12.5 DIGI 006	7	0 Ca 0 PVP
20	1.60437	11-14-2023 U2OS C963 0 Ca 2.5 PVP to 0 PVP 12.5 DIGI 006	7	0 Ca 0 PVP
0	1	11-14-2023 U2OS C963 0 Ca 2.5 PVP to 0 PVP 12.5 DIGI 006	8	0 Ca 0 PVP
1	0.986016	11-14-2023 U2OS C963 0 Ca 2.5 PVP to 0 PVP 12.5 DIGI 006	8	0 Ca 0 PVP
2	1.00271	11-14-2023 U2OS C963 0 Ca 2.5 PVP to 0 PVP 12.5 DIGI 006	8	0 Ca 0 PVP
3	0.984231	11-14-2023 U2OS C963 0 Ca 2.5 PVP to 0 PVP 12.5 DIGI 006	8	0 Ca 0 PVP
4	1.01543	11-14-2023 U2OS C963 0 Ca 2.5 PVP to 0 PVP 12.5 DIGI 006	8	0 Ca 0 PVP
5	1.30451	11-14-2023 U2OS C963 0 Ca 2.5 PVP to 0 PVP 12.5 DIGI 006	8	0 Ca 0 PVP
6	1.41282	11-14-2023 U2OS C963 0 Ca 2.5 PVP to 0 PVP 12.5 DIGI 006	8	0 Ca 0 PVP
7	1.4714	11-14-2023 U2OS C963 0 Ca 2.5 PVP to 0 PVP 12.5 DIGI 006	8	0 Ca 0 PVP
8	1.55048	11-14-2023 U2OS C963 0 Ca 2.5 PVP to 0 PVP 12.5 DIGI 006	8	0 Ca 0 PVP
9	1.63633	11-14-2023 U2OS C963 0 Ca 2.5 PVP to 0 PVP 12.5 DIGI 006	8	0 Ca 0 PVP
10	1.61531	11-14-2023 U2OS C963 0 Ca 2.5 PVP to 0 PVP 12.5 DIGI 006	8	0 Ca 0 PVP
11	1.67596	11-14-2023 U2OS C963 0 Ca 2.5 PVP to 0 PVP 12.5 DIGI 006	8	0 Ca 0 PVP
12	1.63528	11-14-2023 U2OS C963 0 Ca 2.5 PVP to 0 PVP 12.5 DIGI 006	8	0 Ca 0 PVP
13	1.69343	11-14-2023 U2OS C963 0 Ca 2.5 PVP to 0 PVP 12.5 DIGI 006	8	0 Ca 0 PVP
14	1.68897	11-14-2023 U2OS C963 0 Ca 2.5 PVP to 0 PVP 12.5 DIGI 006	8	0 Ca 0 PVP
15	1.6702	11-14-2023 U2OS C963 0 Ca 2.5 PVP to 0 PVP 12.5 DIGI 006	8	0 Ca 0 PVP
16	1.64693	11-14-2023 U2OS C963 0 Ca 2.5 PVP to 0 PVP 12.5 DIGI 006	8	0 Ca 0 PVP
17	1.59546	11-14-2023 U2OS C963 0 Ca 2.5 PVP to 0 PVP 12.5 DIGI 006	8	0 Ca 0 PVP
18	1.57668	11-14-2023 U2OS C963 0 Ca 2.5 PVP to 0 PVP 12.5 DIGI 006	8	0 Ca 0 PVP
19	1.51253	11-14-2023 U2OS C963 0 Ca 2.5 PVP to 0 PVP 12.5 DIGI 006	8	0 Ca 0 PVP
20	1.58861	11-14-2023 U2OS C963 0 Ca 2.5 PVP to 0 PVP 12.5 DIGI 006	8	0 Ca 0 PVP
0	1	11-14-2023 U2OS C963 0 Ca 2.5 PVP to 0 PVP 12.5 DIGI	9	0 Ca 0 PVP
1	1.01709	11-14-2023 U2OS C963 0 Ca 2.5 PVP to 0 PVP 12.5 DIGI	9	0 Ca 0 PVP
2	1.04189	11-14-2023 U2OS C963 0 Ca 2.5 PVP to 0 PVP 12.5 DIGI	9	0 Ca 0 PVP
3	1.03492	11-14-2023 U2OS C963 0 Ca 2.5 PVP to 0 PVP 12.5 DIGI	9	0 Ca 0 PVP
4	0.983093	11-14-2023 U2OS C963 0 Ca 2.5 PVP to 0 PVP 12.5 DIGI	9	0 Ca 0 PVP
5	1.36769	11-14-2023 U2OS C963 0 Ca 2.5 PVP to 0 PVP 12.5 DIGI	9	0 Ca 0 PVP
6	1.36216	11-14-2023 U2OS C963 0 Ca 2.5 PVP to 0 PVP 12.5 DIGI	9	0 Ca 0 PVP
7	1.32492	11-14-2023 U2OS C963 0 Ca 2.5 PVP to 0 PVP 12.5 DIGI	9	0 Ca 0 PVP
8	1.24744	11-14-2023 U2OS C963 0 Ca 2.5 PVP to 0 PVP 12.5 DIGI	9	0 Ca 0 PVP
9	1.28386	11-14-2023 U2OS C963 0 Ca 2.5 PVP to 0 PVP 12.5 DIGI	9	0 Ca 0 PVP
10	1.42081	11-14-2023 U2OS C963 0 Ca 2.5 PVP to 0 PVP 12.5 DIGI	9	0 Ca 0 PVP
11	1.38027	11-14-2023 U2OS C963 0 Ca 2.5 PVP to 0 PVP 12.5 DIGI	9	0 Ca 0 PVP
12	1.3263	11-14-2023 U2OS C963 0 Ca 2.5 PVP to 0 PVP 12.5 DIGI	9	0 Ca 0 PVP
13	1.38049	11-14-2023 U2OS C963 0 Ca 2.5 PVP to 0 PVP 12.5 DIGI	9	0 Ca 0 PVP
14	1.21807	11-14-2023 U2OS C963 0 Ca 2.5 PVP to 0 PVP 12.5 DIGI	9	0 Ca 0 PVP
15	1.36324	11-14-2023 U2OS C963 0 Ca 2.5 PVP to 0 PVP 12.5 DIGI	9	0 Ca 0 PVP
16	1.40981	11-14-2023 U2OS C963 0 Ca 2.5 PVP to 0 PVP 12.5 DIGI	9	0 Ca 0 PVP
17	1.38794	11-14-2023 U2OS C963 0 Ca 2.5 PVP to 0 PVP 12.5 DIGI	9	0 Ca 0 PVP
18	1.42159	11-14-2023 U2OS C963 0 Ca 2.5 PVP to 0 PVP 12.5 DIGI	9	0 Ca 0 PVP
19	1.44051	11-14-2023 U2OS C963 0 Ca 2.5 PVP to 0 PVP 12.5 DIGI	9	0 Ca 0 PVP
20	1.48291	11-14-2023 U2OS C963 0 Ca 2.5 PVP to 0 PVP 12.5 DIGI	9	0 Ca 0 PVP
0	1	11-14-2023 U2OS C963 0 Ca 2.5 PVP to 0 PVP 12.5 DIGI	10	0 Ca 0 PVP
1	1.06534	11-14-2023 U2OS C963 0 Ca 2.5 PVP to 0 PVP 12.5 DIGI	10	0 Ca 0 PVP
2	0.995269	11-14-2023 U2OS C963 0 Ca 2.5 PVP to 0 PVP 12.5 DIGI	10	0 Ca 0 PVP
3	0.983386	11-14-2023 U2OS C963 0 Ca 2.5 PVP to 0 PVP 12.5 DIGI	10	0 Ca 0 PVP
4	1.07367	11-14-2023 U2OS C963 0 Ca 2.5 PVP to 0 PVP 12.5 DIGI	10	0 Ca 0 PVP
5	1.42772	11-14-2023 U2OS C963 0 Ca 2.5 PVP to 0 PVP 12.5 DIGI	10	0 Ca 0 PVP
6	1.53285	11-14-2023 U2OS C963 0 Ca 2.5 PVP to 0 PVP 12.5 DIGI	10	0 Ca 0 PVP
7	1.52357	11-14-2023 U2OS C963 0 Ca 2.5 PVP to 0 PVP 12.5 DIGI	10	0 Ca 0 PVP
8	1.59499	11-14-2023 U2OS C963 0 Ca 2.5 PVP to 0 PVP 12.5 DIGI	10	0 Ca 0 PVP
9	1.59268	11-14-2023 U2OS C963 0 Ca 2.5 PVP to 0 PVP 12.5 DIGI	10	0 Ca 0 PVP
10	1.61239	11-14-2023 U2OS C963 0 Ca 2.5 PVP to 0 PVP 12.5 DIGI	10	0 Ca 0 PVP
11	1.585	11-14-2023 U2OS C963 0 Ca 2.5 PVP to 0 PVP 12.5 DIGI	10	0 Ca 0 PVP
12	1.56008	11-14-2023 U2OS C963 0 Ca 2.5 PVP to 0 PVP 12.5 DIGI	10	0 Ca 0 PVP
13	1.48564	11-14-2023 U2OS C963 0 Ca 2.5 PVP to 0 PVP 12.5 DIGI	10	0 Ca 0 PVP
14	1.3916	11-14-2023 U2OS C963 0 Ca 2.5 PVP to 0 PVP 12.5 DIGI	10	0 Ca 0 PVP
15	1.39418	11-14-2023 U2OS C963 0 Ca 2.5 PVP to 0 PVP 12.5 DIGI	10	0 Ca 0 PVP
16	1.37164	11-14-2023 U2OS C963 0 Ca 2.5 PVP to 0 PVP 12.5 DIGI	10	0 Ca 0 PVP
17	1.38048	11-14-2023 U2OS C963 0 Ca 2.5 PVP to 0 PVP 12.5 DIGI	10	0 Ca 0 PVP
18	1.37825	11-14-2023 U2OS C963 0 Ca 2.5 PVP to 0 PVP 12.5 DIGI	10	0 Ca 0 PVP
19	1.36824	11-14-2023 U2OS C963 0 Ca 2.5 PVP to 0 PVP 12.5 DIGI	10	0 Ca 0 PVP
20	1.33219	11-14-2023 U2OS C963 0 Ca 2.5 PVP to 0 PVP 12.5 DIGI	10	0 Ca 0 PVP
0	1	12-16-2023 U2OS C963 Perm 0 Ca 12.5 Digi 2.5 to 0 PVP 005	11	0 Ca 0 PVP
1	1.00878	12-16-2023 U2OS C963 Perm 0 Ca 12.5 Digi 2.5 to 0 PVP 005	11	0 Ca 0 PVP
2	0.986382	12-16-2023 U2OS C963 Perm 0 Ca 12.5 Digi 2.5 to 0 PVP 005	11	0 Ca 0 PVP
3	0.988327	12-16-2023 U2OS C963 Perm 0 Ca 12.5 Digi 2.5 to 0 PVP 005	11	0 Ca 0 PVP
4	0.979358	12-16-2023 U2OS C963 Perm 0 Ca 12.5 Digi 2.5 to 0 PVP 005	11	0 Ca 0 PVP
5	1.69704	12-16-2023 U2OS C963 Perm 0 Ca 12.5 Digi 2.5 to 0 PVP 005	11	0 Ca 0 PVP
6	1.74472	12-16-2023 U2OS C963 Perm 0 Ca 12.5 Digi 2.5 to 0 PVP 005	11	0 Ca 0 PVP
7	1.73334	12-16-2023 U2OS C963 Perm 0 Ca 12.5 Digi 2.5 to 0 PVP 005	11	0 Ca 0 PVP
8	1.68276	12-16-2023 U2OS C963 Perm 0 Ca 12.5 Digi 2.5 to 0 PVP 005	11	0 Ca 0 PVP
9	1.60654	12-16-2023 U2OS C963 Perm 0 Ca 12.5 Digi 2.5 to 0 PVP 005	11	0 Ca 0 PVP
10	1.60075	12-16-2023 U2OS C963 Perm 0 Ca 12.5 Digi 2.5 to 0 PVP 005	11	0 Ca 0 PVP
11	1.55039	12-16-2023 U2OS C963 Perm 0 Ca 12.5 Digi 2.5 to 0 PVP 005	11	0 Ca 0 PVP
12	1.50837	12-16-2023 U2OS C963 Perm 0 Ca 12.5 Digi 2.5 to 0 PVP 005	11	0 Ca 0 PVP
13	1.5096	12-16-2023 U2OS C963 Perm 0 Ca 12.5 Digi 2.5 to 0 PVP 005	11	0 Ca 0 PVP
14	1.51819	12-16-2023 U2OS C963 Perm 0 Ca 12.5 Digi 2.5 to 0 PVP 005	11	0 Ca 0 PVP
15	1.47287	12-16-2023 U2OS C963 Perm 0 Ca 12.5 Digi 2.5 to 0 PVP 005	11	0 Ca 0 PVP
16	1.43262	12-16-2023 U2OS C963 Perm 0 Ca 12.5 Digi 2.5 to 0 PVP 005	11	0 Ca 0 PVP
17	1.46842	12-16-2023 U2OS C963 Perm 0 Ca 12.5 Digi 2.5 to 0 PVP 005	11	0 Ca 0 PVP
18	1.48112	12-16-2023 U2OS C963 Perm 0 Ca 12.5 Digi 2.5 to 0 PVP 005	11	0 Ca 0 PVP
19	1.45993	12-16-2023 U2OS C963 Perm 0 Ca 12.5 Digi 2.5 to 0 PVP 005	11	0 Ca 0 PVP
20	1.49282	12-16-2023 U2OS C963 Perm 0 Ca 12.5 Digi 2.5 to 0 PVP 005	11	0 Ca 0 PVP
0	1	12-16-2023 U2OS C963 Perm 0 Ca 12.5 Digi 2.5 to 0 PVP 005	12	0 Ca 0 PVP
1	1.01777	12-16-2023 U2OS C963 Perm 0 Ca 12.5 Digi 2.5 to 0 PVP 005	12	0 Ca 0 PVP
2	1.11045	12-16-2023 U2OS C963 Perm 0 Ca 12.5 Digi 2.5 to 0 PVP 005	12	0 Ca 0 PVP
3	1.08603	12-16-2023 U2OS C963 Perm 0 Ca 12.5 Digi 2.5 to 0 PVP 005	12	0 Ca 0 PVP
4	1.07639	12-16-2023 U2OS C963 Perm 0 Ca 12.5 Digi 2.5 to 0 PVP 005	12	0 Ca 0 PVP
5	1.5895	12-16-2023 U2OS C963 Perm 0 Ca 12.5 Digi 2.5 to 0 PVP 005	12	0 Ca 0 PVP
6	1.60435	12-16-2023 U2OS C963 Perm 0 Ca 12.5 Digi 2.5 to 0 PVP 005	12	0 Ca 0 PVP
7	1.60544	12-16-2023 U2OS C963 Perm 0 Ca 12.5 Digi 2.5 to 0 PVP 005	12	0 Ca 0 PVP
8	1.59243	12-16-2023 U2OS C963 Perm 0 Ca 12.5 Digi 2.5 to 0 PVP 005	12	0 Ca 0 PVP
9	1.58639	12-16-2023 U2OS C963 Perm 0 Ca 12.5 Digi 2.5 to 0 PVP 005	12	0 Ca 0 PVP
10	1.59087	12-16-2023 U2OS C963 Perm 0 Ca 12.5 Digi 2.5 to 0 PVP 005	12	0 Ca 0 PVP
11	1.60554	12-16-2023 U2OS C963 Perm 0 Ca 12.5 Digi 2.5 to 0 PVP 005	12	0 Ca 0 PVP
12	1.61671	12-16-2023 U2OS C963 Perm 0 Ca 12.5 Digi 2.5 to 0 PVP 005	12	0 Ca 0 PVP
13	1.59069	12-16-2023 U2OS C963 Perm 0 Ca 12.5 Digi 2.5 to 0 PVP 005	12	0 Ca 0 PVP
14	1.62624	12-16-2023 U2OS C963 Perm 0 Ca 12.5 Digi 2.5 to 0 PVP 005	12	0 Ca 0 PVP
15	1.60917	12-16-2023 U2OS C963 Perm 0 Ca 12.5 Digi 2.5 to 0 PVP 005	12	0 Ca 0 PVP
16	1.61353	12-16-2023 U2OS C963 Perm 0 Ca 12.5 Digi 2.5 to 0 PVP 005	12	0 Ca 0 PVP
17	1.62162	12-16-2023 U2OS C963 Perm 0 Ca 12.5 Digi 2.5 to 0 PVP 005	12	0 Ca 0 PVP
18	1.62833	12-16-2023 U2OS C963 Perm 0 Ca 12.5 Digi 2.5 to 0 PVP 005	12	0 Ca 0 PVP
19	1.60633	12-16-2023 U2OS C963 Perm 0 Ca 12.5 Digi 2.5 to 0 PVP 005	12	0 Ca 0 PVP
20	1.61469	12-16-2023 U2OS C963 Perm 0 Ca 12.5 Digi 2.5 to 0 PVP 005	12	0 Ca 0 PVP
0	1	12-16-2023 U2OS C963 Perm 0 Ca 12.5 Digi 2.5 to 0 PVP 007	13	0 Ca 0 PVP
1	0.973149	12-16-2023 U2OS C963 Perm 0 Ca 12.5 Digi 2.5 to 0 PVP 007	13	0 Ca 0 PVP
2	0.988651	12-16-2023 U2OS C963 Perm 0 Ca 12.5 Digi 2.5 to 0 PVP 007	13	0 Ca 0 PVP
3	0.949761	12-16-2023 U2OS C963 Perm 0 Ca 12.5 Digi 2.5 to 0 PVP 007	13	0 Ca 0 PVP
4	0.946294	12-16-2023 U2OS C963 Perm 0 Ca 12.5 Digi 2.5 to 0 PVP 007	13	0 Ca 0 PVP
5	1.58625	12-16-2023 U2OS C963 Perm 0 Ca 12.5 Digi 2.5 to 0 PVP 007	13	0 Ca 0 PVP
6	1.57744	12-16-2023 U2OS C963 Perm 0 Ca 12.5 Digi 2.5 to 0 PVP 007	13	0 Ca 0 PVP
7	1.61349	12-16-2023 U2OS C963 Perm 0 Ca 12.5 Digi 2.5 to 0 PVP 007	13	0 Ca 0 PVP
8	1.63031	12-16-2023 U2OS C963 Perm 0 Ca 12.5 Digi 2.5 to 0 PVP 007	13	0 Ca 0 PVP
9	1.52715	12-16-2023 U2OS C963 Perm 0 Ca 12.5 Digi 2.5 to 0 PVP 007	13	0 Ca 0 PVP
10	1.46916	12-16-2023 U2OS C963 Perm 0 Ca 12.5 Digi 2.5 to 0 PVP 007	13	0 Ca 0 PVP
11	1.44649	12-16-2023 U2OS C963 Perm 0 Ca 12.5 Digi 2.5 to 0 PVP 007	13	0 Ca 0 PVP
12	1.46146	12-16-2023 U2OS C963 Perm 0 Ca 12.5 Digi 2.5 to 0 PVP 007	13	0 Ca 0 PVP
13	1.37258	12-16-2023 U2OS C963 Perm 0 Ca 12.5 Digi 2.5 to 0 PVP 007	13	0 Ca 0 PVP
14	1.39777	12-16-2023 U2OS C963 Perm 0 Ca 12.5 Digi 2.5 to 0 PVP 007	13	0 Ca 0 PVP
15	1.36841	12-16-2023 U2OS C963 Perm 0 Ca 12.5 Digi 2.5 to 0 PVP 007	13	0 Ca 0 PVP
16	1.46459	12-16-2023 U2OS C963 Perm 0 Ca 12.5 Digi 2.5 to 0 PVP 007	13	0 Ca 0 PVP
17	1.44104	12-16-2023 U2OS C963 Perm 0 Ca 12.5 Digi 2.5 to 0 PVP 007	13	0 Ca 0 PVP
18	1.4981	12-16-2023 U2OS C963 Perm 0 Ca 12.5 Digi 2.5 to 0 PVP 007	13	0 Ca 0 PVP
19	1.49366	12-16-2023 U2OS C963 Perm 0 Ca 12.5 Digi 2.5 to 0 PVP 007	13	0 Ca 0 PVP
20	1.48383	12-16-2023 U2OS C963 Perm 0 Ca 12.5 Digi 2.5 to 0 PVP 007	13	0 Ca 0 PVP
0	1	12-16-2023 U2OS C963 Perm 0 Ca 12.5 Digi 2.5 to 0 PVP 007	14	0 Ca 0 PVP
1	0.990927	12-16-2023 U2OS C963 Perm 0 Ca 12.5 Digi 2.5 to 0 PVP 007	14	0 Ca 0 PVP
2	0.984375	12-16-2023 U2OS C963 Perm 0 Ca 12.5 Digi 2.5 to 0 PVP 007	14	0 Ca 0 PVP
3	0.998937	12-16-2023 U2OS C963 Perm 0 Ca 12.5 Digi 2.5 to 0 PVP 007	14	0 Ca 0 PVP
4	0.990055	12-16-2023 U2OS C963 Perm 0 Ca 12.5 Digi 2.5 to 0 PVP 007	14	0 Ca 0 PVP
5	1.48824	12-16-2023 U2OS C963 Perm 0 Ca 12.5 Digi 2.5 to 0 PVP 007	14	0 Ca 0 PVP
6	1.58345	12-16-2023 U2OS C963 Perm 0 Ca 12.5 Digi 2.5 to 0 PVP 007	14	0 Ca 0 PVP
7	1.58097	12-16-2023 U2OS C963 Perm 0 Ca 12.5 Digi 2.5 to 0 PVP 007	14	0 Ca 0 PVP
8	1.54472	12-16-2023 U2OS C963 Perm 0 Ca 12.5 Digi 2.5 to 0 PVP 007	14	0 Ca 0 PVP
9	1.51173	12-16-2023 U2OS C963 Perm 0 Ca 12.5 Digi 2.5 to 0 PVP 007	14	0 Ca 0 PVP
10	1.45131	12-16-2023 U2OS C963 Perm 0 Ca 12.5 Digi 2.5 to 0 PVP 007	14	0 Ca 0 PVP
11	1.4962	12-16-2023 U2OS C963 Perm 0 Ca 12.5 Digi 2.5 to 0 PVP 007	14	0 Ca 0 PVP
12	1.49458	12-16-2023 U2OS C963 Perm 0 Ca 12.5 Digi 2.5 to 0 PVP 007	14	0 Ca 0 PVP
13	1.45554	12-16-2023 U2OS C963 Perm 0 Ca 12.5 Digi 2.5 to 0 PVP 007	14	0 Ca 0 PVP
14	1.47504	12-16-2023 U2OS C963 Perm 0 Ca 12.5 Digi 2.5 to 0 PVP 007	14	0 Ca 0 PVP
15	1.43659	12-16-2023 U2OS C963 Perm 0 Ca 12.5 Digi 2.5 to 0 PVP 007	14	0 Ca 0 PVP
16	1.41237	12-16-2023 U2OS C963 Perm 0 Ca 12.5 Digi 2.5 to 0 PVP 007	14	0 Ca 0 PVP
17	1.42149	12-16-2023 U2OS C963 Perm 0 Ca 12.5 Digi 2.5 to 0 PVP 007	14	0 Ca 0 PVP
18	1.41534	12-16-2023 U2OS C963 Perm 0 Ca 12.5 Digi 2.5 to 0 PVP 007	14	0 Ca 0 PVP
19	1.44751	12-16-2023 U2OS C963 Perm 0 Ca 12.5 Digi 2.5 to 0 PVP 007	14	0 Ca 0 PVP
20	1.44201	12-16-2023 U2OS C963 Perm 0 Ca 12.5 Digi 2.5 to 0 PVP 007	14	0 Ca 0 PVP
0	1	12-16-2023 U2OS C963 Perm 0 Ca 12.5 Digi 2.5 to 0 PVP 007	15	0 Ca 0 PVP
1	0.950605	12-16-2023 U2OS C963 Perm 0 Ca 12.5 Digi 2.5 to 0 PVP 007	15	0 Ca 0 PVP
2	0.97551	12-16-2023 U2OS C963 Perm 0 Ca 12.5 Digi 2.5 to 0 PVP 007	15	0 Ca 0 PVP
3	0.944652	12-16-2023 U2OS C963 Perm 0 Ca 12.5 Digi 2.5 to 0 PVP 007	15	0 Ca 0 PVP
4	0.932144	12-16-2023 U2OS C963 Perm 0 Ca 12.5 Digi 2.5 to 0 PVP 007	15	0 Ca 0 PVP
5	1.36978	12-16-2023 U2OS C963 Perm 0 Ca 12.5 Digi 2.5 to 0 PVP 007	15	0 Ca 0 PVP
6	1.3509	12-16-2023 U2OS C963 Perm 0 Ca 12.5 Digi 2.5 to 0 PVP 007	15	0 Ca 0 PVP
7	1.37397	12-16-2023 U2OS C963 Perm 0 Ca 12.5 Digi 2.5 to 0 PVP 007	15	0 Ca 0 PVP
8	1.45962	12-16-2023 U2OS C963 Perm 0 Ca 12.5 Digi 2.5 to 0 PVP 007	15	0 Ca 0 PVP
9	1.45574	12-16-2023 U2OS C963 Perm 0 Ca 12.5 Digi 2.5 to 0 PVP 007	15	0 Ca 0 PVP
10	1.43739	12-16-2023 U2OS C963 Perm 0 Ca 12.5 Digi 2.5 to 0 PVP 007	15	0 Ca 0 PVP
11	1.41332	12-16-2023 U2OS C963 Perm 0 Ca 12.5 Digi 2.5 to 0 PVP 007	15	0 Ca 0 PVP
12	1.4135	12-16-2023 U2OS C963 Perm 0 Ca 12.5 Digi 2.5 to 0 PVP 007	15	0 Ca 0 PVP
13	1.38729	12-16-2023 U2OS C963 Perm 0 Ca 12.5 Digi 2.5 to 0 PVP 007	15	0 Ca 0 PVP
14	1.42249	12-16-2023 U2OS C963 Perm 0 Ca 12.5 Digi 2.5 to 0 PVP 007	15	0 Ca 0 PVP
15	1.33915	12-16-2023 U2OS C963 Perm 0 Ca 12.5 Digi 2.5 to 0 PVP 007	15	0 Ca 0 PVP
16	1.408	12-16-2023 U2OS C963 Perm 0 Ca 12.5 Digi 2.5 to 0 PVP 007	15	0 Ca 0 PVP
17	1.39167	12-16-2023 U2OS C963 Perm 0 Ca 12.5 Digi 2.5 to 0 PVP 007	15	0 Ca 0 PVP
18	1.39985	12-16-2023 U2OS C963 Perm 0 Ca 12.5 Digi 2.5 to 0 PVP 007	15	0 Ca 0 PVP
19	1.39929	12-16-2023 U2OS C963 Perm 0 Ca 12.5 Digi 2.5 to 0 PVP 007	15	0 Ca 0 PVP
20	1.40875	12-16-2023 U2OS C963 Perm 0 Ca 12.5 Digi 2.5 to 0 PVP 007	15	0 Ca 0 PVP
0	1	12-16-2023 U2OS C963 Perm 0 Ca 12.5 Digi 2.5 to 0 PVP 009	16	0 Ca 0 PVP
1	0.977407	12-16-2023 U2OS C963 Perm 0 Ca 12.5 Digi 2.5 to 0 PVP 009	16	0 Ca 0 PVP
2	1.00145	12-16-2023 U2OS C963 Perm 0 Ca 12.5 Digi 2.5 to 0 PVP 009	16	0 Ca 0 PVP
3	0.932771	12-16-2023 U2OS C963 Perm 0 Ca 12.5 Digi 2.5 to 0 PVP 009	16	0 Ca 0 PVP
4	0.962862	12-16-2023 U2OS C963 Perm 0 Ca 12.5 Digi 2.5 to 0 PVP 009	16	0 Ca 0 PVP
5	1.54166	12-16-2023 U2OS C963 Perm 0 Ca 12.5 Digi 2.5 to 0 PVP 009	16	0 Ca 0 PVP
6	1.55059	12-16-2023 U2OS C963 Perm 0 Ca 12.5 Digi 2.5 to 0 PVP 009	16	0 Ca 0 PVP
7	1.55547	12-16-2023 U2OS C963 Perm 0 Ca 12.5 Digi 2.5 to 0 PVP 009	16	0 Ca 0 PVP
8	1.54473	12-16-2023 U2OS C963 Perm 0 Ca 12.5 Digi 2.5 to 0 PVP 009	16	0 Ca 0 PVP
9	1.49983	12-16-2023 U2OS C963 Perm 0 Ca 12.5 Digi 2.5 to 0 PVP 009	16	0 Ca 0 PVP
10	1.53131	12-16-2023 U2OS C963 Perm 0 Ca 12.5 Digi 2.5 to 0 PVP 009	16	0 Ca 0 PVP
11	1.52964	12-16-2023 U2OS C963 Perm 0 Ca 12.5 Digi 2.5 to 0 PVP 009	16	0 Ca 0 PVP
12	1.4985	12-16-2023 U2OS C963 Perm 0 Ca 12.5 Digi 2.5 to 0 PVP 009	16	0 Ca 0 PVP
13	1.48401	12-16-2023 U2OS C963 Perm 0 Ca 12.5 Digi 2.5 to 0 PVP 009	16	0 Ca 0 PVP
14	1.48679	12-16-2023 U2OS C963 Perm 0 Ca 12.5 Digi 2.5 to 0 PVP 009	16	0 Ca 0 PVP
15	1.47617	12-16-2023 U2OS C963 Perm 0 Ca 12.5 Digi 2.5 to 0 PVP 009	16	0 Ca 0 PVP
16	1.47894	12-16-2023 U2OS C963 Perm 0 Ca 12.5 Digi 2.5 to 0 PVP 009	16	0 Ca 0 PVP
17	1.47329	12-16-2023 U2OS C963 Perm 0 Ca 12.5 Digi 2.5 to 0 PVP 009	16	0 Ca 0 PVP
18	1.47884	12-16-2023 U2OS C963 Perm 0 Ca 12.5 Digi 2.5 to 0 PVP 009	16	0 Ca 0 PVP
19	1.4839	12-16-2023 U2OS C963 Perm 0 Ca 12.5 Digi 2.5 to 0 PVP 009	16	0 Ca 0 PVP
20	1.46985	12-16-2023 U2OS C963 Perm 0 Ca 12.5 Digi 2.5 to 0 PVP 009	16	0 Ca 0 PVP
0	1	12-16-2023 U2OS C963 Perm 0 Ca 12.5 Digi 2.5 to 0 PVP 009	17	0 Ca 0 PVP
1	1.00289	12-16-2023 U2OS C963 Perm 0 Ca 12.5 Digi 2.5 to 0 PVP 009	17	0 Ca 0 PVP
2	1.00225	12-16-2023 U2OS C963 Perm 0 Ca 12.5 Digi 2.5 to 0 PVP 009	17	0 Ca 0 PVP
3	0.962736	12-16-2023 U2OS C963 Perm 0 Ca 12.5 Digi 2.5 to 0 PVP 009	17	0 Ca 0 PVP
4	0.975339	12-16-2023 U2OS C963 Perm 0 Ca 12.5 Digi 2.5 to 0 PVP 009	17	0 Ca 0 PVP
5	1.52588	12-16-2023 U2OS C963 Perm 0 Ca 12.5 Digi 2.5 to 0 PVP 009	17	0 Ca 0 PVP
6	1.50282	12-16-2023 U2OS C963 Perm 0 Ca 12.5 Digi 2.5 to 0 PVP 009	17	0 Ca 0 PVP
7	1.46791	12-16-2023 U2OS C963 Perm 0 Ca 12.5 Digi 2.5 to 0 PVP 009	17	0 Ca 0 PVP
8	1.42998	12-16-2023 U2OS C963 Perm 0 Ca 12.5 Digi 2.5 to 0 PVP 009	17	0 Ca 0 PVP
9	1.45178	12-16-2023 U2OS C963 Perm 0 Ca 12.5 Digi 2.5 to 0 PVP 009	17	0 Ca 0 PVP
10	1.4349	12-16-2023 U2OS C963 Perm 0 Ca 12.5 Digi 2.5 to 0 PVP 009	17	0 Ca 0 PVP
11	1.41423	12-16-2023 U2OS C963 Perm 0 Ca 12.5 Digi 2.5 to 0 PVP 009	17	0 Ca 0 PVP
12	1.39479	12-16-2023 U2OS C963 Perm 0 Ca 12.5 Digi 2.5 to 0 PVP 009	17	0 Ca 0 PVP
13	1.3828	12-16-2023 U2OS C963 Perm 0 Ca 12.5 Digi 2.5 to 0 PVP 009	17	0 Ca 0 PVP
14	1.39495	12-16-2023 U2OS C963 Perm 0 Ca 12.5 Digi 2.5 to 0 PVP 009	17	0 Ca 0 PVP
15	1.41509	12-16-2023 U2OS C963 Perm 0 Ca 12.5 Digi 2.5 to 0 PVP 009	17	0 Ca 0 PVP
16	1.41898	12-16-2023 U2OS C963 Perm 0 Ca 12.5 Digi 2.5 to 0 PVP 009	17	0 Ca 0 PVP
17	1.44	12-16-2023 U2OS C963 Perm 0 Ca 12.5 Digi 2.5 to 0 PVP 009	17	0 Ca 0 PVP
18	1.43642	12-16-2023 U2OS C963 Perm 0 Ca 12.5 Digi 2.5 to 0 PVP 009	17	0 Ca 0 PVP
19	1.44004	12-16-2023 U2OS C963 Perm 0 Ca 12.5 Digi 2.5 to 0 PVP 009	17	0 Ca 0 PVP
20	1.44435	12-16-2023 U2OS C963 Perm 0 Ca 12.5 Digi 2.5 to 0 PVP 009	17	0 Ca 0 PVP
0	1	12-16-2023 U2OS C963 Perm 0 Ca 12.5 Digi 2.5 to 0 PVP 011	18	0 Ca 0 PVP
1	1.07474	12-16-2023 U2OS C963 Perm 0 Ca 12.5 Digi 2.5 to 0 PVP 011	18	0 Ca 0 PVP
2	1.08961	12-16-2023 U2OS C963 Perm 0 Ca 12.5 Digi 2.5 to 0 PVP 011	18	0 Ca 0 PVP
3	1.0744	12-16-2023 U2OS C963 Perm 0 Ca 12.5 Digi 2.5 to 0 PVP 011	18	0 Ca 0 PVP
4	1.09023	12-16-2023 U2OS C963 Perm 0 Ca 12.5 Digi 2.5 to 0 PVP 011	18	0 Ca 0 PVP
5	1.21335	12-16-2023 U2OS C963 Perm 0 Ca 12.5 Digi 2.5 to 0 PVP 011	18	0 Ca 0 PVP
6	1.25874	12-16-2023 U2OS C963 Perm 0 Ca 12.5 Digi 2.5 to 0 PVP 011	18	0 Ca 0 PVP
7	1.26679	12-16-2023 U2OS C963 Perm 0 Ca 12.5 Digi 2.5 to 0 PVP 011	18	0 Ca 0 PVP
8	1.23879	12-16-2023 U2OS C963 Perm 0 Ca 12.5 Digi 2.5 to 0 PVP 011	18	0 Ca 0 PVP
9	1.25615	12-16-2023 U2OS C963 Perm 0 Ca 12.5 Digi 2.5 to 0 PVP 011	18	0 Ca 0 PVP
10	1.26646	12-16-2023 U2OS C963 Perm 0 Ca 12.5 Digi 2.5 to 0 PVP 011	18	0 Ca 0 PVP
11	1.26429	12-16-2023 U2OS C963 Perm 0 Ca 12.5 Digi 2.5 to 0 PVP 011	18	0 Ca 0 PVP
12	1.28978	12-16-2023 U2OS C963 Perm 0 Ca 12.5 Digi 2.5 to 0 PVP 011	18	0 Ca 0 PVP
13	1.28764	12-16-2023 U2OS C963 Perm 0 Ca 12.5 Digi 2.5 to 0 PVP 011	18	0 Ca 0 PVP
14	1.28858	12-16-2023 U2OS C963 Perm 0 Ca 12.5 Digi 2.5 to 0 PVP 011	18	0 Ca 0 PVP
15	1.33521	12-16-2023 U2OS C963 Perm 0 Ca 12.5 Digi 2.5 to 0 PVP 011	18	0 Ca 0 PVP
16	1.31016	12-16-2023 U2OS C963 Perm 0 Ca 12.5 Digi 2.5 to 0 PVP 011	18	0 Ca 0 PVP
17	1.33062	12-16-2023 U2OS C963 Perm 0 Ca 12.5 Digi 2.5 to 0 PVP 011	18	0 Ca 0 PVP
18	1.34249	12-16-2023 U2OS C963 Perm 0 Ca 12.5 Digi 2.5 to 0 PVP 011	18	0 Ca 0 PVP
19	1.35646	12-16-2023 U2OS C963 Perm 0 Ca 12.5 Digi 2.5 to 0 PVP 011	18	0 Ca 0 PVP
20	1.34038	12-16-2023 U2OS C963 Perm 0 Ca 12.5 Digi 2.5 to 0 PVP 011	18	0 Ca 0 PVP
0	1	12-16-2023 U2OS C963 Perm 0 Ca 12.5 Digi 2.5 to 0 PVP 011	19	0 Ca 0 PVP
1	1.05033	12-16-2023 U2OS C963 Perm 0 Ca 12.5 Digi 2.5 to 0 PVP 011	19	0 Ca 0 PVP
2	1.04811	12-16-2023 U2OS C963 Perm 0 Ca 12.5 Digi 2.5 to 0 PVP 011	19	0 Ca 0 PVP
3	1.05247	12-16-2023 U2OS C963 Perm 0 Ca 12.5 Digi 2.5 to 0 PVP 011	19	0 Ca 0 PVP
4	1.06379	12-16-2023 U2OS C963 Perm 0 Ca 12.5 Digi 2.5 to 0 PVP 011	19	0 Ca 0 PVP
5	1.21749	12-16-2023 U2OS C963 Perm 0 Ca 12.5 Digi 2.5 to 0 PVP 011	19	0 Ca 0 PVP
6	1.2301	12-16-2023 U2OS C963 Perm 0 Ca 12.5 Digi 2.5 to 0 PVP 011	19	0 Ca 0 PVP
7	1.26011	12-16-2023 U2OS C963 Perm 0 Ca 12.5 Digi 2.5 to 0 PVP 011	19	0 Ca 0 PVP
8	1.20774	12-16-2023 U2OS C963 Perm 0 Ca 12.5 Digi 2.5 to 0 PVP 011	19	0 Ca 0 PVP
9	1.21608	12-16-2023 U2OS C963 Perm 0 Ca 12.5 Digi 2.5 to 0 PVP 011	19	0 Ca 0 PVP
10	1.24236	12-16-2023 U2OS C963 Perm 0 Ca 12.5 Digi 2.5 to 0 PVP 011	19	0 Ca 0 PVP
11	1.23867	12-16-2023 U2OS C963 Perm 0 Ca 12.5 Digi 2.5 to 0 PVP 011	19	0 Ca 0 PVP
12	1.22837	12-16-2023 U2OS C963 Perm 0 Ca 12.5 Digi 2.5 to 0 PVP 011	19	0 Ca 0 PVP
13	1.26262	12-16-2023 U2OS C963 Perm 0 Ca 12.5 Digi 2.5 to 0 PVP 011	19	0 Ca 0 PVP
14	1.24938	12-16-2023 U2OS C963 Perm 0 Ca 12.5 Digi 2.5 to 0 PVP 011	19	0 Ca 0 PVP
15	1.26605	12-16-2023 U2OS C963 Perm 0 Ca 12.5 Digi 2.5 to 0 PVP 011	19	0 Ca 0 PVP
16	1.28423	12-16-2023 U2OS C963 Perm 0 Ca 12.5 Digi 2.5 to 0 PVP 011	19	0 Ca 0 PVP
17	1.30768	12-16-2023 U2OS C963 Perm 0 Ca 12.5 Digi 2.5 to 0 PVP 011	19	0 Ca 0 PVP
18	1.2887	12-16-2023 U2OS C963 Perm 0 Ca 12.5 Digi 2.5 to 0 PVP 011	19	0 Ca 0 PVP
19	1.28267	12-16-2023 U2OS C963 Perm 0 Ca 12.5 Digi 2.5 to 0 PVP 011	19	0 Ca 0 PVP
20	1.3305	12-16-2023 U2OS C963 Perm 0 Ca 12.5 Digi 2.5 to 0 PVP 011	19	0 Ca 0 PVP
0	1	12-16-2023 U2OS C963 Perm 0 Ca 12.5 Digi 2.5 to 0 PVP 2003	20	0 Ca 0 PVP
1	1.00127	12-16-2023 U2OS C963 Perm 0 Ca 12.5 Digi 2.5 to 0 PVP 2003	20	0 Ca 0 PVP
2	1.01971	12-16-2023 U2OS C963 Perm 0 Ca 12.5 Digi 2.5 to 0 PVP 2003	20	0 Ca 0 PVP
3	1.0216	12-16-2023 U2OS C963 Perm 0 Ca 12.5 Digi 2.5 to 0 PVP 2003	20	0 Ca 0 PVP
4	1.05018	12-16-2023 U2OS C963 Perm 0 Ca 12.5 Digi 2.5 to 0 PVP 2003	20	0 Ca 0 PVP
5	1.52135	12-16-2023 U2OS C963 Perm 0 Ca 12.5 Digi 2.5 to 0 PVP 2003	20	0 Ca 0 PVP
6	1.50965	12-16-2023 U2OS C963 Perm 0 Ca 12.5 Digi 2.5 to 0 PVP 2003	20	0 Ca 0 PVP
7	1.4685	12-16-2023 U2OS C963 Perm 0 Ca 12.5 Digi 2.5 to 0 PVP 2003	20	0 Ca 0 PVP
8	1.44193	12-16-2023 U2OS C963 Perm 0 Ca 12.5 Digi 2.5 to 0 PVP 2003	20	0 Ca 0 PVP
[truncated: 1,260 more rows]
