# Supplementary material for: Endoplasmic reticulum disruption stimulates nuclear membrane mechanotransduction
Source: Nat Cell Biol. 2025 Dec 9;28(1):125–34. doi: 10.1038/s41556-025-01820-9 (PMC12807876; doi:10.1038/s41556-025-01820-9)
Supplement: Supplementary file 13 — Source data for Fig. 3. Ferroptosis and tissue injury disrupt TINM buffering by the ER. [file 41556_2025_1820_MOESM13_ESM.xlsx]

## Sheet: Figure 3a
Data source:	20250608_ml162_alpin_mk2_sec61b_eGFP_E6_P1
Image processing:	xy registration (FIJI Correct 3D drift): Correct only x&y
	Stack was cropped to save memory
Left panel: Representative images
Top right panel: Representative profile plots (min-max normalized ALPIN-mKate2 fluorescence along 5 um profile)			20 pt profile plot
x [microns]	t1z11	t2z11	t3z11	t5z12	t6z12	t7z12	t8z13	t9z14	t10z14
0	0.0282007	0.089246	0.0932754	0	0.0302667	0.0389413	0.0175581	0.0189632	0.0388098
0.21667	0.0246941	0.132398	0.0288938	0.0329677	0.0424303	0.00667166	0.0420526	0.050198	0
0.43333	0	0.146166	0.0313474	0.0614261	0.0436072	0.00370633	0.00489597	0.0476698	0.10709
0.65	0.0577687	0.129971	0.0378833	0.0112489	0.0394067	0.0253288	0.00119174	0.0505875	0.018015
0.86667	0.0506687	0.0993311	0.0206612	0.0149927	0	0.0268422	0	0.0640074	0.00630847
1.08333	0.0642125	0.0516561	0	0.0221673	0.0406324	0	0.0149154	0.0523166	0.0318013
1.3	0.0730176	0.0317442	0.0398934	0.0457119	0.00614267	0.0274708	0.0480781	0.107456	0.0793799
1.51667	0.0724503	0	0.00782454	0.0952868	0.0886183	0.048347	0.0287692	0.0695619	0.130823
1.73333	0.097553	0.00183332	0.0721063	0.0856635	0.112537	0.0715272	0.139619	0.00963156	0.105589
1.95	0.0956817	0.0511756	0.00991934	0.182591	0.262049	0.118224	0.390542	0	0.158537
2.16667	0.135953	0.123284	0.0663602	0.439528	0.582119	0.239159	0.814684	0.0991963	0.223148
2.38333	0.261135	0.261965	0.263222	0.798888	0.834557	0.553107	1	0.311185	0.484251
2.6	0.439034	0.59373	0.519389	0.995559	0.972831	0.883501	0.911716	0.663988	0.870662
2.81667	0.622707	0.794706	0.791519	1	1	1	0.84668	0.897914	1
3.03333	0.801346	0.820533	0.850064	0.913103	0.978281	0.9398	0.789146	0.987482	0.958936
3.25	0.893426	0.938702	0.924231	0.913612	0.977099	0.910323	0.72247	1	0.592762
3.46667	0.924809	0.997644	0.979642	0.940371	0.875437	0.935124	0.722161	0.975971	0.480917
3.68333	0.970572	0.933075	1	0.853034	0.910527	0.994469	0.738524	0.834539	0.66576
3.9	0.923158	0.914014	0.946858	0.893765	0.893934	0.934961	0.738861	0.812341	0.586542
4.11667	0.961365	0.934298	0.929206	0.877595	0.878844	0.931181	0.714319	0.787412	0.54931
4.33333	1	1	0.881104	0.853975	0.868777	0.867176	0.664806	0.798565	0.640166
4.55	0.988471	0.956795	0.840167	0.879805	0.813306	0.820937	0.667006	0.753001	0.618267
4.76667	0.986657	0.93972	0.889266	0.884801	0.750937	0.805489	0.669128	0.763062	0.570283
4.98333	0.945937	0.948891	0.975773	0.867754	0.811379	0.811492	0.716698	0.806613	0.677762
Bottom right panel: Representative dynamics
time [min]	Nuclear area (MIP) [min-max]	Sytox blue (MIP) [min-max]	ALPIN1 leak (MIP) [min-max]
0	0.932635	0	0.0733441
10	0.961948	0.0355167	0.087115
20	1	0.14484	0.0306386
30	0.955092	0.0285825	0.0669049
40	0.863903	0.0501701	0
50	0.81025	0.0510742	0.0884311
60	0.720774	0.0553542	0.0573211
70	0.589649	0.147312	0.085024
80	0.405383	0.106368	0.087779
90	0.298422	0.104319	0.879936
100	0	0.232274	1
110	0.0281082	0.40328	0.964444
120	0	1	0.761883

## Sheet: Figure 3b
Representative Image Source	U2OS 17 42 Untreat #2_Out
	U2OS 17 42 ML162 4uM 2hrs 14_Out

## Sheet: Figure 3c
ALPIN Binding and Nuclear Volume during ML162 treatment									ER Circularity during ML162 treatment
Time (min)	ALPIN rim:center [S/S0]	Nuclear Volume [V/V0]	File Name	Nuclei Number	Treatment					Time	FOV Number	ER Circularity [Cir/Cir0]	File Name	Treatment
0	1	1	20250607_ml162_alpin_mk2_sec61b_eGFP_E2_P5	1	4 uM ML 162				0	0	1	1	20250608_ml162_alpin_mk2_sec61b_eGFP_E6_p6	4 uM ML 162
10	1.01965	0.915329	20250607_ml162_alpin_mk2_sec61b_eGFP_E2_P5	1	4 uM ML 162				1	10	1	1.42563	20250608_ml162_alpin_mk2_sec61b_eGFP_E6_p6	4 uM ML 162
20	0.993287	0.866352	20250607_ml162_alpin_mk2_sec61b_eGFP_E2_P5	1	4 uM ML 162				2	20	1	1.58857	20250608_ml162_alpin_mk2_sec61b_eGFP_E6_p6	4 uM ML 162
30	0.955231	0.801157	20250607_ml162_alpin_mk2_sec61b_eGFP_E2_P5	1	4 uM ML 162				3	30	1	1.27279	20250608_ml162_alpin_mk2_sec61b_eGFP_E6_p6	4 uM ML 162
40	0.940154	0.790971	20250607_ml162_alpin_mk2_sec61b_eGFP_E2_P5	1	4 uM ML 162				4	40	1	1.35009	20250608_ml162_alpin_mk2_sec61b_eGFP_E6_p6	4 uM ML 162
50	0.945771	0.76818	20250607_ml162_alpin_mk2_sec61b_eGFP_E2_P5	1	4 uM ML 162				5	50	1	1.32136	20250608_ml162_alpin_mk2_sec61b_eGFP_E6_p6	4 uM ML 162
60	0.956364	0.772091	20250607_ml162_alpin_mk2_sec61b_eGFP_E2_P5	1	4 uM ML 162				6	60	1	1.53416	20250608_ml162_alpin_mk2_sec61b_eGFP_E6_p6	4 uM ML 162
70	1.02507	0.794774	20250607_ml162_alpin_mk2_sec61b_eGFP_E2_P5	1	4 uM ML 162				7	70	1	1.45339	20250608_ml162_alpin_mk2_sec61b_eGFP_E6_p6	4 uM ML 162
80	1.07371	0.871078	20250607_ml162_alpin_mk2_sec61b_eGFP_E2_P5	1	4 uM ML 162				8	80	1	1.45339	20250608_ml162_alpin_mk2_sec61b_eGFP_E6_p6	4 uM ML 162
0	1	1	20250607_ml162_alpin_mk2_sec61b_eGFP_E2_P5	2	4 uM ML 162				9	90	1	1.72001	20250608_ml162_alpin_mk2_sec61b_eGFP_E6_p6	4 uM ML 162
10	0.9874	1.23283	20250607_ml162_alpin_mk2_sec61b_eGFP_E2_P5	2	4 uM ML 162				10	100	1	1.57933	20250608_ml162_alpin_mk2_sec61b_eGFP_E6_p6	4 uM ML 162
20	0.993421	1.19171	20250607_ml162_alpin_mk2_sec61b_eGFP_E2_P5	2	4 uM ML 162				11	110	1	1.64697	20250608_ml162_alpin_mk2_sec61b_eGFP_E6_p6	4 uM ML 162
30	0.988497	1.16991	20250607_ml162_alpin_mk2_sec61b_eGFP_E2_P5	2	4 uM ML 162				0	0	2	1	20250608_ml162_alpin_mk2_sec61b_eGFP_E6_P3	4 uM ML 162
40	0.989035	1.14023	20250607_ml162_alpin_mk2_sec61b_eGFP_E2_P5	2	4 uM ML 162				1	10	2	1.06262	20250608_ml162_alpin_mk2_sec61b_eGFP_E6_P3	4 uM ML 162
50	0.989035	1.08678	20250607_ml162_alpin_mk2_sec61b_eGFP_E2_P5	2	4 uM ML 162				2	20	2	1.17633	20250608_ml162_alpin_mk2_sec61b_eGFP_E6_P3	4 uM ML 162
60	0.982613	1.04771	20250607_ml162_alpin_mk2_sec61b_eGFP_E2_P5	2	4 uM ML 162				3	30	2	1.07797	20250608_ml162_alpin_mk2_sec61b_eGFP_E6_P3	4 uM ML 162
70	0.989567	1.05534	20250607_ml162_alpin_mk2_sec61b_eGFP_E2_P5	2	4 uM ML 162				4	40	2	1.03149	20250608_ml162_alpin_mk2_sec61b_eGFP_E6_P3	4 uM ML 162
80	0.984853	1.08896	20250607_ml162_alpin_mk2_sec61b_eGFP_E2_P5	2	4 uM ML 162				5	50	2	1.43009	20250608_ml162_alpin_mk2_sec61b_eGFP_E6_P3	4 uM ML 162
90	0.988497	1.16199	20250607_ml162_alpin_mk2_sec61b_eGFP_E2_P5	2	4 uM ML 162				6	60	2	1.47809	20250608_ml162_alpin_mk2_sec61b_eGFP_E6_P3	4 uM ML 162
100	0.979045	1.35818	20250607_ml162_alpin_mk2_sec61b_eGFP_E2_P5	2	4 uM ML 162				7	70	2	1.44263	20250608_ml162_alpin_mk2_sec61b_eGFP_E6_P3	4 uM ML 162
0	1	1	20250607_ml162_alpin_mk2_sec61b_eGFP_E2_P5	3	4 uM ML 162				8	80	2	1.44263	20250608_ml162_alpin_mk2_sec61b_eGFP_E6_P3	4 uM ML 162
10	0.992597	0.957976	20250607_ml162_alpin_mk2_sec61b_eGFP_E2_P5	3	4 uM ML 162				9	90	2	1.42724	20250608_ml162_alpin_mk2_sec61b_eGFP_E6_P3	4 uM ML 162
20	0.984781	0.867581	20250607_ml162_alpin_mk2_sec61b_eGFP_E2_P5	3	4 uM ML 162				10	100	2	1.50812	20250608_ml162_alpin_mk2_sec61b_eGFP_E6_P3	4 uM ML 162
30	0.970006	0.812636	20250607_ml162_alpin_mk2_sec61b_eGFP_E2_P5	3	4 uM ML 162				11	110	2	1.62198	20250608_ml162_alpin_mk2_sec61b_eGFP_E6_P3	4 uM ML 162
40	0.969513	0.858605	20250607_ml162_alpin_mk2_sec61b_eGFP_E2_P5	3	4 uM ML 162				0	0	3	1	20250608_ml162_alpin_mk2_sec61b_eGFP_E6_P2	4 uM ML 162
50	0.977957	0.753116	20250607_ml162_alpin_mk2_sec61b_eGFP_E2_P5	3	4 uM ML 162				1	10	3	1.17306	20250608_ml162_alpin_mk2_sec61b_eGFP_E6_P2	4 uM ML 162
0	1	1	20250607_ml162_alpin_mk2_sec61b_eGFP_E2_P5	4	4 uM ML 162				2	20	3	1.11456	20250608_ml162_alpin_mk2_sec61b_eGFP_E6_P2	4 uM ML 162
10	0.974026	1.32177	20250607_ml162_alpin_mk2_sec61b_eGFP_E2_P5	4	4 uM ML 162				3	30	3	0.862967	20250608_ml162_alpin_mk2_sec61b_eGFP_E6_P2	4 uM ML 162
20	0.962003	1.30153	20250607_ml162_alpin_mk2_sec61b_eGFP_E2_P5	4	4 uM ML 162				4	40	3	1.03083	20250608_ml162_alpin_mk2_sec61b_eGFP_E6_P2	4 uM ML 162
30	0.974801	1.25086	20250607_ml162_alpin_mk2_sec61b_eGFP_E2_P5	4	4 uM ML 162				5	50	3	1.18075	20250608_ml162_alpin_mk2_sec61b_eGFP_E6_P2	4 uM ML 162
40	0.952641	1.21422	20250607_ml162_alpin_mk2_sec61b_eGFP_E2_P5	4	4 uM ML 162				6	60	3	1.12197	20250608_ml162_alpin_mk2_sec61b_eGFP_E6_P2	4 uM ML 162
50	0.949902	1.20946	20250607_ml162_alpin_mk2_sec61b_eGFP_E2_P5	4	4 uM ML 162				7	70	3	1.16458	20250608_ml162_alpin_mk2_sec61b_eGFP_E6_P2	4 uM ML 162
60	0.950431	1.22662	20250607_ml162_alpin_mk2_sec61b_eGFP_E2_P5	4	4 uM ML 162				8	80	3	1.16458	20250608_ml162_alpin_mk2_sec61b_eGFP_E6_P2	4 uM ML 162
70	0.945631	1.24614	20250607_ml162_alpin_mk2_sec61b_eGFP_E2_P5	4	4 uM ML 162				9	90	3	1.2175	20250608_ml162_alpin_mk2_sec61b_eGFP_E6_P2	4 uM ML 162
80	0.941565	1.25798	20250607_ml162_alpin_mk2_sec61b_eGFP_E2_P5	4	4 uM ML 162				10	100	3	1.54377	20250608_ml162_alpin_mk2_sec61b_eGFP_E6_P2	4 uM ML 162
90	0.955914	1.37644	20250607_ml162_alpin_mk2_sec61b_eGFP_E2_P5	4	4 uM ML 162				11	110	3	1.39783	20250608_ml162_alpin_mk2_sec61b_eGFP_E6_P2	4 uM ML 162
0	1	1	20250607_ml162_alpin_mk2_sec61b_eGFP_E2_P9	5	4 uM ML 162				0	0	4	1	20250608_ml162_alpin_mk2_sec61b_eGFP_E6_p1	4 uM ML 162
10	1.01137	0.992762	20250607_ml162_alpin_mk2_sec61b_eGFP_E2_P9	5	4 uM ML 162				1	10	4	1.12619	20250608_ml162_alpin_mk2_sec61b_eGFP_E6_p1	4 uM ML 162
20	0.987016	0.948173	20250607_ml162_alpin_mk2_sec61b_eGFP_E2_P9	5	4 uM ML 162				2	20	4	0.916951	20250608_ml162_alpin_mk2_sec61b_eGFP_E6_p1	4 uM ML 162
30	0.988674	0.951518	20250607_ml162_alpin_mk2_sec61b_eGFP_E2_P9	5	4 uM ML 162				3	30	4	0.901326	20250608_ml162_alpin_mk2_sec61b_eGFP_E6_p1	4 uM ML 162
40	0.952077	0.946146	20250607_ml162_alpin_mk2_sec61b_eGFP_E2_P9	5	4 uM ML 162				4	40	4	1.14535	20250608_ml162_alpin_mk2_sec61b_eGFP_E6_p1	4 uM ML 162
50	0.967412	0.928452	20250607_ml162_alpin_mk2_sec61b_eGFP_E2_P9	5	4 uM ML 162				5	50	4	0.932692	20250608_ml162_alpin_mk2_sec61b_eGFP_E6_p1	4 uM ML 162
60	0.974499	0.921696	20250607_ml162_alpin_mk2_sec61b_eGFP_E2_P9	5	4 uM ML 162				6	60	4	1.01505	20250608_ml162_alpin_mk2_sec61b_eGFP_E6_p1	4 uM ML 162
70	0.987848	0.928034	20250607_ml162_alpin_mk2_sec61b_eGFP_E2_P9	5	4 uM ML 162				7	70	4	1.03545	20250608_ml162_alpin_mk2_sec61b_eGFP_E6_p1	4 uM ML 162
80	1.00994	0.930093	20250607_ml162_alpin_mk2_sec61b_eGFP_E2_P9	5	4 uM ML 162				8	80	4	1.03545	20250608_ml162_alpin_mk2_sec61b_eGFP_E6_p1	4 uM ML 162
90	1.04571	0.958693	20250607_ml162_alpin_mk2_sec61b_eGFP_E2_P9	5	4 uM ML 162				9	90	4	1.29419	20250608_ml162_alpin_mk2_sec61b_eGFP_E6_p1	4 uM ML 162
100	1.06415	0.956827	20250607_ml162_alpin_mk2_sec61b_eGFP_E2_P9	5	4 uM ML 162				10	100	4	1.13353	20250608_ml162_alpin_mk2_sec61b_eGFP_E6_p1	4 uM ML 162
0	1	1	20250607_ml162_alpin_mk2_sec61b_eGFP_E2_P10	6	4 uM ML 162				11	110	4	1.27139	20250608_ml162_alpin_mk2_sec61b_eGFP_E6_p1	4 uM ML 162
10	1.04772	1.05422	20250607_ml162_alpin_mk2_sec61b_eGFP_E2_P10	6	4 uM ML 162				0	0	5	1	20250607_ml162_alpin_mk2_sec61b_eGFP_E4_P10	4 uM ML 162
20	1.00352	1.10818	20250607_ml162_alpin_mk2_sec61b_eGFP_E2_P10	6	4 uM ML 162				1	10	5	0.82242	20250607_ml162_alpin_mk2_sec61b_eGFP_E4_P10	4 uM ML 162
30	1.03398	1.0522	20250607_ml162_alpin_mk2_sec61b_eGFP_E2_P10	6	4 uM ML 162				2	20	5	0.884647	20250607_ml162_alpin_mk2_sec61b_eGFP_E4_P10	4 uM ML 162
40	1.01093	1.05027	20250607_ml162_alpin_mk2_sec61b_eGFP_E2_P10	6	4 uM ML 162				3	30	5	1.08692	20250607_ml162_alpin_mk2_sec61b_eGFP_E4_P10	4 uM ML 162
50	0.944572	1.0103	20250607_ml162_alpin_mk2_sec61b_eGFP_E2_P10	6	4 uM ML 162				4	40	5	1.20705	20250607_ml162_alpin_mk2_sec61b_eGFP_E4_P10	4 uM ML 162
60	1.00971	1.0844	20250607_ml162_alpin_mk2_sec61b_eGFP_E2_P10	6	4 uM ML 162				5	50	5	1.12678	20250607_ml162_alpin_mk2_sec61b_eGFP_E4_P10	4 uM ML 162
70	0.934151	1.17	20250607_ml162_alpin_mk2_sec61b_eGFP_E2_P10	6	4 uM ML 162				6	60	5	1.23757	20250607_ml162_alpin_mk2_sec61b_eGFP_E4_P10	4 uM ML 162
80	1.04304	1.21615	20250607_ml162_alpin_mk2_sec61b_eGFP_E2_P10	6	4 uM ML 162				7	70	5	1.31501	20250607_ml162_alpin_mk2_sec61b_eGFP_E4_P10	4 uM ML 162
90	1.00434	0.747574	20250607_ml162_alpin_mk2_sec61b_eGFP_E2_P10	6	4 uM ML 162				8	80	5	1.31501	20250607_ml162_alpin_mk2_sec61b_eGFP_E4_P10	4 uM ML 162
100	1.06783	0.818923	20250607_ml162_alpin_mk2_sec61b_eGFP_E2_P10	6	4 uM ML 162				9	90	5	1.45719	20250607_ml162_alpin_mk2_sec61b_eGFP_E4_P10	4 uM ML 162
110	1.13313	0.909032	20250607_ml162_alpin_mk2_sec61b_eGFP_E2_P10	6	4 uM ML 162				10	100	5	1.57843	20250607_ml162_alpin_mk2_sec61b_eGFP_E4_P10	4 uM ML 162
0	1	1	20250607_ml162_alpin_mk2_sec61b_eGFP_E2_P10	7	4 uM ML 162				11	110	5	1.61876	20250607_ml162_alpin_mk2_sec61b_eGFP_E4_P10	4 uM ML 162
10	0.992121	0.975999	20250607_ml162_alpin_mk2_sec61b_eGFP_E2_P10	7	4 uM ML 162				0	0	6	1	20250607_ml162_alpin_mk2_sec61b_eGFP_E4_P5	4 uM ML 162
20	0.991743	0.601126	20250607_ml162_alpin_mk2_sec61b_eGFP_E2_P10	7	4 uM ML 162				1	10	6	1.13469	20250607_ml162_alpin_mk2_sec61b_eGFP_E4_P5	4 uM ML 162
30	1.01552	0.608816	20250607_ml162_alpin_mk2_sec61b_eGFP_E2_P10	7	4 uM ML 162				2	20	6	1.00789	20250607_ml162_alpin_mk2_sec61b_eGFP_E4_P5	4 uM ML 162
40	1.02266	0.603766	20250607_ml162_alpin_mk2_sec61b_eGFP_E2_P10	7	4 uM ML 162				3	30	6	1.12695	20250607_ml162_alpin_mk2_sec61b_eGFP_E4_P5	4 uM ML 162
50	1.01075	0.595179	20250607_ml162_alpin_mk2_sec61b_eGFP_E2_P10	7	4 uM ML 162				4	40	6	0.865017	20250607_ml162_alpin_mk2_sec61b_eGFP_E4_P5	4 uM ML 162
60	1.02092	0.595249	20250607_ml162_alpin_mk2_sec61b_eGFP_E2_P10	7	4 uM ML 162				5	50	6	0.976595	20250607_ml162_alpin_mk2_sec61b_eGFP_E4_P5	4 uM ML 162
70	1.02842	0.582685	20250607_ml162_alpin_mk2_sec61b_eGFP_E2_P10	7	4 uM ML 162				6	60	6	0.98239	20250607_ml162_alpin_mk2_sec61b_eGFP_E4_P5	4 uM ML 162
80	1.01552	0.588774	20250607_ml162_alpin_mk2_sec61b_eGFP_E2_P10	7	4 uM ML 162				7	70	6	1.25835	20250607_ml162_alpin_mk2_sec61b_eGFP_E4_P5	4 uM ML 162
90	0.970206	0.619092	20250607_ml162_alpin_mk2_sec61b_eGFP_E2_P10	7	4 uM ML 162				8	80	6	1.25835	20250607_ml162_alpin_mk2_sec61b_eGFP_E4_P5	4 uM ML 162
100	0.981567	0.626782	20250607_ml162_alpin_mk2_sec61b_eGFP_E2_P10	7	4 uM ML 162				9	90	6	1.2047	20250607_ml162_alpin_mk2_sec61b_eGFP_E4_P5	4 uM ML 162
110	1.00063	0.645997	20250607_ml162_alpin_mk2_sec61b_eGFP_E2_P10	7	4 uM ML 162				10	100	6	1.24433	20250607_ml162_alpin_mk2_sec61b_eGFP_E4_P5	4 uM ML 162
0	1	1	20250607_ml162_alpin_mk2_sec61b_eGFP_E2_P10	8	4 uM ML 162				11	110	6	1.47338	20250607_ml162_alpin_mk2_sec61b_eGFP_E4_P5	4 uM ML 162
10	1.00929	0.991158	20250607_ml162_alpin_mk2_sec61b_eGFP_E2_P10	8	4 uM ML 162				0	0	7	1	20250607_ml162_alpin_mk2_sec61b_eGFP_E4_P3	4 uM ML 162
20	1.02088	0.957358	20250607_ml162_alpin_mk2_sec61b_eGFP_E2_P10	8	4 uM ML 162				1	10	7	0.895269	20250607_ml162_alpin_mk2_sec61b_eGFP_E4_P3	4 uM ML 162
30	1.01738	0.946725	20250607_ml162_alpin_mk2_sec61b_eGFP_E2_P10	8	4 uM ML 162				2	20	7	1.05245	20250607_ml162_alpin_mk2_sec61b_eGFP_E4_P3	4 uM ML 162
40	1.02669	0.935981	20250607_ml162_alpin_mk2_sec61b_eGFP_E2_P10	8	4 uM ML 162				3	30	7	0.862	20250607_ml162_alpin_mk2_sec61b_eGFP_E4_P3	4 uM ML 162
50	1.01651	0.952075	20250607_ml162_alpin_mk2_sec61b_eGFP_E2_P10	8	4 uM ML 162				4	40	7	0.96593	20250607_ml162_alpin_mk2_sec61b_eGFP_E4_P3	4 uM ML 162
60	1.0544	0.974482	20250607_ml162_alpin_mk2_sec61b_eGFP_E2_P10	8	4 uM ML 162				5	50	7	0.960959	20250607_ml162_alpin_mk2_sec61b_eGFP_E4_P3	4 uM ML 162
70	1.13636	0.981578	20250607_ml162_alpin_mk2_sec61b_eGFP_E2_P10	8	4 uM ML 162				6	60	7	1.02107	20250607_ml162_alpin_mk2_sec61b_eGFP_E4_P3	4 uM ML 162
80	1.17877	0.921498	20250607_ml162_alpin_mk2_sec61b_eGFP_E2_P10	8	4 uM ML 162				7	70	7	1.08105	20250607_ml162_alpin_mk2_sec61b_eGFP_E4_P3	4 uM ML 162
0	1	1	20250607_ml162_alpin_mk2_sec61b_eGFP_E2_P10	9	4 uM ML 162				8	80	7	1.08105	20250607_ml162_alpin_mk2_sec61b_eGFP_E4_P3	4 uM ML 162
10	0.983758	0.955816	20250607_ml162_alpin_mk2_sec61b_eGFP_E2_P10	9	4 uM ML 162				9	90	7	1.15898	20250607_ml162_alpin_mk2_sec61b_eGFP_E4_P3	4 uM ML 162
20	0.986198	0.93846	20250607_ml162_alpin_mk2_sec61b_eGFP_E2_P10	9	4 uM ML 162				10	100	7	1.31545	20250607_ml162_alpin_mk2_sec61b_eGFP_E4_P3	4 uM ML 162
30	0.983208	0.924893	20250607_ml162_alpin_mk2_sec61b_eGFP_E2_P10	9	4 uM ML 162				11	110	7	1.42801	20250607_ml162_alpin_mk2_sec61b_eGFP_E4_P3	4 uM ML 162
40	0.98538	0.94773	20250607_ml162_alpin_mk2_sec61b_eGFP_E2_P10	9	4 uM ML 162				0	0	8	1	20250607_ml162_alpin_mk2_sec61b_eGFP_E3_P7	4 uM ML 162
50	0.992483	0.942351	20250607_ml162_alpin_mk2_sec61b_eGFP_E2_P10	9	4 uM ML 162				1	10	8	1.03583	20250607_ml162_alpin_mk2_sec61b_eGFP_E3_P7	4 uM ML 162
60	0.998167	0.940558	20250607_ml162_alpin_mk2_sec61b_eGFP_E2_P10	9	4 uM ML 162				2	20	8	0.88876	20250607_ml162_alpin_mk2_sec61b_eGFP_E3_P7	4 uM ML 162
70	0.989404	0.943772	20250607_ml162_alpin_mk2_sec61b_eGFP_E2_P10	9	4 uM ML 162				3	30	8	0.929227	20250607_ml162_alpin_mk2_sec61b_eGFP_E3_P7	4 uM ML 162
80	1.00054	0.934941	20250607_ml162_alpin_mk2_sec61b_eGFP_E2_P10	9	4 uM ML 162				4	40	8	1.06998	20250607_ml162_alpin_mk2_sec61b_eGFP_E3_P7	4 uM ML 162
90	0.997679	0.994891	20250607_ml162_alpin_mk2_sec61b_eGFP_E2_P10	9	4 uM ML 162				5	50	8	1.09257	20250607_ml162_alpin_mk2_sec61b_eGFP_E3_P7	4 uM ML 162
100	1.0198	1.04452	20250607_ml162_alpin_mk2_sec61b_eGFP_E2_P10	9	4 uM ML 162				6	60	8	0.991069	20250607_ml162_alpin_mk2_sec61b_eGFP_E3_P7	4 uM ML 162
110	1.01786	1.05853	20250607_ml162_alpin_mk2_sec61b_eGFP_E2_P10	9	4 uM ML 162				7	70	8	1.24734	20250607_ml162_alpin_mk2_sec61b_eGFP_E3_P7	4 uM ML 162
0	1	1	20250607_ml162_alpin_mk2_sec61b_eGFP_E3_P7	10	4 uM ML 162				8	80	8	1.24734	20250607_ml162_alpin_mk2_sec61b_eGFP_E3_P7	4 uM ML 162
10	1.0661	0.939966	20250607_ml162_alpin_mk2_sec61b_eGFP_E3_P7	10	4 uM ML 162				9	90	8	1.27593	20250607_ml162_alpin_mk2_sec61b_eGFP_E3_P7	4 uM ML 162
20	1.09264	0.965942	20250607_ml162_alpin_mk2_sec61b_eGFP_E3_P7	10	4 uM ML 162				10	100	8	1.24199	20250607_ml162_alpin_mk2_sec61b_eGFP_E3_P7	4 uM ML 162
30	1.03866	0.964809	20250607_ml162_alpin_mk2_sec61b_eGFP_E3_P7	10	4 uM ML 162				11	110	8	1.28139	20250607_ml162_alpin_mk2_sec61b_eGFP_E3_P7	4 uM ML 162
40	1.07928	0.959659	20250607_ml162_alpin_mk2_sec61b_eGFP_E3_P7	10	4 uM ML 162				0	0	9	1	20250607_ml162_alpin_mk2_sec61b_eGFP_E3_P6	4 uM ML 162
50	1.12279	0.958395	20250607_ml162_alpin_mk2_sec61b_eGFP_E3_P7	10	4 uM ML 162				1	10	9	0.748505	20250607_ml162_alpin_mk2_sec61b_eGFP_E3_P6	4 uM ML 162
60	1.17443	0.955594	20250607_ml162_alpin_mk2_sec61b_eGFP_E3_P7	10	4 uM ML 162				2	20	9	0.754432	20250607_ml162_alpin_mk2_sec61b_eGFP_E3_P6	4 uM ML 162
70	1.25205	0.942314	20250607_ml162_alpin_mk2_sec61b_eGFP_E3_P7	10	4 uM ML 162				3	30	9	0.677559	20250607_ml162_alpin_mk2_sec61b_eGFP_E3_P6	4 uM ML 162
80	1.32414	0.928872	20250607_ml162_alpin_mk2_sec61b_eGFP_E3_P7	10	4 uM ML 162				4	40	9	0.88814	20250607_ml162_alpin_mk2_sec61b_eGFP_E3_P6	4 uM ML 162
0	1	1	20250607_ml162_alpin_mk2_sec61b_eGFP_E4_P3	11	4 uM ML 162				5	50	9	0.841945	20250607_ml162_alpin_mk2_sec61b_eGFP_E3_P6	4 uM ML 162
10	1.03383	0.997354	20250607_ml162_alpin_mk2_sec61b_eGFP_E4_P3	11	4 uM ML 162				6	60	9	0.823689	20250607_ml162_alpin_mk2_sec61b_eGFP_E3_P6	4 uM ML 162
20	1.03053	0.981542	20250607_ml162_alpin_mk2_sec61b_eGFP_E4_P3	11	4 uM ML 162				7	70	9	0.862148	20250607_ml162_alpin_mk2_sec61b_eGFP_E3_P6	4 uM ML 162
30	1.02643	0.985387	20250607_ml162_alpin_mk2_sec61b_eGFP_E4_P3	11	4 uM ML 162				8	80	9	0.862148	20250607_ml162_alpin_mk2_sec61b_eGFP_E3_P6	4 uM ML 162
40	1.03681	0.946176	20250607_ml162_alpin_mk2_sec61b_eGFP_E4_P3	11	4 uM ML 162				9	90	9	0.934139	20250607_ml162_alpin_mk2_sec61b_eGFP_E3_P6	4 uM ML 162
50	1.05324	0.932079	20250607_ml162_alpin_mk2_sec61b_eGFP_E4_P3	11	4 uM ML 162				10	100	9	1.09817	20250607_ml162_alpin_mk2_sec61b_eGFP_E3_P6	4 uM ML 162
60	1.05499	0.915709	20250607_ml162_alpin_mk2_sec61b_eGFP_E4_P3	11	4 uM ML 162				11	110	9	1.15903	20250607_ml162_alpin_mk2_sec61b_eGFP_E3_P6	4 uM ML 162
70	1.06268	0.886296	20250607_ml162_alpin_mk2_sec61b_eGFP_E4_P3	11	4 uM ML 162				0	0	10	1	20250607_ml162_alpin_mk2_sec61b_eGFP_E2_P10	4 uM ML 162
0	1	1	20250607_ml162_alpin_mk2_sec61b_eGFP_E4_P3	12	4 uM ML 162				1	10	10	0.961545	20250607_ml162_alpin_mk2_sec61b_eGFP_E2_P10	4 uM ML 162
10	0.980994	1.05229	20250607_ml162_alpin_mk2_sec61b_eGFP_E4_P3	12	4 uM ML 162				2	20	10	0.845566	20250607_ml162_alpin_mk2_sec61b_eGFP_E2_P10	4 uM ML 162
20	0.99883	1.03493	20250607_ml162_alpin_mk2_sec61b_eGFP_E4_P3	12	4 uM ML 162				3	30	10	0.93943	20250607_ml162_alpin_mk2_sec61b_eGFP_E2_P10	4 uM ML 162
30	0.983871	1.01404	20250607_ml162_alpin_mk2_sec61b_eGFP_E4_P3	12	4 uM ML 162				4	40	10	0.997464	20250607_ml162_alpin_mk2_sec61b_eGFP_E2_P10	4 uM ML 162
40	0.99883	0.958974	20250607_ml162_alpin_mk2_sec61b_eGFP_E4_P3	12	4 uM ML 162				5	50	10	0.988506	20250607_ml162_alpin_mk2_sec61b_eGFP_E2_P10	4 uM ML 162
50	0.993734	0.948838	20250607_ml162_alpin_mk2_sec61b_eGFP_E4_P3	12	4 uM ML 162				6	60	10	0.893443	20250607_ml162_alpin_mk2_sec61b_eGFP_E2_P10	4 uM ML 162
60	1.01783	0.934824	20250607_ml162_alpin_mk2_sec61b_eGFP_E4_P3	12	4 uM ML 162				7	70	10	1.01058	20250607_ml162_alpin_mk2_sec61b_eGFP_E2_P10	4 uM ML 162
70	1.0339	0.933487	20250607_ml162_alpin_mk2_sec61b_eGFP_E4_P3	12	4 uM ML 162				8	80	10	1.01058	20250607_ml162_alpin_mk2_sec61b_eGFP_E2_P10	4 uM ML 162
80	1.03888	0.92886	20250607_ml162_alpin_mk2_sec61b_eGFP_E4_P3	12	4 uM ML 162				9	90	10	1.08713	20250607_ml162_alpin_mk2_sec61b_eGFP_E2_P10	4 uM ML 162
0	1	1	20250607_ml162_alpin_mk2_sec61b_eGFP_E4_P3	13	4 uM ML 162				10	100	10	1.05627	20250607_ml162_alpin_mk2_sec61b_eGFP_E2_P10	4 uM ML 162
10	1.03494	1.07249	20250607_ml162_alpin_mk2_sec61b_eGFP_E4_P3	13	4 uM ML 162				11	110	10	1.14185	20250607_ml162_alpin_mk2_sec61b_eGFP_E2_P10	4 uM ML 162
20	1.0201	1.01289	20250607_ml162_alpin_mk2_sec61b_eGFP_E4_P3	13	4 uM ML 162				0	0	11	1	20250607_ml162_alpin_mk2_sec61b_eGFP_E2_P9	4 uM ML 162
30	0.998993	1.00853	20250607_ml162_alpin_mk2_sec61b_eGFP_E4_P3	13	4 uM ML 162				1	10	11	1.05257	20250607_ml162_alpin_mk2_sec61b_eGFP_E2_P9	4 uM ML 162
40	1.00546	0.978832	20250607_ml162_alpin_mk2_sec61b_eGFP_E4_P3	13	4 uM ML 162				2	20	11	0.919642	20250607_ml162_alpin_mk2_sec61b_eGFP_E2_P9	4 uM ML 162
50	1.02119	0.966567	20250607_ml162_alpin_mk2_sec61b_eGFP_E4_P3	13	4 uM ML 162				3	30	11	0.994985	20250607_ml162_alpin_mk2_sec61b_eGFP_E2_P9	4 uM ML 162
60	1.02224	0.933765	20250607_ml162_alpin_mk2_sec61b_eGFP_E4_P3	13	4 uM ML 162				4	40	11	0.915456	20250607_ml162_alpin_mk2_sec61b_eGFP_E2_P9	4 uM ML 162
70	1.02859	0.928052	20250607_ml162_alpin_mk2_sec61b_eGFP_E4_P3	13	4 uM ML 162				5	50	11	1.00409	20250607_ml162_alpin_mk2_sec61b_eGFP_E2_P9	4 uM ML 162
80	1.03574	0.940653	20250607_ml162_alpin_mk2_sec61b_eGFP_E4_P3	13	4 uM ML 162				6	60	11	0.920034	20250607_ml162_alpin_mk2_sec61b_eGFP_E2_P9	4 uM ML 162
90	1.03599	0.968835	20250607_ml162_alpin_mk2_sec61b_eGFP_E4_P3	13	4 uM ML 162				7	70	11	1.02488	20250607_ml162_alpin_mk2_sec61b_eGFP_E2_P9	4 uM ML 162
100	1.02828	0.955731	20250607_ml162_alpin_mk2_sec61b_eGFP_E4_P3	13	4 uM ML 162				8	80	11	1.02488	20250607_ml162_alpin_mk2_sec61b_eGFP_E2_P9	4 uM ML 162
0	1	1	20250607_ml162_alpin_mk2_sec61b_eGFP_E4_P3	14	4 uM ML 162				9	90	11	0.962341	20250607_ml162_alpin_mk2_sec61b_eGFP_E2_P9	4 uM ML 162
10	1.00998	1.00471	20250607_ml162_alpin_mk2_sec61b_eGFP_E4_P3	14	4 uM ML 162				10	100	11	0.97882	20250607_ml162_alpin_mk2_sec61b_eGFP_E2_P9	4 uM ML 162
20	1.0132	0.997503	20250607_ml162_alpin_mk2_sec61b_eGFP_E4_P3	14	4 uM ML 162				11	110	11	0.908521	20250607_ml162_alpin_mk2_sec61b_eGFP_E2_P9	4 uM ML 162
30	1.01081	0.994921	20250607_ml162_alpin_mk2_sec61b_eGFP_E4_P3	14	4 uM ML 162				0	0	12	1	20250607_ml162_alpin_mk2_sec61b_eGFP_E2_P5	4 uM ML 162
40	1.02803	0.987794	20250607_ml162_alpin_mk2_sec61b_eGFP_E4_P3	14	4 uM ML 162				1	10	12	0.917539	20250607_ml162_alpin_mk2_sec61b_eGFP_E2_P5	4 uM ML 162
50	1.02215	0.957434	20250607_ml162_alpin_mk2_sec61b_eGFP_E4_P3	14	4 uM ML 162				2	20	12	1.00764	20250607_ml162_alpin_mk2_sec61b_eGFP_E2_P5	4 uM ML 162
60	1.02897	0.955246	20250607_ml162_alpin_mk2_sec61b_eGFP_E4_P3	14	4 uM ML 162				3	30	12	0.955585	20250607_ml162_alpin_mk2_sec61b_eGFP_E2_P5	4 uM ML 162
70	1.04047	0.951598	20250607_ml162_alpin_mk2_sec61b_eGFP_E4_P3	14	4 uM ML 162				4	40	12	0.945538	20250607_ml162_alpin_mk2_sec61b_eGFP_E2_P5	4 uM ML 162
80	1.04047	1.01052	20250607_ml162_alpin_mk2_sec61b_eGFP_E4_P3	14	4 uM ML 162				5	50	12	0.991835	20250607_ml162_alpin_mk2_sec61b_eGFP_E2_P5	4 uM ML 162
90	1.05983	0.993294	20250607_ml162_alpin_mk2_sec61b_eGFP_E4_P3	14	4 uM ML 162				6	60	12	0.837074	20250607_ml162_alpin_mk2_sec61b_eGFP_E2_P5	4 uM ML 162
100	1.08075	0.923623	20250607_ml162_alpin_mk2_sec61b_eGFP_E4_P3	14	4 uM ML 162				7	70	12	0.938733	20250607_ml162_alpin_mk2_sec61b_eGFP_E2_P5	4 uM ML 162
110	1.08075	1.3249	20250607_ml162_alpin_mk2_sec61b_eGFP_E4_P3	14	4 uM ML 162				8	80	12	0.938733	20250607_ml162_alpin_mk2_sec61b_eGFP_E2_P5	4 uM ML 162
0	1	1	20250607_ml162_alpin_mk2_sec61b_eGFP_E4_P5	15	4 uM ML 162				9	90	12	1.0836	20250607_ml162_alpin_mk2_sec61b_eGFP_E2_P5	4 uM ML 162
10	1.02177	0.969373	20250607_ml162_alpin_mk2_sec61b_eGFP_E4_P5	15	4 uM ML 162				10	100	12	1.20177	20250607_ml162_alpin_mk2_sec61b_eGFP_E2_P5	4 uM ML 162
20	1.02126	0.955606	20250607_ml162_alpin_mk2_sec61b_eGFP_E4_P5	15	4 uM ML 162				11	110	12	1.12181	20250607_ml162_alpin_mk2_sec61b_eGFP_E2_P5	4 uM ML 162
30	1.00982	0.959006	20250607_ml162_alpin_mk2_sec61b_eGFP_E4_P5	15	4 uM ML 162
40	1.01356	0.918011	20250607_ml162_alpin_mk2_sec61b_eGFP_E4_P5	15	4 uM ML 162
50	1.03267	0.936739	20250607_ml162_alpin_mk2_sec61b_eGFP_E4_P5	15	4 uM ML 162
60	1.02738	0.940808	20250607_ml162_alpin_mk2_sec61b_eGFP_E4_P5	15	4 uM ML 162
70	1.01356	0.928378	20250607_ml162_alpin_mk2_sec61b_eGFP_E4_P5	15	4 uM ML 162
80	1.04617	0.91921	20250607_ml162_alpin_mk2_sec61b_eGFP_E4_P5	15	4 uM ML 162
90	1.05676	0.928434	20250607_ml162_alpin_mk2_sec61b_eGFP_E4_P5	15	4 uM ML 162
100	1.09912	0.855224	20250607_ml162_alpin_mk2_sec61b_eGFP_E4_P5	15	4 uM ML 162
0	1	1	20250607_ml162_alpin_mk2_sec61b_eGFP_E4_P5	16	4 uM ML 162
10	1.01146	0.974473	20250607_ml162_alpin_mk2_sec61b_eGFP_E4_P5	16	4 uM ML 162
20	1.01041	0.967479	20250607_ml162_alpin_mk2_sec61b_eGFP_E4_P5	16	4 uM ML 162
30	1.01094	0.969242	20250607_ml162_alpin_mk2_sec61b_eGFP_E4_P5	16	4 uM ML 162
40	1.02148	0.946645	20250607_ml162_alpin_mk2_sec61b_eGFP_E4_P5	16	4 uM ML 162
50	1.0151	0.959199	20250607_ml162_alpin_mk2_sec61b_eGFP_E4_P5	16	4 uM ML 162
60	1.02966	0.978927	20250607_ml162_alpin_mk2_sec61b_eGFP_E4_P5	16	4 uM ML 162
70	1.03818	0.96159	20250607_ml162_alpin_mk2_sec61b_eGFP_E4_P5	16	4 uM ML 162
80	1.04184	0.954416	20250607_ml162_alpin_mk2_sec61b_eGFP_E4_P5	16	4 uM ML 162
90	1.04878	0.961381	20250607_ml162_alpin_mk2_sec61b_eGFP_E4_P5	16	4 uM ML 162
100	1.06962	0.964998	20250607_ml162_alpin_mk2_sec61b_eGFP_E4_P5	16	4 uM ML 162
110	1.04387	0.973726	20250607_ml162_alpin_mk2_sec61b_eGFP_E4_P5	16	4 uM ML 162
0	1	1	20250607_ml162_alpin_mk2_sec61b_eGFP_E4_P10	17	4 uM ML 162
20	1.00944	0.992652	20250607_ml162_alpin_mk2_sec61b_eGFP_E4_P10	17	4 uM ML 162
30	0.997562	0.995728	20250607_ml162_alpin_mk2_sec61b_eGFP_E4_P10	17	4 uM ML 162
40	1.00867	0.950615	20250607_ml162_alpin_mk2_sec61b_eGFP_E4_P10	17	4 uM ML 162
50	1.014	0.92054	20250607_ml162_alpin_mk2_sec61b_eGFP_E4_P10	17	4 uM ML 162
60	0.976506	0.970665	20250607_ml162_alpin_mk2_sec61b_eGFP_E4_P10	17	4 uM ML 162
70	0.987318	0.966678	20250607_ml162_alpin_mk2_sec61b_eGFP_E4_P10	17	4 uM ML 162
80	1.02575	0.973229	20250607_ml162_alpin_mk2_sec61b_eGFP_E4_P10	17	4 uM ML 162
0	1	1	20250607_ml162_alpin_mk2_sec61b_eGFP_E4_P10	18	4 uM ML 162
10	1.00575	0.999926	20250607_ml162_alpin_mk2_sec61b_eGFP_E4_P10	18	4 uM ML 162
20	1.0293	0.995291	20250607_ml162_alpin_mk2_sec61b_eGFP_E4_P10	18	4 uM ML 162
30	1.02793	1.00598	20250607_ml162_alpin_mk2_sec61b_eGFP_E4_P10	18	4 uM ML 162
40	1.03146	0.974736	20250607_ml162_alpin_mk2_sec61b_eGFP_E4_P10	18	4 uM ML 162
50	1.04339	0.96315	20250607_ml162_alpin_mk2_sec61b_eGFP_E4_P10	18	4 uM ML 162
60	1.04477	0.972194	20250607_ml162_alpin_mk2_sec61b_eGFP_E4_P10	18	4 uM ML 162
70	1.07935	0.966252	20250607_ml162_alpin_mk2_sec61b_eGFP_E4_P10	18	4 uM ML 162
80	1.10872	0.8156	20250607_ml162_alpin_mk2_sec61b_eGFP_E4_P10	18	4 uM ML 162
0	1	1	20250607_ml162_alpin_mk2_sec61b_eGFP_E4_P10	19	4 uM ML 162
10	1.00394	1.01509	20250607_ml162_alpin_mk2_sec61b_eGFP_E4_P10	19	4 uM ML 162
20	1.01568	0.999325	20250607_ml162_alpin_mk2_sec61b_eGFP_E4_P10	19	4 uM ML 162
30	0.998786	1.00552	20250607_ml162_alpin_mk2_sec61b_eGFP_E4_P10	19	4 uM ML 162
40	0.996911	0.967924	20250607_ml162_alpin_mk2_sec61b_eGFP_E4_P10	19	4 uM ML 162
50	1.00864	0.955596	20250607_ml162_alpin_mk2_sec61b_eGFP_E4_P10	19	4 uM ML 162
60	1.00394	0.967924	20250607_ml162_alpin_mk2_sec61b_eGFP_E4_P10	19	4 uM ML 162
70	1.00689	0.951089	20250607_ml162_alpin_mk2_sec61b_eGFP_E4_P10	19	4 uM ML 162
80	0.97836	1.03855	20250607_ml162_alpin_mk2_sec61b_eGFP_E4_P10	19	4 uM ML 162
0	1	1	20250608_ml162_alpin_mk2_sec61b_eGFP_E6_p1	20	4 uM ML 162
10	1.0226	1.04206	20250608_ml162_alpin_mk2_sec61b_eGFP_E6_p1	20	4 uM ML 162
20	1.02218	1.04263	20250608_ml162_alpin_mk2_sec61b_eGFP_E6_p1	20	4 uM ML 162
30	1.03405	1.04974	20250608_ml162_alpin_mk2_sec61b_eGFP_E6_p1	20	4 uM ML 162
40	1.04671	1.07225	20250608_ml162_alpin_mk2_sec61b_eGFP_E6_p1	20	4 uM ML 162
50	1.04728	1.08496	20250608_ml162_alpin_mk2_sec61b_eGFP_E6_p1	20	4 uM ML 162
60	1.06837	1.09421	20250608_ml162_alpin_mk2_sec61b_eGFP_E6_p1	20	4 uM ML 162
70	1.06908	1.08916	20250608_ml162_alpin_mk2_sec61b_eGFP_E6_p1	20	4 uM ML 162
80	1.04994	1.05806	20250608_ml162_alpin_mk2_sec61b_eGFP_E6_p1	20	4 uM ML 162
0	1	1	20250608_ml162_alpin_mk2_sec61b_eGFP_E6_p1	21	4 uM ML 162
10	1.03967	1.06017	20250608_ml162_alpin_mk2_sec61b_eGFP_E6_p1	21	4 uM ML 162
20	1.03885	1.06342	20250608_ml162_alpin_mk2_sec61b_eGFP_E6_p1	21	4 uM ML 162
30	1.05602	1.07311	20250608_ml162_alpin_mk2_sec61b_eGFP_E6_p1	21	4 uM ML 162
40	1.06847	1.08806	20250608_ml162_alpin_mk2_sec61b_eGFP_E6_p1	21	4 uM ML 162
50	1.08607	1.10257	20250608_ml162_alpin_mk2_sec61b_eGFP_E6_p1	21	4 uM ML 162
60	1.10983	1.12359	20250608_ml162_alpin_mk2_sec61b_eGFP_E6_p1	21	4 uM ML 162
70	1.10306	1.14285	20250608_ml162_alpin_mk2_sec61b_eGFP_E6_p1	21	4 uM ML 162
0	1	1	20250608_ml162_alpin_mk2_sec61b_eGFP_E6_p1	22	4 uM ML 162
10	1.04352	1.01788	20250608_ml162_alpin_mk2_sec61b_eGFP_E6_p1	22	4 uM ML 162
20	1.07499	1.00979	20250608_ml162_alpin_mk2_sec61b_eGFP_E6_p1	22	4 uM ML 162
30	1.07681	1.00613	20250608_ml162_alpin_mk2_sec61b_eGFP_E6_p1	22	4 uM ML 162
40	1.11034	1.00682	20250608_ml162_alpin_mk2_sec61b_eGFP_E6_p1	22	4 uM ML 162
50	1.13242	1.00561	20250608_ml162_alpin_mk2_sec61b_eGFP_E6_p1	22	4 uM ML 162
60	1.16222	0.995266	20250608_ml162_alpin_mk2_sec61b_eGFP_E6_p1	22	4 uM ML 162
70	1.24056	0.992918	20250608_ml162_alpin_mk2_sec61b_eGFP_E6_p1	22	4 uM ML 162
80	1.25881	0.973603	20250608_ml162_alpin_mk2_sec61b_eGFP_E6_p1	22	4 uM ML 162
90	1.28108	0.86115	20250608_ml162_alpin_mk2_sec61b_eGFP_E6_p1	22	4 uM ML 162
0	1	1	20250608_ml162_alpin_mk2_sec61b_eGFP_E6_p1	23	4 uM ML 162
10	1.02636	1.09953	20250608_ml162_alpin_mk2_sec61b_eGFP_E6_p1	23	4 uM ML 162
20	1.04396	1.10677	20250608_ml162_alpin_mk2_sec61b_eGFP_E6_p1	23	4 uM ML 162
30	1.04877	1.10352	20250608_ml162_alpin_mk2_sec61b_eGFP_E6_p1	23	4 uM ML 162
40	1.0547	1.08625	20250608_ml162_alpin_mk2_sec61b_eGFP_E6_p1	23	4 uM ML 162
50	1.06194	1.09439	20250608_ml162_alpin_mk2_sec61b_eGFP_E6_p1	23	4 uM ML 162
60	1.09401	1.09502	20250608_ml162_alpin_mk2_sec61b_eGFP_E6_p1	23	4 uM ML 162
70	1.10056	1.09374	20250608_ml162_alpin_mk2_sec61b_eGFP_E6_p1	23	4 uM ML 162
0	1	1	20250608_ml162_alpin_mk2_sec61b_eGFP_E6_P2	24	4 uM ML 162
10	1.05167	1.00509	20250608_ml162_alpin_mk2_sec61b_eGFP_E6_P2	24	4 uM ML 162
20	1.05072	1.00447	20250608_ml162_alpin_mk2_sec61b_eGFP_E6_P2	24	4 uM ML 162
30	1.06605	0.980191	20250608_ml162_alpin_mk2_sec61b_eGFP_E6_P2	24	4 uM ML 162
40	1.10283	0.969232	20250608_ml162_alpin_mk2_sec61b_eGFP_E6_P2	24	4 uM ML 162
50	1.10326	0.998285	20250608_ml162_alpin_mk2_sec61b_eGFP_E6_P2	24	4 uM ML 162
60	1.14786	0.999074	20250608_ml162_alpin_mk2_sec61b_eGFP_E6_P2	24	4 uM ML 162
70	1.15442	1.00676	20250608_ml162_alpin_mk2_sec61b_eGFP_E6_P2	24	4 uM ML 162
80	1.16076	1.01147	20250608_ml162_alpin_mk2_sec61b_eGFP_E6_P2	24	4 uM ML 162
90	1.18748	1.01277	20250608_ml162_alpin_mk2_sec61b_eGFP_E6_P2	24	4 uM ML 162
100	1.21912	0.983285	20250608_ml162_alpin_mk2_sec61b_eGFP_E6_P2	24	4 uM ML 162
0	1	1	20250608_ml162_alpin_mk2_sec61b_eGFP_E6_P2	25	4 uM ML 162
10	1.03774	1.12257	20250608_ml162_alpin_mk2_sec61b_eGFP_E6_P2	25	4 uM ML 162
20	1.04359	1.11529	20250608_ml162_alpin_mk2_sec61b_eGFP_E6_P2	25	4 uM ML 162
30	1.04867	1.11957	20250608_ml162_alpin_mk2_sec61b_eGFP_E6_P2	25	4 uM ML 162
40	1.06259	1.12639	20250608_ml162_alpin_mk2_sec61b_eGFP_E6_P2	25	4 uM ML 162
50	1.0774	1.16083	20250608_ml162_alpin_mk2_sec61b_eGFP_E6_P2	25	4 uM ML 162
60	1.10769	1.18743	20250608_ml162_alpin_mk2_sec61b_eGFP_E6_P2	25	4 uM ML 162
70	1.11538	1.20129	20250608_ml162_alpin_mk2_sec61b_eGFP_E6_P2	25	4 uM ML 162
80	1.12276	1.20939	20250608_ml162_alpin_mk2_sec61b_eGFP_E6_P2	25	4 uM ML 162
90	1.1156	1.14684	20250608_ml162_alpin_mk2_sec61b_eGFP_E6_P2	25	4 uM ML 162
0	1	1	20250608_ml162_alpin_mk2_sec61b_eGFP_E6_P3	26	4 uM ML 162
10	1.02491	1.01825	20250608_ml162_alpin_mk2_sec61b_eGFP_E6_P3	26	4 uM ML 162
20	1.0576	0.986715	20250608_ml162_alpin_mk2_sec61b_eGFP_E6_P3	26	4 uM ML 162
30	1.03569	0.982287	20250608_ml162_alpin_mk2_sec61b_eGFP_E6_P3	26	4 uM ML 162
40	1.04208	1.01766	20250608_ml162_alpin_mk2_sec61b_eGFP_E6_P3	26	4 uM ML 162
50	1.05108	0.956104	20250608_ml162_alpin_mk2_sec61b_eGFP_E6_P3	26	4 uM ML 162
60	1.07568	0.954434	20250608_ml162_alpin_mk2_sec61b_eGFP_E6_P3	26	4 uM ML 162
70	1.11114	0.933624	20250608_ml162_alpin_mk2_sec61b_eGFP_E6_P3	26	4 uM ML 162
80	1.09714	0.983255	20250608_ml162_alpin_mk2_sec61b_eGFP_E6_P3	26	4 uM ML 162
90	1.12679	0.97343	20250608_ml162_alpin_mk2_sec61b_eGFP_E6_P3	26	4 uM ML 162
100	1.13929	0.964936	20250608_ml162_alpin_mk2_sec61b_eGFP_E6_P3	26	4 uM ML 162
110	1.14526	0.979746	20250608_ml162_alpin_mk2_sec61b_eGFP_E6_P3	26	4 uM ML 162
0	1	1	20250608_ml162_alpin_mk2_sec61b_eGFP_E6_P3	27	4 uM ML 162
10	1.00849	0.992735	20250608_ml162_alpin_mk2_sec61b_eGFP_E6_P3	27	4 uM ML 162
20	1.02167	1.00834	20250608_ml162_alpin_mk2_sec61b_eGFP_E6_P3	27	4 uM ML 162
30	1.01168	1.27051	20250608_ml162_alpin_mk2_sec61b_eGFP_E6_P3	27	4 uM ML 162
40	1.03383	1.05216	20250608_ml162_alpin_mk2_sec61b_eGFP_E6_P3	27	4 uM ML 162
50	1.02724	1.05142	20250608_ml162_alpin_mk2_sec61b_eGFP_E6_P3	27	4 uM ML 162
60	1.01951	1.25254	20250608_ml162_alpin_mk2_sec61b_eGFP_E6_P3	27	4 uM ML 162
70	1.02763	1.06331	20250608_ml162_alpin_mk2_sec61b_eGFP_E6_P3	27	4 uM ML 162
80	1.04211	1.04141	20250608_ml162_alpin_mk2_sec61b_eGFP_E6_P3	27	4 uM ML 162
90	1.04239	1.01155	20250608_ml162_alpin_mk2_sec61b_eGFP_E6_P3	27	4 uM ML 162
100	1.05599	0.979544	20250608_ml162_alpin_mk2_sec61b_eGFP_E6_P3	27	4 uM ML 162
110	1.04982	0.969266	20250608_ml162_alpin_mk2_sec61b_eGFP_E6_P3	27	4 uM ML 162
0	1	1	20250608_ml162_alpin_mk2_sec61b_eGFP_E6_P3	28	4 uM ML 162
10	1.01912	1.02567	20250608_ml162_alpin_mk2_sec61b_eGFP_E6_P3	28	4 uM ML 162
20	1.03529	0.973084	20250608_ml162_alpin_mk2_sec61b_eGFP_E6_P3	28	4 uM ML 162
30	1.03697	0.916079	20250608_ml162_alpin_mk2_sec61b_eGFP_E6_P3	28	4 uM ML 162
40	1.01135	0.969313	20250608_ml162_alpin_mk2_sec61b_eGFP_E6_P3	28	4 uM ML 162
50	1.05199	0.89114	20250608_ml162_alpin_mk2_sec61b_eGFP_E6_P3	28	4 uM ML 162
60	1.05127	0.880816	20250608_ml162_alpin_mk2_sec61b_eGFP_E6_P3	28	4 uM ML 162
70	1.0527	0.875952	20250608_ml162_alpin_mk2_sec61b_eGFP_E6_P3	28	4 uM ML 162
80	1.05917	0.96588	20250608_ml162_alpin_mk2_sec61b_eGFP_E6_P3	28	4 uM ML 162
90	1.08596	0.995553	20250608_ml162_alpin_mk2_sec61b_eGFP_E6_P3	28	4 uM ML 162
100	1.09522	0.954308	20250608_ml162_alpin_mk2_sec61b_eGFP_E6_P3	28	4 uM ML 162
110	1.10572	0.892388	20250608_ml162_alpin_mk2_sec61b_eGFP_E6_P3	28	4 uM ML 162
0	1	1	20250608_ml162_alpin_mk2_sec61b_eGFP_E6_P3	29	4 uM ML 162
10	1.05407	1.04379	20250608_ml162_alpin_mk2_sec61b_eGFP_E6_P3	29	4 uM ML 162
20	1.04733	1.06056	20250608_ml162_alpin_mk2_sec61b_eGFP_E6_P3	29	4 uM ML 162
30	1.05896	1.05751	20250608_ml162_alpin_mk2_sec61b_eGFP_E6_P3	29	4 uM ML 162
40	1.05833	1.05929	20250608_ml162_alpin_mk2_sec61b_eGFP_E6_P3	29	4 uM ML 162
50	1.08276	1.064	20250608_ml162_alpin_mk2_sec61b_eGFP_E6_P3	29	4 uM ML 162
60	1.10491	1.05732	20250608_ml162_alpin_mk2_sec61b_eGFP_E6_P3	29	4 uM ML 162
70	1.16184	1.07508	20250608_ml162_alpin_mk2_sec61b_eGFP_E6_P3	29	4 uM ML 162
80	1.157	1.08023	20250608_ml162_alpin_mk2_sec61b_eGFP_E6_P3	29	4 uM ML 162
90	1.13689	0.987195	20250608_ml162_alpin_mk2_sec61b_eGFP_E6_P3	29	4 uM ML 162
100	1.16853	0.890852	20250608_ml162_alpin_mk2_sec61b_eGFP_E6_P3	29	4 uM ML 162
110	1.17885	0.671761	20250608_ml162_alpin_mk2_sec61b_eGFP_E6_P3	29	4 uM ML 162
0	1	1	20250608_ml162_alpin_mk2_sec61b_eGFP_E6_P3	30	4 uM ML 162
10	1.02534	1.02807	20250608_ml162_alpin_mk2_sec61b_eGFP_E6_P3	30	4 uM ML 162
20	1.01883	1.10094	20250608_ml162_alpin_mk2_sec61b_eGFP_E6_P3	30	4 uM ML 162
30	1.02325	1.10362	20250608_ml162_alpin_mk2_sec61b_eGFP_E6_P3	30	4 uM ML 162
40	1.02985	0.985608	20250608_ml162_alpin_mk2_sec61b_eGFP_E6_P3	30	4 uM ML 162
50	1.03025	1.11497	20250608_ml162_alpin_mk2_sec61b_eGFP_E6_P3	30	4 uM ML 162
60	1.04305	1.12219	20250608_ml162_alpin_mk2_sec61b_eGFP_E6_P3	30	4 uM ML 162
70	1.06286	1.14862	20250608_ml162_alpin_mk2_sec61b_eGFP_E6_P3	30	4 uM ML 162
80	1.07606	1.04466	20250608_ml162_alpin_mk2_sec61b_eGFP_E6_P3	30	4 uM ML 162
90	1.08254	1.01714	20250608_ml162_alpin_mk2_sec61b_eGFP_E6_P3	30	4 uM ML 162
0	1	1	20250608_ml162_alpin_mk2_sec61b_eGFP_E6_p6	31	4 uM ML 162
10	1.01174	0.93237	20250608_ml162_alpin_mk2_sec61b_eGFP_E6_p6	31	4 uM ML 162
20	1.01149	0.926317	20250608_ml162_alpin_mk2_sec61b_eGFP_E6_p6	31	4 uM ML 162
30	1.01047	0.91299	20250608_ml162_alpin_mk2_sec61b_eGFP_E6_p6	31	4 uM ML 162
40	1.02533	0.897556	20250608_ml162_alpin_mk2_sec61b_eGFP_E6_p6	31	4 uM ML 162
50	1.04029	0.923804	20250608_ml162_alpin_mk2_sec61b_eGFP_E6_p6	31	4 uM ML 162
60	1.055	0.920158	20250608_ml162_alpin_mk2_sec61b_eGFP_E6_p6	31	4 uM ML 162
70	1.09284	0.940565	20250608_ml162_alpin_mk2_sec61b_eGFP_E6_p6	31	4 uM ML 162
80	1.09252	0.956229	20250608_ml162_alpin_mk2_sec61b_eGFP_E6_p6	31	4 uM ML 162
90	1.10791	0.964831	20250608_ml162_alpin_mk2_sec61b_eGFP_E6_p6	31	4 uM ML 162
0	1	1	20250608_ml162_alpin_mk2_sec61b_eGFP_E6_p6	32	4 uM ML 162
10	1.02464	1.14222	20250608_ml162_alpin_mk2_sec61b_eGFP_E6_p6	32	4 uM ML 162
20	1.0165	1.13223	20250608_ml162_alpin_mk2_sec61b_eGFP_E6_p6	32	4 uM ML 162
30	1.02306	1.10384	20250608_ml162_alpin_mk2_sec61b_eGFP_E6_p6	32	4 uM ML 162
40	1.02265	1.11697	20250608_ml162_alpin_mk2_sec61b_eGFP_E6_p6	32	4 uM ML 162
50	1.02306	1.15997	20250608_ml162_alpin_mk2_sec61b_eGFP_E6_p6	32	4 uM ML 162
60	1.04613	1.16747	20250608_ml162_alpin_mk2_sec61b_eGFP_E6_p6	32	4 uM ML 162
70	1.04661	1.1551	20250608_ml162_alpin_mk2_sec61b_eGFP_E6_p6	32	4 uM ML 162
80	1.05478	1.14896	20250608_ml162_alpin_mk2_sec61b_eGFP_E6_p6	32	4 uM ML 162
0	1	1	20250608_ml162_alpin_mk2_sec61b_eGFP_E6_p6	33	4 uM ML 162
10	1.02455	1.14309	20250608_ml162_alpin_mk2_sec61b_eGFP_E6_p6	33	4 uM ML 162
20	1.02428	1.1467	20250608_ml162_alpin_mk2_sec61b_eGFP_E6_p6	33	4 uM ML 162
30	1.03871	1.13549	20250608_ml162_alpin_mk2_sec61b_eGFP_E6_p6	33	4 uM ML 162
40	1.0464	1.13578	20250608_ml162_alpin_mk2_sec61b_eGFP_E6_p6	33	4 uM ML 162
50	1.07061	1.18915	20250608_ml162_alpin_mk2_sec61b_eGFP_E6_p6	33	4 uM ML 162
60	1.07885	1.21311	20250608_ml162_alpin_mk2_sec61b_eGFP_E6_p6	33	4 uM ML 162
70	1.08702	1.19689	20250608_ml162_alpin_mk2_sec61b_eGFP_E6_p6	33	4 uM ML 162
0	1	1	20250607_ml162_alpin_mk2_sec61b_eGFP_E3_P6	34	4 uM ML 162
10	1.02338	0.86133	20250607_ml162_alpin_mk2_sec61b_eGFP_E3_P6	34	4 uM ML 162
30	1.01506	0.808605	20250607_ml162_alpin_mk2_sec61b_eGFP_E3_P6	34	4 uM ML 162
40	1.00755	0.881394	20250607_ml162_alpin_mk2_sec61b_eGFP_E3_P6	34	4 uM ML 162
50	0.99882	0.861838	20250607_ml162_alpin_mk2_sec61b_eGFP_E3_P6	34	4 uM ML 162
60	0.990893	0.868746	20250607_ml162_alpin_mk2_sec61b_eGFP_E3_P6	34	4 uM ML 162
70	1.02359	0.724793	20250607_ml162_alpin_mk2_sec61b_eGFP_E3_P6	34	4 uM ML 162
0	1	1	20250607_ml162_alpin_mk2_sec61b_eGFP_E3_P6	35	4 uM ML 162
10	1.00671	0.883565	20250607_ml162_alpin_mk2_sec61b_eGFP_E3_P6	35	4 uM ML 162
20	1.0212	0.828867	20250607_ml162_alpin_mk2_sec61b_eGFP_E3_P6	35	4 uM ML 162
30	1.0146	0.948014	20250607_ml162_alpin_mk2_sec61b_eGFP_E3_P6	35	4 uM ML 162
40	0.999537	0.961834	20250607_ml162_alpin_mk2_sec61b_eGFP_E3_P6	35	4 uM ML 162
50	0.999537	0.908815	20250607_ml162_alpin_mk2_sec61b_eGFP_E3_P6	35	4 uM ML 162
60	1.00753	0.921279	20250607_ml162_alpin_mk2_sec61b_eGFP_E3_P6	35	4 uM ML 162
70	0.976292	0.827317	20250607_ml162_alpin_mk2_sec61b_eGFP_E3_P6	35	4 uM ML 162
80	0.9894	0.763513	20250607_ml162_alpin_mk2_sec61b_eGFP_E3_P6	35	4 uM ML 162
0	1	1	20250607_ml162_alpin_mk2_sec61b_eGFP_E3_P6	36	4 uM ML 162
10	1.01668	0.962073	20250607_ml162_alpin_mk2_sec61b_eGFP_E3_P6	36	4 uM ML 162
20	0.997303	0.802199	20250607_ml162_alpin_mk2_sec61b_eGFP_E3_P6	36	4 uM ML 162
30	0.996477	0.930361	20250607_ml162_alpin_mk2_sec61b_eGFP_E3_P6	36	4 uM ML 162
40	1.00515	0.930242	20250607_ml162_alpin_mk2_sec61b_eGFP_E3_P6	36	4 uM ML 162
50	0.992176	0.938927	20250607_ml162_alpin_mk2_sec61b_eGFP_E3_P6	36	4 uM ML 162
60	0.983452	0.921676	20250607_ml162_alpin_mk2_sec61b_eGFP_E3_P6	36	4 uM ML 162
70	0.983452	0.911796	20250607_ml162_alpin_mk2_sec61b_eGFP_E3_P6	36	4 uM ML 162
0	1	1	20250607_ml162_alpin_mk2_sec61b_eGFP_E3_P6	37	4 uM ML 162
10	0.999549	0.959707	20250607_ml162_alpin_mk2_sec61b_eGFP_E3_P6	37	4 uM ML 162
20	1.00698	0.826831	20250607_ml162_alpin_mk2_sec61b_eGFP_E3_P6	37	4 uM ML 162
30	0.996102	0.917278	20250607_ml162_alpin_mk2_sec61b_eGFP_E3_P6	37	4 uM ML 162
40	0.978261	0.932961	20250607_ml162_alpin_mk2_sec61b_eGFP_E3_P6	37	4 uM ML 162
50	0.984048	0.949885	20250607_ml162_alpin_mk2_sec61b_eGFP_E3_P6	37	4 uM ML 162

## Sheet: Figure 3d
cPla2 Binding and Nuclear Volume during ML162 treatment										ER Circularity during ML162 treatment
Time (min)	cPla2 rim:center [S/S0]	Nuclear Volume [V/V0]	Filename	Nuclei Number	Treatment					Time	Filename	FOV Number	ER Circularity [Cir/Cir0]	Treatment
0	1	1	20250330_17,42_ml162_cytox_blue001_xy2-022	1	4 uM ML 162					0	20250330_17,42_ml162_cytox_blue002_xy1-008	1	1	4 uM ML162
10	0.999634	1.1815	20250330_17,42_ml162_cytox_blue001_xy2-022	1	4 uM ML 162					10	20250330_17,42_ml162_cytox_blue002_xy1-008	1	1.02	4 uM ML162
20	1.02527	0.961174	20250330_17,42_ml162_cytox_blue001_xy2-022	1	4 uM ML 162					20	20250330_17,42_ml162_cytox_blue002_xy1-008	1	0.957782	4 uM ML162
30	1.04551	0.832796	20250330_17,42_ml162_cytox_blue001_xy2-022	1	4 uM ML 162					30	20250330_17,42_ml162_cytox_blue002_xy1-008	1	0.940096	4 uM ML162
40	1.05625	0.793808	20250330_17,42_ml162_cytox_blue001_xy2-022	1	4 uM ML 162					40	20250330_17,42_ml162_cytox_blue002_xy1-008	1	1.02148	4 uM ML162
50	1.18524	0.848942	20250330_17,42_ml162_cytox_blue001_xy2-022	1	4 uM ML 162					50	20250330_17,42_ml162_cytox_blue002_xy1-008	1	1.05543	4 uM ML162
60	1.28562	0.684146	20250330_17,42_ml162_cytox_blue001_xy2-022	1	4 uM ML 162					60	20250330_17,42_ml162_cytox_blue002_xy1-008	1	1.23278	4 uM ML162
70	1.28989	0.536988	20250330_17,42_ml162_cytox_blue001_xy2-022	1	4 uM ML 162					70	20250330_17,42_ml162_cytox_blue002_xy1-008	1	1.23813	4 uM ML162
80	1.27718	0.5061	20250330_17,42_ml162_cytox_blue001_xy2-022	1	4 uM ML 162					80	20250330_17,42_ml162_cytox_blue002_xy1-008	1	1.23813	4 uM ML162
90	1.275	0.479791	20250330_17,42_ml162_cytox_blue001_xy2-022	1	4 uM ML 162					90	20250330_17,42_ml162_cytox_blue002_xy1-008	1	1.23832	4 uM ML162
100	1.25265	0.463437	20250330_17,42_ml162_cytox_blue001_xy2-022	1	4 uM ML 162					100	20250330_17,42_ml162_cytox_blue002_xy1-008	1	1.25667	4 uM ML162
110	1.24958	0.445861	20250330_17,42_ml162_cytox_blue001_xy2-022	1	4 uM ML 162					110	20250330_17,42_ml162_cytox_blue002_xy1-008	1	1.35498	4 uM ML162
120	1.22874	0.422964	20250330_17,42_ml162_cytox_blue001_xy2-022	1	4 uM ML 162					120	20250330_17,42_ml162_cytox_blue002_xy1-008	1	1.35501	4 uM ML162
0	1	1	20250330_17,42_ml162_cytox_blue002_xy1-008	2	4 uM ML 162					0	20250330_17,42_ml162_cytox_blue002_xy2-004	2	1	4 uM ML162
10	1.00372	1.07319	20250330_17,42_ml162_cytox_blue002_xy1-008	2	4 uM ML 162					10	20250330_17,42_ml162_cytox_blue002_xy2-004	2	1.03789	4 uM ML162
20	0.997553	0.977171	20250330_17,42_ml162_cytox_blue002_xy1-008	2	4 uM ML 162					20	20250330_17,42_ml162_cytox_blue002_xy2-004	2	1.13143	4 uM ML162
30	1.01169	0.924995	20250330_17,42_ml162_cytox_blue002_xy1-008	2	4 uM ML 162					30	20250330_17,42_ml162_cytox_blue002_xy2-004	2	1.23815	4 uM ML162
40	1.01141	0.901005	20250330_17,42_ml162_cytox_blue002_xy1-008	2	4 uM ML 162					40	20250330_17,42_ml162_cytox_blue002_xy2-004	2	1.34372	4 uM ML162
50	1.00961	0.873724	20250330_17,42_ml162_cytox_blue002_xy1-008	2	4 uM ML 162					50	20250330_17,42_ml162_cytox_blue002_xy2-004	2	1.31723	4 uM ML162
60	1.01404	0.457577	20250330_17,42_ml162_cytox_blue002_xy1-008	2	4 uM ML 162					60	20250330_17,42_ml162_cytox_blue002_xy2-004	2	1.12245	4 uM ML162
70	1.03119	0.471539	20250330_17,42_ml162_cytox_blue002_xy1-008	2	4 uM ML 162					70	20250330_17,42_ml162_cytox_blue002_xy2-004	2	1.2743	4 uM ML162
80	1.11763	0.51841	20250330_17,42_ml162_cytox_blue002_xy1-008	2	4 uM ML 162					80	20250330_17,42_ml162_cytox_blue002_xy2-004	2	1.13183	4 uM ML162
90	1.21066	0.47359	20250330_17,42_ml162_cytox_blue002_xy1-008	2	4 uM ML 162					90	20250330_17,42_ml162_cytox_blue002_xy2-004	2	1.5815	4 uM ML162
100	1.1757	0.419844	20250330_17,42_ml162_cytox_blue002_xy1-008	2	4 uM ML 162					100	20250330_17,42_ml162_cytox_blue002_xy2-004	2	1.3408	4 uM ML162
110	1.18343	0.377337	20250330_17,42_ml162_cytox_blue002_xy1-008	2	4 uM ML 162					110	20250330_17,42_ml162_cytox_blue002_xy2-004	2	1.72682	4 uM ML162
120	1.16034	0.380787	20250330_17,42_ml162_cytox_blue002_xy1-008	2	4 uM ML 162					120	20250330_17,42_ml162_cytox_blue002_xy2-004	2	1.52565	4 uM ML162
0	1	1	20250330_17,42_ml162_cytox_blue002_xy2-004	3	4 uM ML 162					0	20250330_17,42_ml162_cytox_blue002_xy3-014	3	1	4 uM ML162
10	1.00616	1.13663	20250330_17,42_ml162_cytox_blue002_xy2-004	3	4 uM ML 162					10	20250330_17,42_ml162_cytox_blue002_xy3-014	3	1.16405	4 uM ML162
20	1.00538	0.983065	20250330_17,42_ml162_cytox_blue002_xy2-004	3	4 uM ML 162					20	20250330_17,42_ml162_cytox_blue002_xy3-014	3	1.09669	4 uM ML162
30	1.02149	0.912558	20250330_17,42_ml162_cytox_blue002_xy2-004	3	4 uM ML 162					30	20250330_17,42_ml162_cytox_blue002_xy3-014	3	1.18108	4 uM ML162
40	1.01315	0.931659	20250330_17,42_ml162_cytox_blue002_xy2-004	3	4 uM ML 162					40	20250330_17,42_ml162_cytox_blue002_xy3-014	3	1.11221	4 uM ML162
50	1.05453	0.970278	20250330_17,42_ml162_cytox_blue002_xy2-004	3	4 uM ML 162					50	20250330_17,42_ml162_cytox_blue002_xy3-014	3	1.18182	4 uM ML162
60	1.144	1.0593	20250330_17,42_ml162_cytox_blue002_xy2-004	3	4 uM ML 162					60	20250330_17,42_ml162_cytox_blue002_xy3-014	3	1.35529	4 uM ML162
70	1.22089	1.10979	20250330_17,42_ml162_cytox_blue002_xy2-004	3	4 uM ML 162					70	20250330_17,42_ml162_cytox_blue002_xy3-014	3	1.30603	4 uM ML162
80	1.32647	1.11346	20250330_17,42_ml162_cytox_blue002_xy2-004	3	4 uM ML 162					80	20250330_17,42_ml162_cytox_blue002_xy3-014	3	1.49302	4 uM ML162
90	1.33176	1.00917	20250330_17,42_ml162_cytox_blue002_xy2-004	3	4 uM ML 162					90	20250330_17,42_ml162_cytox_blue002_xy3-014	3	1.66009	4 uM ML162
100	1.31721	0.849164	20250330_17,42_ml162_cytox_blue002_xy2-004	3	4 uM ML 162					100	20250330_17,42_ml162_cytox_blue002_xy3-014	3	1.50363	4 uM ML162
110	1.28708	0.9386	20250330_17,42_ml162_cytox_blue002_xy2-004	3	4 uM ML 162					110	20250330_17,42_ml162_cytox_blue002_xy3-014	3	1.59018	4 uM ML162
120	1.25841	0.77019	20250330_17,42_ml162_cytox_blue002_xy2-004	3	4 uM ML 162					120	20250330_17,42_ml162_cytox_blue002_xy3-014	3	1.71483	4 uM ML162
0	1	1	20250330_17,42_ml162_cytox_blue002_xy3-014	4	4 uM ML 162					0	20250404_17,42_ml162_Tr	4	1	4 uM ML162
10	0.997791	1.0693	20250330_17,42_ml162_cytox_blue002_xy3-014	4	4 uM ML 162					10	20250404_17,42_ml162_Tr	4	1.15565	4 uM ML162
20	1.01944	0.995326	20250330_17,42_ml162_cytox_blue002_xy3-014	4	4 uM ML 162					20	20250404_17,42_ml162_Tr	4	1.31631	4 uM ML162
30	1.02578	0.944632	20250330_17,42_ml162_cytox_blue002_xy3-014	4	4 uM ML 162					30	20250404_17,42_ml162_Tr	4	1.29519	4 uM ML162
40	1.03233	0.980242	20250330_17,42_ml162_cytox_blue002_xy3-014	4	4 uM ML 162					40	20250404_17,42_ml162_Tr	4	1.35445	4 uM ML162
50	1.18667	1.17468	20250330_17,42_ml162_cytox_blue002_xy3-014	4	4 uM ML 162					50	20250404_17,42_ml162_Tr	4	1.53916	4 uM ML162
60	1.3048	1.22716	20250330_17,42_ml162_cytox_blue002_xy3-014	4	4 uM ML 162					60	20250404_17,42_ml162_Tr	4	1.34575	4 uM ML162
70	1.38586	1.18656	20250330_17,42_ml162_cytox_blue002_xy3-014	4	4 uM ML 162					70	20250404_17,42_ml162_Tr	4	1.25606	4 uM ML162
80	1.36133	1.0756	20250330_17,42_ml162_cytox_blue002_xy3-014	4	4 uM ML 162					80	20250404_17,42_ml162_Tr	4	1.39636	4 uM ML162
90	1.34881	0.897827	20250330_17,42_ml162_cytox_blue002_xy3-014	4	4 uM ML 162					90	20250404_17,42_ml162_Tr	4	1.80597	4 uM ML162
100	1.20217	0.842494	20250330_17,42_ml162_cytox_blue002_xy3-014	4	4 uM ML 162					100	20250404_17,42_ml162_Tr	4	1.58962	4 uM ML162
110	1.25033	0.731846	20250330_17,42_ml162_cytox_blue002_xy3-014	4	4 uM ML 162					110	20250404_17,42_ml162_Tr	4	1.68384	4 uM ML162
120	1.21672	0.554618	20250330_17,42_ml162_cytox_blue002_xy3-014	4	4 uM ML 162					120	20250404_17,42_ml162_Tr	4	1.96203	4 uM ML162
0	1	1	20250330_17,42_ml162_cytox_blue002_xy5-007	5	4 uM ML 162					0	20250404_17,42_ml162_Tr	4	1	4 uM ML162
10	1.05587	0.984437	20250330_17,42_ml162_cytox_blue002_xy5-007	5	4 uM ML 162					10	20250404_17,42_ml162_Tr	4	1.15565	4 uM ML162
20	1.06443	0.946847	20250330_17,42_ml162_cytox_blue002_xy5-007	5	4 uM ML 162					20	20250404_17,42_ml162_Tr	4	1.31631	4 uM ML162
30	1.05455	0.877462	20250330_17,42_ml162_cytox_blue002_xy5-007	5	4 uM ML 162					30	20250404_17,42_ml162_Tr	4	1.29519	4 uM ML162
40	1.07089	0.865095	20250330_17,42_ml162_cytox_blue002_xy5-007	5	4 uM ML 162					40	20250404_17,42_ml162_Tr	4	1.35445	4 uM ML162
50	1.0824	0.886464	20250330_17,42_ml162_cytox_blue002_xy5-007	5	4 uM ML 162					50	20250404_17,42_ml162_Tr	4	1.53916	4 uM ML162
60	1.14821	0.897382	20250330_17,42_ml162_cytox_blue002_xy5-007	5	4 uM ML 162					60	20250404_17,42_ml162_Tr	4	1.34575	4 uM ML162
70	1.33906	0.847833	20250330_17,42_ml162_cytox_blue002_xy5-007	5	4 uM ML 162					70	20250404_17,42_ml162_Tr	4	1.25606	4 uM ML162
80	1.37907	0.736032	20250330_17,42_ml162_cytox_blue002_xy5-007	5	4 uM ML 162					80	20250404_17,42_ml162_Tr	4	1.39636	4 uM ML162
90	1.36518	0.674284	20250330_17,42_ml162_cytox_blue002_xy5-007	5	4 uM ML 162					90	20250404_17,42_ml162_Tr	4	1.80597	4 uM ML162
100	1.35125	0.688016	20250330_17,42_ml162_cytox_blue002_xy5-007	5	4 uM ML 162					100	20250404_17,42_ml162_Tr	4	1.58962	4 uM ML162
110	1.33577	0.618977	20250330_17,42_ml162_cytox_blue002_xy5-007	5	4 uM ML 162					110	20250404_17,42_ml162_Tr	4	1.68384	4 uM ML162
120	1.30989	0.594184	20250330_17,42_ml162_cytox_blue002_xy5-007	5	4 uM ML 162					120	20250404_17,42_ml162_Tr	4	1.96203	4 uM ML162
0	1	1	20250330_17,42_ml162_cytox_blue002_xy5-007	6	4 uM ML 162					0	20250414_ml162_cytox_blue_E19	5	1	4 uM ML162
10	1.00912	1.07373	20250330_17,42_ml162_cytox_blue002_xy5-007	6	4 uM ML 162					10	20250414_ml162_cytox_blue_E19	5	0.728829	4 uM ML162
20	0.982474	1.03806	20250330_17,42_ml162_cytox_blue002_xy5-007	6	4 uM ML 162					20	20250414_ml162_cytox_blue_E19	5	0.659861	4 uM ML162
30	1.01563	0.980154	20250330_17,42_ml162_cytox_blue002_xy5-007	6	4 uM ML 162					30	20250414_ml162_cytox_blue_E19	5	0.650462	4 uM ML162
40	1.14494	1.22732	20250330_17,42_ml162_cytox_blue002_xy5-007	6	4 uM ML 162					40	20250414_ml162_cytox_blue_E19	5	0.670939	4 uM ML162
50	1.31319	1.29769	20250330_17,42_ml162_cytox_blue002_xy5-007	6	4 uM ML 162					50	20250414_ml162_cytox_blue_E19	5	0.783639	4 uM ML162
60	1.45803	1.40225	20250330_17,42_ml162_cytox_blue002_xy5-007	6	4 uM ML 162					60	20250414_ml162_cytox_blue_E19	5	0.671307	4 uM ML162
70	1.49303	1.31912	20250330_17,42_ml162_cytox_blue002_xy5-007	6	4 uM ML 162					70	20250414_ml162_cytox_blue_E19	5	0.835858	4 uM ML162
80	1.3337	1.02918	20250330_17,42_ml162_cytox_blue002_xy5-007	6	4 uM ML 162					80	20250414_ml162_cytox_blue_E19	5	0.959702	4 uM ML162
90	1.29153	0.923629	20250330_17,42_ml162_cytox_blue002_xy5-007	6	4 uM ML 162					90	20250414_ml162_cytox_blue_E19	5	1.03345	4 uM ML162
100	1.27046	0.863309	20250330_17,42_ml162_cytox_blue002_xy5-007	6	4 uM ML 162					100	20250414_ml162_cytox_blue_E19	5	1.05345	4 uM ML162
110	1.25951	0.824836	20250330_17,42_ml162_cytox_blue002_xy5-007	6	4 uM ML 162					110	20250414_ml162_cytox_blue_E19	5	1.1736	4 uM ML162
120	1.22302	0.792411	20250330_17,42_ml162_cytox_blue002_xy5-007	6	4 uM ML 162					120	20250414_ml162_cytox_blue_E19	5	1.2957	4 uM ML162
0	1	1	20250404_17,42_ml162_Tr	7	4 uM ML 162
10	0.990089	1.12402	20250404_17,42_ml162_Tr	7	4 uM ML 162
20	0.998348	1.06154	20250404_17,42_ml162_Tr	7	4 uM ML 162
30	0.994177	1.08438	20250404_17,42_ml162_Tr	7	4 uM ML 162
40	0.98674	1.05997	20250404_17,42_ml162_Tr	7	4 uM ML 162
50	0.99635	1.03805	20250404_17,42_ml162_Tr	7	4 uM ML 162
60	0.99417	0.998126	20250404_17,42_ml162_Tr	7	4 uM ML 162
70	1.05204	1.07972	20250404_17,42_ml162_Tr	7	4 uM ML 162
80	1.10688	1.13331	20250404_17,42_ml162_Tr	7	4 uM ML 162
90	1.14381	1.15865	20250404_17,42_ml162_Tr	7	4 uM ML 162
100	1.1534	1.12904	20250404_17,42_ml162_Tr	7	4 uM ML 162
110	1.1772	1.08101	20250404_17,42_ml162_Tr	7	4 uM ML 162
120	1.228	0.788127	20250404_17,42_ml162_Tr	7	4 uM ML 162
