# Supplementary material for: Endoplasmic reticulum disruption stimulates nuclear membrane mechanotransduction
Source: Nat Cell Biol. 2025 Dec 9;28(1):125–34. doi: 10.1038/s41556-025-01820-9 (PMC12807876; doi:10.1038/s41556-025-01820-9)
Supplement: Supplementary file 14 — Source data for Fig. 2. ALPIN reveals TINM buffering by the ER. [file 41556_2025_1820_MOESM14_ESM.xlsx]

## Sheet: Figure 4a
Data source:	20240920_3dpf_casper_tg(hsp70i_cPla2_mKate2_p2a_eGFP_KDEL)_E4
Image processing:
	Stack was cropped to save memory
Inset:	Profile Plot_15pt, Representative Image for how Line Profile is typically drawn for Fig 3e
Nuclei ID:	1	1	1	2	2	2
Raw Intensity Count	Gray_Value(cPla2_mKate2_emission)	Gray_Value(cPla2_mKate2_emission)	Gray_Value(cPla2_mKate2_emission)	Gray_Value(cPla2_mKate2_emission)	Gray_Value(cPla2_mKate2_emission)	Gray_Value(cPla2_mKate2_emission)
Distance[um]	Before_Wound_1(00:01:00)	Wound(00:01:15)	Post_Wound(00:01:30)	Before_Wound_1(00:01:00)	Wound(00:01:15)	Post_Wound(00:01:30)
0	307.887	311.904	358.659	335.579	362.201	323.447
0.561	308.247	319.446	405.842	332.47	374.877	325.629
1.1219	319.967	342.065	485.331	331.954	505.712	360.759
1.6829	378.452	401.543	638.635	335.664	931.486	528.456
2.2438	542.359	616.732	931.3	349.579	1460.71	873.237
2.8048	816.553	1085.86	1369.81	380.559	1760.89	1242.09
3.3657	1108.55	1728.84	1887.63	566.233	1799.89	1556.72
3.9267	1375.92	2074.42	2316.54	1015.75	1853.53	1758.82
4.4876	1602.87	2198.62	2495.07	1560.11	2359.96	1985.84
5.0486	1760.66	2271.09	2438.22	2004.31	3050.73	2486.01
5.6095	1932.12	2190.34	2313.33	2310.93	3430.42	2838.73
6.1705	2166.66	2040.33	2193.72	2575.21	3355.26	2977.31
6.7314	2356.17	1993.74	2017.17	2866.99	2986.1	3032.95
7.2924	2402.14	2067.9	1894.9	3244.48	2776.6	3114.4
7.8533	2334.11	2118.1	1816.33	3648.62	2621.38	3144.27
8.4143	2216.38	2005.83	1733.52	3889.52	2582.49	3078.47
8.9752	2158.43	2111.1	1703.61	3949.21	2676.76	3062.16
9.5362	2194.79	2183.13	1715.17	3843.1	2830.13	3149.15
10.0971	2208.86	2116.86	1744.84	3532.16	3184.9	3283.53
10.6581	2107.26	2017.21	1796.86	2989.45	3711.24	3282.53
11.219	1908.28	1934.56	1871.55	2362.97	3882.13	3049.15
11.78	1642.98	1921.71	1969.37	1781.73	2985.5	2541.09
12.3409	1320.98	1952.88	2124.97	1233.74	2112.05	1820.04
12.9019	952.982	1847.31	2253.3	892.062	1358.04	1187.55
13.4629	589.709	1490.74	2020.17	694.446	922.842	881.67
14.0238	421.282	1012.66	1506.98	653.664	774.153	785.21
14.5848	354.385	687.06	1048.44	661.864	751.357	781.956
15.1457	322.387	482.195	702.726	678.487	722.081	773.342

## Sheet: Figure 4b
Image processing:	ND2 file was loaded and duplicated without selection and polygon-trace drawn overlaying wound-core(dark area) and vesiculated ER(surrounding tissue space) from last frame (either 15th or 17th frame ~frame=10sec)
Inset:	Polygon_tool_tracing_Representative Image for how polygon tool is typically drawn for Fig S3c
Filename	Tg(Transgenic)	Construct	Pre-experimental Condition	Experimental Condition		Wound_Area(pixel)	Wound_Area(micron^2)	Wound_Radius(micron)	Vesiculation_Area(pixel)	Vesiculation_Area(micron^2)	Vesiculation_Radius(micron)	Number of Nuclei
20240916_3dpf_casper_tg(hsp70i_cPla2_mKate2_p2a_eGFP_KDEL)_E1_F1	tg(hsp70i:cPla2-mKate2-p2a-eGFP-KDEL)	cPla2-mKate2-p2a-eGFP-KDEL	Heat-Shock 2hrs	2.5 μM LatA 30min + UV-Wound		995.922	312.321	9.9707	8437.8	2646.09	29.022	23
20240916_3dpf_casper_tg(hsp70i_cPla2_mKate2_p2a_eGFP_KDEL)_E2_F2	tg(hsp70i:cPla2-mKate2-p2a-eGFP-KDEL)	cPla2-mKate2-p2a-eGFP-KDEL	Heat-Shock 2hrs	2.5 μM LatA 30min + UV-Wound		1076.79	337.682	10.3676	11004.2	3450.93	33.1431	20
20240920_3dpf_casper_tg(hsp70i_cPla2_mKate2_p2a_eGFP_KDEL)_E3_F3	tg(hsp70i:cPla2-mKate2-p2a-eGFP-KDEL)	cPla2-mKate2-p2a-eGFP-KDEL	Heat-Shock 2hrs	2.5 μM LatA 30min + UV-Wound		949.916	297.894	9.73768	7819.97	2452.34	27.9393	19
20240920_3dpf_casper_tg(hsp70i_cPla2_mKate2_p2a_eGFP_KDEL)_E4_F4	tg(hsp70i:cPla2-mKate2-p2a-eGFP-KDEL)	cPla2-mKate2-p2a-eGFP-KDEL	Heat-Shock 2hrs	2.5 μM LatA 30min + UV-Wound		1320.97	414.257	11.4831	12543.9	3933.77	35.3858	26
20240920_3dpf_casper_tg(hsp70i_cPla2_mKate2_p2a_eGFP_KDEL)_E5_F5	tg(hsp70i:cPla2-mKate2-p2a-eGFP-KDEL)	cPla2-mKate2-p2a-eGFP-KDEL	Heat-Shock 2hrs	2.5 μM LatA 30min + UV-Wound		1206.12	378.239	10.9726	10518.1	3298.47	32.4027	24
20240920_3dpf_casper_tg(hsp70i_cPla2_mKate2_p2a_eGFP_KDEL)_E6_F6	tg(hsp70i:cPla2-mKate2-p2a-eGFP-KDEL)	cPla2-mKate2-p2a-eGFP-KDEL	Heat-Shock 2hrs	2.5 μM LatA 30min + UV-Wound		1293.78	405.73	11.3643	12977.2	4069.65	35.9918	22
20240920_3dpf_casper_tg(hsp70i_cPla2_mKate2_p2a_eGFP_KDEL)_E7_F7	tg(hsp70i:cPla2-mKate2-p2a-eGFP-KDEL)	cPla2-mKate2-p2a-eGFP-KDEL	Heat-Shock 2hrs	2.5 μM LatA 30min + UV-Wound		1335.76	418.895	11.5472	13449.8	4217.85	36.6413	24
Pearson r	ER-V vs Wound Core (Radius)
r	0.9483
95% confidence interval	0.6830 to 0.9926
R squared	0.8993
P value
P (two-tailed)	0.0011
P value summary	**
Significant? (alpha = 0.05)	Yes
Number of XY Pairs	7
Compare normal and lognormal	Wound Core	ER-V
Probability normal (Gaussian)	51.7%	53.61%
Probability lognormal	48.3%	46.39%
Likelihood ratio (LR)	1.071	1.156
1/LR	0.9341	0.8653
Which distribution is more likely?	Normal	Normal
Test for normal distribution
D'Agostino & Pearson test
K2	N too small	N too small
P value
Passed normality test (alpha=0.05)?
P value summary
Shapiro-Wilk test
W	0.8837	0.9082
P value	0.2435	0.3836
Passed normality test (alpha=0.05)?	Yes	Yes
P value summary	ns	ns
Kolmogorov-Smirnov test
KS distance	0.2116	0.1928
P value	>0.1000	>0.1000
Passed normality test (alpha=0.05)?	Yes	Yes
P value summary	ns	ns
Number of values	7	7
Impossible values in lognormal distributions
Number of zeroes	0	0
Number of negative values	0	0
Best-fit values
Slope	4.31
Y-intercept	-13.52
X-intercept	3.137
1/slope	0.232
Std. Error
Slope	0.645
Y-intercept	6.966
95% Confidence Intervals
Slope	2.652 to 5.968
Y-intercept	-31.43 to 4.385
X-intercept	-1.651 to 5.272
Goodness of Fit
R squared	0.8993
Sy.x	1.185
Is slope significantly non-zero?
F	44.65
DFn, DFd	1, 5
P value	0.0011
Deviation from zero?	Significant
Equation	Y = 4.310*X - 13.52
Data
Number of X values	7
Maximum number of Y replicates	1
Total number of values	7
Number of missing values	0
