# Supplementary material for: Endoplasmic reticulum disruption stimulates nuclear membrane mechanotransduction
Source: Nat Cell Biol. 2025 Dec 9;28(1):125–34. doi: 10.1038/s41556-025-01820-9 (PMC12807876; doi:10.1038/s41556-025-01820-9)
Supplement: Supplementary file 15 — Numerical source data for Extended Data Fig. 1. ER, cPla2 and Lmnb1 dynamics in hypo-osmotic shock. [file 41556_2025_1820_MOESM15_ESM.xlsx]

## Sheet: Extended Data Fig.1a
ER Circualrity and area 0 mOsm vs 303 mOsm								cPla2 Binding 0 mOsm vs 303 mOsm
Filename	Time	ER area [A/A0]	ER Circularity [Cir/Cir0]	Treatment	FOV number	Special Note		Filename	Time	Treatment	cPla2 rim:center [S/S0]	Nuclei Number	Special Note
12282023 U2OS 17 42 Untreat001	5	0.803191	0.930132	0 mOsm	1	Same Data analyzed in Figure 1a right panel		12282023 U2OS 17 42 Untreat001	5	0 mOsm	1.05782	1	Same Data analyzed in Figure 1a right panel
12282023 U2OS 17 42 Untreat002	5	0.580043	0.888446	0 mOsm	2	Same Data analyzed in Figure 1a right panel		12282023 U2OS 17 42 Untreat001	5	0 mOsm	1.00528	2	Same Data analyzed in Figure 1a right panel
12282023 U2OS 17 42 Untreat003	5	1.02976	0.860147	0 mOsm	3	Same Data analyzed in Figure 1a right panel		12282023 U2OS 17 42 Untreat001	5	0 mOsm	0.969471	3	Same Data analyzed in Figure 1a right panel
12282023 U2OS 17 42 Untreat004	5	1.72696	0.680028	0 mOsm	4	Same Data analyzed in Figure 1a right panel		12282023 U2OS 17 42 Untreat002	5	0 mOsm	1.0646	4	Same Data analyzed in Figure 1a right panel
12282023 U2OS 17 42 Untreat005	5	0.68717	1.31895	0 mOsm	5	Same Data analyzed in Figure 1a right panel		12282023 U2OS 17 42 Untreat002	5	0 mOsm	0.912328	5	Same Data analyzed in Figure 1a right panel
12282023 U2OS 17 42 Untreat006	5	1.11146	0.958558	0 mOsm	6	Same Data analyzed in Figure 1a right panel		12282023 U2OS 17 42 Untreat003	5	0 mOsm	1.00783	6	Same Data analyzed in Figure 1a right panel
12282023 U2OS 17 42 Untreat007	5	0.792266	0.92074	0 mOsm	7	Same Data analyzed in Figure 1a right panel		12282023 U2OS 17 42 Untreat003	5	0 mOsm	0.983611	7	Same Data analyzed in Figure 1a right panel
12282023 U2OS 17 42 Untreat008	5	1.03951	1.00025	0 mOsm	8	Same Data analyzed in Figure 1a right panel		12282023 U2OS 17 42 Untreat004	5	0 mOsm	0.986169	8	Same Data analyzed in Figure 1a right panel
12282023 U2OS 17 42 Untreat009	5	0.671845	0.9937	0 mOsm	9	Same Data analyzed in Figure 1a right panel		12282023 U2OS 17 42 Untreat004	5	0 mOsm	1.00667	9	Same Data analyzed in Figure 1a right panel
12282023 U2OS 17 42 Untreat010	5	1.95878	1.25182	0 mOsm	10	Same Data analyzed in Figure 1a right panel		12282023 U2OS 17 42 Untreat005	5	0 mOsm	1.00891	10	Same Data analyzed in Figure 1a right panel
12282023 U2OS 17 42 Untreat011	5	0.704743	1.52354	0 mOsm	11	Same Data analyzed in Figure 1a right panel		12282023 U2OS 17 42 Untreat005	5	0 mOsm	0.993683	11	Same Data analyzed in Figure 1a right panel
12282023 U2OS 17 42 Untreat012	5	0.84086	0.984952	0 mOsm	12	Same Data analyzed in Figure 1a right panel		12282023 U2OS 17 42 Untreat006	5	0 mOsm	1.00282	12	Same Data analyzed in Figure 1a right panel
12282023 U2OS 17 42 Untreat013	5	1.09949	0.898595	0 mOsm	13	Same Data analyzed in Figure 1a right panel		12282023 U2OS 17 42 Untreat006	5	0 mOsm	0.998689	13	Same Data analyzed in Figure 1a right panel
12282023 U2OS 17 42 Untreat014	5	1.00461	0.943906	0 mOsm	14	Same Data analyzed in Figure 1a right panel		12282023 U2OS 17 42 Untreat007	5	0 mOsm	0.978488	14	Same Data analyzed in Figure 1a right panel
12282023 U2OS 17 42 Untreat015	5	0.964051	0.949001	0 mOsm	15	Same Data analyzed in Figure 1a right panel		12282023 U2OS 17 42 Untreat007	5	0 mOsm	0.96513	15	Same Data analyzed in Figure 1a right panel
12282023 U2OS 17 42 Untreat	5	0.985255	0.897243	0 mOsm	16	Same Data analyzed in Figure 1a right panel		12282023 U2OS 17 42 Untreat008	5	0 mOsm	1.00586	16	Same Data analyzed in Figure 1a right panel
12282023 U2OS 17 42 ddh2o 1.26 mM Ca001	5	0.0565333	1.73252	303 mOsm	1	Same Data analyzed in Figure 1a right panel		12282023 U2OS 17 42 Untreat008	5	0 mOsm	1.01615	17	Same Data analyzed in Figure 1a right panel
12282023 U2OS 17 42 ddh2o 1.26 mM Ca002	5	0.0298516	2.01798	303 mOsm	2	Same Data analyzed in Figure 1a right panel		12282023 U2OS 17 42 Untreat009	5	0 mOsm	1.02188	18	Same Data analyzed in Figure 1a right panel
12282023 U2OS 17 42 ddh2o 1.26 mM Ca003	5	0.0638885	2.07691	303 mOsm	3	Same Data analyzed in Figure 1a right panel		12282023 U2OS 17 42 Untreat009	5	0 mOsm	1.02198	19	Same Data analyzed in Figure 1a right panel
12282023 U2OS 17 42 ddh2o 1.26 mM Ca004	5	0.0300977	1.73392	303 mOsm	4	Same Data analyzed in Figure 1a right panel		12282023 U2OS 17 42 Untreat010	5	0 mOsm	0.964598	20	Same Data analyzed in Figure 1a right panel
12282023 U2OS 17 42 ddh2o 1.26 mM Ca005	5	0.0550561	1.56934	303 mOsm	5	Same Data analyzed in Figure 1a right panel		12282023 U2OS 17 42 Untreat010	5	0 mOsm	1.01184	21	Same Data analyzed in Figure 1a right panel
12282023 U2OS 17 42 ddh2o 1.26 mM Ca006	5	0.0723208	2.18134	303 mOsm	6	Same Data analyzed in Figure 1a right panel		12282023 U2OS 17 42 Untreat010	5	0 mOsm	1.00783	22	Same Data analyzed in Figure 1a right panel
12282023 U2OS 17 42 ddh2o 1.26 mM Ca007	5	0.0516093	1.82384	303 mOsm	7	Same Data analyzed in Figure 1a right panel		12282023 U2OS 17 42 Untreat010	5	0 mOsm	0.971364	23	Same Data analyzed in Figure 1a right panel
12282023 U2OS 17 42 ddh2o 1.26 mM Ca008	5	0.0237581	2.01199	303 mOsm	8	Same Data analyzed in Figure 1a right panel		12282023 U2OS 17 42 Untreat011	5	0 mOsm	1.04661	24	Same Data analyzed in Figure 1a right panel
12282023 U2OS 17 42 ddh2o 1.26 mM Ca009	5	0.0611803	1.82838	303 mOsm	9	Same Data analyzed in Figure 1a right panel		12282023 U2OS 17 42 Untreat011	5	0 mOsm	0.935585	25	Same Data analyzed in Figure 1a right panel
12282023 U2OS 17 42 ddh2o 1.26 mM Ca010	5	0.0673968	1.57821	303 mOsm	10	Same Data analyzed in Figure 1a right panel		12282023 U2OS 17 42 Untreat012	5	0 mOsm	0.97036	26	Same Data analyzed in Figure 1a right panel
12282023 U2OS 17 42 ddh2o 1.26 mM Ca011	5	0.0541636	1.62003	303 mOsm	11	Same Data analyzed in Figure 1a right panel		12282023 U2OS 17 42 Untreat012	5	0 mOsm	1.04223	27	Same Data analyzed in Figure 1a right panel
12282023 U2OS 17 42 ddh2o 1.26 mM Ca012	5	0.030744	1.93382	303 mOsm	12	Same Data analyzed in Figure 1a right panel		12282023 U2OS 17 42 Untreat013	5	0 mOsm	0.985561	28	Same Data analyzed in Figure 1a right panel
12282023 U2OS 17 42 ddh2o 1.26 mM Ca013	5	0.181848	1.75134	303 mOsm	13	Same Data analyzed in Figure 1a right panel		12282023 U2OS 17 42 Untreat014	5	0 mOsm	0.954778	29	Same Data analyzed in Figure 1a right panel
12282023 U2OS 17 42 ddh2o 1.26 mM Ca014	5	0.114636	2.0164	303 mOsm	14	Same Data analyzed in Figure 1a right panel		12282023 U2OS 17 42 Untreat014	5	0 mOsm	1.04659	30	Same Data analyzed in Figure 1a right panel
12282023 U2OS 17 42 ddh2o 1.26 mM Ca015	5	0.0577335	1.79268	303 mOsm	15	Same Data analyzed in Figure 1a right panel		12282023 U2OS 17 42 Untreat015	5	0 mOsm	1.01018	31	Same Data analyzed in Figure 1a right panel
12282023 U2OS 17 42 ddh2o 1.26 mM Ca016	5	0.0774294	1.75342	303 mOsm	16	Same Data analyzed in Figure 1a right panel		12282023 U2OS 17 42 Untreat015	5	0 mOsm	1.0249	32	Same Data analyzed in Figure 1a right panel
12282023 U2OS 17 42 ddh2o 1.26 mM Ca017	5	0.0480702	2.02099	303 mOsm	17	Same Data analyzed in Figure 1a right panel		12282023 U2OS 17 42 Untreat	5	0 mOsm	0.993345	33	Same Data analyzed in Figure 1a right panel
12282023 U2OS 17 42 ddh2o 1.26 mM Ca018	5	0.106388	1.59405	303 mOsm	18	Same Data analyzed in Figure 1a right panel		12282023 U2OS 17 42 Untreat	5	0 mOsm	1.02686	34	Same Data analyzed in Figure 1a right panel
12282023 U2OS 17 42 ddh2o 1.26 mM Ca019	5	0.115405	2.08332	303 mOsm	19	Same Data analyzed in Figure 1a right panel		12282023 U2OS 17 42 ddh2o 1.26 mM Ca001	5	303 mOsm	1.65384	1	Same Data analyzed in Figure 1a right panel
12282023 U2OS 17 42 ddh2o 1.26 mM Ca020	5	0.0495782	1.62829	303 mOsm	20	Same Data analyzed in Figure 1a right panel		12282023 U2OS 17 42 ddh2o 1.26 mM Ca001	5	303 mOsm	1.41732	2	Same Data analyzed in Figure 1a right panel
12282023 U2OS 17 42 ddh2o 1.26 mM Ca	5	0.0270818	2.00871	303 mOsm	21	Same Data analyzed in Figure 1a right panel		12282023 U2OS 17 42 ddh2o 1.26 mM Ca002	5	303 mOsm	1.22011	3	Same Data analyzed in Figure 1a right panel
								12282023 U2OS 17 42 ddh2o 1.26 mM Ca002	5	303 mOsm	1.45472	4	Same Data analyzed in Figure 1a right panel
Note:Data represent one day experiment acquired on U2OS cells from 2 distinct biological sources								12282023 U2OS 17 42 ddh2o 1.26 mM Ca003	5	303 mOsm	1.59016	5	Same Data analyzed in Figure 1a right panel
								12282023 U2OS 17 42 ddh2o 1.26 mM Ca004	5	303 mOsm	1.64354	6	Same Data analyzed in Figure 1a right panel
								12282023 U2OS 17 42 ddh2o 1.26 mM Ca005	5	303 mOsm	1.2929	7	Same Data analyzed in Figure 1a right panel							ER Area	0 mOsm	303 mOsm
								12282023 U2OS 17 42 ddh2o 1.26 mM Ca005	5	303 mOsm	1.44606	8	Same Data analyzed in Figure 1a right panel							Shapiro-Wilk test (test normality)	P = 0.005090040429917066, reject, not normal	P = 0.002869198640111967,reject, not normal
								12282023 U2OS 17 42 ddh2o 1.26 mM Ca006	5	303 mOsm	1.53266	9	Same Data analyzed in Figure 1a right panel
								12282023 U2OS 17 42 ddh2o 1.26 mM Ca007	5	303 mOsm	1.14036	10	Same Data analyzed in Figure 1a right panel
								12282023 U2OS 17 42 ddh2o 1.26 mM Ca008	5	303 mOsm	1.76694	11	Same Data analyzed in Figure 1a right panel							Mann-Whitney U test (two-sided, non-paramatric)	pvalue= 2.8208107e-07
								12282023 U2OS 17 42 ddh2o 1.26 mM Ca009	5	303 mOsm	1.73222	12	Same Data analyzed in Figure 1a right panel
								12282023 U2OS 17 42 ddh2o 1.26 mM Ca009	5	303 mOsm	1.42609	13	Same Data analyzed in Figure 1a right panel
								12282023 U2OS 17 42 ddh2o 1.26 mM Ca010	5	303 mOsm	1.35817	14	Same Data analyzed in Figure 1a right panel
								12282023 U2OS 17 42 ddh2o 1.26 mM Ca010	5	303 mOsm	1.25157	15	Same Data analyzed in Figure 1a right panel
								12282023 U2OS 17 42 ddh2o 1.26 mM Ca011	5	303 mOsm	1.77921	16	Same Data analyzed in Figure 1a right panel
								12282023 U2OS 17 42 ddh2o 1.26 mM Ca012	5	303 mOsm	1.60364	17	Same Data analyzed in Figure 1a right panel							ER Circularity	0 mOsm	303 mOsm
								12282023 U2OS 17 42 ddh2o 1.26 mM Ca012	5	303 mOsm	1.6381	18	Same Data analyzed in Figure 1a right panel							Shapiro-Wilk test (test normality)	P = 0.0058083742034074, reject, not normal	P = 0.1195475020568027,failed to reject, normal
								12282023 U2OS 17 42 ddh2o 1.26 mM Ca013	5	303 mOsm	2.03664	19	Same Data analyzed in Figure 1a right panel
								12282023 U2OS 17 42 ddh2o 1.26 mM Ca014	5	303 mOsm	1.72024	20	Same Data analyzed in Figure 1a right panel
								12282023 U2OS 17 42 ddh2o 1.26 mM Ca015	5	303 mOsm	1.38683	21	Same Data analyzed in Figure 1a right panel							Mann-Whitney U test (two-sided, non-paramatric)	pvalue= 2.8208107e-07
								12282023 U2OS 17 42 ddh2o 1.26 mM Ca015	5	303 mOsm	1.64811	22	Same Data analyzed in Figure 1a right panel
								12282023 U2OS 17 42 ddh2o 1.26 mM Ca015	5	303 mOsm	1.41451	23	Same Data analyzed in Figure 1a right panel
								12282023 U2OS 17 42 ddh2o 1.26 mM Ca016	5	303 mOsm	1.68108	24	Same Data analyzed in Figure 1a right panel
								12282023 U2OS 17 42 ddh2o 1.26 mM Ca017	5	303 mOsm	1.75111	25	Same Data analyzed in Figure 1a right panel
								12282023 U2OS 17 42 ddh2o 1.26 mM Ca018	5	303 mOsm	1.4896	26	Same Data analyzed in Figure 1a right panel
								12282023 U2OS 17 42 ddh2o 1.26 mM Ca018	5	303 mOsm	1.46191	27	Same Data analyzed in Figure 1a right panel
								12282023 U2OS 17 42 ddh2o 1.26 mM Ca019	5	303 mOsm	1.41142	28	Same Data analyzed in Figure 1a right panel
								12282023 U2OS 17 42 ddh2o 1.26 mM Ca019	5	303 mOsm	1.45416	29	Same Data analyzed in Figure 1a right panel							cPla2 rim: center	0 mOsm	303 mOsm
								12282023 U2OS 17 42 ddh2o 1.26 mM Ca020	5	303 mOsm	1.82743	30	Same Data analyzed in Figure 1a right panel							Shapiro-Wilk test (test normality)	P =0.7742347111436869, failed to reject, normal	P = 0.7014437949245087,failed to reject, normal
								12282023 U2OS 17 42 ddh2o 1.26 mM Ca	5	303 mOsm	1.20979	31	Same Data analyzed in Figure 1a right panel
								12282023 U2OS 17 42 ddh2o 1.26 mM Ca	5	303 mOsm	1.35866	32	Same Data analyzed in Figure 1a right panel
								12282023 U2OS 17 42 ddh2o 1.26 mM Ca	5	303 mOsm	1.31065	33	Same Data analyzed in Figure 1a right panel
																				Levene test (test equal variance)	P = 2.39002138e-08, reject, unequal variance
																				Welch's t-test (normal but unequal variance)	pvalue= 7.77922333e-16

## Sheet: Extended Data Fig.1b
Data source:	20250530_cpla-mk2_eGFP_KDEL_6hrs_SHOCK_HYPO_E3_P5
Image processing:	xy registration (FIJI Correct 3D drift): Correct only x&y
	Stack was cropped to save memory
Top panel: Representative images
Middle panel: Representative profile plots (min-max normalized cPla2-mKate2 fluorescence along 5 um profile)			20 pt profile plot
	frame
x [microns]	1	2	3	4	5	6	7	8	9	10	11	17	18	19
0	0.0544077	0.00668231	0	0.010617	0.00178045	0	0	0.0261862	0	0.018431	0.00279012	0	0.0268302	0
0.31509	0.0293857	0	0.0129161	0.00344284	0	0.0183306	0.0196782	0	0.00226249	0.0123805	0.022869	0.00445813	0.014809	0.0181658
0.63018	0.0220414	0.00700842	0.0203026	0	0.0191699	0.0609813	0.047901	0.0162249	0.0199588	0.0180675	0	0.0191593	0	0.0546722
0.94527	0.0257305	0.0212849	0.0145803	0.0254335	0.00878224	0.0673169	0.0377949	0.0436269	0.0368054	0	0.035845	0.00137194	0.0232705	0.0532657
1.26036	0	0.0155296	0.03622	0.027061	0.0259816	0.0993249	0.0800757	0.0359124	0.134558	0.0834845	0.0432531	0.0005095	0.0750238	0.0711985
1.57545	0.0152757	0.0692508	0.0352741	0.0367935	0.0413505	0.0216954	0.0892968	0.127972	0.285459	0.120718	0.0936746	0.0452792	0.136164	0.129406
1.89054	0.060304	0.106138	0.0608143	0.0528238	0.0987802	0.126403	0.15241	0.547106	0.596902	0.315633	0.340233	0.166532	0.223384	0.191099
2.20563	0.211035	0.181156	0.101098	0.152046	0.275205	0.404242	0.525827	0.912239	0.847996	0.661804	0.779571	0.296343	0.379395	0.327288
2.52072	0.483567	0.368188	0.309128	0.400709	0.467469	0.654019	0.894224	1	1	0.847301	1	0.383752	0.424725	0.422235
2.83581	0.671784	0.627862	0.568659	0.643871	0.648505	0.698011	1	0.842624	0.978775	0.9158	0.991574	0.521686	0.452554	0.595384
3.1509	0.722579	0.740248	0.813035	0.768875	0.84249	0.822417	0.833094	0.740875	0.912349	0.920008	0.953848	0.662607	0.68088	0.694935
3.46598	0.788353	0.906227	1	0.811713	0.878549	0.740667	0.887658	0.711894	0.901554	0.87806	0.925922	0.775037	0.839319	0.712023
3.78107	0.788116	1	0.988535	0.891835	0.835293	0.802713	0.937833	0.600987	0.911733	0.944637	0.887171	0.859375	0.850127	0.913425
4.09616	0.876329	0.880661	0.85761	0.931924	0.871492	0.790457	0.890435	0.610088	0.829271	1	0.781922	0.862801	0.912276	0.919803
4.41125	1	0.894403	0.873899	0.951419	0.929867	1	0.861414	0.570005	0.776326	0.827294	0.780309	0.975234	0.894208	0.92125
4.72634	0.974047	0.843686	0.897845	1	1	0.984747	0.880359	0.543234	0.730395	0.789031	0.752202	1	1	0.97804
5.04143	0.900186	0.79447	0.924649	0.910924	0.970547	0.977559	0.794684	0.603398	0.733572	0.744005	0.715102	0.87668	0.873697	1
Bottom panel: Representative dynamics
t [min]	Nuclear area (MIP) [min-max]	cPla2 nuclear leakage (MIP) [min-max]	Sytox blue [min-max] (MIP)
0	0.715822	0.191588	0.217683
2	0.665625	0.787203	0.308701
4	0.743619	0.433121	0.230387
6	0.709539	0.0293229	0.0622455
8	0.803223	0.293701	0.111003
10	0.978931	0.640453	0.177757
12	1	0.385071	0.134619
14	0.990592	0.837787	0.219364
16	0.94217	0.35948	0.112544
18	0.874046	0.76008	0.191162
20	0.880773	0.309563	0.0863375
22	0.83954	0.86078	0.15151
24	0.771398	0.0507824	0.0279574
26	0.720295	0.065911	0.0225507
28	0.655756	0.172143	0.0585785
30	0.640509	0.100699	0.0223955
32	0.589868	0.363678	0.09217
34	0.570592	0.274441	0.0683163
36	0.515017	0.853248	0.158743
38	0.505591	0.529223	0.0793391
40	0.467056	0.8987	0.149377
42	0.489456	0.167676	0.0374968
44	0.463914	0.154814	0.0229045
46	0.422237	1	0.149998
48	0.420427	0.33149	0.0532873
50	0.384572	0.373675	0.070897
52	0.399819	0.0669765	0.0174328
54	0.376052	0.360279	0.0574055
56	0.379193	0.380206	0.0977861
58	0.342451	0.605531	0.0980568
60	0.340197	0.589003	0.0975912
62	0.330789	0.365745	0.0587265
64	0.319589	0.24032	0.034732
66	0.325855	0.120092	0.0239042
68	0.328996	0.0249251	0.00639202
70	0.315098	0	0.00069659
72	0.303898	0.0789063	0.0100735
74	0.289556	0.124557	0.0295311
76	0.286414	0.248451	0.0468231
78	0.256825	0.385738	0.0681431
80	0.273421	0.435522	0.0804724
82	0.258174	0.386336	0.064541
84	0.268487	0.280772	0.0418098
86	0.266694	0.193936	0.0352554
88	0.235756	0.124292	0.0209988
90	0.258174	0.0721751	0.0149713
92	0.234424	0.256314	0.0509233
94	0.229046	0.642052	0.119961
96	0.218733	0.597934	0.0962052
98	0.213799	0.312495	0.0583728
100	0.212006	0.294101	0.0502844
102	0.207072	0.488437	0.0741381
104	0.202155	0.875241	0.145717
106	0.190493	0.725492	0.112848
108	0.219177	0.518227	0.0777005
110	0.199457	0.410063	0.0626209
112	0.207977	0.402798	0.0722505
114	0.1887	0.564211	0.0986812
116	0.198552	0.584806	0.0845148
118	0.208421	0.42266	0.074647
120	0.181529	0.561945	0.103341
122	0.19722	0.397468	0.0528687
124	0.180624	0.31143	0.0375689
126	0.196759	0.34955	0.0505226
128	0.1775	0.376807	0.0621445
130	0.159573	0.52769	0.0881746
132	0.173009	0.751216	0.117417
134	0.138042	0.548151	0.0978546
136	0.169868	0.321693	0.0539839
138	0.190049	0.229589	0.0367352
140	0.18421	0.16441	0.0190967
142	0.182417	0.229189	0.0314909
144	0.180624	0.348683	0.0453541
146	0.147911	0.450648	0.084836
148	0.169868	0.538154	0.0796422
150	0.154177	0.308963	0.049974
152	0.161365	0.183739	0.0229297
154	0.1775	0.147751	0.00125603
156	0.192286	0.0870367	0.00789348
158	0.181973	0.242718	0.0302277
160	0.146118	0.449983	0.0591777
162	0.150147	0.606332	0.0953029
164	0.159573	0.518427	0.0565357
166	0.155526	0.349949	0.0402759
168	0.164046	0.289236	0.0173823
170	0.181086	0.148283	0.00366702
172	0.190493	0.116827	0.000191292
174	0.166744	0.104365	0.00932637
176	0.168075	0.183939	0.0233701
178	0.153289	0.287236	0.0275388
180	0.14342	0.471709	0.0585605
182	0.119227	0.559013	0.0901344
184	0.144325	0.521159	0.0816779
186	0.144325	0.484438	0.065631
188	0.139391	0.341952	0.041189
190	0.155987	0.167211	0.0268494
192	0.137154	0.15808	0.0183171
194	0.11699	0.20993	0.0233701
196	0.112056	0.276441	0.0368723
198	0.106678	0.330689	0.0414273
200	0.0708225	0.514561	0.0819738
202	0.0667755	0.744818	0.115432
204	0.050197	0.734089	0.101374
206	0.065888	0.57954	0.0804796
208	0.05467	0.415128	0.0537457
210	0.0497533	0.280772	0.0433943
212	0.056019	0.311363	0.0398247
214	0.0497533	0.319493	0.0537529
216	0.012993	0.600799	0.0871965
218	0.0107565	0.365878	0.0570843
220	0.028684	0.274708	0.0279647
222	0.00133125	0.342152	0.0494326
224	0.00761475	0.214995	0.0128887
226	0.0094075	0.264778	0.030188
228	0.0152295	0.457846	0.0719653
230	0.00133125	0.559613	0.0866226
232	0.0179275	0.249449	0.0311408
234	0.0156733	0.0888363	0.00796567
236	0.0407895	0.125491	0
238	0	0.139354	0.00650752
240	0.0035855	0.148016	0.00255176
242	exclude > 4h due to cPla2 nuclear leakage (unreliable nuclear segmentation)	0.266778	0.0146356
244		0.344152	0.0409256
246		0.354215	0.0606358
248		0.449983	0.0840564
250		0.499566	0.0855145
252		0.467111	0.0779026
254		0.35488	0.0519411
256		0.24012	0.0440331
258		0.219259	0.0390632
260		0.258581	0.0271778
262		0.181405	0.0341834
264		0.251182	0.0319024
266		0.621391	0.050833
268		0.713228	0.0793246
270		0.993202	0.105041
272		1.24212	0.134547
274		1.2867	0.148857
276		1.06225	0.117287
278		0.918894	0.0995763
280		0.809463	0.0571998
282		0.742153	0.044044
284		0.677708	0.0456754
286		0.679906	0.0513275
288		0.858115	0.0760258
290		0.966944	0.112653
292		1.12996	0.1175
294		0.907498	0.0678147
296		0.739219	0.0391606
298		0.591535	0.0322561
300		0.571677	0.012239
302		0.557347	0.0299678
304		0.562679	0.0413118
306		0.714361	0.0600222
308		0.863912	0.0822121
310		0.825324	0.0703736
312		0.667576	0.0441739
314		0.435321	0.0128959
316		0.466978	0.00938411
318		0.352549	0.047462
320		0.562145	0.0875574
322		0.648517	0.168744
324		0.559814	0.184896
326		0.35115	0.241962
328		0.245252	0.332865
330		0.256448	0.467477
332		0.372741	0.652008
334		0.441252	0.74307
336		0.512228	0.833302
338		0.279306	0.8505
340		0.141618	0.835244
342		0.135555	0.838499
344		0.100699	0.875675
346		0.171008	0.890632
348		0.1013	0.911973
350		0.174808	0.893115
352		0.199799	0.927389
354		0.220925	0.95313
356		0.360012	0.976612
358		0.337287	0.990518
360		0.423992	1

## Sheet: Extended Data Fig.1c
cPla2 Binding and Nuclear Volume during 6 hours 270 mOsm Hypo treatment										ER Circularity during 6 hours 270 mOsm Hypo treatment
Time (min)	Number	cPla2 rim:center [S/S0]	Nuclear Volume [V/V0]	Filename	Condition				Time (min)	Number	ER Circularity [Cir/Cir0]	File Name	Condition
0	1	1	1	20250530_cpla-mk2_eGFP_KDEL_6hrs_SHOCK_HYPO_E6_P2-008	270 mOsm				0	1	1	20250530_17,42_hypo_Shock_E3_6hrs003	270 mOsm
2	1	0.984496	0.995759	20250530_cpla-mk2_eGFP_KDEL_6hrs_SHOCK_HYPO_E6_P2-008	270 mOsm				2	1	1.25715	20250530_17,42_hypo_Shock_E3_6hrs003	270 mOsm
4	1	0.984496	1.00096	20250530_cpla-mk2_eGFP_KDEL_6hrs_SHOCK_HYPO_E6_P2-008	270 mOsm				4	1	1.41022	20250530_17,42_hypo_Shock_E3_6hrs003	270 mOsm
6	1	1.00713	1.22801	20250530_cpla-mk2_eGFP_KDEL_6hrs_SHOCK_HYPO_E6_P2-008	270 mOsm				6	1	1.13015	20250530_17,42_hypo_Shock_E3_6hrs003	270 mOsm
8	1	0.998103	1.2987	20250530_cpla-mk2_eGFP_KDEL_6hrs_SHOCK_HYPO_E6_P2-008	270 mOsm				8	1	1.48114	20250530_17,42_hypo_Shock_E3_6hrs003	270 mOsm
10	1	0.99722	1.44624	20250530_cpla-mk2_eGFP_KDEL_6hrs_SHOCK_HYPO_E6_P2-008	270 mOsm				10	1	1.50086	20250530_17,42_hypo_Shock_E3_6hrs003	270 mOsm
12	1	1.01425	1.76904	20250530_cpla-mk2_eGFP_KDEL_6hrs_SHOCK_HYPO_E6_P2-008	270 mOsm				12	1	1.40884	20250530_17,42_hypo_Shock_E3_6hrs003	270 mOsm
14	1	1.02338	1.84378	20250530_cpla-mk2_eGFP_KDEL_6hrs_SHOCK_HYPO_E6_P2-008	270 mOsm				14	1	1.57051	20250530_17,42_hypo_Shock_E3_6hrs003	270 mOsm
16	1	1.05112	1.83112	20250530_cpla-mk2_eGFP_KDEL_6hrs_SHOCK_HYPO_E6_P2-008	270 mOsm				16	1	1.57051	20250530_17,42_hypo_Shock_E3_6hrs003	270 mOsm
18	1	1.07861	1.76897	20250530_cpla-mk2_eGFP_KDEL_6hrs_SHOCK_HYPO_E6_P2-008	270 mOsm				18	1	1.53812	20250530_17,42_hypo_Shock_E3_6hrs003	270 mOsm
20	1	1.05969	1.58441	20250530_cpla-mk2_eGFP_KDEL_6hrs_SHOCK_HYPO_E6_P2-008	270 mOsm				20	1	1.09755	20250530_17,42_hypo_Shock_E3_6hrs003	270 mOsm
22	1	1.04142	1.3823	20250530_cpla-mk2_eGFP_KDEL_6hrs_SHOCK_HYPO_E6_P2-008	270 mOsm				22	1	1.59978	20250530_17,42_hypo_Shock_E3_6hrs003	270 mOsm
24	1	1.02392	1.31945	20250530_cpla-mk2_eGFP_KDEL_6hrs_SHOCK_HYPO_E6_P2-008	270 mOsm				24	1	1.09308	20250530_17,42_hypo_Shock_E3_6hrs003	270 mOsm
26	1	1.02384	1.2557	20250530_cpla-mk2_eGFP_KDEL_6hrs_SHOCK_HYPO_E6_P2-008	270 mOsm				26	1	1.26708	20250530_17,42_hypo_Shock_E3_6hrs003	270 mOsm
28	1	1.01956	1.17576	20250530_cpla-mk2_eGFP_KDEL_6hrs_SHOCK_HYPO_E6_P2-008	270 mOsm				28	1	0.929072	20250530_17,42_hypo_Shock_E3_6hrs003	270 mOsm
30	1	1.02392	1.11535	20250530_cpla-mk2_eGFP_KDEL_6hrs_SHOCK_HYPO_E6_P2-008	270 mOsm				30	1	1.04872	20250530_17,42_hypo_Shock_E3_6hrs003	270 mOsm
32	1	1.01545	1.07011	20250530_cpla-mk2_eGFP_KDEL_6hrs_SHOCK_HYPO_E6_P2-008	270 mOsm				32	1	1.47036	20250530_17,42_hypo_Shock_E3_6hrs003	270 mOsm
34	1	1.00713	1.06208	20250530_cpla-mk2_eGFP_KDEL_6hrs_SHOCK_HYPO_E6_P2-008	270 mOsm				34	1	1.65966	20250530_17,42_hypo_Shock_E3_6hrs003	270 mOsm
36	1	0.998942	1.08052	20250530_cpla-mk2_eGFP_KDEL_6hrs_SHOCK_HYPO_E6_P2-008	270 mOsm				36	1	1.72537	20250530_17,42_hypo_Shock_E3_6hrs003	270 mOsm
38	1	1.00713	1.075	20250530_cpla-mk2_eGFP_KDEL_6hrs_SHOCK_HYPO_E6_P2-008	270 mOsm				38	1	1.25848	20250530_17,42_hypo_Shock_E3_6hrs003	270 mOsm
40	1	0.998942	1.00302	20250530_cpla-mk2_eGFP_KDEL_6hrs_SHOCK_HYPO_E6_P2-008	270 mOsm				40	1	1.39508	20250530_17,42_hypo_Shock_E3_6hrs003	270 mOsm
42	1	0.998942	0.992031	20250530_cpla-mk2_eGFP_KDEL_6hrs_SHOCK_HYPO_E6_P2-008	270 mOsm				42	1	1.8357	20250530_17,42_hypo_Shock_E3_6hrs003	270 mOsm
44	1	1.00713	1.03033	20250530_cpla-mk2_eGFP_KDEL_6hrs_SHOCK_HYPO_E6_P2-008	270 mOsm				44	1	1.25426	20250530_17,42_hypo_Shock_E3_6hrs003	270 mOsm
46	1	1.00713	0.953666	20250530_cpla-mk2_eGFP_KDEL_6hrs_SHOCK_HYPO_E6_P2-008	270 mOsm				46	1	1.69235	20250530_17,42_hypo_Shock_E3_6hrs003	270 mOsm
48	1	0.998942	0.944991	20250530_cpla-mk2_eGFP_KDEL_6hrs_SHOCK_HYPO_E6_P2-008	270 mOsm				48	1	1.10499	20250530_17,42_hypo_Shock_E3_6hrs003	270 mOsm
50	1	0.999213	0.945119	20250530_cpla-mk2_eGFP_KDEL_6hrs_SHOCK_HYPO_E6_P2-008	270 mOsm				50	1	1.27975	20250530_17,42_hypo_Shock_E3_6hrs003	270 mOsm
52	1	0.99948	0.951995	20250530_cpla-mk2_eGFP_KDEL_6hrs_SHOCK_HYPO_E6_P2-008	270 mOsm				52	1	1.58407	20250530_17,42_hypo_Shock_E3_6hrs003	270 mOsm
54	1	0.999213	0.956687	20250530_cpla-mk2_eGFP_KDEL_6hrs_SHOCK_HYPO_E6_P2-008	270 mOsm				54	1	1.40533	20250530_17,42_hypo_Shock_E3_6hrs003	270 mOsm
56	1	0.99122	0.921085	20250530_cpla-mk2_eGFP_KDEL_6hrs_SHOCK_HYPO_E6_P2-008	270 mOsm				56	1	1.6839	20250530_17,42_hypo_Shock_E3_6hrs003	270 mOsm
58	1	1.00754	0.929182	20250530_cpla-mk2_eGFP_KDEL_6hrs_SHOCK_HYPO_E6_P2-008	270 mOsm				58	1	1.67382	20250530_17,42_hypo_Shock_E3_6hrs003	270 mOsm
60	1	0.990886	0.928989	20250530_cpla-mk2_eGFP_KDEL_6hrs_SHOCK_HYPO_E6_P2-008	270 mOsm				60	1	1.55629	20250530_17,42_hypo_Shock_E3_6hrs003	270 mOsm
62	1	0.990886	0.943191	20250530_cpla-mk2_eGFP_KDEL_6hrs_SHOCK_HYPO_E6_P2-008	270 mOsm				62	1	1.69653	20250530_17,42_hypo_Shock_E3_6hrs003	270 mOsm
64	1	0.999213	0.956751	20250530_cpla-mk2_eGFP_KDEL_6hrs_SHOCK_HYPO_E6_P2-008	270 mOsm				64	1	1.29801	20250530_17,42_hypo_Shock_E3_6hrs003	270 mOsm
66	1	0.999213	0.896086	20250530_cpla-mk2_eGFP_KDEL_6hrs_SHOCK_HYPO_E6_P2-008	270 mOsm				66	1	1.52946	20250530_17,42_hypo_Shock_E3_6hrs003	270 mOsm
68	1	0.998942	0.893452	20250530_cpla-mk2_eGFP_KDEL_6hrs_SHOCK_HYPO_E6_P2-008	270 mOsm				68	1	1.43982	20250530_17,42_hypo_Shock_E3_6hrs003	270 mOsm
70	1	0.990886	0.875908	20250530_cpla-mk2_eGFP_KDEL_6hrs_SHOCK_HYPO_E6_P2-008	270 mOsm				70	1	1.51758	20250530_17,42_hypo_Shock_E3_6hrs003	270 mOsm
72	1	0.990886	0.907332	20250530_cpla-mk2_eGFP_KDEL_6hrs_SHOCK_HYPO_E6_P2-008	270 mOsm				72	1	1.27516	20250530_17,42_hypo_Shock_E3_6hrs003	270 mOsm
74	1	0.999213	0.900392	20250530_cpla-mk2_eGFP_KDEL_6hrs_SHOCK_HYPO_E6_P2-008	270 mOsm				74	1	1.03405	20250530_17,42_hypo_Shock_E3_6hrs003	270 mOsm
76	1	0.998942	0.883169	20250530_cpla-mk2_eGFP_KDEL_6hrs_SHOCK_HYPO_E6_P2-008	270 mOsm				76	1	1.26284	20250530_17,42_hypo_Shock_E3_6hrs003	270 mOsm
78	1	0.990886	0.89885	20250530_cpla-mk2_eGFP_KDEL_6hrs_SHOCK_HYPO_E6_P2-008	270 mOsm				78	1	1.25693	20250530_17,42_hypo_Shock_E3_6hrs003	270 mOsm
80	1	0.990886	0.917486	20250530_cpla-mk2_eGFP_KDEL_6hrs_SHOCK_HYPO_E6_P2-008	270 mOsm				80	1	1.14869	20250530_17,42_hypo_Shock_E3_6hrs003	270 mOsm
82	1	0.999213	0.879442	20250530_cpla-mk2_eGFP_KDEL_6hrs_SHOCK_HYPO_E6_P2-008	270 mOsm				82	1	1.40666	20250530_17,42_hypo_Shock_E3_6hrs003	270 mOsm
84	1	0.998942	0.923463	20250530_cpla-mk2_eGFP_KDEL_6hrs_SHOCK_HYPO_E6_P2-008	270 mOsm				84	1	1.3587	20250530_17,42_hypo_Shock_E3_6hrs003	270 mOsm
86	1	0.99122	0.935608	20250530_cpla-mk2_eGFP_KDEL_6hrs_SHOCK_HYPO_E6_P2-008	270 mOsm				86	1	1.71926	20250530_17,42_hypo_Shock_E3_6hrs003	270 mOsm
88	1	0.999213	0.882141	20250530_cpla-mk2_eGFP_KDEL_6hrs_SHOCK_HYPO_E6_P2-008	270 mOsm				88	1	1.4891	20250530_17,42_hypo_Shock_E3_6hrs003	270 mOsm
90	1	0.990886	0.877193	20250530_cpla-mk2_eGFP_KDEL_6hrs_SHOCK_HYPO_E6_P2-008	270 mOsm				90	1	1.73191	20250530_17,42_hypo_Shock_E3_6hrs003	270 mOsm
92	1	0.991547	0.89268	20250530_cpla-mk2_eGFP_KDEL_6hrs_SHOCK_HYPO_E6_P2-008	270 mOsm				92	1	1.59549	20250530_17,42_hypo_Shock_E3_6hrs003	270 mOsm
94	1	0.999213	0.907911	20250530_cpla-mk2_eGFP_KDEL_6hrs_SHOCK_HYPO_E6_P2-008	270 mOsm				94	1	1.66129	20250530_17,42_hypo_Shock_E3_6hrs003	270 mOsm
96	1	0.99122	0.91151	20250530_cpla-mk2_eGFP_KDEL_6hrs_SHOCK_HYPO_E6_P2-008	270 mOsm				96	1	1.66744	20250530_17,42_hypo_Shock_E3_6hrs003	270 mOsm
98	1	0.999213	0.850267	20250530_cpla-mk2_eGFP_KDEL_6hrs_SHOCK_HYPO_E6_P2-008	270 mOsm				98	1	1.43317	20250530_17,42_hypo_Shock_E3_6hrs003	270 mOsm
100	1	0.990886	0.879121	20250530_cpla-mk2_eGFP_KDEL_6hrs_SHOCK_HYPO_E6_P2-008	270 mOsm				100	1	1.47594	20250530_17,42_hypo_Shock_E3_6hrs003	270 mOsm
102	1	0.998667	0.880149	20250530_cpla-mk2_eGFP_KDEL_6hrs_SHOCK_HYPO_E6_P2-008	270 mOsm				102	1	1.44023	20250530_17,42_hypo_Shock_E3_6hrs003	270 mOsm
104	1	0.999213	0.863762	20250530_cpla-mk2_eGFP_KDEL_6hrs_SHOCK_HYPO_E6_P2-008	270 mOsm				104	1	1.79629	20250530_17,42_hypo_Shock_E3_6hrs003	270 mOsm
106	1	0.982959	0.842812	20250530_cpla-mk2_eGFP_KDEL_6hrs_SHOCK_HYPO_E6_P2-008	270 mOsm				106	1	1.73415	20250530_17,42_hypo_Shock_E3_6hrs003	270 mOsm
108	1	0.999213	0.864726	20250530_cpla-mk2_eGFP_KDEL_6hrs_SHOCK_HYPO_E6_P2-008	270 mOsm				108	1	1.41876	20250530_17,42_hypo_Shock_E3_6hrs003	270 mOsm
110	1	0.982959	0.855215	20250530_cpla-mk2_eGFP_KDEL_6hrs_SHOCK_HYPO_E6_P2-008	270 mOsm				110	1	1.35742	20250530_17,42_hypo_Shock_E3_6hrs003	270 mOsm
112	1	0.990886	0.891395	20250530_cpla-mk2_eGFP_KDEL_6hrs_SHOCK_HYPO_E6_P2-008	270 mOsm				112	1	1.13057	20250530_17,42_hypo_Shock_E3_6hrs003	270 mOsm
114	1	0.99122	0.864469	20250530_cpla-mk2_eGFP_KDEL_6hrs_SHOCK_HYPO_E6_P2-008	270 mOsm				114	1	1.46926	20250530_17,42_hypo_Shock_E3_6hrs003	270 mOsm
116	1	0.986723	0.849174	20250530_cpla-mk2_eGFP_KDEL_6hrs_SHOCK_HYPO_E6_P2-008	270 mOsm				116	1	1.84541	20250530_17,42_hypo_Shock_E3_6hrs003	270 mOsm
118	1	0.990886	0.861577	20250530_cpla-mk2_eGFP_KDEL_6hrs_SHOCK_HYPO_E6_P2-008	270 mOsm				118	1	1.58005	20250530_17,42_hypo_Shock_E3_6hrs003	270 mOsm
120	1	0.998942	0.849881	20250530_cpla-mk2_eGFP_KDEL_6hrs_SHOCK_HYPO_E6_P2-008	270 mOsm				120	1	1.62743	20250530_17,42_hypo_Shock_E3_6hrs003	270 mOsm
122	1	0.990548	0.850138	20250530_cpla-mk2_eGFP_KDEL_6hrs_SHOCK_HYPO_E6_P2-008	270 mOsm				122	1	1.78775	20250530_17,42_hypo_Shock_E3_6hrs003	270 mOsm
124	1	0.998942	0.882977	20250530_cpla-mk2_eGFP_KDEL_6hrs_SHOCK_HYPO_E6_P2-008	270 mOsm				124	1	1.57869	20250530_17,42_hypo_Shock_E3_6hrs003	270 mOsm
126	1	0.990886	0.854251	20250530_cpla-mk2_eGFP_KDEL_6hrs_SHOCK_HYPO_E6_P2-008	270 mOsm				126	1	1.50731	20250530_17,42_hypo_Shock_E3_6hrs003	270 mOsm
128	1	0.998667	0.871666	20250530_cpla-mk2_eGFP_KDEL_6hrs_SHOCK_HYPO_E6_P2-008	270 mOsm				128	1	1.81736	20250530_17,42_hypo_Shock_E3_6hrs003	270 mOsm
130	1	0.998667	0.880342	20250530_cpla-mk2_eGFP_KDEL_6hrs_SHOCK_HYPO_E6_P2-008	270 mOsm				130	1	2.17782	20250530_17,42_hypo_Shock_E3_6hrs003	270 mOsm
132	1	0.998942	0.888311	20250530_cpla-mk2_eGFP_KDEL_6hrs_SHOCK_HYPO_E6_P2-008	270 mOsm				132	1	1.52468	20250530_17,42_hypo_Shock_E3_6hrs003	270 mOsm
134	1	0.990548	0.875072	20250530_cpla-mk2_eGFP_KDEL_6hrs_SHOCK_HYPO_E6_P2-008	270 mOsm				134	1	1.60528	20250530_17,42_hypo_Shock_E3_6hrs003	270 mOsm
136	1	0.998387	0.919478	20250530_cpla-mk2_eGFP_KDEL_6hrs_SHOCK_HYPO_E6_P2-008	270 mOsm				136	1	2.03769	20250530_17,42_hypo_Shock_E3_6hrs003	270 mOsm
138	1	0.998667	0.900778	20250530_cpla-mk2_eGFP_KDEL_6hrs_SHOCK_HYPO_E6_P2-008	270 mOsm				138	1	1.6475	20250530_17,42_hypo_Shock_E3_6hrs003	270 mOsm
140	1	0.998387	0.947561	20250530_cpla-mk2_eGFP_KDEL_6hrs_SHOCK_HYPO_E6_P2-008	270 mOsm				140	1	1.79964	20250530_17,42_hypo_Shock_E3_6hrs003	270 mOsm
142	1	0.990204	0.962535	20250530_cpla-mk2_eGFP_KDEL_6hrs_SHOCK_HYPO_E6_P2-008	270 mOsm				142	1	1.98577	20250530_17,42_hypo_Shock_E3_6hrs003	270 mOsm
144	1	1.00692	1.01131	20250530_cpla-mk2_eGFP_KDEL_6hrs_SHOCK_HYPO_E6_P2-008	270 mOsm				144	1	1.89364	20250530_17,42_hypo_Shock_E3_6hrs003	270 mOsm
146	1	1.01531	1.01729	20250530_cpla-mk2_eGFP_KDEL_6hrs_SHOCK_HYPO_E6_P2-008	270 mOsm				146	1	1.60873	20250530_17,42_hypo_Shock_E3_6hrs003	270 mOsm
148	1	1.01531	1.04203	20250530_cpla-mk2_eGFP_KDEL_6hrs_SHOCK_HYPO_E6_P2-008	270 mOsm				148	1	1.80931	20250530_17,42_hypo_Shock_E3_6hrs003	270 mOsm
150	1	1.02399	1.06234	20250530_cpla-mk2_eGFP_KDEL_6hrs_SHOCK_HYPO_E6_P2-008	270 mOsm				150	1	1.92002	20250530_17,42_hypo_Shock_E3_6hrs003	270 mOsm
152	1	1.01545	1.07802	20250530_cpla-mk2_eGFP_KDEL_6hrs_SHOCK_HYPO_E6_P2-008	270 mOsm				152	1	1.80103	20250530_17,42_hypo_Shock_E3_6hrs003	270 mOsm
154	1	1.03252	1.09106	20250530_cpla-mk2_eGFP_KDEL_6hrs_SHOCK_HYPO_E6_P2-008	270 mOsm				154	1	1.7974	20250530_17,42_hypo_Shock_E3_6hrs003	270 mOsm
156	1	1.03252	1.14504	20250530_cpla-mk2_eGFP_KDEL_6hrs_SHOCK_HYPO_E6_P2-008	270 mOsm				156	1	1.54644	20250530_17,42_hypo_Shock_E3_6hrs003	270 mOsm
158	1	1.05002	1.15847	20250530_cpla-mk2_eGFP_KDEL_6hrs_SHOCK_HYPO_E6_P2-008	270 mOsm				158	1	1.43095	20250530_17,42_hypo_Shock_E3_6hrs003	270 mOsm
160	1	1.0412	1.12724	20250530_cpla-mk2_eGFP_KDEL_6hrs_SHOCK_HYPO_E6_P2-008	270 mOsm				160	1	1.70398	20250530_17,42_hypo_Shock_E3_6hrs003	270 mOsm
162	1	1.05002	1.10186	20250530_cpla-mk2_eGFP_KDEL_6hrs_SHOCK_HYPO_E6_P2-008	270 mOsm				162	1	1.73165	20250530_17,42_hypo_Shock_E3_6hrs003	270 mOsm
164	1	1.05002	1.14703	20250530_cpla-mk2_eGFP_KDEL_6hrs_SHOCK_HYPO_E6_P2-008	270 mOsm				164	1	1.81934	20250530_17,42_hypo_Shock_E3_6hrs003	270 mOsm
166	1	1.05002	1.14819	20250530_cpla-mk2_eGFP_KDEL_6hrs_SHOCK_HYPO_E6_P2-008	270 mOsm				166	1	1.3858	20250530_17,42_hypo_Shock_E3_6hrs003	270 mOsm
168	1	1.05877	1.16098	20250530_cpla-mk2_eGFP_KDEL_6hrs_SHOCK_HYPO_E6_P2-008	270 mOsm				168	1	1.60158	20250530_17,42_hypo_Shock_E3_6hrs003	270 mOsm
170	1	1.059	1.20693	20250530_cpla-mk2_eGFP_KDEL_6hrs_SHOCK_HYPO_E6_P2-008	270 mOsm				170	1	1.45972	20250530_17,42_hypo_Shock_E3_6hrs003	270 mOsm
172	1	1.05877	1.19022	20250530_cpla-mk2_eGFP_KDEL_6hrs_SHOCK_HYPO_E6_P2-008	270 mOsm				172	1	1.35341	20250530_17,42_hypo_Shock_E3_6hrs003	270 mOsm
174	1	1.059	1.20204	20250530_cpla-mk2_eGFP_KDEL_6hrs_SHOCK_HYPO_E6_P2-008	270 mOsm				174	1	1.68546	20250530_17,42_hypo_Shock_E3_6hrs003	270 mOsm
176	1	1.07703	1.1924	20250530_cpla-mk2_eGFP_KDEL_6hrs_SHOCK_HYPO_E6_P2-008	270 mOsm				176	1	1.68565	20250530_17,42_hypo_Shock_E3_6hrs003	270 mOsm
178	1	1.07703	1.18893	20250530_cpla-mk2_eGFP_KDEL_6hrs_SHOCK_HYPO_E6_P2-008	270 mOsm				178	1	1.52089	20250530_17,42_hypo_Shock_E3_6hrs003	270 mOsm
180	1	1.07703	1.19273	20250530_cpla-mk2_eGFP_KDEL_6hrs_SHOCK_HYPO_E6_P2-008	270 mOsm				180	1	1.43097	20250530_17,42_hypo_Shock_E3_6hrs003	270 mOsm
182	1	1.08593	1.25673	20250530_cpla-mk2_eGFP_KDEL_6hrs_SHOCK_HYPO_E6_P2-008	270 mOsm				182	1	1.55996	20250530_17,42_hypo_Shock_E3_6hrs003	270 mOsm
184	1	1.07703	1.20667	20250530_cpla-mk2_eGFP_KDEL_6hrs_SHOCK_HYPO_E6_P2-008	270 mOsm				184	1	1.85082	20250530_17,42_hypo_Shock_E3_6hrs003	270 mOsm
186	1	1.08639	1.23752	20250530_cpla-mk2_eGFP_KDEL_6hrs_SHOCK_HYPO_E6_P2-008	270 mOsm				186	1	1.58729	20250530_17,42_hypo_Shock_E3_6hrs003	270 mOsm
188	1	1.09592	1.20956	20250530_cpla-mk2_eGFP_KDEL_6hrs_SHOCK_HYPO_E6_P2-008	270 mOsm				188	1	1.71949	20250530_17,42_hypo_Shock_E3_6hrs003	270 mOsm
190	1	1.08639	1.22936	20250530_cpla-mk2_eGFP_KDEL_6hrs_SHOCK_HYPO_E6_P2-008	270 mOsm				190	1	1.90058	20250530_17,42_hypo_Shock_E3_6hrs003	270 mOsm
192	1	1.09592	1.2496	20250530_cpla-mk2_eGFP_KDEL_6hrs_SHOCK_HYPO_E6_P2-008	270 mOsm				192	1	1.31128	20250530_17,42_hypo_Shock_E3_6hrs003	270 mOsm
194	1	1.10562	1.21599	20250530_cpla-mk2_eGFP_KDEL_6hrs_SHOCK_HYPO_E6_P2-008	270 mOsm				194	1	1.34471	20250530_17,42_hypo_Shock_E3_6hrs003	270 mOsm
196	1	1.10498	1.31579	20250530_cpla-mk2_eGFP_KDEL_6hrs_SHOCK_HYPO_E6_P2-008	270 mOsm				196	1	1.40814	20250530_17,42_hypo_Shock_E3_6hrs003	270 mOsm
198	1	1.09592	1.25185	20250530_cpla-mk2_eGFP_KDEL_6hrs_SHOCK_HYPO_E6_P2-008	270 mOsm				198	1	1.54384	20250530_17,42_hypo_Shock_E3_6hrs003	270 mOsm
200	1	1.09592	1.24009	20250530_cpla-mk2_eGFP_KDEL_6hrs_SHOCK_HYPO_E6_P2-008	270 mOsm				200	1	2.10557	20250530_17,42_hypo_Shock_E3_6hrs003	270 mOsm
202	1	1.11476	1.25416	20250530_cpla-mk2_eGFP_KDEL_6hrs_SHOCK_HYPO_E6_P2-008	270 mOsm				202	1	1.52182	20250530_17,42_hypo_Shock_E3_6hrs003	270 mOsm
204	1	1.12471	1.26386	20250530_cpla-mk2_eGFP_KDEL_6hrs_SHOCK_HYPO_E6_P2-008	270 mOsm				204	1	1.79631	20250530_17,42_hypo_Shock_E3_6hrs003	270 mOsm
206	1	1.12554	1.28623	20250530_cpla-mk2_eGFP_KDEL_6hrs_SHOCK_HYPO_E6_P2-008	270 mOsm				206	1	1.82604	20250530_17,42_hypo_Shock_E3_6hrs003	270 mOsm
208	1	1.10562	1.23186	20250530_cpla-mk2_eGFP_KDEL_6hrs_SHOCK_HYPO_E6_P2-008	270 mOsm				208	1	1.82075	20250530_17,42_hypo_Shock_E3_6hrs003	270 mOsm
210	1	1.12554	1.24831	20250530_cpla-mk2_eGFP_KDEL_6hrs_SHOCK_HYPO_E6_P2-008	270 mOsm				210	1	1.31215	20250530_17,42_hypo_Shock_E3_6hrs003	270 mOsm
212	1	1.12554	1.22685	20250530_cpla-mk2_eGFP_KDEL_6hrs_SHOCK_HYPO_E6_P2-008	270 mOsm				212	1	1.71867	20250530_17,42_hypo_Shock_E3_6hrs003	270 mOsm
214	1	1.13484	1.20134	20250530_cpla-mk2_eGFP_KDEL_6hrs_SHOCK_HYPO_E6_P2-008	270 mOsm				214	1	1.65158	20250530_17,42_hypo_Shock_E3_6hrs003	270 mOsm
216	1	1.12554	1.27633	20250530_cpla-mk2_eGFP_KDEL_6hrs_SHOCK_HYPO_E6_P2-008	270 mOsm				216	1	1.76036	20250530_17,42_hypo_Shock_E3_6hrs003	270 mOsm
218	1	1.13577	1.22402	20250530_cpla-mk2_eGFP_KDEL_6hrs_SHOCK_HYPO_E6_P2-008	270 mOsm				218	1	1.87122	20250530_17,42_hypo_Shock_E3_6hrs003	270 mOsm
220	1	1.14516	1.20757	20250530_cpla-mk2_eGFP_KDEL_6hrs_SHOCK_HYPO_E6_P2-008	270 mOsm				220	1	1.77318	20250530_17,42_hypo_Shock_E3_6hrs003	270 mOsm
222	1	1.14619	1.21374	20250530_cpla-mk2_eGFP_KDEL_6hrs_SHOCK_HYPO_E6_P2-008	270 mOsm				222	1	1.49301	20250530_17,42_hypo_Shock_E3_6hrs003	270 mOsm
224	1	1.14516	1.18752	20250530_cpla-mk2_eGFP_KDEL_6hrs_SHOCK_HYPO_E6_P2-008	270 mOsm				224	1	1.40295	20250530_17,42_hypo_Shock_E3_6hrs003	270 mOsm
226	1	1.14619	1.20314	20250530_cpla-mk2_eGFP_KDEL_6hrs_SHOCK_HYPO_E6_P2-008	270 mOsm				226	1	1.50024	20250530_17,42_hypo_Shock_E3_6hrs003	270 mOsm
228	1	1.13577	1.23983	20250530_cpla-mk2_eGFP_KDEL_6hrs_SHOCK_HYPO_E6_P2-008	270 mOsm				228	1	1.78185	20250530_17,42_hypo_Shock_E3_6hrs003	270 mOsm
230	1	1.13577	1.14928	20250530_cpla-mk2_eGFP_KDEL_6hrs_SHOCK_HYPO_E6_P2-008	270 mOsm				230	1	1.73982	20250530_17,42_hypo_Shock_E3_6hrs003	270 mOsm
232	1	1.12554	1.18366	20250530_cpla-mk2_eGFP_KDEL_6hrs_SHOCK_HYPO_E6_P2-008	270 mOsm				232	1	1.6005	20250530_17,42_hypo_Shock_E3_6hrs003	270 mOsm
234	1	1.13577	1.14697	20250530_cpla-mk2_eGFP_KDEL_6hrs_SHOCK_HYPO_E6_P2-008	270 mOsm				234	1	1.64381	20250530_17,42_hypo_Shock_E3_6hrs003	270 mOsm
236	1	1.13577	1.18566	20250530_cpla-mk2_eGFP_KDEL_6hrs_SHOCK_HYPO_E6_P2-008	270 mOsm				236	1	1.85587	20250530_17,42_hypo_Shock_E3_6hrs003	270 mOsm
238	1	1.14516	1.12872	20250530_cpla-mk2_eGFP_KDEL_6hrs_SHOCK_HYPO_E6_P2-008	270 mOsm				238	1	1.49366	20250530_17,42_hypo_Shock_E3_6hrs003	270 mOsm
240	1	1.13577	1.15012	20250530_cpla-mk2_eGFP_KDEL_6hrs_SHOCK_HYPO_E6_P2-008	270 mOsm				240	1	1.72327	20250530_17,42_hypo_Shock_E3_6hrs003	270 mOsm
242	1	1.13577	1.10552	20250530_cpla-mk2_eGFP_KDEL_6hrs_SHOCK_HYPO_E6_P2-008	270 mOsm				242	1	1.53921	20250530_17,42_hypo_Shock_E3_6hrs003	270 mOsm
244	1	1.13153	1.11214	20250530_cpla-mk2_eGFP_KDEL_6hrs_SHOCK_HYPO_E6_P2-008	270 mOsm				244	1	1.70186	20250530_17,42_hypo_Shock_E3_6hrs003	270 mOsm
246	1	1.14516	1.10771	20250530_cpla-mk2_eGFP_KDEL_6hrs_SHOCK_HYPO_E6_P2-008	270 mOsm				246	1	1.49956	20250530_17,42_hypo_Shock_E3_6hrs003	270 mOsm
248	1	1.14516	1.07763	20250530_cpla-mk2_eGFP_KDEL_6hrs_SHOCK_HYPO_E6_P2-008	270 mOsm				248	1	1.69877	20250530_17,42_hypo_Shock_E3_6hrs003	270 mOsm
250	1	1.14516	1.04216	20250530_cpla-mk2_eGFP_KDEL_6hrs_SHOCK_HYPO_E6_P2-008	270 mOsm				250	1	1.71743	20250530_17,42_hypo_Shock_E3_6hrs003	270 mOsm
252	1	1.13577	1.10327	20250530_cpla-mk2_eGFP_KDEL_6hrs_SHOCK_HYPO_E6_P2-008	270 mOsm				252	1	1.62555	20250530_17,42_hypo_Shock_E3_6hrs003	270 mOsm
254	1	1.13577	1.12461	20250530_cpla-mk2_eGFP_KDEL_6hrs_SHOCK_HYPO_E6_P2-008	270 mOsm				254	1	1.86458	20250530_17,42_hypo_Shock_E3_6hrs003	270 mOsm
256	1	1.15455	1.06908	20250530_cpla-mk2_eGFP_KDEL_6hrs_SHOCK_HYPO_E6_P2-008	270 mOsm				256	1	1.6104	20250530_17,42_hypo_Shock_E3_6hrs003	270 mOsm
258	1	1.13577	1.0419	20250530_cpla-mk2_eGFP_KDEL_6hrs_SHOCK_HYPO_E6_P2-008	270 mOsm				258	1	1.656	20250530_17,42_hypo_Shock_E3_6hrs003	270 mOsm
260	1	1.14619	1.07127	20250530_cpla-mk2_eGFP_KDEL_6hrs_SHOCK_HYPO_E6_P2-008	270 mOsm				260	1	1.69481	20250530_17,42_hypo_Shock_E3_6hrs003	270 mOsm
262	1	1.14516	1.04556	20250530_cpla-mk2_eGFP_KDEL_6hrs_SHOCK_HYPO_E6_P2-008	270 mOsm				262	1	1.65789	20250530_17,42_hypo_Shock_E3_6hrs003	270 mOsm
264	1	1.14619	1.04016	20250530_cpla-mk2_eGFP_KDEL_6hrs_SHOCK_HYPO_E6_P2-008	270 mOsm				264	1	1.78271	20250530_17,42_hypo_Shock_E3_6hrs003	270 mOsm
266	1	1.14619	1.02641	20250530_cpla-mk2_eGFP_KDEL_6hrs_SHOCK_HYPO_E6_P2-008	270 mOsm				266	1	1.71306	20250530_17,42_hypo_Shock_E3_6hrs003	270 mOsm
268	1	1.13577	1.02526	20250530_cpla-mk2_eGFP_KDEL_6hrs_SHOCK_HYPO_E6_P2-008	270 mOsm				268	1	1.86734	20250530_17,42_hypo_Shock_E3_6hrs003	270 mOsm
270	1	1.15455	1.02082	20250530_cpla-mk2_eGFP_KDEL_6hrs_SHOCK_HYPO_E6_P2-008	270 mOsm				270	1	1.74415	20250530_17,42_hypo_Shock_E3_6hrs003	270 mOsm
272	1	1.13672	1.03984	20250530_cpla-mk2_eGFP_KDEL_6hrs_SHOCK_HYPO_E6_P2-008	270 mOsm				272	1	1.71585	20250530_17,42_hypo_Shock_E3_6hrs003	270 mOsm
274	1	1.14619	1.05687	20250530_cpla-mk2_eGFP_KDEL_6hrs_SHOCK_HYPO_E6_P2-008	270 mOsm				274	1	1.62175	20250530_17,42_hypo_Shock_E3_6hrs003	270 mOsm
276	1	1.15566	1.05302	20250530_cpla-mk2_eGFP_KDEL_6hrs_SHOCK_HYPO_E6_P2-008	270 mOsm				276	1	1.64777	20250530_17,42_hypo_Shock_E3_6hrs003	270 mOsm
278	1	1.14516	1.02564	20250530_cpla-mk2_eGFP_KDEL_6hrs_SHOCK_HYPO_E6_P2-008	270 mOsm				278	1	1.66215	20250530_17,42_hypo_Shock_E3_6hrs003	270 mOsm
280	1	1.14619	1.04042	20250530_cpla-mk2_eGFP_KDEL_6hrs_SHOCK_HYPO_E6_P2-008	270 mOsm				280	1	1.68717	20250530_17,42_hypo_Shock_E3_6hrs003	270 mOsm
282	1	1.14516	1.02513	20250530_cpla-mk2_eGFP_KDEL_6hrs_SHOCK_HYPO_E6_P2-008	270 mOsm				282	1	1.64039	20250530_17,42_hypo_Shock_E3_6hrs003	270 mOsm
284	1	1.15681	0.99698	20250530_cpla-mk2_eGFP_KDEL_6hrs_SHOCK_HYPO_E6_P2-008	270 mOsm				284	1	1.34729	20250530_17,42_hypo_Shock_E3_6hrs003	270 mOsm
286	1	1.15566	1.01305	20250530_cpla-mk2_eGFP_KDEL_6hrs_SHOCK_HYPO_E6_P2-008	270 mOsm				286	1	1.59789	20250530_17,42_hypo_Shock_E3_6hrs003	270 mOsm
288	1	1.13577	1.02076	20250530_cpla-mk2_eGFP_KDEL_6hrs_SHOCK_HYPO_E6_P2-008	270 mOsm				288	1	1.67358	20250530_17,42_hypo_Shock_E3_6hrs003	270 mOsm
290	1	1.14619	0.998329	20250530_cpla-mk2_eGFP_KDEL_6hrs_SHOCK_HYPO_E6_P2-008	270 mOsm				290	1	1.48321	20250530_17,42_hypo_Shock_E3_6hrs003	270 mOsm
292	1	1.14619	1.02834	20250530_cpla-mk2_eGFP_KDEL_6hrs_SHOCK_HYPO_E6_P2-008	270 mOsm				292	1	1.69902	20250530_17,42_hypo_Shock_E3_6hrs003	270 mOsm
294	1	1.15681	0.986055	20250530_cpla-mk2_eGFP_KDEL_6hrs_SHOCK_HYPO_E6_P2-008	270 mOsm				294	1	1.32303	20250530_17,42_hypo_Shock_E3_6hrs003	270 mOsm
296	1	1.14516	0.973716	20250530_cpla-mk2_eGFP_KDEL_6hrs_SHOCK_HYPO_E6_P2-008	270 mOsm				296	1	1.57128	20250530_17,42_hypo_Shock_E3_6hrs003	270 mOsm
298	1	1.14619	0.99865	20250530_cpla-mk2_eGFP_KDEL_6hrs_SHOCK_HYPO_E6_P2-008	270 mOsm				298	1	1.45641	20250530_17,42_hypo_Shock_E3_6hrs003	270 mOsm
300	1	1.14619	0.954116	20250530_cpla-mk2_eGFP_KDEL_6hrs_SHOCK_HYPO_E6_P2-008	270 mOsm				300	1	1.80574	20250530_17,42_hypo_Shock_E3_6hrs003	270 mOsm
302	1	1.13672	0.990103	20250530_cpla-mk2_eGFP_KDEL_6hrs_SHOCK_HYPO_E6_P2-008	270 mOsm				302	1	1.82199	20250530_17,42_hypo_Shock_E3_6hrs003	270 mOsm
304	1	1.13672	1.00148	20250530_cpla-mk2_eGFP_KDEL_6hrs_SHOCK_HYPO_E6_P2-008	270 mOsm				304	1	1.72667	20250530_17,42_hypo_Shock_E3_6hrs003	270 mOsm
306	1	1.14724	0.977058	20250530_cpla-mk2_eGFP_KDEL_6hrs_SHOCK_HYPO_E6_P2-008	270 mOsm				306	1	1.55472	20250530_17,42_hypo_Shock_E3_6hrs003	270 mOsm
308	1	1.13672	0.997879	20250530_cpla-mk2_eGFP_KDEL_6hrs_SHOCK_HYPO_E6_P2-008	270 mOsm				308	1	1.59812	20250530_17,42_hypo_Shock_E3_6hrs003	270 mOsm
310	1	1.13672	0.992995	20250530_cpla-mk2_eGFP_KDEL_6hrs_SHOCK_HYPO_E6_P2-008	270 mOsm				310	1	1.66278	20250530_17,42_hypo_Shock_E3_6hrs003	270 mOsm
312	1	1.15566	0.931046	20250530_cpla-mk2_eGFP_KDEL_6hrs_SHOCK_HYPO_E6_P2-008	270 mOsm				312	1	1.57128	20250530_17,42_hypo_Shock_E3_6hrs003	270 mOsm
314	1	1.14619	0.939914	20250530_cpla-mk2_eGFP_KDEL_6hrs_SHOCK_HYPO_E6_P2-008	270 mOsm				314	1	1.66324	20250530_17,42_hypo_Shock_E3_6hrs003	270 mOsm
316	1	1.13577	0.973588	20250530_cpla-mk2_eGFP_KDEL_6hrs_SHOCK_HYPO_E6_P2-008	270 mOsm				316	1	1.789	20250530_17,42_hypo_Shock_E3_6hrs003	270 mOsm
318	1	1.14619	0.992545	20250530_cpla-mk2_eGFP_KDEL_6hrs_SHOCK_HYPO_E6_P2-008	270 mOsm				318	1	1.87782	20250530_17,42_hypo_Shock_E3_6hrs003	270 mOsm
320	1	1.15681	0.979693	20250530_cpla-mk2_eGFP_KDEL_6hrs_SHOCK_HYPO_E6_P2-008	270 mOsm				320	1	1.71629	20250530_17,42_hypo_Shock_E3_6hrs003	270 mOsm
322	1	1.15566	0.971724	20250530_cpla-mk2_eGFP_KDEL_6hrs_SHOCK_HYPO_E6_P2-008	270 mOsm				322	1	1.69422	20250530_17,42_hypo_Shock_E3_6hrs003	270 mOsm
324	1	1.14619	0.945055	20250530_cpla-mk2_eGFP_KDEL_6hrs_SHOCK_HYPO_E6_P2-008	270 mOsm				324	1	1.60367	20250530_17,42_hypo_Shock_E3_6hrs003	270 mOsm
326	1	1.14516	0.979436	20250530_cpla-mk2_eGFP_KDEL_6hrs_SHOCK_HYPO_E6_P2-008	270 mOsm				326	1	1.82232	20250530_17,42_hypo_Shock_E3_6hrs003	270 mOsm
328	1	1.14516	0.969089	20250530_cpla-mk2_eGFP_KDEL_6hrs_SHOCK_HYPO_E6_P2-008	270 mOsm				328	1	1.9323	20250530_17,42_hypo_Shock_E3_6hrs003	270 mOsm
330	1	1.14619	0.963049	20250530_cpla-mk2_eGFP_KDEL_6hrs_SHOCK_HYPO_E6_P2-008	270 mOsm				330	1	1.63388	20250530_17,42_hypo_Shock_E3_6hrs003	270 mOsm
332	1	1.14619	0.916843	20250530_cpla-mk2_eGFP_KDEL_6hrs_SHOCK_HYPO_E6_P2-008	270 mOsm				332	1	1.92206	20250530_17,42_hypo_Shock_E3_6hrs003	270 mOsm
334	1	1.14619	0.933745	20250530_cpla-mk2_eGFP_KDEL_6hrs_SHOCK_HYPO_E6_P2-008	270 mOsm				334	1	1.80227	20250530_17,42_hypo_Shock_E3_6hrs003	270 mOsm
336	1	1.14619	0.926611	20250530_cpla-mk2_eGFP_KDEL_6hrs_SHOCK_HYPO_E6_P2-008	270 mOsm				336	1	1.6963	20250530_17,42_hypo_Shock_E3_6hrs003	270 mOsm
338	1	1.14724	0.972881	20250530_cpla-mk2_eGFP_KDEL_6hrs_SHOCK_HYPO_E6_P2-008	270 mOsm				338	1	1.7649	20250530_17,42_hypo_Shock_E3_6hrs003	270 mOsm
340	1	1.14619	0.910353	20250530_cpla-mk2_eGFP_KDEL_6hrs_SHOCK_HYPO_E6_P2-008	270 mOsm				340	1	1.65539	20250530_17,42_hypo_Shock_E3_6hrs003	270 mOsm
342	1	1.14724	0.91363	20250530_cpla-mk2_eGFP_KDEL_6hrs_SHOCK_HYPO_E6_P2-008	270 mOsm				342	1	1.90282	20250530_17,42_hypo_Shock_E3_6hrs003	270 mOsm
344	1	1.13768	0.929503	20250530_cpla-mk2_eGFP_KDEL_6hrs_SHOCK_HYPO_E6_P2-008	270 mOsm				344	1	1.82636	20250530_17,42_hypo_Shock_E3_6hrs003	270 mOsm
346	1	1.14724	0.930403	20250530_cpla-mk2_eGFP_KDEL_6hrs_SHOCK_HYPO_E6_P2-008	270 mOsm				346	1	1.88265	20250530_17,42_hypo_Shock_E3_6hrs003	270 mOsm
348	1	1.14724	0.927704	20250530_cpla-mk2_eGFP_KDEL_6hrs_SHOCK_HYPO_E6_P2-008	270 mOsm				348	1	1.71397	20250530_17,42_hypo_Shock_E3_6hrs003	270 mOsm
350	1	1.13672	0.9189	20250530_cpla-mk2_eGFP_KDEL_6hrs_SHOCK_HYPO_E6_P2-008	270 mOsm				350	1	1.75957	20250530_17,42_hypo_Shock_E3_6hrs003	270 mOsm
352	1	1.14724	0.925712	20250530_cpla-mk2_eGFP_KDEL_6hrs_SHOCK_HYPO_E6_P2-008	270 mOsm				352	1	1.82248	20250530_17,42_hypo_Shock_E3_6hrs003	270 mOsm
354	1	1.14832	0.90142	20250530_cpla-mk2_eGFP_KDEL_6hrs_SHOCK_HYPO_E6_P2-008	270 mOsm				354	1	1.89468	20250530_17,42_hypo_Shock_E3_6hrs003	270 mOsm
356	1	1.15797	0.925776	20250530_cpla-mk2_eGFP_KDEL_6hrs_SHOCK_HYPO_E6_P2-008	270 mOsm				356	1	1.88552	20250530_17,42_hypo_Shock_E3_6hrs003	270 mOsm
358	1	1.13672	0.942227	20250530_cpla-mk2_eGFP_KDEL_6hrs_SHOCK_HYPO_E6_P2-008	270 mOsm				358	1	1.71957	20250530_17,42_hypo_Shock_E3_6hrs003	270 mOsm
360	1	1.14724	0.901999	20250530_cpla-mk2_eGFP_KDEL_6hrs_SHOCK_HYPO_E6_P2-008	270 mOsm				360	1	1.84785	20250530_17,42_hypo_Shock_E3_6hrs003	270 mOsm
0	2	1	1	20250530_17,42_hypo_Shock_E3_6hrs003	270 mOsm				0	2	1	20250530_cpla-mk2_eGFP_KDEL_6hrs_SHOCK_HYPO_E1_P1-009	270 mOsm
2	2	1.00088	1.02654	20250530_17,42_hypo_Shock_E3_6hrs003	270 mOsm				2	2	1.02232	20250530_cpla-mk2_eGFP_KDEL_6hrs_SHOCK_HYPO_E1_P1-009	270 mOsm
4	2	0.983899	1.03519	20250530_17,42_hypo_Shock_E3_6hrs003	270 mOsm				4	2	0.682689	20250530_cpla-mk2_eGFP_KDEL_6hrs_SHOCK_HYPO_E1_P1-009	270 mOsm
6	2	0.988333	1.02556	20250530_17,42_hypo_Shock_E3_6hrs003	270 mOsm				6	2	1.06163	20250530_cpla-mk2_eGFP_KDEL_6hrs_SHOCK_HYPO_E1_P1-009	270 mOsm
8	2	1.00471	1.25609	20250530_17,42_hypo_Shock_E3_6hrs003	270 mOsm				8	2	1.13458	20250530_cpla-mk2_eGFP_KDEL_6hrs_SHOCK_HYPO_E1_P1-009	270 mOsm
10	2	1.01683	1.38136	20250530_17,42_hypo_Shock_E3_6hrs003	270 mOsm				10	2	1.30078	20250530_cpla-mk2_eGFP_KDEL_6hrs_SHOCK_HYPO_E1_P1-009	270 mOsm
12	2	1.12415	1.40169	20250530_17,42_hypo_Shock_E3_6hrs003	270 mOsm				12	2	1.29779	20250530_cpla-mk2_eGFP_KDEL_6hrs_SHOCK_HYPO_E1_P1-009	270 mOsm
14	2	1.10431	1.30255	20250530_17,42_hypo_Shock_E3_6hrs003	270 mOsm				14	2	1.10639	20250530_cpla-mk2_eGFP_KDEL_6hrs_SHOCK_HYPO_E1_P1-009	270 mOsm
16	2	1.11778	1.15904	20250530_17,42_hypo_Shock_E3_6hrs003	270 mOsm				16	2	1.10639	20250530_cpla-mk2_eGFP_KDEL_6hrs_SHOCK_HYPO_E1_P1-009	270 mOsm
18	2	1.11178	1.12048	20250530_17,42_hypo_Shock_E3_6hrs003	270 mOsm				18	2	0.86673	20250530_cpla-mk2_eGFP_KDEL_6hrs_SHOCK_HYPO_E1_P1-009	270 mOsm
20	2	1.04704	1.0947	20250530_17,42_hypo_Shock_E3_6hrs003	270 mOsm				20	2	0.919739	20250530_cpla-mk2_eGFP_KDEL_6hrs_SHOCK_HYPO_E1_P1-009	270 mOsm
22	2	1.02949	1.08507	20250530_17,42_hypo_Shock_E3_6hrs003	270 mOsm				22	2	1.05843	20250530_cpla-mk2_eGFP_KDEL_6hrs_SHOCK_HYPO_E1_P1-009	270 mOsm
24	2	1.05072	1.07025	20250530_17,42_hypo_Shock_E3_6hrs003	270 mOsm				24	2	1.0485	20250530_cpla-mk2_eGFP_KDEL_6hrs_SHOCK_HYPO_E1_P1-009	270 mOsm
26	2	1.08792	1.04069	20250530_17,42_hypo_Shock_E3_6hrs003	270 mOsm				26	2	0.963247	20250530_cpla-mk2_eGFP_KDEL_6hrs_SHOCK_HYPO_E1_P1-009	270 mOsm
28	2	1.05644	1.01358	20250530_17,42_hypo_Shock_E3_6hrs003	270 mOsm				28	2	1.07166	20250530_cpla-mk2_eGFP_KDEL_6hrs_SHOCK_HYPO_E1_P1-009	270 mOsm
30	2	1.05558	0.997737	20250530_17,42_hypo_Shock_E3_6hrs003	270 mOsm				30	2	1.03908	20250530_cpla-mk2_eGFP_KDEL_6hrs_SHOCK_HYPO_E1_P1-009	270 mOsm
32	2	1.02476	0.972887	20250530_17,42_hypo_Shock_E3_6hrs003	270 mOsm				32	2	1.21001	20250530_cpla-mk2_eGFP_KDEL_6hrs_SHOCK_HYPO_E1_P1-009	270 mOsm
34	2	0.991666	0.947992	20250530_17,42_hypo_Shock_E3_6hrs003	270 mOsm				34	2	1.16969	20250530_cpla-mk2_eGFP_KDEL_6hrs_SHOCK_HYPO_E1_P1-009	270 mOsm
36	2	0.976891	0.902241	20250530_17,42_hypo_Shock_E3_6hrs003	270 mOsm				36	2	1.16159	20250530_cpla-mk2_eGFP_KDEL_6hrs_SHOCK_HYPO_E1_P1-009	270 mOsm
38	2	0.987163	0.89594	20250530_17,42_hypo_Shock_E3_6hrs003	270 mOsm				38	2	1.2438	20250530_cpla-mk2_eGFP_KDEL_6hrs_SHOCK_HYPO_E1_P1-009	270 mOsm
40	2	0.966608	0.866386	20250530_17,42_hypo_Shock_E3_6hrs003	270 mOsm				40	2	1.23872	20250530_cpla-mk2_eGFP_KDEL_6hrs_SHOCK_HYPO_E1_P1-009	270 mOsm
42	2	0.954551	0.840426	20250530_17,42_hypo_Shock_E3_6hrs003	270 mOsm				42	2	1.13339	20250530_cpla-mk2_eGFP_KDEL_6hrs_SHOCK_HYPO_E1_P1-009	270 mOsm
44	2	0.950598	0.83124	20250530_17,42_hypo_Shock_E3_6hrs003	270 mOsm				44	2	1.28519	20250530_cpla-mk2_eGFP_KDEL_6hrs_SHOCK_HYPO_E1_P1-009	270 mOsm
46	2	0.955425	0.817129	20250530_17,42_hypo_Shock_E3_6hrs003	270 mOsm				46	2	1.26343	20250530_cpla-mk2_eGFP_KDEL_6hrs_SHOCK_HYPO_E1_P1-009	270 mOsm
48	2	0.932801	0.838207	20250530_17,42_hypo_Shock_E3_6hrs003	270 mOsm				48	2	1.13958	20250530_cpla-mk2_eGFP_KDEL_6hrs_SHOCK_HYPO_E1_P1-009	270 mOsm
50	2	0.931979	0.778744	20250530_17,42_hypo_Shock_E3_6hrs003	270 mOsm				50	2	1.01307	20250530_cpla-mk2_eGFP_KDEL_6hrs_SHOCK_HYPO_E1_P1-009	270 mOsm
52	2	0.932653	0.784335	20250530_17,42_hypo_Shock_E3_6hrs003	270 mOsm				52	2	1.07822	20250530_cpla-mk2_eGFP_KDEL_6hrs_SHOCK_HYPO_E1_P1-009	270 mOsm
54	2	0.933209	0.788817	20250530_17,42_hypo_Shock_E3_6hrs003	270 mOsm				54	2	1.18429	20250530_cpla-mk2_eGFP_KDEL_6hrs_SHOCK_HYPO_E1_P1-009	270 mOsm
56	2	0.919384	0.77475	20250530_17,42_hypo_Shock_E3_6hrs003	270 mOsm				56	2	1.06223	20250530_cpla-mk2_eGFP_KDEL_6hrs_SHOCK_HYPO_E1_P1-009	270 mOsm
58	2	0.935915	0.769248	20250530_17,42_hypo_Shock_E3_6hrs003	270 mOsm				58	2	1.23918	20250530_cpla-mk2_eGFP_KDEL_6hrs_SHOCK_HYPO_E1_P1-009	270 mOsm
60	2	0.946272	0.75598	20250530_17,42_hypo_Shock_E3_6hrs003	270 mOsm				60	2	1.38681	20250530_cpla-mk2_eGFP_KDEL_6hrs_SHOCK_HYPO_E1_P1-009	270 mOsm
62	2	0.932945	0.75669	20250530_17,42_hypo_Shock_E3_6hrs003	270 mOsm				62	2	1.2495	20250530_cpla-mk2_eGFP_KDEL_6hrs_SHOCK_HYPO_E1_P1-009	270 mOsm
64	2	0.950598	0.77799	20250530_17,42_hypo_Shock_E3_6hrs003	270 mOsm				64	2	1.29054	20250530_cpla-mk2_eGFP_KDEL_6hrs_SHOCK_HYPO_E1_P1-009	270 mOsm
66	2	0.948489	0.747149	20250530_17,42_hypo_Shock_E3_6hrs003	270 mOsm				66	2	1.20843	20250530_cpla-mk2_eGFP_KDEL_6hrs_SHOCK_HYPO_E1_P1-009	270 mOsm
68	2	0.953474	0.739294	20250530_17,42_hypo_Shock_E3_6hrs003	270 mOsm				68	2	1.3428	20250530_cpla-mk2_eGFP_KDEL_6hrs_SHOCK_HYPO_E1_P1-009	270 mOsm
70	2	0.917846	0.790282	20250530_17,42_hypo_Shock_E3_6hrs003	270 mOsm				70	2	1.1076	20250530_cpla-mk2_eGFP_KDEL_6hrs_SHOCK_HYPO_E1_P1-009	270 mOsm
72	2	0.927553	0.769381	20250530_17,42_hypo_Shock_E3_6hrs003	270 mOsm				72	2	1.24817	20250530_cpla-mk2_eGFP_KDEL_6hrs_SHOCK_HYPO_E1_P1-009	270 mOsm
74	2	0.963396	0.704548	20250530_17,42_hypo_Shock_E3_6hrs003	270 mOsm				74	2	1.37278	20250530_cpla-mk2_eGFP_KDEL_6hrs_SHOCK_HYPO_E1_P1-009	270 mOsm
76	2	0.931882	0.75345	20250530_17,42_hypo_Shock_E3_6hrs003	270 mOsm				76	2	1.19375	20250530_cpla-mk2_eGFP_KDEL_6hrs_SHOCK_HYPO_E1_P1-009	270 mOsm
78	2	0.952844	0.743909	20250530_17,42_hypo_Shock_E3_6hrs003	270 mOsm				78	2	1.28655	20250530_cpla-mk2_eGFP_KDEL_6hrs_SHOCK_HYPO_E1_P1-009	270 mOsm
80	2	0.937817	0.747815	20250530_17,42_hypo_Shock_E3_6hrs003	270 mOsm				80	2	1.28041	20250530_cpla-mk2_eGFP_KDEL_6hrs_SHOCK_HYPO_E1_P1-009	270 mOsm
82	2	0.93388	0.728201	20250530_17,42_hypo_Shock_E3_6hrs003	270 mOsm				82	2	1.24248	20250530_cpla-mk2_eGFP_KDEL_6hrs_SHOCK_HYPO_E1_P1-009	270 mOsm
84	2	0.935769	0.730686	20250530_17,42_hypo_Shock_E3_6hrs003	270 mOsm				84	2	1.17563	20250530_cpla-mk2_eGFP_KDEL_6hrs_SHOCK_HYPO_E1_P1-009	270 mOsm
86	2	0.938254	0.753361	20250530_17,42_hypo_Shock_E3_6hrs003	270 mOsm				86	2	1.21126	20250530_cpla-mk2_eGFP_KDEL_6hrs_SHOCK_HYPO_E1_P1-009	270 mOsm
88	2	0.936714	0.740226	20250530_17,42_hypo_Shock_E3_6hrs003	270 mOsm				88	2	1.39929	20250530_cpla-mk2_eGFP_KDEL_6hrs_SHOCK_HYPO_E1_P1-009	270 mOsm
90	2	0.935226	0.721589	20250530_17,42_hypo_Shock_E3_6hrs003	270 mOsm				90	2	1.39547	20250530_cpla-mk2_eGFP_KDEL_6hrs_SHOCK_HYPO_E1_P1-009	270 mOsm
92	2	0.958555	0.718482	20250530_17,42_hypo_Shock_E3_6hrs003	270 mOsm				92	2	1.48079	20250530_cpla-mk2_eGFP_KDEL_6hrs_SHOCK_HYPO_E1_P1-009	270 mOsm
94	2	0.926744	0.720568	20250530_17,42_hypo_Shock_E3_6hrs003	270 mOsm				94	2	1.51044	20250530_cpla-mk2_eGFP_KDEL_6hrs_SHOCK_HYPO_E1_P1-009	270 mOsm
96	2	0.951116	0.680186	20250530_17,42_hypo_Shock_E3_6hrs003	270 mOsm				96	2	1.40568	20250530_cpla-mk2_eGFP_KDEL_6hrs_SHOCK_HYPO_E1_P1-009	270 mOsm
98	2	0.938684	0.730774	20250530_17,42_hypo_Shock_E3_6hrs003	270 mOsm				98	2	1.44648	20250530_cpla-mk2_eGFP_KDEL_6hrs_SHOCK_HYPO_E1_P1-009	270 mOsm
100	2	0.930995	0.731307	20250530_17,42_hypo_Shock_E3_6hrs003	270 mOsm				100	2	1.47038	20250530_cpla-mk2_eGFP_KDEL_6hrs_SHOCK_HYPO_E1_P1-009	270 mOsm
102	2	0.950085	0.745196	20250530_17,42_hypo_Shock_E3_6hrs003	270 mOsm				102	2	1.53494	20250530_cpla-mk2_eGFP_KDEL_6hrs_SHOCK_HYPO_E1_P1-009	270 mOsm
104	2	0.925911	0.750255	20250530_17,42_hypo_Shock_E3_6hrs003	270 mOsm				104	2	1.3083	20250530_cpla-mk2_eGFP_KDEL_6hrs_SHOCK_HYPO_E1_P1-009	270 mOsm
106	2	0.941683	0.721633	20250530_17,42_hypo_Shock_E3_6hrs003	270 mOsm				106	2	1.59753	20250530_cpla-mk2_eGFP_KDEL_6hrs_SHOCK_HYPO_E1_P1-009	270 mOsm
108	2	0.938771	0.747859	20250530_17,42_hypo_Shock_E3_6hrs003	270 mOsm				108	2	1.56317	20250530_cpla-mk2_eGFP_KDEL_6hrs_SHOCK_HYPO_E1_P1-009	270 mOsm
110	2	0.912743	0.748835	20250530_17,42_hypo_Shock_E3_6hrs003	270 mOsm				110	2	1.47879	20250530_cpla-mk2_eGFP_KDEL_6hrs_SHOCK_HYPO_E1_P1-009	270 mOsm
112	2	0.929614	0.763568	20250530_17,42_hypo_Shock_E3_6hrs003	270 mOsm				112	2	1.56247	20250530_cpla-mk2_eGFP_KDEL_6hrs_SHOCK_HYPO_E1_P1-009	270 mOsm
114	2	0.932686	0.757266	20250530_17,42_hypo_Shock_E3_6hrs003	270 mOsm				114	2	1.43441	20250530_cpla-mk2_eGFP_KDEL_6hrs_SHOCK_HYPO_E1_P1-009	270 mOsm
116	2	0.935733	0.736188	20250530_17,42_hypo_Shock_E3_6hrs003	270 mOsm				116	2	1.48324	20250530_cpla-mk2_eGFP_KDEL_6hrs_SHOCK_HYPO_E1_P1-009	270 mOsm
118	2	0.953947	0.771067	20250530_17,42_hypo_Shock_E3_6hrs003	270 mOsm				118	2	1.38199	20250530_cpla-mk2_eGFP_KDEL_6hrs_SHOCK_HYPO_E1_P1-009	270 mOsm
120	2	0.958036	0.755092	20250530_17,42_hypo_Shock_E3_6hrs003	270 mOsm				120	2	1.37826	20250530_cpla-mk2_eGFP_KDEL_6hrs_SHOCK_HYPO_E1_P1-009	270 mOsm
122	2	0.929205	0.75274	20250530_17,42_hypo_Shock_E3_6hrs003	270 mOsm				122	2	1.48733	20250530_cpla-mk2_eGFP_KDEL_6hrs_SHOCK_HYPO_E1_P1-009	270 mOsm
124	2	0.930311	0.771422	20250530_17,42_hypo_Shock_E3_6hrs003	270 mOsm				124	2	1.37842	20250530_cpla-mk2_eGFP_KDEL_6hrs_SHOCK_HYPO_E1_P1-009	270 mOsm
126	2	0.948494	0.748746	20250530_17,42_hypo_Shock_E3_6hrs003	270 mOsm				126	2	1.38016	20250530_cpla-mk2_eGFP_KDEL_6hrs_SHOCK_HYPO_E1_P1-009	270 mOsm
128	2	0.966959	0.766363	20250530_17,42_hypo_Shock_E3_6hrs003	270 mOsm				128	2	1.50782	20250530_cpla-mk2_eGFP_KDEL_6hrs_SHOCK_HYPO_E1_P1-009	270 mOsm
130	2	0.945861	0.776925	20250530_17,42_hypo_Shock_E3_6hrs003	270 mOsm				130	2	1.42422	20250530_cpla-mk2_eGFP_KDEL_6hrs_SHOCK_HYPO_E1_P1-009	270 mOsm
132	2	0.952012	0.776925	20250530_17,42_hypo_Shock_E3_6hrs003	270 mOsm				132	2	1.44234	20250530_cpla-mk2_eGFP_KDEL_6hrs_SHOCK_HYPO_E1_P1-009	270 mOsm
134	2	0.957841	0.76947	20250530_17,42_hypo_Shock_E3_6hrs003	270 mOsm				134	2	1.42409	20250530_cpla-mk2_eGFP_KDEL_6hrs_SHOCK_HYPO_E1_P1-009	270 mOsm
136	2	0.949283	0.775017	20250530_17,42_hypo_Shock_E3_6hrs003	270 mOsm				136	2	1.42882	20250530_cpla-mk2_eGFP_KDEL_6hrs_SHOCK_HYPO_E1_P1-009	270 mOsm
138	2	0.96121	0.779055	20250530_17,42_hypo_Shock_E3_6hrs003	270 mOsm				138	2	1.47511	20250530_cpla-mk2_eGFP_KDEL_6hrs_SHOCK_HYPO_E1_P1-009	270 mOsm
140	2	0.954797	0.789394	20250530_17,42_hypo_Shock_E3_6hrs003	270 mOsm				140	2	1.47282	20250530_cpla-mk2_eGFP_KDEL_6hrs_SHOCK_HYPO_E1_P1-009	270 mOsm
142	2	0.963391	0.779277	20250530_17,42_hypo_Shock_E3_6hrs003	270 mOsm				142	2	1.53218	20250530_cpla-mk2_eGFP_KDEL_6hrs_SHOCK_HYPO_E1_P1-009	270 mOsm
144	2	0.954797	0.767828	20250530_17,42_hypo_Shock_E3_6hrs003	270 mOsm				144	2	1.55602	20250530_cpla-mk2_eGFP_KDEL_6hrs_SHOCK_HYPO_E1_P1-009	270 mOsm
146	2	0.961766	0.778966	20250530_17,42_hypo_Shock_E3_6hrs003	270 mOsm				146	2	1.48589	20250530_cpla-mk2_eGFP_KDEL_6hrs_SHOCK_HYPO_E1_P1-009	270 mOsm
148	2	0.948963	0.802263	20250530_17,42_hypo_Shock_E3_6hrs003	270 mOsm				148	2	1.5684	20250530_cpla-mk2_eGFP_KDEL_6hrs_SHOCK_HYPO_E1_P1-009	270 mOsm
150	2	0.966754	0.776792	20250530_17,42_hypo_Shock_E3_6hrs003	270 mOsm				150	2	1.46865	20250530_cpla-mk2_eGFP_KDEL_6hrs_SHOCK_HYPO_E1_P1-009	270 mOsm
152	2	0.947413	0.780652	20250530_17,42_hypo_Shock_E3_6hrs003	270 mOsm				152	2	1.30988	20250530_cpla-mk2_eGFP_KDEL_6hrs_SHOCK_HYPO_E1_P1-009	270 mOsm
154	2	0.951499	0.778123	20250530_17,42_hypo_Shock_E3_6hrs003	270 mOsm				154	2	1.38296	20250530_cpla-mk2_eGFP_KDEL_6hrs_SHOCK_HYPO_E1_P1-009	270 mOsm
156	2	0.946654	0.78398	20250530_17,42_hypo_Shock_E3_6hrs003	270 mOsm				156	2	1.43531	20250530_cpla-mk2_eGFP_KDEL_6hrs_SHOCK_HYPO_E1_P1-009	270 mOsm
158	2	0.949395	0.781762	20250530_17,42_hypo_Shock_E3_6hrs003	270 mOsm				158	2	1.40814	20250530_cpla-mk2_eGFP_KDEL_6hrs_SHOCK_HYPO_E1_P1-009	270 mOsm
160	2	0.950373	0.790282	20250530_17,42_hypo_Shock_E3_6hrs003	270 mOsm				160	2	1.44446	20250530_cpla-mk2_eGFP_KDEL_6hrs_SHOCK_HYPO_E1_P1-009	270 mOsm
162	2	0.950373	0.789483	20250530_17,42_hypo_Shock_E3_6hrs003	270 mOsm				162	2	1.50935	20250530_cpla-mk2_eGFP_KDEL_6hrs_SHOCK_HYPO_E1_P1-009	270 mOsm
164	2	0.960903	0.790637	20250530_17,42_hypo_Shock_E3_6hrs003	270 mOsm				164	2	1.44666	20250530_cpla-mk2_eGFP_KDEL_6hrs_SHOCK_HYPO_E1_P1-009	270 mOsm
166	2	0.943181	0.784779	20250530_17,42_hypo_Shock_E3_6hrs003	270 mOsm				166	2	1.54297	20250530_cpla-mk2_eGFP_KDEL_6hrs_SHOCK_HYPO_E1_P1-009	270 mOsm
168	2	0.936212	0.798269	20250530_17,42_hypo_Shock_E3_6hrs003	270 mOsm				168	2	1.21385	20250530_cpla-mk2_eGFP_KDEL_6hrs_SHOCK_HYPO_E1_P1-009	270 mOsm
170	2	0.946702	0.787353	20250530_17,42_hypo_Shock_E3_6hrs003	270 mOsm				170	2	1.51491	20250530_cpla-mk2_eGFP_KDEL_6hrs_SHOCK_HYPO_E1_P1-009	270 mOsm
172	2	0.943162	0.803284	20250530_17,42_hypo_Shock_E3_6hrs003	270 mOsm				172	2	1.25165	20250530_cpla-mk2_eGFP_KDEL_6hrs_SHOCK_HYPO_E1_P1-009	270 mOsm
174	2	0.951055	0.796761	20250530_17,42_hypo_Shock_E3_6hrs003	270 mOsm				174	2	1.51358	20250530_cpla-mk2_eGFP_KDEL_6hrs_SHOCK_HYPO_E1_P1-009	270 mOsm
176	2	0.949454	0.803461	20250530_17,42_hypo_Shock_E3_6hrs003	270 mOsm				176	2	1.56317	20250530_cpla-mk2_eGFP_KDEL_6hrs_SHOCK_HYPO_E1_P1-009	270 mOsm
178	2	0.955182	0.815176	20250530_17,42_hypo_Shock_E3_6hrs003	270 mOsm				178	2	1.5456	20250530_cpla-mk2_eGFP_KDEL_6hrs_SHOCK_HYPO_E1_P1-009	270 mOsm
180	2	0.952669	0.778256	20250530_17,42_hypo_Shock_E3_6hrs003	270 mOsm				180	2	1.24072	20250530_cpla-mk2_eGFP_KDEL_6hrs_SHOCK_HYPO_E1_P1-009	270 mOsm
182	2	0.965091	0.807144	20250530_17,42_hypo_Shock_E3_6hrs003	270 mOsm				182	2	1.32256	20250530_cpla-mk2_eGFP_KDEL_6hrs_SHOCK_HYPO_E1_P1-009	270 mOsm
184	2	0.961796	0.822143	20250530_17,42_hypo_Shock_E3_6hrs003	270 mOsm				184	2	1.33211	20250530_cpla-mk2_eGFP_KDEL_6hrs_SHOCK_HYPO_E1_P1-009	270 mOsm
186	2	0.950825	0.841846	20250530_17,42_hypo_Shock_E3_6hrs003	270 mOsm				186	2	1.35393	20250530_cpla-mk2_eGFP_KDEL_6hrs_SHOCK_HYPO_E1_P1-009	270 mOsm
188	2	0.94755	0.828533	20250530_17,42_hypo_Shock_E3_6hrs003	270 mOsm				188	2	1.26032	20250530_cpla-mk2_eGFP_KDEL_6hrs_SHOCK_HYPO_E1_P1-009	270 mOsm
190	2	0.959829	0.831507	20250530_17,42_hypo_Shock_E3_6hrs003	270 mOsm				190	2	1.24582	20250530_cpla-mk2_eGFP_KDEL_6hrs_SHOCK_HYPO_E1_P1-009	270 mOsm
192	2	0.943511	0.839139	20250530_17,42_hypo_Shock_E3_6hrs003	270 mOsm				192	2	1.26393	20250530_cpla-mk2_eGFP_KDEL_6hrs_SHOCK_HYPO_E1_P1-009	270 mOsm
194	2	0.956999	0.83377	20250530_17,42_hypo_Shock_E3_6hrs003	270 mOsm				194	2	1.41554	20250530_cpla-mk2_eGFP_KDEL_6hrs_SHOCK_HYPO_E1_P1-009	270 mOsm
196	2	0.982022	0.839494	20250530_17,42_hypo_Shock_E3_6hrs003	270 mOsm				196	2	1.41448	20250530_cpla-mk2_eGFP_KDEL_6hrs_SHOCK_HYPO_E1_P1-009	270 mOsm
198	2	0.966371	0.849345	20250530_17,42_hypo_Shock_E3_6hrs003	270 mOsm				198	2	1.44176	20250530_cpla-mk2_eGFP_KDEL_6hrs_SHOCK_HYPO_E1_P1-009	270 mOsm
200	2	0.976706	0.822809	20250530_17,42_hypo_Shock_E3_6hrs003	270 mOsm				200	2	1.72764	20250530_cpla-mk2_eGFP_KDEL_6hrs_SHOCK_HYPO_E1_P1-009	270 mOsm
202	2	0.963625	0.831018	20250530_17,42_hypo_Shock_E3_6hrs003	270 mOsm				202	2	1.28793	20250530_cpla-mk2_eGFP_KDEL_6hrs_SHOCK_HYPO_E1_P1-009	270 mOsm
204	2	0.963123	0.841358	20250530_17,42_hypo_Shock_E3_6hrs003	270 mOsm				204	2	1.22505	20250530_cpla-mk2_eGFP_KDEL_6hrs_SHOCK_HYPO_E1_P1-009	270 mOsm
206	2	0.975013	0.8359	20250530_17,42_hypo_Shock_E3_6hrs003	270 mOsm				206	2	1.2587	20250530_cpla-mk2_eGFP_KDEL_6hrs_SHOCK_HYPO_E1_P1-009	270 mOsm
208	2	0.976432	0.855602	20250530_17,42_hypo_Shock_E3_6hrs003	270 mOsm				208	2	1.39856	20250530_cpla-mk2_eGFP_KDEL_6hrs_SHOCK_HYPO_E1_P1-009	270 mOsm
210	2	0.972086	0.851165	20250530_17,42_hypo_Shock_E3_6hrs003	270 mOsm				210	2	1.68365	20250530_cpla-mk2_eGFP_KDEL_6hrs_SHOCK_HYPO_E1_P1-009	270 mOsm
212	2	0.966581	0.831595	20250530_17,42_hypo_Shock_E3_6hrs003	270 mOsm				212	2	1.37782	20250530_cpla-mk2_eGFP_KDEL_6hrs_SHOCK_HYPO_E1_P1-009	270 mOsm
214	2	0.965436	0.846195	20250530_17,42_hypo_Shock_E3_6hrs003	270 mOsm				214	2	1.32217	20250530_cpla-mk2_eGFP_KDEL_6hrs_SHOCK_HYPO_E1_P1-009	270 mOsm
216	2	0.96401	0.845041	20250530_17,42_hypo_Shock_E3_6hrs003	270 mOsm				216	2	1.39517	20250530_cpla-mk2_eGFP_KDEL_6hrs_SHOCK_HYPO_E1_P1-009	270 mOsm
218	2	0.980266	0.83834	20250530_17,42_hypo_Shock_E3_6hrs003	270 mOsm				218	2	1.45291	20250530_cpla-mk2_eGFP_KDEL_6hrs_SHOCK_HYPO_E1_P1-009	270 mOsm
220	2	0.962457	0.854227	20250530_17,42_hypo_Shock_E3_6hrs003	270 mOsm				220	2	1.4446	20250530_cpla-mk2_eGFP_KDEL_6hrs_SHOCK_HYPO_E1_P1-009	270 mOsm
222	2	0.964276	0.847526	20250530_17,42_hypo_Shock_E3_6hrs003	270 mOsm				222	2	1.45932	20250530_cpla-mk2_eGFP_KDEL_6hrs_SHOCK_HYPO_E1_P1-009	270 mOsm
224	2	0.970595	0.836787	20250530_17,42_hypo_Shock_E3_6hrs003	270 mOsm				224	2	1.44043	20250530_cpla-mk2_eGFP_KDEL_6hrs_SHOCK_HYPO_E1_P1-009	270 mOsm
226	2	0.971722	0.81957	20250530_17,42_hypo_Shock_E3_6hrs003	270 mOsm				226	2	1.52156	20250530_cpla-mk2_eGFP_KDEL_6hrs_SHOCK_HYPO_E1_P1-009	270 mOsm
228	2	0.966882	0.854937	20250530_17,42_hypo_Shock_E3_6hrs003	270 mOsm				228	2	1.55092	20250530_cpla-mk2_eGFP_KDEL_6hrs_SHOCK_HYPO_E1_P1-009	270 mOsm
230	2	0.96582	0.835545	20250530_17,42_hypo_Shock_E3_6hrs003	270 mOsm				230	2	1.47586	20250530_cpla-mk2_eGFP_KDEL_6hrs_SHOCK_HYPO_E1_P1-009	270 mOsm
232	2	0.981116	0.860173	20250530_17,42_hypo_Shock_E3_6hrs003	270 mOsm				232	2	1.47837	20250530_cpla-mk2_eGFP_KDEL_6hrs_SHOCK_HYPO_E1_P1-009	270 mOsm
234	2	0.983747	0.828844	20250530_17,42_hypo_Shock_E3_6hrs003	270 mOsm				234	2	1.57598	20250530_cpla-mk2_eGFP_KDEL_6hrs_SHOCK_HYPO_E1_P1-009	270 mOsm
236	2	0.970228	0.82951	20250530_17,42_hypo_Shock_E3_6hrs003	270 mOsm				236	2	1.48548	20250530_cpla-mk2_eGFP_KDEL_6hrs_SHOCK_HYPO_E1_P1-009	270 mOsm
238	2	0.971348	0.809807	20250530_17,42_hypo_Shock_E3_6hrs003	270 mOsm				238	2	1.51581	20250530_cpla-mk2_eGFP_KDEL_6hrs_SHOCK_HYPO_E1_P1-009	270 mOsm
240	2	0.983398	0.830619	20250530_17,42_hypo_Shock_E3_6hrs003	270 mOsm				240	2	1.40392	20250530_cpla-mk2_eGFP_KDEL_6hrs_SHOCK_HYPO_E1_P1-009	270 mOsm
242	2	0.99464	0.809718	20250530_17,42_hypo_Shock_E3_6hrs003	270 mOsm				242	2	1.47571	20250530_cpla-mk2_eGFP_KDEL_6hrs_SHOCK_HYPO_E1_P1-009	270 mOsm
244	2	0.986035	0.82738	20250530_17,42_hypo_Shock_E3_6hrs003	270 mOsm				244	2	1.3722	20250530_cpla-mk2_eGFP_KDEL_6hrs_SHOCK_HYPO_E1_P1-009	270 mOsm
246	2	0.997314	0.827424	20250530_17,42_hypo_Shock_E3_6hrs003	270 mOsm				246	2	1.48718	20250530_cpla-mk2_eGFP_KDEL_6hrs_SHOCK_HYPO_E1_P1-009	270 mOsm
248	2	0.999988	0.830885	20250530_17,42_hypo_Shock_E3_6hrs003	270 mOsm				248	2	1.45495	20250530_cpla-mk2_eGFP_KDEL_6hrs_SHOCK_HYPO_E1_P1-009	270 mOsm
250	2	1.00892	0.853961	20250530_17,42_hypo_Shock_E3_6hrs003	270 mOsm				250	2	1.58034	20250530_cpla-mk2_eGFP_KDEL_6hrs_SHOCK_HYPO_E1_P1-009	270 mOsm
252	2	1.01163	0.83976	20250530_17,42_hypo_Shock_E3_6hrs003	270 mOsm				252	2	1.5239	20250530_cpla-mk2_eGFP_KDEL_6hrs_SHOCK_HYPO_E1_P1-009	270 mOsm
254	2	1.00318	0.840337	20250530_17,42_hypo_Shock_E3_6hrs003	270 mOsm				254	2	1.51992	20250530_cpla-mk2_eGFP_KDEL_6hrs_SHOCK_HYPO_E1_P1-009	270 mOsm
256	2	1.02237	0.864877	20250530_17,42_hypo_Shock_E3_6hrs003	270 mOsm				256	2	1.459	20250530_cpla-mk2_eGFP_KDEL_6hrs_SHOCK_HYPO_E1_P1-009	270 mOsm
258	2	1.02688	0.844597	20250530_17,42_hypo_Shock_E3_6hrs003	270 mOsm				258	2	1.60968	20250530_cpla-mk2_eGFP_KDEL_6hrs_SHOCK_HYPO_E1_P1-009	270 mOsm
260	2	1.0228	0.863679	20250530_17,42_hypo_Shock_E3_6hrs003	270 mOsm				260	2	1.52718	20250530_cpla-mk2_eGFP_KDEL_6hrs_SHOCK_HYPO_E1_P1-009	270 mOsm
262	2	1.03036	0.850366	20250530_17,42_hypo_Shock_E3_6hrs003	270 mOsm				262	2	1.5571	20250530_cpla-mk2_eGFP_KDEL_6hrs_SHOCK_HYPO_E1_P1-009	270 mOsm
264	2	1.02704	0.88063	20250530_17,42_hypo_Shock_E3_6hrs003	270 mOsm				264	2	1.44441	20250530_cpla-mk2_eGFP_KDEL_6hrs_SHOCK_HYPO_E1_P1-009	270 mOsm
266	2	1.07351	0.936854	20250530_17,42_hypo_Shock_E3_6hrs003	270 mOsm				266	2	1.45171	20250530_cpla-mk2_eGFP_KDEL_6hrs_SHOCK_HYPO_E1_P1-009	270 mOsm
268	2	1.07249	1.06013	20250530_17,42_hypo_Shock_E3_6hrs003	270 mOsm				268	2	1.43244	20250530_cpla-mk2_eGFP_KDEL_6hrs_SHOCK_HYPO_E1_P1-009	270 mOsm
270	2	1.01993	1.31045	20250530_17,42_hypo_Shock_E3_6hrs003	270 mOsm				270	2	1.58186	20250530_cpla-mk2_eGFP_KDEL_6hrs_SHOCK_HYPO_E1_P1-009	270 mOsm
272	2	1.05756	1.4797	20250530_17,42_hypo_Shock_E3_6hrs003	270 mOsm				272	2	1.81396	20250530_cpla-mk2_eGFP_KDEL_6hrs_SHOCK_HYPO_E1_P1-009	270 mOsm
274	2	1.06157	1.67025	20250530_17,42_hypo_Shock_E3_6hrs003	270 mOsm				274	2	1.61085	20250530_cpla-mk2_eGFP_KDEL_6hrs_SHOCK_HYPO_E1_P1-009	270 mOsm
276	2	1.08914	1.66789	20250530_17,42_hypo_Shock_E3_6hrs003	270 mOsm				276	2	1.45579	20250530_cpla-mk2_eGFP_KDEL_6hrs_SHOCK_HYPO_E1_P1-009	270 mOsm
278	2	1.09671	1.60084	20250530_17,42_hypo_Shock_E3_6hrs003	270 mOsm				278	2	1.58106	20250530_cpla-mk2_eGFP_KDEL_6hrs_SHOCK_HYPO_E1_P1-009	270 mOsm
280	2	1.11725	1.39441	20250530_17,42_hypo_Shock_E3_6hrs003	270 mOsm				280	2	1.57522	20250530_cpla-mk2_eGFP_KDEL_6hrs_SHOCK_HYPO_E1_P1-009	270 mOsm
282	2	1.14186	1.32714	20250530_17,42_hypo_Shock_E3_6hrs003	270 mOsm				282	2	1.59206	20250530_cpla-mk2_eGFP_KDEL_6hrs_SHOCK_HYPO_E1_P1-009	270 mOsm
284	2	1.09319	1.44801	20250530_17,42_hypo_Shock_E3_6hrs003	270 mOsm				284	2	1.64482	20250530_cpla-mk2_eGFP_KDEL_6hrs_SHOCK_HYPO_E1_P1-009	270 mOsm
286	2	1.15444	1.38478	20250530_17,42_hypo_Shock_E3_6hrs003	270 mOsm				286	2	1.71517	20250530_cpla-mk2_eGFP_KDEL_6hrs_SHOCK_HYPO_E1_P1-009	270 mOsm
288	2	1.17175	1.44571	20250530_17,42_hypo_Shock_E3_6hrs003	270 mOsm				288	2	1.51569	20250530_cpla-mk2_eGFP_KDEL_6hrs_SHOCK_HYPO_E1_P1-009	270 mOsm
290	2	1.19246	1.23998	20250530_17,42_hypo_Shock_E3_6hrs003	270 mOsm				290	2	1.73137	20250530_cpla-mk2_eGFP_KDEL_6hrs_SHOCK_HYPO_E1_P1-009	270 mOsm
292	2	1.15459	1.49922	20250530_17,42_hypo_Shock_E3_6hrs003	270 mOsm				292	2	1.6735	20250530_cpla-mk2_eGFP_KDEL_6hrs_SHOCK_HYPO_E1_P1-009	270 mOsm
294	2	1.14623	1.45702	20250530_17,42_hypo_Shock_E3_6hrs003	270 mOsm				294	2	1.6984	20250530_cpla-mk2_eGFP_KDEL_6hrs_SHOCK_HYPO_E1_P1-009	270 mOsm
296	2	1.17566	1.42126	20250530_17,42_hypo_Shock_E3_6hrs003	270 mOsm				296	2	1.46054	20250530_cpla-mk2_eGFP_KDEL_6hrs_SHOCK_HYPO_E1_P1-009	270 mOsm
298	2	1.13368	1.56401	20250530_17,42_hypo_Shock_E3_6hrs003	270 mOsm				298	2	1.60458	20250530_cpla-mk2_eGFP_KDEL_6hrs_SHOCK_HYPO_E1_P1-009	270 mOsm
300	2	1.20136	1.26062	20250530_17,42_hypo_Shock_E3_6hrs003	270 mOsm				300	2	1.65148	20250530_cpla-mk2_eGFP_KDEL_6hrs_SHOCK_HYPO_E1_P1-009	270 mOsm
302	2	1.20398	1.46048	20250530_17,42_hypo_Shock_E3_6hrs003	270 mOsm				302	2	1.56319	20250530_cpla-mk2_eGFP_KDEL_6hrs_SHOCK_HYPO_E1_P1-009	270 mOsm
304	2	1.18444	1.41917	20250530_17,42_hypo_Shock_E3_6hrs003	270 mOsm				304	2	1.55505	20250530_cpla-mk2_eGFP_KDEL_6hrs_SHOCK_HYPO_E1_P1-009	270 mOsm
306	2	1.17175	1.31755	20250530_17,42_hypo_Shock_E3_6hrs003	270 mOsm				306	2	1.47641	20250530_cpla-mk2_eGFP_KDEL_6hrs_SHOCK_HYPO_E1_P1-009	270 mOsm
308	2	1.19014	1.47202	20250530_17,42_hypo_Shock_E3_6hrs003	270 mOsm				308	2	1.58403	20250530_cpla-mk2_eGFP_KDEL_6hrs_SHOCK_HYPO_E1_P1-009	270 mOsm
310	2	1.16307	1.3065	20250530_17,42_hypo_Shock_E3_6hrs003	270 mOsm				310	2	1.53759	20250530_cpla-mk2_eGFP_KDEL_6hrs_SHOCK_HYPO_E1_P1-009	270 mOsm
312	2	1.17536	1.38358	20250530_17,42_hypo_Shock_E3_6hrs003	270 mOsm				312	2	1.62845	20250530_cpla-mk2_eGFP_KDEL_6hrs_SHOCK_HYPO_E1_P1-009	270 mOsm
314	2	1.1938	1.28942	20250530_17,42_hypo_Shock_E3_6hrs003	270 mOsm				314	2	1.58125	20250530_cpla-mk2_eGFP_KDEL_6hrs_SHOCK_HYPO_E1_P1-009	270 mOsm
316	2	1.19666	0.958864	20250530_17,42_hypo_Shock_E3_6hrs003	270 mOsm				316	2	1.63381	20250530_cpla-mk2_eGFP_KDEL_6hrs_SHOCK_HYPO_E1_P1-009	270 mOsm
318	2	1.16274	1.33166	20250530_17,42_hypo_Shock_E3_6hrs003	270 mOsm				318	2	1.47147	20250530_cpla-mk2_eGFP_KDEL_6hrs_SHOCK_HYPO_E1_P1-009	270 mOsm
320	2	1.14627	1.51502	20250530_17,42_hypo_Shock_E3_6hrs003	270 mOsm				320	2	1.48902	20250530_cpla-mk2_eGFP_KDEL_6hrs_SHOCK_HYPO_E1_P1-009	270 mOsm
322	2	1.12958	1.3479	20250530_17,42_hypo_Shock_E3_6hrs003	270 mOsm				322	2	1.60151	20250530_cpla-mk2_eGFP_KDEL_6hrs_SHOCK_HYPO_E1_P1-009	270 mOsm
324	2	1.13368	1.46337	20250530_17,42_hypo_Shock_E3_6hrs003	270 mOsm				324	2	1.68433	20250530_cpla-mk2_eGFP_KDEL_6hrs_SHOCK_HYPO_E1_P1-009	270 mOsm
326	2	1.12746	1.41757	20250530_17,42_hypo_Shock_E3_6hrs003	270 mOsm				326	2	1.51434	20250530_cpla-mk2_eGFP_KDEL_6hrs_SHOCK_HYPO_E1_P1-009	270 mOsm
328	2	1.18887	1.17808	20250530_17,42_hypo_Shock_E3_6hrs003	270 mOsm				328	2	1.46923	20250530_cpla-mk2_eGFP_KDEL_6hrs_SHOCK_HYPO_E1_P1-009	270 mOsm
330	2	1.16739	1.28303	20250530_17,42_hypo_Shock_E3_6hrs003	270 mOsm				330	2	1.50678	20250530_cpla-mk2_eGFP_KDEL_6hrs_SHOCK_HYPO_E1_P1-009	270 mOsm
332	2	1.17952	1.09008	20250530_17,42_hypo_Shock_E3_6hrs003	270 mOsm				332	2	1.60538	20250530_cpla-mk2_eGFP_KDEL_6hrs_SHOCK_HYPO_E1_P1-009	270 mOsm
334	2	1.16087	1.33579	20250530_17,42_hypo_Shock_E3_6hrs003	270 mOsm				334	2	1.5002	20250530_cpla-mk2_eGFP_KDEL_6hrs_SHOCK_HYPO_E1_P1-009	270 mOsm
336	2	1.15452	1.12509	20250530_17,42_hypo_Shock_E3_6hrs003	270 mOsm				336	2	1.67865	20250530_cpla-mk2_eGFP_KDEL_6hrs_SHOCK_HYPO_E1_P1-009	270 mOsm
338	2	1.15868	1.21371	20250530_17,42_hypo_Shock_E3_6hrs003	270 mOsm				338	2	1.28342	20250530_cpla-mk2_eGFP_KDEL_6hrs_SHOCK_HYPO_E1_P1-009	270 mOsm
340	2	1.15459	1.16157	20250530_17,42_hypo_Shock_E3_6hrs003	270 mOsm				340	2	1.56658	20250530_cpla-mk2_eGFP_KDEL_6hrs_SHOCK_HYPO_E1_P1-009	270 mOsm
342	2	1.17161	1.13641	20250530_17,42_hypo_Shock_E3_6hrs003	270 mOsm				342	2	1.52047	20250530_cpla-mk2_eGFP_KDEL_6hrs_SHOCK_HYPO_E1_P1-009	270 mOsm
344	2	1.18406	0.922787	20250530_17,42_hypo_Shock_E3_6hrs003	270 mOsm				344	2	1.48061	20250530_cpla-mk2_eGFP_KDEL_6hrs_SHOCK_HYPO_E1_P1-009	270 mOsm
346	2	1.19785	1.1562	20250530_17,42_hypo_Shock_E3_6hrs003	270 mOsm				346	2	1.72321	20250530_cpla-mk2_eGFP_KDEL_6hrs_SHOCK_HYPO_E1_P1-009	270 mOsm
348	2	1.21435	0.878811	20250530_17,42_hypo_Shock_E3_6hrs003	270 mOsm				348	2	1.47438	20250530_cpla-mk2_eGFP_KDEL_6hrs_SHOCK_HYPO_E1_P1-009	270 mOsm
350	2	1.2186	0.983892	20250530_17,42_hypo_Shock_E3_6hrs003	270 mOsm				350	2	1.38569	20250530_cpla-mk2_eGFP_KDEL_6hrs_SHOCK_HYPO_E1_P1-009	270 mOsm
352	2	1.17189	1.11715	20250530_17,42_hypo_Shock_E3_6hrs003	270 mOsm				352	2	1.58096	20250530_cpla-mk2_eGFP_KDEL_6hrs_SHOCK_HYPO_E1_P1-009	270 mOsm
354	2	1.21496	1.01043	20250530_17,42_hypo_Shock_E3_6hrs003	270 mOsm				354	2	1.47837	20250530_cpla-mk2_eGFP_KDEL_6hrs_SHOCK_HYPO_E1_P1-009	270 mOsm
356	2	1.18388	1.11054	20250530_17,42_hypo_Shock_E3_6hrs003	270 mOsm				356	2	1.40448	20250530_cpla-mk2_eGFP_KDEL_6hrs_SHOCK_HYPO_E1_P1-009	270 mOsm
358	2	1.2186	0.973464	20250530_17,42_hypo_Shock_E3_6hrs003	270 mOsm				358	2	1.30478	20250530_cpla-mk2_eGFP_KDEL_6hrs_SHOCK_HYPO_E1_P1-009	270 mOsm
360	2	1.24449	0.856534	20250530_17,42_hypo_Shock_E3_6hrs003	270 mOsm				360	2	1.49951	20250530_cpla-mk2_eGFP_KDEL_6hrs_SHOCK_HYPO_E1_P1-009	270 mOsm
0	3	1	1	20250530_cpla-mk2_eGFP_KDEL_6hrs_SHOCK_HYPO_E1_p3-007	270 mOsm				0	3	1	20250530_cpla-mk2_eGFP_KDEL_6hrs_SHOCK_HYPO_E1_p3-007	270 mOsm
2	3	1.00028	0.989992	20250530_cpla-mk2_eGFP_KDEL_6hrs_SHOCK_HYPO_E1_p3-007	270 mOsm				2	3	1.1221	20250530_cpla-mk2_eGFP_KDEL_6hrs_SHOCK_HYPO_E1_p3-007	270 mOsm
4	3	1.0084	0.972262	20250530_cpla-mk2_eGFP_KDEL_6hrs_SHOCK_HYPO_E1_p3-007	270 mOsm				4	3	0.968336	20250530_cpla-mk2_eGFP_KDEL_6hrs_SHOCK_HYPO_E1_p3-007	270 mOsm
6	3	1.00773	1.24996	20250530_cpla-mk2_eGFP_KDEL_6hrs_SHOCK_HYPO_E1_p3-007	270 mOsm				6	3	1.21434	20250530_cpla-mk2_eGFP_KDEL_6hrs_SHOCK_HYPO_E1_p3-007	270 mOsm
8	3	1.01567	1.54972	20250530_cpla-mk2_eGFP_KDEL_6hrs_SHOCK_HYPO_E1_p3-007	270 mOsm				8	3	1.4086	20250530_cpla-mk2_eGFP_KDEL_6hrs_SHOCK_HYPO_E1_p3-007	270 mOsm
10	3	1.0155	1.81001	20250530_cpla-mk2_eGFP_KDEL_6hrs_SHOCK_HYPO_E1_p3-007	270 mOsm				10	3	1.50375	20250530_cpla-mk2_eGFP_KDEL_6hrs_SHOCK_HYPO_E1_p3-007	270 mOsm
12	3	1.03448	1.76596	20250530_cpla-mk2_eGFP_KDEL_6hrs_SHOCK_HYPO_E1_p3-007	270 mOsm				12	3	1.50986	20250530_cpla-mk2_eGFP_KDEL_6hrs_SHOCK_HYPO_E1_p3-007	270 mOsm
14	3	1.03448	1.78684	20250530_cpla-mk2_eGFP_KDEL_6hrs_SHOCK_HYPO_E1_p3-007	270 mOsm				14	3	1.37299	20250530_cpla-mk2_eGFP_KDEL_6hrs_SHOCK_HYPO_E1_p3-007	270 mOsm
16	3	1.03448	1.63712	20250530_cpla-mk2_eGFP_KDEL_6hrs_SHOCK_HYPO_E1_p3-007	270 mOsm				16	3	1.37299	20250530_cpla-mk2_eGFP_KDEL_6hrs_SHOCK_HYPO_E1_p3-007	270 mOsm
18	3	1.03448	1.45753	20250530_cpla-mk2_eGFP_KDEL_6hrs_SHOCK_HYPO_E1_p3-007	270 mOsm				18	3	1.15668	20250530_cpla-mk2_eGFP_KDEL_6hrs_SHOCK_HYPO_E1_p3-007	270 mOsm
20	3	1.02533	1.29732	20250530_cpla-mk2_eGFP_KDEL_6hrs_SHOCK_HYPO_E1_p3-007	270 mOsm				20	3	1.36622	20250530_cpla-mk2_eGFP_KDEL_6hrs_SHOCK_HYPO_E1_p3-007	270 mOsm
22	3	1.01649	1.19559	20250530_cpla-mk2_eGFP_KDEL_6hrs_SHOCK_HYPO_E1_p3-007	270 mOsm				22	3	1.21794	20250530_cpla-mk2_eGFP_KDEL_6hrs_SHOCK_HYPO_E1_p3-007	270 mOsm
24	3	1.02541	1.15658	20250530_cpla-mk2_eGFP_KDEL_6hrs_SHOCK_HYPO_E1_p3-007	270 mOsm				24	3	1.26175	20250530_cpla-mk2_eGFP_KDEL_6hrs_SHOCK_HYPO_E1_p3-007	270 mOsm
26	3	1.02549	1.15753	20250530_cpla-mk2_eGFP_KDEL_6hrs_SHOCK_HYPO_E1_p3-007	270 mOsm				26	3	1.36686	20250530_cpla-mk2_eGFP_KDEL_6hrs_SHOCK_HYPO_E1_p3-007	270 mOsm
28	3	1.01649	1.18329	20250530_cpla-mk2_eGFP_KDEL_6hrs_SHOCK_HYPO_E1_p3-007	270 mOsm				28	3	1.4278	20250530_cpla-mk2_eGFP_KDEL_6hrs_SHOCK_HYPO_E1_p3-007	270 mOsm
30	3	1.01649	1.11048	20250530_cpla-mk2_eGFP_KDEL_6hrs_SHOCK_HYPO_E1_p3-007	270 mOsm				30	3	1.21829	20250530_cpla-mk2_eGFP_KDEL_6hrs_SHOCK_HYPO_E1_p3-007	270 mOsm
32	3	1.0075	1.09582	20250530_cpla-mk2_eGFP_KDEL_6hrs_SHOCK_HYPO_E1_p3-007	270 mOsm				32	3	1.43925	20250530_cpla-mk2_eGFP_KDEL_6hrs_SHOCK_HYPO_E1_p3-007	270 mOsm
34	3	1.0075	1.05556	20250530_cpla-mk2_eGFP_KDEL_6hrs_SHOCK_HYPO_E1_p3-007	270 mOsm				34	3	1.36637	20250530_cpla-mk2_eGFP_KDEL_6hrs_SHOCK_HYPO_E1_p3-007	270 mOsm
36	3	0.998501	1.04626	20250530_cpla-mk2_eGFP_KDEL_6hrs_SHOCK_HYPO_E1_p3-007	270 mOsm				36	3	1.39166	20250530_cpla-mk2_eGFP_KDEL_6hrs_SHOCK_HYPO_E1_p3-007	270 mOsm
38	3	0.990274	0.975099	20250530_cpla-mk2_eGFP_KDEL_6hrs_SHOCK_HYPO_E1_p3-007	270 mOsm				38	3	1.53469	20250530_cpla-mk2_eGFP_KDEL_6hrs_SHOCK_HYPO_E1_p3-007	270 mOsm
40	3	0.990274	0.954768	20250530_cpla-mk2_eGFP_KDEL_6hrs_SHOCK_HYPO_E1_p3-007	270 mOsm				40	3	1.21851	20250530_cpla-mk2_eGFP_KDEL_6hrs_SHOCK_HYPO_E1_p3-007	270 mOsm
42	3	1.00773	0.986604	20250530_cpla-mk2_eGFP_KDEL_6hrs_SHOCK_HYPO_E1_p3-007	270 mOsm				42	3	1.23898	20250530_cpla-mk2_eGFP_KDEL_6hrs_SHOCK_HYPO_E1_p3-007	270 mOsm
44	3	0.990274	0.965879	20250530_cpla-mk2_eGFP_KDEL_6hrs_SHOCK_HYPO_E1_p3-007	270 mOsm				44	3	1.4836	20250530_cpla-mk2_eGFP_KDEL_6hrs_SHOCK_HYPO_E1_p3-007	270 mOsm
46	3	0.998811	0.972419	20250530_cpla-mk2_eGFP_KDEL_6hrs_SHOCK_HYPO_E1_p3-007	270 mOsm				46	3	1.41167	20250530_cpla-mk2_eGFP_KDEL_6hrs_SHOCK_HYPO_E1_p3-007	270 mOsm
48	3	0.998811	0.959417	20250530_cpla-mk2_eGFP_KDEL_6hrs_SHOCK_HYPO_E1_p3-007	270 mOsm				48	3	1.47273	20250530_cpla-mk2_eGFP_KDEL_6hrs_SHOCK_HYPO_E1_p3-007	270 mOsm
50	3	0.990274	0.90063	20250530_cpla-mk2_eGFP_KDEL_6hrs_SHOCK_HYPO_E1_p3-007	270 mOsm				50	3	1.61633	20250530_cpla-mk2_eGFP_KDEL_6hrs_SHOCK_HYPO_E1_p3-007	270 mOsm
52	3	0.999116	0.957998	20250530_cpla-mk2_eGFP_KDEL_6hrs_SHOCK_HYPO_E1_p3-007	270 mOsm				52	3	1.4968	20250530_cpla-mk2_eGFP_KDEL_6hrs_SHOCK_HYPO_E1_p3-007	270 mOsm
54	3	0.999116	0.942396	20250530_cpla-mk2_eGFP_KDEL_6hrs_SHOCK_HYPO_E1_p3-007	270 mOsm				54	3	1.542	20250530_cpla-mk2_eGFP_KDEL_6hrs_SHOCK_HYPO_E1_p3-007	270 mOsm
56	3	0.990274	0.90922	20250530_cpla-mk2_eGFP_KDEL_6hrs_SHOCK_HYPO_E1_p3-007	270 mOsm				56	3	1.46897	20250530_cpla-mk2_eGFP_KDEL_6hrs_SHOCK_HYPO_E1_p3-007	270 mOsm
58	3	0.990274	0.929551	20250530_cpla-mk2_eGFP_KDEL_6hrs_SHOCK_HYPO_E1_p3-007	270 mOsm				58	3	1.69752	20250530_cpla-mk2_eGFP_KDEL_6hrs_SHOCK_HYPO_E1_p3-007	270 mOsm
60	3	0.998811	0.912293	20250530_cpla-mk2_eGFP_KDEL_6hrs_SHOCK_HYPO_E1_p3-007	270 mOsm				60	3	1.6059	20250530_cpla-mk2_eGFP_KDEL_6hrs_SHOCK_HYPO_E1_p3-007	270 mOsm
62	3	0.999116	0.928132	20250530_cpla-mk2_eGFP_KDEL_6hrs_SHOCK_HYPO_E1_p3-007	270 mOsm				62	3	1.64864	20250530_cpla-mk2_eGFP_KDEL_6hrs_SHOCK_HYPO_E1_p3-007	270 mOsm
64	3	0.990274	0.968243	20250530_cpla-mk2_eGFP_KDEL_6hrs_SHOCK_HYPO_E1_p3-007	270 mOsm				64	3	1.65254	20250530_cpla-mk2_eGFP_KDEL_6hrs_SHOCK_HYPO_E1_p3-007	270 mOsm
66	3	0.999116	0.923956	20250530_cpla-mk2_eGFP_KDEL_6hrs_SHOCK_HYPO_E1_p3-007	270 mOsm				66	3	1.54301	20250530_cpla-mk2_eGFP_KDEL_6hrs_SHOCK_HYPO_E1_p3-007	270 mOsm
68	3	0.998811	0.953428	20250530_cpla-mk2_eGFP_KDEL_6hrs_SHOCK_HYPO_E1_p3-007	270 mOsm				68	3	1.55352	20250530_cpla-mk2_eGFP_KDEL_6hrs_SHOCK_HYPO_E1_p3-007	270 mOsm
70	3	0.990274	0.898897	20250530_cpla-mk2_eGFP_KDEL_6hrs_SHOCK_HYPO_E1_p3-007	270 mOsm				70	3	1.42005	20250530_cpla-mk2_eGFP_KDEL_6hrs_SHOCK_HYPO_E1_p3-007	270 mOsm
72	3	0.998811	0.93554	20250530_cpla-mk2_eGFP_KDEL_6hrs_SHOCK_HYPO_E1_p3-007	270 mOsm				72	3	1.47631	20250530_cpla-mk2_eGFP_KDEL_6hrs_SHOCK_HYPO_E1_p3-007	270 mOsm
74	3	0.990274	0.903073	20250530_cpla-mk2_eGFP_KDEL_6hrs_SHOCK_HYPO_E1_p3-007	270 mOsm				74	3	1.55382	20250530_cpla-mk2_eGFP_KDEL_6hrs_SHOCK_HYPO_E1_p3-007	270 mOsm
76	3	0.990274	0.885106	20250530_cpla-mk2_eGFP_KDEL_6hrs_SHOCK_HYPO_E1_p3-007	270 mOsm				76	3	1.54276	20250530_cpla-mk2_eGFP_KDEL_6hrs_SHOCK_HYPO_E1_p3-007	270 mOsm
78	3	0.998501	0.942868	20250530_cpla-mk2_eGFP_KDEL_6hrs_SHOCK_HYPO_E1_p3-007	270 mOsm				78	3	1.52529	20250530_cpla-mk2_eGFP_KDEL_6hrs_SHOCK_HYPO_E1_p3-007	270 mOsm
80	3	0.998811	0.887786	20250530_cpla-mk2_eGFP_KDEL_6hrs_SHOCK_HYPO_E1_p3-007	270 mOsm				80	3	1.68768	20250530_cpla-mk2_eGFP_KDEL_6hrs_SHOCK_HYPO_E1_p3-007	270 mOsm
82	3	0.998811	0.910796	20250530_cpla-mk2_eGFP_KDEL_6hrs_SHOCK_HYPO_E1_p3-007	270 mOsm				82	3	1.53519	20250530_cpla-mk2_eGFP_KDEL_6hrs_SHOCK_HYPO_E1_p3-007	270 mOsm
84	3	0.998501	0.936328	20250530_cpla-mk2_eGFP_KDEL_6hrs_SHOCK_HYPO_E1_p3-007	270 mOsm				84	3	1.56928	20250530_cpla-mk2_eGFP_KDEL_6hrs_SHOCK_HYPO_E1_p3-007	270 mOsm
86	3	0.989893	0.949173	20250530_cpla-mk2_eGFP_KDEL_6hrs_SHOCK_HYPO_E1_p3-007	270 mOsm				86	3	1.67332	20250530_cpla-mk2_eGFP_KDEL_6hrs_SHOCK_HYPO_E1_p3-007	270 mOsm
88	3	0.998501	0.974547	20250530_cpla-mk2_eGFP_KDEL_6hrs_SHOCK_HYPO_E1_p3-007	270 mOsm				88	3	1.75479	20250530_cpla-mk2_eGFP_KDEL_6hrs_SHOCK_HYPO_E1_p3-007	270 mOsm
90	3	1.00726	0.933806	20250530_cpla-mk2_eGFP_KDEL_6hrs_SHOCK_HYPO_E1_p3-007	270 mOsm				90	3	1.73535	20250530_cpla-mk2_eGFP_KDEL_6hrs_SHOCK_HYPO_E1_p3-007	270 mOsm
92	3	0.989893	0.906935	20250530_cpla-mk2_eGFP_KDEL_6hrs_SHOCK_HYPO_E1_p3-007	270 mOsm				92	3	1.61563	20250530_cpla-mk2_eGFP_KDEL_6hrs_SHOCK_HYPO_E1_p3-007	270 mOsm
94	3	0.998501	0.946493	20250530_cpla-mk2_eGFP_KDEL_6hrs_SHOCK_HYPO_E1_p3-007	270 mOsm				94	3	1.73073	20250530_cpla-mk2_eGFP_KDEL_6hrs_SHOCK_HYPO_E1_p3-007	270 mOsm
96	3	1.00726	0.99669	20250530_cpla-mk2_eGFP_KDEL_6hrs_SHOCK_HYPO_E1_p3-007	270 mOsm				96	3	1.56529	20250530_cpla-mk2_eGFP_KDEL_6hrs_SHOCK_HYPO_E1_p3-007	270 mOsm
98	3	1.00726	0.951458	20250530_cpla-mk2_eGFP_KDEL_6hrs_SHOCK_HYPO_E1_p3-007	270 mOsm				98	3	1.69568	20250530_cpla-mk2_eGFP_KDEL_6hrs_SHOCK_HYPO_E1_p3-007	270 mOsm
100	3	1.00726	0.936879	20250530_cpla-mk2_eGFP_KDEL_6hrs_SHOCK_HYPO_E1_p3-007	270 mOsm				100	3	1.66317	20250530_cpla-mk2_eGFP_KDEL_6hrs_SHOCK_HYPO_E1_p3-007	270 mOsm
104	3	0.998185	0.943735	20250530_cpla-mk2_eGFP_KDEL_6hrs_SHOCK_HYPO_E1_p3-007	270 mOsm				102	3	1.76241	20250530_cpla-mk2_eGFP_KDEL_6hrs_SHOCK_HYPO_E1_p3-007	270 mOsm
106	3	1.00272	0.974232	20250530_cpla-mk2_eGFP_KDEL_6hrs_SHOCK_HYPO_E1_p3-007	270 mOsm				104	3	1.79745	20250530_cpla-mk2_eGFP_KDEL_6hrs_SHOCK_HYPO_E1_p3-007	270 mOsm
108	3	1.00677	0.928999	20250530_cpla-mk2_eGFP_KDEL_6hrs_SHOCK_HYPO_E1_p3-007	270 mOsm				106	3	1.68512	20250530_cpla-mk2_eGFP_KDEL_6hrs_SHOCK_HYPO_E1_p3-007	270 mOsm
110	3	1.01601	0.994405	20250530_cpla-mk2_eGFP_KDEL_6hrs_SHOCK_HYPO_E1_p3-007	270 mOsm				108	3	1.66407	20250530_cpla-mk2_eGFP_KDEL_6hrs_SHOCK_HYPO_E1_p3-007	270 mOsm
112	3	1.00702	0.997636	20250530_cpla-mk2_eGFP_KDEL_6hrs_SHOCK_HYPO_E1_p3-007	270 mOsm				110	3	1.60966	20250530_cpla-mk2_eGFP_KDEL_6hrs_SHOCK_HYPO_E1_p3-007	270 mOsm
114	3	1.00702	0.989441	20250530_cpla-mk2_eGFP_KDEL_6hrs_SHOCK_HYPO_E1_p3-007	270 mOsm				112	3	1.66035	20250530_cpla-mk2_eGFP_KDEL_6hrs_SHOCK_HYPO_E1_p3-007	270 mOsm
116	3	0.988709	0.972734	20250530_cpla-mk2_eGFP_KDEL_6hrs_SHOCK_HYPO_E1_p3-007	270 mOsm				114	3	1.63894	20250530_cpla-mk2_eGFP_KDEL_6hrs_SHOCK_HYPO_E1_p3-007	270 mOsm
118	3	1.01601	1.00252	20250530_cpla-mk2_eGFP_KDEL_6hrs_SHOCK_HYPO_E1_p3-007	270 mOsm				116	3	1.72667	20250530_cpla-mk2_eGFP_KDEL_6hrs_SHOCK_HYPO_E1_p3-007	270 mOsm
120	3	1.00702	1.00008	20250530_cpla-mk2_eGFP_KDEL_6hrs_SHOCK_HYPO_E1_p3-007	270 mOsm				118	3	1.69393	20250530_cpla-mk2_eGFP_KDEL_6hrs_SHOCK_HYPO_E1_p3-007	270 mOsm
122	3	1.01601	0.995902	20250530_cpla-mk2_eGFP_KDEL_6hrs_SHOCK_HYPO_E1_p3-007	270 mOsm				120	3	1.52824	20250530_cpla-mk2_eGFP_KDEL_6hrs_SHOCK_HYPO_E1_p3-007	270 mOsm
124	3	0.997864	0.962411	20250530_cpla-mk2_eGFP_KDEL_6hrs_SHOCK_HYPO_E1_p3-007	270 mOsm				122	3	1.73253	20250530_cpla-mk2_eGFP_KDEL_6hrs_SHOCK_HYPO_E1_p3-007	270 mOsm
126	3	1.01584	1.02813	20250530_cpla-mk2_eGFP_KDEL_6hrs_SHOCK_HYPO_E1_p3-007	270 mOsm				124	3	1.59644	20250530_cpla-mk2_eGFP_KDEL_6hrs_SHOCK_HYPO_E1_p3-007	270 mOsm
128	3	1.00677	0.987628	20250530_cpla-mk2_eGFP_KDEL_6hrs_SHOCK_HYPO_E1_p3-007	270 mOsm				126	3	1.80556	20250530_cpla-mk2_eGFP_KDEL_6hrs_SHOCK_HYPO_E1_p3-007	270 mOsm
130	3	1.00677	1.01954	20250530_cpla-mk2_eGFP_KDEL_6hrs_SHOCK_HYPO_E1_p3-007	270 mOsm				128	3	1.8032	20250530_cpla-mk2_eGFP_KDEL_6hrs_SHOCK_HYPO_E1_p3-007	270 mOsm
132	3	1.00677	1.03404	20250530_cpla-mk2_eGFP_KDEL_6hrs_SHOCK_HYPO_E1_p3-007	270 mOsm				130	3	1.65731	20250530_cpla-mk2_eGFP_KDEL_6hrs_SHOCK_HYPO_E1_p3-007	270 mOsm
134	3	1.00677	1.11718	20250530_cpla-mk2_eGFP_KDEL_6hrs_SHOCK_HYPO_E1_p3-007	270 mOsm				132	3	1.71028	20250530_cpla-mk2_eGFP_KDEL_6hrs_SHOCK_HYPO_E1_p3-007	270 mOsm
136	3	1.00677	1.08692	20250530_cpla-mk2_eGFP_KDEL_6hrs_SHOCK_HYPO_E1_p3-007	270 mOsm				134	3	1.70113	20250530_cpla-mk2_eGFP_KDEL_6hrs_SHOCK_HYPO_E1_p3-007	270 mOsm
138	3	1.01584	1.12861	20250530_cpla-mk2_eGFP_KDEL_6hrs_SHOCK_HYPO_E1_p3-007	270 mOsm				136	3	1.78357	20250530_cpla-mk2_eGFP_KDEL_6hrs_SHOCK_HYPO_E1_p3-007	270 mOsm
140	3	1.02508	1.15887	20250530_cpla-mk2_eGFP_KDEL_6hrs_SHOCK_HYPO_E1_p3-007	270 mOsm				138	3	1.73424	20250530_cpla-mk2_eGFP_KDEL_6hrs_SHOCK_HYPO_E1_p3-007	270 mOsm
142	3	1.03448	1.22561	20250530_cpla-mk2_eGFP_KDEL_6hrs_SHOCK_HYPO_E1_p3-007	270 mOsm				140	3	1.71722	20250530_cpla-mk2_eGFP_KDEL_6hrs_SHOCK_HYPO_E1_p3-007	270 mOsm
144	3	1.03448	1.26493	20250530_cpla-mk2_eGFP_KDEL_6hrs_SHOCK_HYPO_E1_p3-007	270 mOsm				142	3	1.8152	20250530_cpla-mk2_eGFP_KDEL_6hrs_SHOCK_HYPO_E1_p3-007	270 mOsm
146	3	1.05346	1.28077	20250530_cpla-mk2_eGFP_KDEL_6hrs_SHOCK_HYPO_E1_p3-007	270 mOsm				144	3	1.85198	20250530_cpla-mk2_eGFP_KDEL_6hrs_SHOCK_HYPO_E1_p3-007	270 mOsm
148	3	1.05364	1.30851	20250530_cpla-mk2_eGFP_KDEL_6hrs_SHOCK_HYPO_E1_p3-007	270 mOsm				146	3	1.77546	20250530_cpla-mk2_eGFP_KDEL_6hrs_SHOCK_HYPO_E1_p3-007	270 mOsm
150	3	1.06295	1.40693	20250530_cpla-mk2_eGFP_KDEL_6hrs_SHOCK_HYPO_E1_p3-007	270 mOsm				148	3	1.66548	20250530_cpla-mk2_eGFP_KDEL_6hrs_SHOCK_HYPO_E1_p3-007	270 mOsm
152	3	1.06349	1.37124	20250530_cpla-mk2_eGFP_KDEL_6hrs_SHOCK_HYPO_E1_p3-007	270 mOsm				150	3	1.75462	20250530_cpla-mk2_eGFP_KDEL_6hrs_SHOCK_HYPO_E1_p3-007	270 mOsm
154	3	1.06322	1.35894	20250530_cpla-mk2_eGFP_KDEL_6hrs_SHOCK_HYPO_E1_p3-007	270 mOsm				152	3	1.5952	20250530_cpla-mk2_eGFP_KDEL_6hrs_SHOCK_HYPO_E1_p3-007	270 mOsm
156	3	1.06376	1.41781	20250530_cpla-mk2_eGFP_KDEL_6hrs_SHOCK_HYPO_E1_p3-007	270 mOsm				154	3	1.66369	20250530_cpla-mk2_eGFP_KDEL_6hrs_SHOCK_HYPO_E1_p3-007	270 mOsm
158	3	1.07316	1.4357	20250530_cpla-mk2_eGFP_KDEL_6hrs_SHOCK_HYPO_E1_p3-007	270 mOsm				156	3	1.64328	20250530_cpla-mk2_eGFP_KDEL_6hrs_SHOCK_HYPO_E1_p3-007	270 mOsm
160	3	1.08328	1.36249	20250530_cpla-mk2_eGFP_KDEL_6hrs_SHOCK_HYPO_E1_p3-007	270 mOsm				158	3	1.71015	20250530_cpla-mk2_eGFP_KDEL_6hrs_SHOCK_HYPO_E1_p3-007	270 mOsm
162	3	1.08328	1.43428	20250530_cpla-mk2_eGFP_KDEL_6hrs_SHOCK_HYPO_E1_p3-007	270 mOsm				160	3	1.66548	20250530_cpla-mk2_eGFP_KDEL_6hrs_SHOCK_HYPO_E1_p3-007	270 mOsm
164	3	1.08328	1.43152	20250530_cpla-mk2_eGFP_KDEL_6hrs_SHOCK_HYPO_E1_p3-007	270 mOsm				162	3	1.73862	20250530_cpla-mk2_eGFP_KDEL_6hrs_SHOCK_HYPO_E1_p3-007	270 mOsm
166	3	1.08422	1.40875	20250530_cpla-mk2_eGFP_KDEL_6hrs_SHOCK_HYPO_E1_p3-007	270 mOsm				164	3	1.71442	20250530_cpla-mk2_eGFP_KDEL_6hrs_SHOCK_HYPO_E1_p3-007	270 mOsm
168	3	1.08328	1.39212	20250530_cpla-mk2_eGFP_KDEL_6hrs_SHOCK_HYPO_E1_p3-007	270 mOsm				166	3	1.80976	20250530_cpla-mk2_eGFP_KDEL_6hrs_SHOCK_HYPO_E1_p3-007	270 mOsm
170	3	1.08328	1.47029	20250530_cpla-mk2_eGFP_KDEL_6hrs_SHOCK_HYPO_E1_p3-007	270 mOsm				168	3	1.67085	20250530_cpla-mk2_eGFP_KDEL_6hrs_SHOCK_HYPO_E1_p3-007	270 mOsm
172	3	1.0936	1.41221	20250530_cpla-mk2_eGFP_KDEL_6hrs_SHOCK_HYPO_E1_p3-007	270 mOsm				170	3	1.72973	20250530_cpla-mk2_eGFP_KDEL_6hrs_SHOCK_HYPO_E1_p3-007	270 mOsm
174	3	1.0936	1.4751	20250530_cpla-mk2_eGFP_KDEL_6hrs_SHOCK_HYPO_E1_p3-007	270 mOsm				172	3	1.68063	20250530_cpla-mk2_eGFP_KDEL_6hrs_SHOCK_HYPO_E1_p3-007	270 mOsm
176	3	1.08374	1.44271	20250530_cpla-mk2_eGFP_KDEL_6hrs_SHOCK_HYPO_E1_p3-007	270 mOsm				174	3	1.67177	20250530_cpla-mk2_eGFP_KDEL_6hrs_SHOCK_HYPO_E1_p3-007	270 mOsm
178	3	1.08867	1.52254	20250530_cpla-mk2_eGFP_KDEL_6hrs_SHOCK_HYPO_E1_p3-007	270 mOsm				176	3	1.63847	20250530_cpla-mk2_eGFP_KDEL_6hrs_SHOCK_HYPO_E1_p3-007	270 mOsm
180	3	1.0936	1.44949	20250530_cpla-mk2_eGFP_KDEL_6hrs_SHOCK_HYPO_E1_p3-007	270 mOsm				178	3	1.67945	20250530_cpla-mk2_eGFP_KDEL_6hrs_SHOCK_HYPO_E1_p3-007	270 mOsm
182	3	1.08422	1.4435	20250530_cpla-mk2_eGFP_KDEL_6hrs_SHOCK_HYPO_E1_p3-007	270 mOsm				180	3	1.76509	20250530_cpla-mk2_eGFP_KDEL_6hrs_SHOCK_HYPO_E1_p3-007	270 mOsm
184	3	1.0936	1.50394	20250530_cpla-mk2_eGFP_KDEL_6hrs_SHOCK_HYPO_E1_p3-007	270 mOsm				182	3	1.63622	20250530_cpla-mk2_eGFP_KDEL_6hrs_SHOCK_HYPO_E1_p3-007	270 mOsm
186	3	1.10411	1.42876	20250530_cpla-mk2_eGFP_KDEL_6hrs_SHOCK_HYPO_E1_p3-007	270 mOsm				184	3	1.81548	20250530_cpla-mk2_eGFP_KDEL_6hrs_SHOCK_HYPO_E1_p3-007	270 mOsm
188	3	1.09416	1.47084	20250530_cpla-mk2_eGFP_KDEL_6hrs_SHOCK_HYPO_E1_p3-007	270 mOsm				186	3	1.67888	20250530_cpla-mk2_eGFP_KDEL_6hrs_SHOCK_HYPO_E1_p3-007	270 mOsm
190	3	1.10479	1.46722	20250530_cpla-mk2_eGFP_KDEL_6hrs_SHOCK_HYPO_E1_p3-007	270 mOsm				188	3	1.6445	20250530_cpla-mk2_eGFP_KDEL_6hrs_SHOCK_HYPO_E1_p3-007	270 mOsm
192	3	1.08422	1.46903	20250530_cpla-mk2_eGFP_KDEL_6hrs_SHOCK_HYPO_E1_p3-007	270 mOsm				190	3	1.66301	20250530_cpla-mk2_eGFP_KDEL_6hrs_SHOCK_HYPO_E1_p3-007	270 mOsm
194	3	1.09416	1.53318	20250530_cpla-mk2_eGFP_KDEL_6hrs_SHOCK_HYPO_E1_p3-007	270 mOsm				192	3	1.84313	20250530_cpla-mk2_eGFP_KDEL_6hrs_SHOCK_HYPO_E1_p3-007	270 mOsm
196	3	1.09416	1.38589	20250530_cpla-mk2_eGFP_KDEL_6hrs_SHOCK_HYPO_E1_p3-007	270 mOsm				194	3	1.64928	20250530_cpla-mk2_eGFP_KDEL_6hrs_SHOCK_HYPO_E1_p3-007	270 mOsm
198	3	1.09416	1.50764	20250530_cpla-mk2_eGFP_KDEL_6hrs_SHOCK_HYPO_E1_p3-007	270 mOsm				196	3	1.56455	20250530_cpla-mk2_eGFP_KDEL_6hrs_SHOCK_HYPO_E1_p3-007	270 mOsm
202	3	1.10345	1.50244	20250530_cpla-mk2_eGFP_KDEL_6hrs_SHOCK_HYPO_E1_p3-007	270 mOsm				198	3	1.62953	20250530_cpla-mk2_eGFP_KDEL_6hrs_SHOCK_HYPO_E1_p3-007	270 mOsm
204	3	1.10479	1.5476	20250530_cpla-mk2_eGFP_KDEL_6hrs_SHOCK_HYPO_E1_p3-007	270 mOsm				200	3	1.72471	20250530_cpla-mk2_eGFP_KDEL_6hrs_SHOCK_HYPO_E1_p3-007	270 mOsm
206	3	1.10411	1.45122	20250530_cpla-mk2_eGFP_KDEL_6hrs_SHOCK_HYPO_E1_p3-007	270 mOsm				202	3	1.57762	20250530_cpla-mk2_eGFP_KDEL_6hrs_SHOCK_HYPO_E1_p3-007	270 mOsm
208	3	1.10411	1.4922	20250530_cpla-mk2_eGFP_KDEL_6hrs_SHOCK_HYPO_E1_p3-007	270 mOsm				204	3	1.61573	20250530_cpla-mk2_eGFP_KDEL_6hrs_SHOCK_HYPO_E1_p3-007	270 mOsm
210	3	1.10479	1.49921	20250530_cpla-mk2_eGFP_KDEL_6hrs_SHOCK_HYPO_E1_p3-007	270 mOsm				206	3	1.79908	20250530_cpla-mk2_eGFP_KDEL_6hrs_SHOCK_HYPO_E1_p3-007	270 mOsm
212	3	1.09416	1.61623	20250530_cpla-mk2_eGFP_KDEL_6hrs_SHOCK_HYPO_E1_p3-007	270 mOsm				208	3	1.6811	20250530_cpla-mk2_eGFP_KDEL_6hrs_SHOCK_HYPO_E1_p3-007	270 mOsm
214	3	1.10479	1.39606	20250530_cpla-mk2_eGFP_KDEL_6hrs_SHOCK_HYPO_E1_p3-007	270 mOsm				210	3	1.80781	20250530_cpla-mk2_eGFP_KDEL_6hrs_SHOCK_HYPO_E1_p3-007	270 mOsm
216	3	1.10411	1.53916	20250530_cpla-mk2_eGFP_KDEL_6hrs_SHOCK_HYPO_E1_p3-007	270 mOsm				212	3	1.75614	20250530_cpla-mk2_eGFP_KDEL_6hrs_SHOCK_HYPO_E1_p3-007	270 mOsm
218	3	1.10479	1.50757	20250530_cpla-mk2_eGFP_KDEL_6hrs_SHOCK_HYPO_E1_p3-007	270 mOsm				214	3	1.80808	20250530_cpla-mk2_eGFP_KDEL_6hrs_SHOCK_HYPO_E1_p3-007	270 mOsm
220	3	1.09474	1.4985	20250530_cpla-mk2_eGFP_KDEL_6hrs_SHOCK_HYPO_E1_p3-007	270 mOsm				216	3	1.73785	20250530_cpla-mk2_eGFP_KDEL_6hrs_SHOCK_HYPO_E1_p3-007	270 mOsm
222	3	1.11562	1.43239	20250530_cpla-mk2_eGFP_KDEL_6hrs_SHOCK_HYPO_E1_p3-007	270 mOsm				218	3	1.74431	20250530_cpla-mk2_eGFP_KDEL_6hrs_SHOCK_HYPO_E1_p3-007	270 mOsm
224	3	1.09474	1.52797	20250530_cpla-mk2_eGFP_KDEL_6hrs_SHOCK_HYPO_E1_p3-007	270 mOsm				220	3	1.71032	20250530_cpla-mk2_eGFP_KDEL_6hrs_SHOCK_HYPO_E1_p3-007	270 mOsm
226	3	1.10479	1.52616	20250530_cpla-mk2_eGFP_KDEL_6hrs_SHOCK_HYPO_E1_p3-007	270 mOsm				222	3	1.84399	20250530_cpla-mk2_eGFP_KDEL_6hrs_SHOCK_HYPO_E1_p3-007	270 mOsm
228	3	1.10479	1.45697	20250530_cpla-mk2_eGFP_KDEL_6hrs_SHOCK_HYPO_E1_p3-007	270 mOsm				224	3	1.69692	20250530_cpla-mk2_eGFP_KDEL_6hrs_SHOCK_HYPO_E1_p3-007	270 mOsm
230	3	1.11483	1.4576	20250530_cpla-mk2_eGFP_KDEL_6hrs_SHOCK_HYPO_E1_p3-007	270 mOsm				226	3	1.76912	20250530_cpla-mk2_eGFP_KDEL_6hrs_SHOCK_HYPO_E1_p3-007	270 mOsm
232	3	1.09474	1.45721	20250530_cpla-mk2_eGFP_KDEL_6hrs_SHOCK_HYPO_E1_p3-007	270 mOsm				228	3	1.72492	20250530_cpla-mk2_eGFP_KDEL_6hrs_SHOCK_HYPO_E1_p3-007	270 mOsm
234	3	1.09474	1.45753	20250530_cpla-mk2_eGFP_KDEL_6hrs_SHOCK_HYPO_E1_p3-007	270 mOsm				230	3	1.82632	20250530_cpla-mk2_eGFP_KDEL_6hrs_SHOCK_HYPO_E1_p3-007	270 mOsm
236	3	1.10479	1.33152	20250530_cpla-mk2_eGFP_KDEL_6hrs_SHOCK_HYPO_E1_p3-007	270 mOsm				232	3	1.84939	20250530_cpla-mk2_eGFP_KDEL_6hrs_SHOCK_HYPO_E1_p3-007	270 mOsm
238	3	1.10479	1.55879	20250530_cpla-mk2_eGFP_KDEL_6hrs_SHOCK_HYPO_E1_p3-007	270 mOsm				234	3	1.84327	20250530_cpla-mk2_eGFP_KDEL_6hrs_SHOCK_HYPO_E1_p3-007	270 mOsm
240	3	1.11483	1.47132	20250530_cpla-mk2_eGFP_KDEL_6hrs_SHOCK_HYPO_E1_p3-007	270 mOsm				236	3	1.86188	20250530_cpla-mk2_eGFP_KDEL_6hrs_SHOCK_HYPO_E1_p3-007	270 mOsm
242	3	1.10479	1.44484	20250530_cpla-mk2_eGFP_KDEL_6hrs_SHOCK_HYPO_E1_p3-007	270 mOsm				238	3	1.81351	20250530_cpla-mk2_eGFP_KDEL_6hrs_SHOCK_HYPO_E1_p3-007	270 mOsm
244	3	1.10548	1.44374	20250530_cpla-mk2_eGFP_KDEL_6hrs_SHOCK_HYPO_E1_p3-007	270 mOsm				240	3	1.88585	20250530_cpla-mk2_eGFP_KDEL_6hrs_SHOCK_HYPO_E1_p3-007	270 mOsm
246	3	1.10479	1.46588	20250530_cpla-mk2_eGFP_KDEL_6hrs_SHOCK_HYPO_E1_p3-007	270 mOsm				242	3	1.90048	20250530_cpla-mk2_eGFP_KDEL_6hrs_SHOCK_HYPO_E1_p3-007	270 mOsm
248	3	1.11055	1.51718	20250530_cpla-mk2_eGFP_KDEL_6hrs_SHOCK_HYPO_E1_p3-007	270 mOsm				244	3	1.91972	20250530_cpla-mk2_eGFP_KDEL_6hrs_SHOCK_HYPO_E1_p3-007	270 mOsm
250	3	1.09474	1.49606	20250530_cpla-mk2_eGFP_KDEL_6hrs_SHOCK_HYPO_E1_p3-007	270 mOsm				246	3	1.89183	20250530_cpla-mk2_eGFP_KDEL_6hrs_SHOCK_HYPO_E1_p3-007	270 mOsm
252	3	1.11562	1.49913	20250530_cpla-mk2_eGFP_KDEL_6hrs_SHOCK_HYPO_E1_p3-007	270 mOsm				248	3	1.66787	20250530_cpla-mk2_eGFP_KDEL_6hrs_SHOCK_HYPO_E1_p3-007	270 mOsm
254	3	1.11562	1.3037	20250530_cpla-mk2_eGFP_KDEL_6hrs_SHOCK_HYPO_E1_p3-007	270 mOsm				250	3	1.77259	20250530_cpla-mk2_eGFP_KDEL_6hrs_SHOCK_HYPO_E1_p3-007	270 mOsm
256	3	1.11562	1.45083	20250530_cpla-mk2_eGFP_KDEL_6hrs_SHOCK_HYPO_E1_p3-007	270 mOsm				252	3	1.88054	20250530_cpla-mk2_eGFP_KDEL_6hrs_SHOCK_HYPO_E1_p3-007	270 mOsm
258	3	1.11483	1.47502	20250530_cpla-mk2_eGFP_KDEL_6hrs_SHOCK_HYPO_E1_p3-007	270 mOsm				254	3	1.75345	20250530_cpla-mk2_eGFP_KDEL_6hrs_SHOCK_HYPO_E1_p3-007	270 mOsm
260	3	1.10479	1.38936	20250530_cpla-mk2_eGFP_KDEL_6hrs_SHOCK_HYPO_E1_p3-007	270 mOsm				256	3	1.77116	20250530_cpla-mk2_eGFP_KDEL_6hrs_SHOCK_HYPO_E1_p3-007	270 mOsm
262	3	1.10479	1.37344	20250530_cpla-mk2_eGFP_KDEL_6hrs_SHOCK_HYPO_E1_p3-007	270 mOsm				258	3	1.73652	20250530_cpla-mk2_eGFP_KDEL_6hrs_SHOCK_HYPO_E1_p3-007	270 mOsm
264	3	1.10479	1.33515	20250530_cpla-mk2_eGFP_KDEL_6hrs_SHOCK_HYPO_E1_p3-007	270 mOsm				260	3	1.7597	20250530_cpla-mk2_eGFP_KDEL_6hrs_SHOCK_HYPO_E1_p3-007	270 mOsm
266	3	1.10548	1.44066	20250530_cpla-mk2_eGFP_KDEL_6hrs_SHOCK_HYPO_E1_p3-007	270 mOsm				262	3	1.8772	20250530_cpla-mk2_eGFP_KDEL_6hrs_SHOCK_HYPO_E1_p3-007	270 mOsm
268	3	1.10479	1.48479	20250530_cpla-mk2_eGFP_KDEL_6hrs_SHOCK_HYPO_E1_p3-007	270 mOsm				264	3	1.89964	20250530_cpla-mk2_eGFP_KDEL_6hrs_SHOCK_HYPO_E1_p3-007	270 mOsm
270	3	1.11562	1.31994	20250530_cpla-mk2_eGFP_KDEL_6hrs_SHOCK_HYPO_E1_p3-007	270 mOsm				266	3	1.79406	20250530_cpla-mk2_eGFP_KDEL_6hrs_SHOCK_HYPO_E1_p3-007	270 mOsm
272	3	1.10479	1.4305	20250530_cpla-mk2_eGFP_KDEL_6hrs_SHOCK_HYPO_E1_p3-007	270 mOsm				268	3	1.79365	20250530_cpla-mk2_eGFP_KDEL_6hrs_SHOCK_HYPO_E1_p3-007	270 mOsm
274	3	1.09474	1.4896	20250530_cpla-mk2_eGFP_KDEL_6hrs_SHOCK_HYPO_E1_p3-007	270 mOsm				270	3	1.77003	20250530_cpla-mk2_eGFP_KDEL_6hrs_SHOCK_HYPO_E1_p3-007	270 mOsm
276	3	1.10548	1.47778	20250530_cpla-mk2_eGFP_KDEL_6hrs_SHOCK_HYPO_E1_p3-007	270 mOsm				272	3	1.78999	20250530_cpla-mk2_eGFP_KDEL_6hrs_SHOCK_HYPO_E1_p3-007	270 mOsm
278	3	1.10479	1.258	20250530_cpla-mk2_eGFP_KDEL_6hrs_SHOCK_HYPO_E1_p3-007	270 mOsm				274	3	1.77238	20250530_cpla-mk2_eGFP_KDEL_6hrs_SHOCK_HYPO_E1_p3-007	270 mOsm
280	3	1.11562	1.24862	20250530_cpla-mk2_eGFP_KDEL_6hrs_SHOCK_HYPO_E1_p3-007	270 mOsm				276	3	1.79347	20250530_cpla-mk2_eGFP_KDEL_6hrs_SHOCK_HYPO_E1_p3-007	270 mOsm
282	3	1.11562	1.24752	20250530_cpla-mk2_eGFP_KDEL_6hrs_SHOCK_HYPO_E1_p3-007	270 mOsm				278	3	1.80686	20250530_cpla-mk2_eGFP_KDEL_6hrs_SHOCK_HYPO_E1_p3-007	270 mOsm
284	3	1.10548	1.28881	20250530_cpla-mk2_eGFP_KDEL_6hrs_SHOCK_HYPO_E1_p3-007	270 mOsm				280	3	1.85014	20250530_cpla-mk2_eGFP_KDEL_6hrs_SHOCK_HYPO_E1_p3-007	270 mOsm
286	3	1.09533	1.40339	20250530_cpla-mk2_eGFP_KDEL_6hrs_SHOCK_HYPO_E1_p3-007	270 mOsm				282	3	1.97386	20250530_cpla-mk2_eGFP_KDEL_6hrs_SHOCK_HYPO_E1_p3-007	270 mOsm
288	3	1.10548	1.38936	20250530_cpla-mk2_eGFP_KDEL_6hrs_SHOCK_HYPO_E1_p3-007	270 mOsm				284	3	1.95279	20250530_cpla-mk2_eGFP_KDEL_6hrs_SHOCK_HYPO_E1_p3-007	270 mOsm
290	3	1.11562	1.34043	20250530_cpla-mk2_eGFP_KDEL_6hrs_SHOCK_HYPO_E1_p3-007	270 mOsm				286	3	1.886	20250530_cpla-mk2_eGFP_KDEL_6hrs_SHOCK_HYPO_E1_p3-007	270 mOsm
292	3	1.10548	1.28582	20250530_cpla-mk2_eGFP_KDEL_6hrs_SHOCK_HYPO_E1_p3-007	270 mOsm				288	3	1.99919	20250530_cpla-mk2_eGFP_KDEL_6hrs_SHOCK_HYPO_E1_p3-007	270 mOsm
294	3	1.11642	1.271	20250530_cpla-mk2_eGFP_KDEL_6hrs_SHOCK_HYPO_E1_p3-007	270 mOsm				290	3	1.86984	20250530_cpla-mk2_eGFP_KDEL_6hrs_SHOCK_HYPO_E1_p3-007	270 mOsm
296	3	1.10548	1.26761	20250530_cpla-mk2_eGFP_KDEL_6hrs_SHOCK_HYPO_E1_p3-007	270 mOsm				292	3	2.02277	20250530_cpla-mk2_eGFP_KDEL_6hrs_SHOCK_HYPO_E1_p3-007	270 mOsm
298	3	1.10618	1.39764	20250530_cpla-mk2_eGFP_KDEL_6hrs_SHOCK_HYPO_E1_p3-007	270 mOsm				294	3	1.78047	20250530_cpla-mk2_eGFP_KDEL_6hrs_SHOCK_HYPO_E1_p3-007	270 mOsm
300	3	1.10548	1.2866	20250530_cpla-mk2_eGFP_KDEL_6hrs_SHOCK_HYPO_E1_p3-007	270 mOsm				296	3	1.87012	20250530_cpla-mk2_eGFP_KDEL_6hrs_SHOCK_HYPO_E1_p3-007	270 mOsm
302	3	1.09533	1.2052	20250530_cpla-mk2_eGFP_KDEL_6hrs_SHOCK_HYPO_E1_p3-007	270 mOsm				298	3	1.98417	20250530_cpla-mk2_eGFP_KDEL_6hrs_SHOCK_HYPO_E1_p3-007	270 mOsm
304	3	1.08519	1.30189	20250530_cpla-mk2_eGFP_KDEL_6hrs_SHOCK_HYPO_E1_p3-007	270 mOsm				300	3	1.98858	20250530_cpla-mk2_eGFP_KDEL_6hrs_SHOCK_HYPO_E1_p3-007	270 mOsm
306	3	1.10618	1.22443	20250530_cpla-mk2_eGFP_KDEL_6hrs_SHOCK_HYPO_E1_p3-007	270 mOsm				302	3	1.93597	20250530_cpla-mk2_eGFP_KDEL_6hrs_SHOCK_HYPO_E1_p3-007	270 mOsm
308	3	1.10548	1.30055	20250530_cpla-mk2_eGFP_KDEL_6hrs_SHOCK_HYPO_E1_p3-007	270 mOsm				304	3	1.90428	20250530_cpla-mk2_eGFP_KDEL_6hrs_SHOCK_HYPO_E1_p3-007	270 mOsm
310	3	1.09594	1.27139	20250530_cpla-mk2_eGFP_KDEL_6hrs_SHOCK_HYPO_E1_p3-007	270 mOsm				306	3	2.02481	20250530_cpla-mk2_eGFP_KDEL_6hrs_SHOCK_HYPO_E1_p3-007	270 mOsm
312	3	1.10548	1.30126	20250530_cpla-mk2_eGFP_KDEL_6hrs_SHOCK_HYPO_E1_p3-007	270 mOsm				308	3	1.87577	20250530_cpla-mk2_eGFP_KDEL_6hrs_SHOCK_HYPO_E1_p3-007	270 mOsm
314	3	1.09533	1.18913	20250530_cpla-mk2_eGFP_KDEL_6hrs_SHOCK_HYPO_E1_p3-007	270 mOsm				310	3	2.02889	20250530_cpla-mk2_eGFP_KDEL_6hrs_SHOCK_HYPO_E1_p3-007	270 mOsm
316	3	1.10548	1.17478	20250530_cpla-mk2_eGFP_KDEL_6hrs_SHOCK_HYPO_E1_p3-007	270 mOsm				312	3	1.97031	20250530_cpla-mk2_eGFP_KDEL_6hrs_SHOCK_HYPO_E1_p3-007	270 mOsm
318	3	1.09533	1.34618	20250530_cpla-mk2_eGFP_KDEL_6hrs_SHOCK_HYPO_E1_p3-007	270 mOsm				314	3	1.90372	20250530_cpla-mk2_eGFP_KDEL_6hrs_SHOCK_HYPO_E1_p3-007	270 mOsm
320	3	1.09533	1.2747	20250530_cpla-mk2_eGFP_KDEL_6hrs_SHOCK_HYPO_E1_p3-007	270 mOsm				316	3	1.82489	20250530_cpla-mk2_eGFP_KDEL_6hrs_SHOCK_HYPO_E1_p3-007	270 mOsm
322	3	1.08519	1.27163	20250530_cpla-mk2_eGFP_KDEL_6hrs_SHOCK_HYPO_E1_p3-007	270 mOsm				318	3	1.87027	20250530_cpla-mk2_eGFP_KDEL_6hrs_SHOCK_HYPO_E1_p3-007	270 mOsm
324	3	1.09533	1.17581	20250530_cpla-mk2_eGFP_KDEL_6hrs_SHOCK_HYPO_E1_p3-007	270 mOsm				320	3	2.06587	20250530_cpla-mk2_eGFP_KDEL_6hrs_SHOCK_HYPO_E1_p3-007	270 mOsm
326	3	1.10618	1.36028	20250530_cpla-mk2_eGFP_KDEL_6hrs_SHOCK_HYPO_E1_p3-007	270 mOsm				322	3	1.93764	20250530_cpla-mk2_eGFP_KDEL_6hrs_SHOCK_HYPO_E1_p3-007	270 mOsm
328	3	1.09533	1.16241	20250530_cpla-mk2_eGFP_KDEL_6hrs_SHOCK_HYPO_E1_p3-007	270 mOsm				324	3	1.90762	20250530_cpla-mk2_eGFP_KDEL_6hrs_SHOCK_HYPO_E1_p3-007	270 mOsm
330	3	1.09594	1.23176	20250530_cpla-mk2_eGFP_KDEL_6hrs_SHOCK_HYPO_E1_p3-007	270 mOsm				326	3	1.89546	20250530_cpla-mk2_eGFP_KDEL_6hrs_SHOCK_HYPO_E1_p3-007	270 mOsm
332	3	1.0847	1.18857	20250530_cpla-mk2_eGFP_KDEL_6hrs_SHOCK_HYPO_E1_p3-007	270 mOsm				328	3	1.99779	20250530_cpla-mk2_eGFP_KDEL_6hrs_SHOCK_HYPO_E1_p3-007	270 mOsm
334	3	1.0847	1.19582	20250530_cpla-mk2_eGFP_KDEL_6hrs_SHOCK_HYPO_E1_p3-007	270 mOsm				330	3	1.96929	20250530_cpla-mk2_eGFP_KDEL_6hrs_SHOCK_HYPO_E1_p3-007	270 mOsm
336	3	1.09533	1.24641	20250530_cpla-mk2_eGFP_KDEL_6hrs_SHOCK_HYPO_E1_p3-007	270 mOsm				332	3	1.89783	20250530_cpla-mk2_eGFP_KDEL_6hrs_SHOCK_HYPO_E1_p3-007	270 mOsm
338	3	1.09533	1.29377	20250530_cpla-mk2_eGFP_KDEL_6hrs_SHOCK_HYPO_E1_p3-007	270 mOsm				334	3	1.82311	20250530_cpla-mk2_eGFP_KDEL_6hrs_SHOCK_HYPO_E1_p3-007	270 mOsm
340	3	1.09533	1.18739	20250530_cpla-mk2_eGFP_KDEL_6hrs_SHOCK_HYPO_E1_p3-007	270 mOsm				336	3	1.90409	20250530_cpla-mk2_eGFP_KDEL_6hrs_SHOCK_HYPO_E1_p3-007	270 mOsm
342	3	1.10548	1.09117	20250530_cpla-mk2_eGFP_KDEL_6hrs_SHOCK_HYPO_E1_p3-007	270 mOsm				338	3	1.86925	20250530_cpla-mk2_eGFP_KDEL_6hrs_SHOCK_HYPO_E1_p3-007	270 mOsm
346	3	1.09533	1.14484	20250530_cpla-mk2_eGFP_KDEL_6hrs_SHOCK_HYPO_E1_p3-007	270 mOsm				340	3	1.89767	20250530_cpla-mk2_eGFP_KDEL_6hrs_SHOCK_HYPO_E1_p3-007	270 mOsm
348	3	1.09594	1.09188	20250530_cpla-mk2_eGFP_KDEL_6hrs_SHOCK_HYPO_E1_p3-007	270 mOsm				342	3	1.93622	20250530_cpla-mk2_eGFP_KDEL_6hrs_SHOCK_HYPO_E1_p3-007	270 mOsm
352	3	1.09533	1.07392	20250530_cpla-mk2_eGFP_KDEL_6hrs_SHOCK_HYPO_E1_p3-007	270 mOsm				344	3	1.95668	20250530_cpla-mk2_eGFP_KDEL_6hrs_SHOCK_HYPO_E1_p3-007	270 mOsm
354	3	1.10548	1.01954	20250530_cpla-mk2_eGFP_KDEL_6hrs_SHOCK_HYPO_E1_p3-007	270 mOsm				346	3	1.91577	20250530_cpla-mk2_eGFP_KDEL_6hrs_SHOCK_HYPO_E1_p3-007	270 mOsm
356	3	1.08519	1.09653	20250530_cpla-mk2_eGFP_KDEL_6hrs_SHOCK_HYPO_E1_p3-007	270 mOsm				348	3	1.87345	20250530_cpla-mk2_eGFP_KDEL_6hrs_SHOCK_HYPO_E1_p3-007	270 mOsm
358	3	1.09594	1.03704	20250530_cpla-mk2_eGFP_KDEL_6hrs_SHOCK_HYPO_E1_p3-007	270 mOsm				350	3	1.8442	20250530_cpla-mk2_eGFP_KDEL_6hrs_SHOCK_HYPO_E1_p3-007	270 mOsm
0	4	1	1	20250530_cpla-mk2_eGFP_KDEL_6hrs_SHOCK_HYPO_E5_p1-010	270 mOsm				352	3	1.98982	20250530_cpla-mk2_eGFP_KDEL_6hrs_SHOCK_HYPO_E1_p3-007	270 mOsm
2	4	0.993103	0.966541	20250530_cpla-mk2_eGFP_KDEL_6hrs_SHOCK_HYPO_E5_p1-010	270 mOsm				354	3	1.80452	20250530_cpla-mk2_eGFP_KDEL_6hrs_SHOCK_HYPO_E1_p3-007	270 mOsm
4	4	0.993607	0.97731	20250530_cpla-mk2_eGFP_KDEL_6hrs_SHOCK_HYPO_E5_p1-010	270 mOsm				356	3	1.81487	20250530_cpla-mk2_eGFP_KDEL_6hrs_SHOCK_HYPO_E1_p3-007	270 mOsm
6	4	1.00571	1.0802	20250530_cpla-mk2_eGFP_KDEL_6hrs_SHOCK_HYPO_E5_p1-010	270 mOsm				358	3	2.00725	20250530_cpla-mk2_eGFP_KDEL_6hrs_SHOCK_HYPO_E1_p3-007	270 mOsm
8	4	1.01217	1.26328	20250530_cpla-mk2_eGFP_KDEL_6hrs_SHOCK_HYPO_E5_p1-010	270 mOsm				360	3	1.90089	20250530_cpla-mk2_eGFP_KDEL_6hrs_SHOCK_HYPO_E1_p3-007	270 mOsm
10	4	1.02467	1.56832	20250530_cpla-mk2_eGFP_KDEL_6hrs_SHOCK_HYPO_E5_p1-010	270 mOsm				0	4	1	20250530_cpla-mk2_eGFP_KDEL_6hrs_SHOCK_HYPO_E5_p1-010	270 mOsm
12	4	1.08387	1.60252	20250530_cpla-mk2_eGFP_KDEL_6hrs_SHOCK_HYPO_E5_p1-010	270 mOsm				2	4	1.27819	20250530_cpla-mk2_eGFP_KDEL_6hrs_SHOCK_HYPO_E5_p1-010	270 mOsm
14	4	1.13493	1.51344	20250530_cpla-mk2_eGFP_KDEL_6hrs_SHOCK_HYPO_E5_p1-010	270 mOsm				4	4	0.995955	20250530_cpla-mk2_eGFP_KDEL_6hrs_SHOCK_HYPO_E5_p1-010	270 mOsm
16	4	1.08271	1.30118	20250530_cpla-mk2_eGFP_KDEL_6hrs_SHOCK_HYPO_E5_p1-010	270 mOsm				6	4	1.16426	20250530_cpla-mk2_eGFP_KDEL_6hrs_SHOCK_HYPO_E5_p1-010	270 mOsm
18	4	1.05098	1.17757	20250530_cpla-mk2_eGFP_KDEL_6hrs_SHOCK_HYPO_E5_p1-010	270 mOsm				8	4	1.05919	20250530_cpla-mk2_eGFP_KDEL_6hrs_SHOCK_HYPO_E5_p1-010	270 mOsm
20	4	1.02857	1.10025	20250530_cpla-mk2_eGFP_KDEL_6hrs_SHOCK_HYPO_E5_p1-010	270 mOsm				10	4	1.15871	20250530_cpla-mk2_eGFP_KDEL_6hrs_SHOCK_HYPO_E5_p1-010	270 mOsm
22	4	1.01371	1.05816	20250530_cpla-mk2_eGFP_KDEL_6hrs_SHOCK_HYPO_E5_p1-010	270 mOsm				12	4	1.2024	20250530_cpla-mk2_eGFP_KDEL_6hrs_SHOCK_HYPO_E5_p1-010	270 mOsm
24	4	1.01445	1.0185	20250530_cpla-mk2_eGFP_KDEL_6hrs_SHOCK_HYPO_E5_p1-010	270 mOsm				14	4	1.23786	20250530_cpla-mk2_eGFP_KDEL_6hrs_SHOCK_HYPO_E5_p1-010	270 mOsm
26	4	1.00046	0.982613	20250530_cpla-mk2_eGFP_KDEL_6hrs_SHOCK_HYPO_E5_p1-010	270 mOsm				16	4	1.23786	20250530_cpla-mk2_eGFP_KDEL_6hrs_SHOCK_HYPO_E5_p1-010	270 mOsm
28	4	0.993607	0.970487	20250530_cpla-mk2_eGFP_KDEL_6hrs_SHOCK_HYPO_E5_p1-010	270 mOsm				18	4	1.05253	20250530_cpla-mk2_eGFP_KDEL_6hrs_SHOCK_HYPO_E5_p1-010	270 mOsm
30	4	1.00091	0.951044	20250530_cpla-mk2_eGFP_KDEL_6hrs_SHOCK_HYPO_E5_p1-010	270 mOsm				20	4	0.920252	20250530_cpla-mk2_eGFP_KDEL_6hrs_SHOCK_HYPO_E5_p1-010	270 mOsm
32	4	0.994104	0.941056	20250530_cpla-mk2_eGFP_KDEL_6hrs_SHOCK_HYPO_E5_p1-010	270 mOsm				22	4	0.942476	20250530_cpla-mk2_eGFP_KDEL_6hrs_SHOCK_HYPO_E5_p1-010	270 mOsm
34	4	0.987919	0.929916	20250530_cpla-mk2_eGFP_KDEL_6hrs_SHOCK_HYPO_E5_p1-010	270 mOsm				24	4	0.979073	20250530_cpla-mk2_eGFP_KDEL_6hrs_SHOCK_HYPO_E5_p1-010	270 mOsm
36	4	0.987387	0.926874	20250530_cpla-mk2_eGFP_KDEL_6hrs_SHOCK_HYPO_E5_p1-010	270 mOsm				26	4	1.12015	20250530_cpla-mk2_eGFP_KDEL_6hrs_SHOCK_HYPO_E5_p1-010	270 mOsm
38	4	0.994595	0.916598	20250530_cpla-mk2_eGFP_KDEL_6hrs_SHOCK_HYPO_E5_p1-010	270 mOsm				28	4	0.97403	20250530_cpla-mk2_eGFP_KDEL_6hrs_SHOCK_HYPO_E5_p1-010	270 mOsm
40	4	0.987387	0.909569	20250530_cpla-mk2_eGFP_KDEL_6hrs_SHOCK_HYPO_E5_p1-010	270 mOsm				30	4	1.09883	20250530_cpla-mk2_eGFP_KDEL_6hrs_SHOCK_HYPO_E5_p1-010	270 mOsm
42	4	0.987387	0.904143	20250530_cpla-mk2_eGFP_KDEL_6hrs_SHOCK_HYPO_E5_p1-010	270 mOsm				32	4	1.07156	20250530_cpla-mk2_eGFP_KDEL_6hrs_SHOCK_HYPO_E5_p1-010	270 mOsm
44	4	0.987387	0.905911	20250530_cpla-mk2_eGFP_KDEL_6hrs_SHOCK_HYPO_E5_p1-010	270 mOsm				34	4	1.04786	20250530_cpla-mk2_eGFP_KDEL_6hrs_SHOCK_HYPO_E5_p1-010	270 mOsm
46	4	0.98018	0.870437	20250530_cpla-mk2_eGFP_KDEL_6hrs_SHOCK_HYPO_E5_p1-010	270 mOsm				36	4	0.95666	20250530_cpla-mk2_eGFP_KDEL_6hrs_SHOCK_HYPO_E5_p1-010	270 mOsm
48	4	0.987387	0.871794	20250530_cpla-mk2_eGFP_KDEL_6hrs_SHOCK_HYPO_E5_p1-010	270 mOsm				38	4	0.85259	20250530_cpla-mk2_eGFP_KDEL_6hrs_SHOCK_HYPO_E5_p1-010	270 mOsm
50	4	0.973602	0.882358	20250530_cpla-mk2_eGFP_KDEL_6hrs_SHOCK_HYPO_E5_p1-010	270 mOsm				40	4	1.16349	20250530_cpla-mk2_eGFP_KDEL_6hrs_SHOCK_HYPO_E5_p1-010	270 mOsm
52	4	0.974222	0.871218	20250530_cpla-mk2_eGFP_KDEL_6hrs_SHOCK_HYPO_E5_p1-010	270 mOsm				42	4	0.85431	20250530_cpla-mk2_eGFP_KDEL_6hrs_SHOCK_HYPO_E5_p1-010	270 mOsm
54	4	0.974222	0.871588	20250530_cpla-mk2_eGFP_KDEL_6hrs_SHOCK_HYPO_E5_p1-010	270 mOsm				44	4	1.14899	20250530_cpla-mk2_eGFP_KDEL_6hrs_SHOCK_HYPO_E5_p1-010	270 mOsm
56	4	0.987919	0.87052	20250530_cpla-mk2_eGFP_KDEL_6hrs_SHOCK_HYPO_E5_p1-010	270 mOsm				46	4	1.16631	20250530_cpla-mk2_eGFP_KDEL_6hrs_SHOCK_HYPO_E5_p1-010	270 mOsm
58	4	0.972973	0.896251	20250530_cpla-mk2_eGFP_KDEL_6hrs_SHOCK_HYPO_E5_p1-010	270 mOsm				48	4	0.937258	20250530_cpla-mk2_eGFP_KDEL_6hrs_SHOCK_HYPO_E5_p1-010	270 mOsm
60	4	0.980761	0.898553	20250530_cpla-mk2_eGFP_KDEL_6hrs_SHOCK_HYPO_E5_p1-010	270 mOsm				50	4	1.16065	20250530_cpla-mk2_eGFP_KDEL_6hrs_SHOCK_HYPO_E5_p1-010	270 mOsm
62	4	0.987919	0.870067	20250530_cpla-mk2_eGFP_KDEL_6hrs_SHOCK_HYPO_E5_p1-010	270 mOsm				52	4	1.17413	20250530_cpla-mk2_eGFP_KDEL_6hrs_SHOCK_HYPO_E5_p1-010	270 mOsm
64	4	0.974222	0.88877	20250530_cpla-mk2_eGFP_KDEL_6hrs_SHOCK_HYPO_E5_p1-010	270 mOsm				54	4	0.957502	20250530_cpla-mk2_eGFP_KDEL_6hrs_SHOCK_HYPO_E5_p1-010	270 mOsm
66	4	0.96777	0.925436	20250530_cpla-mk2_eGFP_KDEL_6hrs_SHOCK_HYPO_E5_p1-010	270 mOsm				56	4	1.04586	20250530_cpla-mk2_eGFP_KDEL_6hrs_SHOCK_HYPO_E5_p1-010	270 mOsm
68	4	0.980761	0.903239	20250530_cpla-mk2_eGFP_KDEL_6hrs_SHOCK_HYPO_E5_p1-010	270 mOsm				58	4	1.1389	20250530_cpla-mk2_eGFP_KDEL_6hrs_SHOCK_HYPO_E5_p1-010	270 mOsm
70	4	0.981333	0.899663	20250530_cpla-mk2_eGFP_KDEL_6hrs_SHOCK_HYPO_E5_p1-010	270 mOsm				60	4	1.06805	20250530_cpla-mk2_eGFP_KDEL_6hrs_SHOCK_HYPO_E5_p1-010	270 mOsm
72	4	0.980761	0.899005	20250530_cpla-mk2_eGFP_KDEL_6hrs_SHOCK_HYPO_E5_p1-010	270 mOsm				62	4	1.04764	20250530_cpla-mk2_eGFP_KDEL_6hrs_SHOCK_HYPO_E5_p1-010	270 mOsm
74	4	0.987919	0.884166	20250530_cpla-mk2_eGFP_KDEL_6hrs_SHOCK_HYPO_E5_p1-010	270 mOsm				64	4	1.1941	20250530_cpla-mk2_eGFP_KDEL_6hrs_SHOCK_HYPO_E5_p1-010	270 mOsm
76	4	0.974222	0.894155	20250530_cpla-mk2_eGFP_KDEL_6hrs_SHOCK_HYPO_E5_p1-010	270 mOsm				66	4	0.863482	20250530_cpla-mk2_eGFP_KDEL_6hrs_SHOCK_HYPO_E5_p1-010	270 mOsm
78	4	0.98018	0.890743	20250530_cpla-mk2_eGFP_KDEL_6hrs_SHOCK_HYPO_E5_p1-010	270 mOsm				68	4	1.01443	20250530_cpla-mk2_eGFP_KDEL_6hrs_SHOCK_HYPO_E5_p1-010	270 mOsm
80	4	0.987387	0.898553	20250530_cpla-mk2_eGFP_KDEL_6hrs_SHOCK_HYPO_E5_p1-010	270 mOsm				70	4	1.07466	20250530_cpla-mk2_eGFP_KDEL_6hrs_SHOCK_HYPO_E5_p1-010	270 mOsm
82	4	0.98018	0.899293	20250530_cpla-mk2_eGFP_KDEL_6hrs_SHOCK_HYPO_E5_p1-010	270 mOsm				72	4	1.16495	20250530_cpla-mk2_eGFP_KDEL_6hrs_SHOCK_HYPO_E5_p1-010	270 mOsm
84	4	0.98018	0.902787	20250530_cpla-mk2_eGFP_KDEL_6hrs_SHOCK_HYPO_E5_p1-010	270 mOsm				74	4	0.94698	20250530_cpla-mk2_eGFP_KDEL_6hrs_SHOCK_HYPO_E5_p1-010	270 mOsm
86	4	0.98018	0.917174	20250530_cpla-mk2_eGFP_KDEL_6hrs_SHOCK_HYPO_E5_p1-010	270 mOsm				76	4	0.93204	20250530_cpla-mk2_eGFP_KDEL_6hrs_SHOCK_HYPO_E5_p1-010	270 mOsm
88	4	0.979592	0.91405	20250530_cpla-mk2_eGFP_KDEL_6hrs_SHOCK_HYPO_E5_p1-010	270 mOsm				78	4	0.795518	20250530_cpla-mk2_eGFP_KDEL_6hrs_SHOCK_HYPO_E5_p1-010	270 mOsm
90	4	0.993607	0.901019	20250530_cpla-mk2_eGFP_KDEL_6hrs_SHOCK_HYPO_E5_p1-010	270 mOsm				80	4	1.12375	20250530_cpla-mk2_eGFP_KDEL_6hrs_SHOCK_HYPO_E5_p1-010	270 mOsm
92	4	0.979592	0.892757	20250530_cpla-mk2_eGFP_KDEL_6hrs_SHOCK_HYPO_E5_p1-010	270 mOsm				82	4	1.13578	20250530_cpla-mk2_eGFP_KDEL_6hrs_SHOCK_HYPO_E5_p1-010	270 mOsm
94	4	0.993607	0.887907	20250530_cpla-mk2_eGFP_KDEL_6hrs_SHOCK_HYPO_E5_p1-010	270 mOsm				84	4	0.771369	20250530_cpla-mk2_eGFP_KDEL_6hrs_SHOCK_HYPO_E5_p1-010	270 mOsm
96	4	0.98018	0.900567	20250530_cpla-mk2_eGFP_KDEL_6hrs_SHOCK_HYPO_E5_p1-010	270 mOsm				86	4	0.968396	20250530_cpla-mk2_eGFP_KDEL_6hrs_SHOCK_HYPO_E5_p1-010	270 mOsm
98	4	0.993607	0.920955	20250530_cpla-mk2_eGFP_KDEL_6hrs_SHOCK_HYPO_E5_p1-010	270 mOsm				88	4	1.15765	20250530_cpla-mk2_eGFP_KDEL_6hrs_SHOCK_HYPO_E5_p1-010	270 mOsm
100	4	0.993103	0.900115	20250530_cpla-mk2_eGFP_KDEL_6hrs_SHOCK_HYPO_E5_p1-010	270 mOsm				90	4	1.00725	20250530_cpla-mk2_eGFP_KDEL_6hrs_SHOCK_HYPO_E5_p1-010	270 mOsm
102	4	0.993103	0.897032	20250530_cpla-mk2_eGFP_KDEL_6hrs_SHOCK_HYPO_E5_p1-010	270 mOsm				92	4	1.12695	20250530_cpla-mk2_eGFP_KDEL_6hrs_SHOCK_HYPO_E5_p1-010	270 mOsm
104	4	0.985747	0.891935	20250530_cpla-mk2_eGFP_KDEL_6hrs_SHOCK_HYPO_E5_p1-010	270 mOsm				94	4	0.966978	20250530_cpla-mk2_eGFP_KDEL_6hrs_SHOCK_HYPO_E5_p1-010	270 mOsm
106	4	0.985185	0.893908	20250530_cpla-mk2_eGFP_KDEL_6hrs_SHOCK_HYPO_E5_p1-010	270 mOsm				96	4	1.00555	20250530_cpla-mk2_eGFP_KDEL_6hrs_SHOCK_HYPO_E5_p1-010	270 mOsm
108	4	0.992593	0.913639	20250530_cpla-mk2_eGFP_KDEL_6hrs_SHOCK_HYPO_E5_p1-010	270 mOsm				98	4	1.19465	20250530_cpla-mk2_eGFP_KDEL_6hrs_SHOCK_HYPO_E5_p1-010	270 mOsm
110	4	0.985185	0.913145	20250530_cpla-mk2_eGFP_KDEL_6hrs_SHOCK_HYPO_E5_p1-010	270 mOsm				100	4	1.06964	20250530_cpla-mk2_eGFP_KDEL_6hrs_SHOCK_HYPO_E5_p1-010	270 mOsm
112	4	0.992075	0.899005	20250530_cpla-mk2_eGFP_KDEL_6hrs_SHOCK_HYPO_E5_p1-010	270 mOsm				102	4	0.987968	20250530_cpla-mk2_eGFP_KDEL_6hrs_SHOCK_HYPO_E5_p1-010	270 mOsm
114	4	0.992075	0.89284	20250530_cpla-mk2_eGFP_KDEL_6hrs_SHOCK_HYPO_E5_p1-010	270 mOsm				104	4	1.04296	20250530_cpla-mk2_eGFP_KDEL_6hrs_SHOCK_HYPO_E5_p1-010	270 mOsm
116	4	0.999061	0.889633	20250530_cpla-mk2_eGFP_KDEL_6hrs_SHOCK_HYPO_E5_p1-010	270 mOsm				106	4	1.18481	20250530_cpla-mk2_eGFP_KDEL_6hrs_SHOCK_HYPO_E5_p1-010	270 mOsm
118	4	0.991549	0.899457	20250530_cpla-mk2_eGFP_KDEL_6hrs_SHOCK_HYPO_E5_p1-010	270 mOsm				108	4	1.01205	20250530_cpla-mk2_eGFP_KDEL_6hrs_SHOCK_HYPO_E5_p1-010	270 mOsm
120	4	0.998582	0.913515	20250530_cpla-mk2_eGFP_KDEL_6hrs_SHOCK_HYPO_E5_p1-010	270 mOsm				110	4	0.889946	20250530_cpla-mk2_eGFP_KDEL_6hrs_SHOCK_HYPO_E5_p1-010	270 mOsm
122	4	0.991549	0.912077	20250530_cpla-mk2_eGFP_KDEL_6hrs_SHOCK_HYPO_E5_p1-010	270 mOsm				112	4	0.962299	20250530_cpla-mk2_eGFP_KDEL_6hrs_SHOCK_HYPO_E5_p1-010	270 mOsm
124	4	0.990476	0.903691	20250530_cpla-mk2_eGFP_KDEL_6hrs_SHOCK_HYPO_E5_p1-010	270 mOsm				114	4	1.21112	20250530_cpla-mk2_eGFP_KDEL_6hrs_SHOCK_HYPO_E5_p1-010	270 mOsm
126	4	1.0019	0.938096	20250530_cpla-mk2_eGFP_KDEL_6hrs_SHOCK_HYPO_E5_p1-010	270 mOsm				116	4	1.21498	20250530_cpla-mk2_eGFP_KDEL_6hrs_SHOCK_HYPO_E5_p1-010	270 mOsm
128	4	0.991017	0.908542	20250530_cpla-mk2_eGFP_KDEL_6hrs_SHOCK_HYPO_E5_p1-010	270 mOsm				118	4	0.965141	20250530_cpla-mk2_eGFP_KDEL_6hrs_SHOCK_HYPO_E5_p1-010	270 mOsm
130	4	0.998095	0.902705	20250530_cpla-mk2_eGFP_KDEL_6hrs_SHOCK_HYPO_E5_p1-010	270 mOsm				120	4	1.14168	20250530_cpla-mk2_eGFP_KDEL_6hrs_SHOCK_HYPO_E5_p1-010	270 mOsm
132	4	0.997602	0.913474	20250530_cpla-mk2_eGFP_KDEL_6hrs_SHOCK_HYPO_E5_p1-010	270 mOsm				122	4	1.19464	20250530_cpla-mk2_eGFP_KDEL_6hrs_SHOCK_HYPO_E5_p1-010	270 mOsm
134	4	0.998095	0.917914	20250530_cpla-mk2_eGFP_KDEL_6hrs_SHOCK_HYPO_E5_p1-010	270 mOsm				124	4	1.14301	20250530_cpla-mk2_eGFP_KDEL_6hrs_SHOCK_HYPO_E5_p1-010	270 mOsm
136	4	1.00528	0.895347	20250530_cpla-mk2_eGFP_KDEL_6hrs_SHOCK_HYPO_E5_p1-010	270 mOsm				126	4	1.01669	20250530_cpla-mk2_eGFP_KDEL_6hrs_SHOCK_HYPO_E5_p1-010	270 mOsm
138	4	0.997602	0.90028	20250530_cpla-mk2_eGFP_KDEL_6hrs_SHOCK_HYPO_E5_p1-010	270 mOsm				128	4	1.25353	20250530_cpla-mk2_eGFP_KDEL_6hrs_SHOCK_HYPO_E5_p1-010	270 mOsm
140	4	1.00483	0.906281	20250530_cpla-mk2_eGFP_KDEL_6hrs_SHOCK_HYPO_E5_p1-010	270 mOsm				130	4	0.932174	20250530_cpla-mk2_eGFP_KDEL_6hrs_SHOCK_HYPO_E5_p1-010	270 mOsm
142	4	0.997602	0.918818	20250530_cpla-mk2_eGFP_KDEL_6hrs_SHOCK_HYPO_E5_p1-010	270 mOsm				132	4	0.894204	20250530_cpla-mk2_eGFP_KDEL_6hrs_SHOCK_HYPO_E5_p1-010	270 mOsm
144	4	1.00483	0.914666	20250530_cpla-mk2_eGFP_KDEL_6hrs_SHOCK_HYPO_E5_p1-010	270 mOsm				134	4	1.19789	20250530_cpla-mk2_eGFP_KDEL_6hrs_SHOCK_HYPO_E5_p1-010	270 mOsm
146	4	1.00483	0.927244	20250530_cpla-mk2_eGFP_KDEL_6hrs_SHOCK_HYPO_E5_p1-010	270 mOsm				136	4	1.30524	20250530_cpla-mk2_eGFP_KDEL_6hrs_SHOCK_HYPO_E5_p1-010	270 mOsm
148	4	0.997602	0.909405	20250530_cpla-mk2_eGFP_KDEL_6hrs_SHOCK_HYPO_E5_p1-010	270 mOsm				138	4	1.31565	20250530_cpla-mk2_eGFP_KDEL_6hrs_SHOCK_HYPO_E5_p1-010	270 mOsm
150	4	1.01256	0.901348	20250530_cpla-mk2_eGFP_KDEL_6hrs_SHOCK_HYPO_E5_p1-010	270 mOsm				140	4	1.26373	20250530_cpla-mk2_eGFP_KDEL_6hrs_SHOCK_HYPO_E5_p1-010	270 mOsm
152	4	0.997602	0.909734	20250530_cpla-mk2_eGFP_KDEL_6hrs_SHOCK_HYPO_E5_p1-010	270 mOsm				142	4	1.35397	20250530_cpla-mk2_eGFP_KDEL_6hrs_SHOCK_HYPO_E5_p1-010	270 mOsm
154	4	0.989928	0.906199	20250530_cpla-mk2_eGFP_KDEL_6hrs_SHOCK_HYPO_E5_p1-010	270 mOsm				144	4	1.62059	20250530_cpla-mk2_eGFP_KDEL_6hrs_SHOCK_HYPO_E5_p1-010	270 mOsm
156	4	1.00438	0.936082	20250530_cpla-mk2_eGFP_KDEL_6hrs_SHOCK_HYPO_E5_p1-010	270 mOsm				146	4	1.47589	20250530_cpla-mk2_eGFP_KDEL_6hrs_SHOCK_HYPO_E5_p1-010	270 mOsm
158	4	1.01176	0.958854	20250530_cpla-mk2_eGFP_KDEL_6hrs_SHOCK_HYPO_E5_p1-010	270 mOsm				148	4	1.29638	20250530_cpla-mk2_eGFP_KDEL_6hrs_SHOCK_HYPO_E5_p1-010	270 mOsm
160	4	1.1	1.3013	20250530_cpla-mk2_eGFP_KDEL_6hrs_SHOCK_HYPO_E5_p1-010	270 mOsm				150	4	1.45855	20250530_cpla-mk2_eGFP_KDEL_6hrs_SHOCK_HYPO_E5_p1-010	270 mOsm
162	4	1.16053	1.39395	20250530_cpla-mk2_eGFP_KDEL_6hrs_SHOCK_HYPO_E5_p1-010	270 mOsm				152	4	1.24932	20250530_cpla-mk2_eGFP_KDEL_6hrs_SHOCK_HYPO_E5_p1-010	270 mOsm
164	4	1.19675	1.42576	20250530_cpla-mk2_eGFP_KDEL_6hrs_SHOCK_HYPO_E5_p1-010	270 mOsm				154	4	1.14602	20250530_cpla-mk2_eGFP_KDEL_6hrs_SHOCK_HYPO_E5_p1-010	270 mOsm
166	4	1.21653	1.47653	20250530_cpla-mk2_eGFP_KDEL_6hrs_SHOCK_HYPO_E5_p1-010	270 mOsm				156	4	1.26838	20250530_cpla-mk2_eGFP_KDEL_6hrs_SHOCK_HYPO_E5_p1-010	270 mOsm
168	4	1.22404	1.49963	20250530_cpla-mk2_eGFP_KDEL_6hrs_SHOCK_HYPO_E5_p1-010	270 mOsm				158	4	1.65315	20250530_cpla-mk2_eGFP_KDEL_6hrs_SHOCK_HYPO_E5_p1-010	270 mOsm
170	4	1.24444	1.50723	20250530_cpla-mk2_eGFP_KDEL_6hrs_SHOCK_HYPO_E5_p1-010	270 mOsm				160	4	1.43336	20250530_cpla-mk2_eGFP_KDEL_6hrs_SHOCK_HYPO_E5_p1-010	270 mOsm
172	4	1.23697	1.51759	20250530_cpla-mk2_eGFP_KDEL_6hrs_SHOCK_HYPO_E5_p1-010	270 mOsm				162	4	1.69697	20250530_cpla-mk2_eGFP_KDEL_6hrs_SHOCK_HYPO_E5_p1-010	270 mOsm
174	4	1.24444	1.54283	20250530_cpla-mk2_eGFP_KDEL_6hrs_SHOCK_HYPO_E5_p1-010	270 mOsm				164	4	1.45229	20250530_cpla-mk2_eGFP_KDEL_6hrs_SHOCK_HYPO_E5_p1-010	270 mOsm
176	4	1.2565	1.54086	20250530_cpla-mk2_eGFP_KDEL_6hrs_SHOCK_HYPO_E5_p1-010	270 mOsm				166	4	1.59501	20250530_cpla-mk2_eGFP_KDEL_6hrs_SHOCK_HYPO_E5_p1-010	270 mOsm
178	4	1.28928	1.56071	20250530_cpla-mk2_eGFP_KDEL_6hrs_SHOCK_HYPO_E5_p1-010	270 mOsm				168	4	1.34181	20250530_cpla-mk2_eGFP_KDEL_6hrs_SHOCK_HYPO_E5_p1-010	270 mOsm
180	4	1.30058	1.56717	20250530_cpla-mk2_eGFP_KDEL_6hrs_SHOCK_HYPO_E5_p1-010	270 mOsm				170	4	1.35078	20250530_cpla-mk2_eGFP_KDEL_6hrs_SHOCK_HYPO_E5_p1-010	270 mOsm
182	4	1.30058	1.558	20250530_cpla-mk2_eGFP_KDEL_6hrs_SHOCK_HYPO_E5_p1-010	270 mOsm				172	4	1.33937	20250530_cpla-mk2_eGFP_KDEL_6hrs_SHOCK_HYPO_E5_p1-010	270 mOsm
184	4	1.30994	1.57748	20250530_cpla-mk2_eGFP_KDEL_6hrs_SHOCK_HYPO_E5_p1-010	270 mOsm				174	4	1.50607	20250530_cpla-mk2_eGFP_KDEL_6hrs_SHOCK_HYPO_E5_p1-010	270 mOsm
186	4	1.34041	1.58217	20250530_cpla-mk2_eGFP_KDEL_6hrs_SHOCK_HYPO_E5_p1-010	270 mOsm				176	4	1.5192	20250530_cpla-mk2_eGFP_KDEL_6hrs_SHOCK_HYPO_E5_p1-010	270 mOsm
188	4	1.34286	1.57732	20250530_cpla-mk2_eGFP_KDEL_6hrs_SHOCK_HYPO_E5_p1-010	270 mOsm				178	4	1.49079	20250530_cpla-mk2_eGFP_KDEL_6hrs_SHOCK_HYPO_E5_p1-010	270 mOsm
190	4	1.34286	1.61181	20250530_cpla-mk2_eGFP_KDEL_6hrs_SHOCK_HYPO_E5_p1-010	270 mOsm				180	4	1.51993	20250530_cpla-mk2_eGFP_KDEL_6hrs_SHOCK_HYPO_E5_p1-010	270 mOsm
192	4	1.34286	1.58805	20250530_cpla-mk2_eGFP_KDEL_6hrs_SHOCK_HYPO_E5_p1-010	270 mOsm				182	4	1.5377	20250530_cpla-mk2_eGFP_KDEL_6hrs_SHOCK_HYPO_E5_p1-010	270 mOsm
194	4	1.3619	1.5783	20250530_cpla-mk2_eGFP_KDEL_6hrs_SHOCK_HYPO_E5_p1-010	270 mOsm				184	4	1.5098	20250530_cpla-mk2_eGFP_KDEL_6hrs_SHOCK_HYPO_E5_p1-010	270 mOsm
196	4	1.36456	1.5834	20250530_cpla-mk2_eGFP_KDEL_6hrs_SHOCK_HYPO_E5_p1-010	270 mOsm				186	4	1.36594	20250530_cpla-mk2_eGFP_KDEL_6hrs_SHOCK_HYPO_E5_p1-010	270 mOsm
198	4	1.35495	1.57411	20250530_cpla-mk2_eGFP_KDEL_6hrs_SHOCK_HYPO_E5_p1-010	270 mOsm				188	4	1.5566	20250530_cpla-mk2_eGFP_KDEL_6hrs_SHOCK_HYPO_E5_p1-010	270 mOsm
200	4	1.36456	1.54727	20250530_cpla-mk2_eGFP_KDEL_6hrs_SHOCK_HYPO_E5_p1-010	270 mOsm				190	4	1.64942	20250530_cpla-mk2_eGFP_KDEL_6hrs_SHOCK_HYPO_E5_p1-010	270 mOsm
202	4	1.34535	1.5506	20250530_cpla-mk2_eGFP_KDEL_6hrs_SHOCK_HYPO_E5_p1-010	270 mOsm				192	4	1.54388	20250530_cpla-mk2_eGFP_KDEL_6hrs_SHOCK_HYPO_E5_p1-010	270 mOsm
204	4	1.34788	1.56236	20250530_cpla-mk2_eGFP_KDEL_6hrs_SHOCK_HYPO_E5_p1-010	270 mOsm				194	4	1.69305	20250530_cpla-mk2_eGFP_KDEL_6hrs_SHOCK_HYPO_E5_p1-010	270 mOsm
206	4	1.33574	1.56618	20250530_cpla-mk2_eGFP_KDEL_6hrs_SHOCK_HYPO_E5_p1-010	270 mOsm				196	4	1.64431	20250530_cpla-mk2_eGFP_KDEL_6hrs_SHOCK_HYPO_E5_p1-010	270 mOsm
208	4	1.34535	1.53551	20250530_cpla-mk2_eGFP_KDEL_6hrs_SHOCK_HYPO_E5_p1-010	270 mOsm				198	4	1.58292	20250530_cpla-mk2_eGFP_KDEL_6hrs_SHOCK_HYPO_E5_p1-010	270 mOsm
210	4	1.34788	1.52442	20250530_cpla-mk2_eGFP_KDEL_6hrs_SHOCK_HYPO_E5_p1-010	270 mOsm				200	4	1.53645	20250530_cpla-mk2_eGFP_KDEL_6hrs_SHOCK_HYPO_E5_p1-010	270 mOsm
212	4	1.34535	1.53683	20250530_cpla-mk2_eGFP_KDEL_6hrs_SHOCK_HYPO_E5_p1-010	270 mOsm				202	4	1.72275	20250530_cpla-mk2_eGFP_KDEL_6hrs_SHOCK_HYPO_E5_p1-010	270 mOsm
214	4	1.35046	1.50592	20250530_cpla-mk2_eGFP_KDEL_6hrs_SHOCK_HYPO_E5_p1-010	270 mOsm				204	4	1.64682	20250530_cpla-mk2_eGFP_KDEL_6hrs_SHOCK_HYPO_E5_p1-010	270 mOsm
216	4	1.33818	1.49544	20250530_cpla-mk2_eGFP_KDEL_6hrs_SHOCK_HYPO_E5_p1-010	270 mOsm				206	4	1.59354	20250530_cpla-mk2_eGFP_KDEL_6hrs_SHOCK_HYPO_E5_p1-010	270 mOsm
218	4	1.35046	1.44356	20250530_cpla-mk2_eGFP_KDEL_6hrs_SHOCK_HYPO_E5_p1-010	270 mOsm				208	4	1.57371	20250530_cpla-mk2_eGFP_KDEL_6hrs_SHOCK_HYPO_E5_p1-010	270 mOsm
220	4	1.32848	1.48376	20250530_cpla-mk2_eGFP_KDEL_6hrs_SHOCK_HYPO_E5_p1-010	270 mOsm				210	4	1.72505	20250530_cpla-mk2_eGFP_KDEL_6hrs_SHOCK_HYPO_E5_p1-010	270 mOsm
222	4	1.32848	1.4748	20250530_cpla-mk2_eGFP_KDEL_6hrs_SHOCK_HYPO_E5_p1-010	270 mOsm				212	4	1.65116	20250530_cpla-mk2_eGFP_KDEL_6hrs_SHOCK_HYPO_E5_p1-010	270 mOsm
224	4	1.32848	1.47036	20250530_cpla-mk2_eGFP_KDEL_6hrs_SHOCK_HYPO_E5_p1-010	270 mOsm				214	4	1.77868	20250530_cpla-mk2_eGFP_KDEL_6hrs_SHOCK_HYPO_E5_p1-010	270 mOsm
226	4	1.35309	1.45413	20250530_cpla-mk2_eGFP_KDEL_6hrs_SHOCK_HYPO_E5_p1-010	270 mOsm				216	4	1.70232	20250530_cpla-mk2_eGFP_KDEL_6hrs_SHOCK_HYPO_E5_p1-010	270 mOsm
228	4	1.33455	1.44878	20250530_cpla-mk2_eGFP_KDEL_6hrs_SHOCK_HYPO_E5_p1-010	270 mOsm				218	4	1.60207	20250530_cpla-mk2_eGFP_KDEL_6hrs_SHOCK_HYPO_E5_p1-010	270 mOsm
230	4	1.34067	1.45055	20250530_cpla-mk2_eGFP_KDEL_6hrs_SHOCK_HYPO_E5_p1-010	270 mOsm				220	4	1.56744	20250530_cpla-mk2_eGFP_KDEL_6hrs_SHOCK_HYPO_E5_p1-010	270 mOsm
232	4	1.33089	1.43127	20250530_cpla-mk2_eGFP_KDEL_6hrs_SHOCK_HYPO_E5_p1-010	270 mOsm				222	4	1.6747	20250530_cpla-mk2_eGFP_KDEL_6hrs_SHOCK_HYPO_E5_p1-010	270 mOsm
234	4	1.33089	1.44311	20250530_cpla-mk2_eGFP_KDEL_6hrs_SHOCK_HYPO_E5_p1-010	270 mOsm				224	4	1.63721	20250530_cpla-mk2_eGFP_KDEL_6hrs_SHOCK_HYPO_E5_p1-010	270 mOsm
236	4	1.33089	1.43711	20250530_cpla-mk2_eGFP_KDEL_6hrs_SHOCK_HYPO_E5_p1-010	270 mOsm				226	4	1.59948	20250530_cpla-mk2_eGFP_KDEL_6hrs_SHOCK_HYPO_E5_p1-010	270 mOsm
238	4	1.34067	1.38828	20250530_cpla-mk2_eGFP_KDEL_6hrs_SHOCK_HYPO_E5_p1-010	270 mOsm				228	4	1.63069	20250530_cpla-mk2_eGFP_KDEL_6hrs_SHOCK_HYPO_E5_p1-010	270 mOsm
240	4	1.34067	1.41861	20250530_cpla-mk2_eGFP_KDEL_6hrs_SHOCK_HYPO_E5_p1-010	270 mOsm				230	4	1.66522	20250530_cpla-mk2_eGFP_KDEL_6hrs_SHOCK_HYPO_E5_p1-010	270 mOsm
242	4	1.34067	1.41154	20250530_cpla-mk2_eGFP_KDEL_6hrs_SHOCK_HYPO_E5_p1-010	270 mOsm				232	4	1.71602	20250530_cpla-mk2_eGFP_KDEL_6hrs_SHOCK_HYPO_E5_p1-010	270 mOsm
244	4	1.33089	1.41294	20250530_cpla-mk2_eGFP_KDEL_6hrs_SHOCK_HYPO_E5_p1-010	270 mOsm				234	4	1.627	20250530_cpla-mk2_eGFP_KDEL_6hrs_SHOCK_HYPO_E5_p1-010	270 mOsm
246	4	1.36573	1.38195	20250530_cpla-mk2_eGFP_KDEL_6hrs_SHOCK_HYPO_E5_p1-010	270 mOsm				236	4	1.69956	20250530_cpla-mk2_eGFP_KDEL_6hrs_SHOCK_HYPO_E5_p1-010	270 mOsm
248	4	1.34321	1.41832	20250530_cpla-mk2_eGFP_KDEL_6hrs_SHOCK_HYPO_E5_p1-010	270 mOsm				238	4	1.67014	20250530_cpla-mk2_eGFP_KDEL_6hrs_SHOCK_HYPO_E5_p1-010	270 mOsm
250	4	1.34579	1.378	20250530_cpla-mk2_eGFP_KDEL_6hrs_SHOCK_HYPO_E5_p1-010	270 mOsm				240	4	1.67377	20250530_cpla-mk2_eGFP_KDEL_6hrs_SHOCK_HYPO_E5_p1-010	270 mOsm
252	4	1.34579	1.36945	20250530_cpla-mk2_eGFP_KDEL_6hrs_SHOCK_HYPO_E5_p1-010	270 mOsm				242	4	1.65287	20250530_cpla-mk2_eGFP_KDEL_6hrs_SHOCK_HYPO_E5_p1-010	270 mOsm
254	4	1.34579	1.32793	20250530_cpla-mk2_eGFP_KDEL_6hrs_SHOCK_HYPO_E5_p1-010	270 mOsm				244	4	1.75854	20250530_cpla-mk2_eGFP_KDEL_6hrs_SHOCK_HYPO_E5_p1-010	270 mOsm
256	4	1.33333	1.38273	20250530_cpla-mk2_eGFP_KDEL_6hrs_SHOCK_HYPO_E5_p1-010	270 mOsm				246	4	1.59458	20250530_cpla-mk2_eGFP_KDEL_6hrs_SHOCK_HYPO_E5_p1-010	270 mOsm
258	4	1.34579	1.30997	20250530_cpla-mk2_eGFP_KDEL_6hrs_SHOCK_HYPO_E5_p1-010	270 mOsm				248	4	1.70689	20250530_cpla-mk2_eGFP_KDEL_6hrs_SHOCK_HYPO_E5_p1-010	270 mOsm
260	4	1.34579	1.34281	20250530_cpla-mk2_eGFP_KDEL_6hrs_SHOCK_HYPO_E5_p1-010	270 mOsm				250	4	1.66011	20250530_cpla-mk2_eGFP_KDEL_6hrs_SHOCK_HYPO_E5_p1-010	270 mOsm
262	4	1.34321	1.25506	20250530_cpla-mk2_eGFP_KDEL_6hrs_SHOCK_HYPO_E5_p1-010	270 mOsm				252	4	1.79794	20250530_cpla-mk2_eGFP_KDEL_6hrs_SHOCK_HYPO_E5_p1-010	270 mOsm
264	4	1.34321	1.30233	20250530_cpla-mk2_eGFP_KDEL_6hrs_SHOCK_HYPO_E5_p1-010	270 mOsm				254	4	1.70105	20250530_cpla-mk2_eGFP_KDEL_6hrs_SHOCK_HYPO_E5_p1-010	270 mOsm
266	4	1.34321	1.31548	20250530_cpla-mk2_eGFP_KDEL_6hrs_SHOCK_HYPO_E5_p1-010	270 mOsm				256	4	1.63897	20250530_cpla-mk2_eGFP_KDEL_6hrs_SHOCK_HYPO_E5_p1-010	270 mOsm
268	4	1.34067	1.22949	20250530_cpla-mk2_eGFP_KDEL_6hrs_SHOCK_HYPO_E5_p1-010	270 mOsm				258	4	1.75626	20250530_cpla-mk2_eGFP_KDEL_6hrs_SHOCK_HYPO_E5_p1-010	270 mOsm
270	4	1.34321	1.31355	20250530_cpla-mk2_eGFP_KDEL_6hrs_SHOCK_HYPO_E5_p1-010	270 mOsm				260	4	1.56834	20250530_cpla-mk2_eGFP_KDEL_6hrs_SHOCK_HYPO_E5_p1-010	270 mOsm
272	4	1.35849	1.26291	20250530_cpla-mk2_eGFP_KDEL_6hrs_SHOCK_HYPO_E5_p1-010	270 mOsm				262	4	1.68342	20250530_cpla-mk2_eGFP_KDEL_6hrs_SHOCK_HYPO_E5_p1-010	270 mOsm
274	4	1.34321	1.28288	20250530_cpla-mk2_eGFP_KDEL_6hrs_SHOCK_HYPO_E5_p1-010	270 mOsm				264	4	1.6274	20250530_cpla-mk2_eGFP_KDEL_6hrs_SHOCK_HYPO_E5_p1-010	270 mOsm
276	4	1.34579	1.25127	20250530_cpla-mk2_eGFP_KDEL_6hrs_SHOCK_HYPO_E5_p1-010	270 mOsm				266	4	1.69164	20250530_cpla-mk2_eGFP_KDEL_6hrs_SHOCK_HYPO_E5_p1-010	270 mOsm
278	4	1.34321	1.2366	20250530_cpla-mk2_eGFP_KDEL_6hrs_SHOCK_HYPO_E5_p1-010	270 mOsm				268	4	1.66671	20250530_cpla-mk2_eGFP_KDEL_6hrs_SHOCK_HYPO_E5_p1-010	270 mOsm
280	4	1.34321	1.22904	20250530_cpla-mk2_eGFP_KDEL_6hrs_SHOCK_HYPO_E5_p1-010	270 mOsm				270	4	1.67372	20250530_cpla-mk2_eGFP_KDEL_6hrs_SHOCK_HYPO_E5_p1-010	270 mOsm
282	4	1.34321	1.25407	20250530_cpla-mk2_eGFP_KDEL_6hrs_SHOCK_HYPO_E5_p1-010	270 mOsm				272	4	1.63216	20250530_cpla-mk2_eGFP_KDEL_6hrs_SHOCK_HYPO_E5_p1-010	270 mOsm
284	4	1.34579	1.22168	20250530_cpla-mk2_eGFP_KDEL_6hrs_SHOCK_HYPO_E5_p1-010	270 mOsm				274	4	1.69726	20250530_cpla-mk2_eGFP_KDEL_6hrs_SHOCK_HYPO_E5_p1-010	270 mOsm
286	4	1.34579	1.17026	20250530_cpla-mk2_eGFP_KDEL_6hrs_SHOCK_HYPO_E5_p1-010	270 mOsm				276	4	1.5562	20250530_cpla-mk2_eGFP_KDEL_6hrs_SHOCK_HYPO_E5_p1-010	270 mOsm
288	4	1.34321	1.22673	20250530_cpla-mk2_eGFP_KDEL_6hrs_SHOCK_HYPO_E5_p1-010	270 mOsm				278	4	1.66187	20250530_cpla-mk2_eGFP_KDEL_6hrs_SHOCK_HYPO_E5_p1-010	270 mOsm
290	4	1.34321	1.265	20250530_cpla-mk2_eGFP_KDEL_6hrs_SHOCK_HYPO_E5_p1-010	270 mOsm				280	4	1.65562	20250530_cpla-mk2_eGFP_KDEL_6hrs_SHOCK_HYPO_E5_p1-010	270 mOsm
292	4	1.34067	1.20737	20250530_cpla-mk2_eGFP_KDEL_6hrs_SHOCK_HYPO_E5_p1-010	270 mOsm				282	4	1.64809	20250530_cpla-mk2_eGFP_KDEL_6hrs_SHOCK_HYPO_E5_p1-010	270 mOsm
294	4	1.33583	1.17305	20250530_cpla-mk2_eGFP_KDEL_6hrs_SHOCK_HYPO_E5_p1-010	270 mOsm				284	4	1.77809	20250530_cpla-mk2_eGFP_KDEL_6hrs_SHOCK_HYPO_E5_p1-010	270 mOsm
296	4	1.32346	1.16479	20250530_cpla-mk2_eGFP_KDEL_6hrs_SHOCK_HYPO_E5_p1-010	270 mOsm				286	4	1.79295	20250530_cpla-mk2_eGFP_KDEL_6hrs_SHOCK_HYPO_E5_p1-010	270 mOsm
298	4	1.32586	1.14769	20250530_cpla-mk2_eGFP_KDEL_6hrs_SHOCK_HYPO_E5_p1-010	270 mOsm				288	4	1.54381	20250530_cpla-mk2_eGFP_KDEL_6hrs_SHOCK_HYPO_E5_p1-010	270 mOsm
300	4	1.34321	1.18473	20250530_cpla-mk2_eGFP_KDEL_6hrs_SHOCK_HYPO_E5_p1-010	270 mOsm				290	4	1.73426	20250530_cpla-mk2_eGFP_KDEL_6hrs_SHOCK_HYPO_E5_p1-010	270 mOsm
302	4	1.33583	1.16446	20250530_cpla-mk2_eGFP_KDEL_6hrs_SHOCK_HYPO_E5_p1-010	270 mOsm				292	4	1.78623	20250530_cpla-mk2_eGFP_KDEL_6hrs_SHOCK_HYPO_E5_p1-010	270 mOsm
304	4	1.33089	1.19266	20250530_cpla-mk2_eGFP_KDEL_6hrs_SHOCK_HYPO_E5_p1-010	270 mOsm				294	4	1.76438	20250530_cpla-mk2_eGFP_KDEL_6hrs_SHOCK_HYPO_E5_p1-010	270 mOsm
306	4	1.34321	1.1839	20250530_cpla-mk2_eGFP_KDEL_6hrs_SHOCK_HYPO_E5_p1-010	270 mOsm				296	4	1.45968	20250530_cpla-mk2_eGFP_KDEL_6hrs_SHOCK_HYPO_E5_p1-010	270 mOsm
308	4	1.34081	1.08644	20250530_cpla-mk2_eGFP_KDEL_6hrs_SHOCK_HYPO_E5_p1-010	270 mOsm				298	4	1.66539	20250530_cpla-mk2_eGFP_KDEL_6hrs_SHOCK_HYPO_E5_p1-010	270 mOsm
310	4	1.33583	1.15336	20250530_cpla-mk2_eGFP_KDEL_6hrs_SHOCK_HYPO_E5_p1-010	270 mOsm				300	4	1.78729	20250530_cpla-mk2_eGFP_KDEL_6hrs_SHOCK_HYPO_E5_p1-010	270 mOsm
312	4	1.33583	1.09902	20250530_cpla-mk2_eGFP_KDEL_6hrs_SHOCK_HYPO_E5_p1-010	270 mOsm				302	4	1.56966	20250530_cpla-mk2_eGFP_KDEL_6hrs_SHOCK_HYPO_E5_p1-010	270 mOsm
314	4	1.33333	1.11518	20250530_cpla-mk2_eGFP_KDEL_6hrs_SHOCK_HYPO_E5_p1-010	270 mOsm				304	4	1.65861	20250530_cpla-mk2_eGFP_KDEL_6hrs_SHOCK_HYPO_E5_p1-010	270 mOsm
316	4	1.3211	1.12323	20250530_cpla-mk2_eGFP_KDEL_6hrs_SHOCK_HYPO_E5_p1-010	270 mOsm				306	4	1.48028	20250530_cpla-mk2_eGFP_KDEL_6hrs_SHOCK_HYPO_E5_p1-010	270 mOsm
318	4	1.34321	1.15916	20250530_cpla-mk2_eGFP_KDEL_6hrs_SHOCK_HYPO_E5_p1-010	270 mOsm				308	4	1.64373	20250530_cpla-mk2_eGFP_KDEL_6hrs_SHOCK_HYPO_E5_p1-010	270 mOsm
320	4	1.33333	1.15283	20250530_cpla-mk2_eGFP_KDEL_6hrs_SHOCK_HYPO_E5_p1-010	270 mOsm				310	4	1.66396	20250530_cpla-mk2_eGFP_KDEL_6hrs_SHOCK_HYPO_E5_p1-010	270 mOsm
322	4	1.33333	1.08768	20250530_cpla-mk2_eGFP_KDEL_6hrs_SHOCK_HYPO_E5_p1-010	270 mOsm				312	4	1.59513	20250530_cpla-mk2_eGFP_KDEL_6hrs_SHOCK_HYPO_E5_p1-010	270 mOsm
324	4	1.33333	1.12512	20250530_cpla-mk2_eGFP_KDEL_6hrs_SHOCK_HYPO_E5_p1-010	270 mOsm				314	4	1.68077	20250530_cpla-mk2_eGFP_KDEL_6hrs_SHOCK_HYPO_E5_p1-010	270 mOsm
326	4	1.33583	1.07954	20250530_cpla-mk2_eGFP_KDEL_6hrs_SHOCK_HYPO_E5_p1-010	270 mOsm				316	4	1.63918	20250530_cpla-mk2_eGFP_KDEL_6hrs_SHOCK_HYPO_E5_p1-010	270 mOsm
328	4	1.33333	1.0765	20250530_cpla-mk2_eGFP_KDEL_6hrs_SHOCK_HYPO_E5_p1-010	270 mOsm				318	4	1.7502	20250530_cpla-mk2_eGFP_KDEL_6hrs_SHOCK_HYPO_E5_p1-010	270 mOsm
330	4	1.33089	1.07629	20250530_cpla-mk2_eGFP_KDEL_6hrs_SHOCK_HYPO_E5_p1-010	270 mOsm				320	4	1.7061	20250530_cpla-mk2_eGFP_KDEL_6hrs_SHOCK_HYPO_E5_p1-010	270 mOsm
332	4	1.32346	1.04221	20250530_cpla-mk2_eGFP_KDEL_6hrs_SHOCK_HYPO_E5_p1-010	270 mOsm				322	4	1.69105	20250530_cpla-mk2_eGFP_KDEL_6hrs_SHOCK_HYPO_E5_p1-010	270 mOsm
334	4	1.32346	1.08065	20250530_cpla-mk2_eGFP_KDEL_6hrs_SHOCK_HYPO_E5_p1-010	270 mOsm				324	4	1.63505	20250530_cpla-mk2_eGFP_KDEL_6hrs_SHOCK_HYPO_E5_p1-010	270 mOsm
336	4	1.32346	1.08677	20250530_cpla-mk2_eGFP_KDEL_6hrs_SHOCK_HYPO_E5_p1-010	270 mOsm				326	4	1.51156	20250530_cpla-mk2_eGFP_KDEL_6hrs_SHOCK_HYPO_E5_p1-010	270 mOsm
338	4	1.33333	0.975995	20250530_cpla-mk2_eGFP_KDEL_6hrs_SHOCK_HYPO_E5_p1-010	270 mOsm				328	4	1.78728	20250530_cpla-mk2_eGFP_KDEL_6hrs_SHOCK_HYPO_E5_p1-010	270 mOsm
340	4	1.32346	1.0083	20250530_cpla-mk2_eGFP_KDEL_6hrs_SHOCK_HYPO_E5_p1-010	270 mOsm				330	4	1.73634	20250530_cpla-mk2_eGFP_KDEL_6hrs_SHOCK_HYPO_E5_p1-010	270 mOsm
342	4	1.32586	1.01587	20250530_cpla-mk2_eGFP_KDEL_6hrs_SHOCK_HYPO_E5_p1-010	270 mOsm				332	4	1.64454	20250530_cpla-mk2_eGFP_KDEL_6hrs_SHOCK_HYPO_E5_p1-010	270 mOsm
344	4	1.31131	1.07284	20250530_cpla-mk2_eGFP_KDEL_6hrs_SHOCK_HYPO_E5_p1-010	270 mOsm				334	4	1.51359	20250530_cpla-mk2_eGFP_KDEL_6hrs_SHOCK_HYPO_E5_p1-010	270 mOsm
346	4	1.32346	0.992971	20250530_cpla-mk2_eGFP_KDEL_6hrs_SHOCK_HYPO_E5_p1-010	270 mOsm				336	4	1.58787	20250530_cpla-mk2_eGFP_KDEL_6hrs_SHOCK_HYPO_E5_p1-010	270 mOsm
348	4	1.31358	0.958566	20250530_cpla-mk2_eGFP_KDEL_6hrs_SHOCK_HYPO_E5_p1-010	270 mOsm				338	4	1.62928	20250530_cpla-mk2_eGFP_KDEL_6hrs_SHOCK_HYPO_E5_p1-010	270 mOsm
350	4	1.32586	1.0058	20250530_cpla-mk2_eGFP_KDEL_6hrs_SHOCK_HYPO_E5_p1-010	270 mOsm				340	4	1.7203	20250530_cpla-mk2_eGFP_KDEL_6hrs_SHOCK_HYPO_E5_p1-010	270 mOsm
352	4	1.32346	0.957498	20250530_cpla-mk2_eGFP_KDEL_6hrs_SHOCK_HYPO_E5_p1-010	270 mOsm				342	4	1.75837	20250530_cpla-mk2_eGFP_KDEL_6hrs_SHOCK_HYPO_E5_p1-010	270 mOsm
354	4	1.31589	0.900978	20250530_cpla-mk2_eGFP_KDEL_6hrs_SHOCK_HYPO_E5_p1-010	270 mOsm				344	4	1.59088	20250530_cpla-mk2_eGFP_KDEL_6hrs_SHOCK_HYPO_E5_p1-010	270 mOsm
356	4	1.3037	0.944837	20250530_cpla-mk2_eGFP_KDEL_6hrs_SHOCK_HYPO_E5_p1-010	270 mOsm				346	4	1.76911	20250530_cpla-mk2_eGFP_KDEL_6hrs_SHOCK_HYPO_E5_p1-010	270 mOsm
358	4	1.31969	0.940357	20250530_cpla-mk2_eGFP_KDEL_6hrs_SHOCK_HYPO_E5_p1-010	270 mOsm				348	4	1.75766	20250530_cpla-mk2_eGFP_KDEL_6hrs_SHOCK_HYPO_E5_p1-010	270 mOsm
360	4	1.32346	0.963293	20250530_cpla-mk2_eGFP_KDEL_6hrs_SHOCK_HYPO_E5_p1-010	270 mOsm				350	4	1.80084	20250530_cpla-mk2_eGFP_KDEL_6hrs_SHOCK_HYPO_E5_p1-010	270 mOsm
0	5	1	1	20250530_cpla-mk2_eGFP_KDEL_6hrs_SHOCK_HYPO_E5_p1-010	270 mOsm				352	4	1.84513	20250530_cpla-mk2_eGFP_KDEL_6hrs_SHOCK_HYPO_E5_p1-010	270 mOsm
2	5	0.985401	1.01741	20250530_cpla-mk2_eGFP_KDEL_6hrs_SHOCK_HYPO_E5_p1-010	270 mOsm				354	4	1.82468	20250530_cpla-mk2_eGFP_KDEL_6hrs_SHOCK_HYPO_E5_p1-010	270 mOsm
4	5	0.993197	1.00046	20250530_cpla-mk2_eGFP_KDEL_6hrs_SHOCK_HYPO_E5_p1-010	270 mOsm				356	4	1.73203	20250530_cpla-mk2_eGFP_KDEL_6hrs_SHOCK_HYPO_E5_p1-010	270 mOsm
6	5	0.997185	1.12143	20250530_cpla-mk2_eGFP_KDEL_6hrs_SHOCK_HYPO_E5_p1-010	270 mOsm				358	4	1.85049	20250530_cpla-mk2_eGFP_KDEL_6hrs_SHOCK_HYPO_E5_p1-010	270 mOsm
8	5	1.01902	1.34162	20250530_cpla-mk2_eGFP_KDEL_6hrs_SHOCK_HYPO_E5_p1-010	270 mOsm				360	4	1.78384	20250530_cpla-mk2_eGFP_KDEL_6hrs_SHOCK_HYPO_E5_p1-010	270 mOsm
10	5	1.0485	1.73565	20250530_cpla-mk2_eGFP_KDEL_6hrs_SHOCK_HYPO_E5_p1-010	270 mOsm				0	5	1	20250530_cpla-mk2_eGFP_KDEL_6hrs_SHOCK_HYPO_E5_p2-004	270 mOsm
12	5	1.06569	1.6565	20250530_cpla-mk2_eGFP_KDEL_6hrs_SHOCK_HYPO_E5_p1-010	270 mOsm				2	5	0.859836	20250530_cpla-mk2_eGFP_KDEL_6hrs_SHOCK_HYPO_E5_p2-004	270 mOsm
14	5	1.0575	1.44437	20250530_cpla-mk2_eGFP_KDEL_6hrs_SHOCK_HYPO_E5_p1-010	270 mOsm				4	5	0.838032	20250530_cpla-mk2_eGFP_KDEL_6hrs_SHOCK_HYPO_E5_p2-004	270 mOsm
16	5	1.04166	1.28872	20250530_cpla-mk2_eGFP_KDEL_6hrs_SHOCK_HYPO_E5_p1-010	270 mOsm				6	5	0.892222	20250530_cpla-mk2_eGFP_KDEL_6hrs_SHOCK_HYPO_E5_p2-004	270 mOsm
18	5	1.03458	1.19798	20250530_cpla-mk2_eGFP_KDEL_6hrs_SHOCK_HYPO_E5_p1-010	270 mOsm				8	5	0.949319	20250530_cpla-mk2_eGFP_KDEL_6hrs_SHOCK_HYPO_E5_p2-004	270 mOsm
20	5	1.0348	1.13682	20250530_cpla-mk2_eGFP_KDEL_6hrs_SHOCK_HYPO_E5_p1-010	270 mOsm				10	5	1.11966	20250530_cpla-mk2_eGFP_KDEL_6hrs_SHOCK_HYPO_E5_p2-004	270 mOsm
22	5	1.02002	1.09358	20250530_cpla-mk2_eGFP_KDEL_6hrs_SHOCK_HYPO_E5_p1-010	270 mOsm				12	5	1.11064	20250530_cpla-mk2_eGFP_KDEL_6hrs_SHOCK_HYPO_E5_p2-004	270 mOsm
24	5	1.01279	1.07022	20250530_cpla-mk2_eGFP_KDEL_6hrs_SHOCK_HYPO_E5_p1-010	270 mOsm				14	5	0.855152	20250530_cpla-mk2_eGFP_KDEL_6hrs_SHOCK_HYPO_E5_p2-004	270 mOsm
26	5	1.01316	1.04173	20250530_cpla-mk2_eGFP_KDEL_6hrs_SHOCK_HYPO_E5_p1-010	270 mOsm				16	5	0.855152	20250530_cpla-mk2_eGFP_KDEL_6hrs_SHOCK_HYPO_E5_p2-004	270 mOsm
28	5	1.00565	1.01773	20250530_cpla-mk2_eGFP_KDEL_6hrs_SHOCK_HYPO_E5_p1-010	270 mOsm				18	5	1.01068	20250530_cpla-mk2_eGFP_KDEL_6hrs_SHOCK_HYPO_E5_p2-004	270 mOsm
30	5	1.00607	1.01063	20250530_cpla-mk2_eGFP_KDEL_6hrs_SHOCK_HYPO_E5_p1-010	270 mOsm				20	5	0.817352	20250530_cpla-mk2_eGFP_KDEL_6hrs_SHOCK_HYPO_E5_p2-004	270 mOsm
32	5	0.999088	0.993221	20250530_cpla-mk2_eGFP_KDEL_6hrs_SHOCK_HYPO_E5_p1-010	270 mOsm				22	5	1.0897	20250530_cpla-mk2_eGFP_KDEL_6hrs_SHOCK_HYPO_E5_p2-004	270 mOsm
34	5	0.992197	0.976226	20250530_cpla-mk2_eGFP_KDEL_6hrs_SHOCK_HYPO_E5_p1-010	270 mOsm				24	5	0.700026	20250530_cpla-mk2_eGFP_KDEL_6hrs_SHOCK_HYPO_E5_p2-004	270 mOsm
36	5	1.00649	0.974028	20250530_cpla-mk2_eGFP_KDEL_6hrs_SHOCK_HYPO_E5_p1-010	270 mOsm				26	5	0.958049	20250530_cpla-mk2_eGFP_KDEL_6hrs_SHOCK_HYPO_E5_p2-004	270 mOsm
38	5	0.992197	0.969035	20250530_cpla-mk2_eGFP_KDEL_6hrs_SHOCK_HYPO_E5_p1-010	270 mOsm				28	5	0.773922	20250530_cpla-mk2_eGFP_KDEL_6hrs_SHOCK_HYPO_E5_p2-004	270 mOsm
40	5	0.992197	0.952316	20250530_cpla-mk2_eGFP_KDEL_6hrs_SHOCK_HYPO_E5_p1-010	270 mOsm				30	5	1.03014	20250530_cpla-mk2_eGFP_KDEL_6hrs_SHOCK_HYPO_E5_p2-004	270 mOsm
42	5	0.999547	0.937108	20250530_cpla-mk2_eGFP_KDEL_6hrs_SHOCK_HYPO_E5_p1-010	270 mOsm				32	5	0.475648	20250530_cpla-mk2_eGFP_KDEL_6hrs_SHOCK_HYPO_E5_p2-004	270 mOsm
44	5	0.992197	0.929137	20250530_cpla-mk2_eGFP_KDEL_6hrs_SHOCK_HYPO_E5_p1-010	270 mOsm				34	5	0.451757	20250530_cpla-mk2_eGFP_KDEL_6hrs_SHOCK_HYPO_E5_p2-004	270 mOsm
46	5	0.996112	0.926847	20250530_cpla-mk2_eGFP_KDEL_6hrs_SHOCK_HYPO_E5_p1-010	270 mOsm				36	5	0.993666	20250530_cpla-mk2_eGFP_KDEL_6hrs_SHOCK_HYPO_E5_p2-004	270 mOsm
48	5	0.992701	0.899043	20250530_cpla-mk2_eGFP_KDEL_6hrs_SHOCK_HYPO_E5_p1-010	270 mOsm				38	5	0.952585	20250530_cpla-mk2_eGFP_KDEL_6hrs_SHOCK_HYPO_E5_p2-004	270 mOsm
50	5	0.992701	0.904906	20250530_cpla-mk2_eGFP_KDEL_6hrs_SHOCK_HYPO_E5_p1-010	270 mOsm				40	5	0.935102	20250530_cpla-mk2_eGFP_KDEL_6hrs_SHOCK_HYPO_E5_p2-004	270 mOsm
52	5	0.992701	0.917274	20250530_cpla-mk2_eGFP_KDEL_6hrs_SHOCK_HYPO_E5_p1-010	270 mOsm				42	5	1.05403	20250530_cpla-mk2_eGFP_KDEL_6hrs_SHOCK_HYPO_E5_p2-004	270 mOsm
54	5	0.986486	0.900005	20250530_cpla-mk2_eGFP_KDEL_6hrs_SHOCK_HYPO_E5_p1-010	270 mOsm				44	5	0.824179	20250530_cpla-mk2_eGFP_KDEL_6hrs_SHOCK_HYPO_E5_p2-004	270 mOsm
56	5	0.986486	0.889377	20250530_cpla-mk2_eGFP_KDEL_6hrs_SHOCK_HYPO_E5_p1-010	270 mOsm				46	5	1.2065	20250530_cpla-mk2_eGFP_KDEL_6hrs_SHOCK_HYPO_E5_p2-004	270 mOsm
58	5	0.985948	0.880216	20250530_cpla-mk2_eGFP_KDEL_6hrs_SHOCK_HYPO_E5_p1-010	270 mOsm				48	5	0.790234	20250530_cpla-mk2_eGFP_KDEL_6hrs_SHOCK_HYPO_E5_p2-004	270 mOsm
60	5	0.979286	0.916861	20250530_cpla-mk2_eGFP_KDEL_6hrs_SHOCK_HYPO_E5_p1-010	270 mOsm				50	5	0.742293	20250530_cpla-mk2_eGFP_KDEL_6hrs_SHOCK_HYPO_E5_p2-004	270 mOsm
62	5	0.987018	0.890019	20250530_cpla-mk2_eGFP_KDEL_6hrs_SHOCK_HYPO_E5_p1-010	270 mOsm				52	5	0.796152	20250530_cpla-mk2_eGFP_KDEL_6hrs_SHOCK_HYPO_E5_p2-004	270 mOsm
64	5	0.99417	0.877697	20250530_cpla-mk2_eGFP_KDEL_6hrs_SHOCK_HYPO_E5_p1-010	270 mOsm				54	5	0.801436	20250530_cpla-mk2_eGFP_KDEL_6hrs_SHOCK_HYPO_E5_p2-004	270 mOsm
66	5	0.987018	0.913151	20250530_cpla-mk2_eGFP_KDEL_6hrs_SHOCK_HYPO_E5_p1-010	270 mOsm				56	5	1.19911	20250530_cpla-mk2_eGFP_KDEL_6hrs_SHOCK_HYPO_E5_p2-004	270 mOsm
68	5	0.987018	0.89634	20250530_cpla-mk2_eGFP_KDEL_6hrs_SHOCK_HYPO_E5_p1-010	270 mOsm				58	5	1.47425	20250530_cpla-mk2_eGFP_KDEL_6hrs_SHOCK_HYPO_E5_p2-004	270 mOsm
70	5	0.980438	0.8935	20250530_cpla-mk2_eGFP_KDEL_6hrs_SHOCK_HYPO_E5_p1-010	270 mOsm				60	5	0.730365	20250530_cpla-mk2_eGFP_KDEL_6hrs_SHOCK_HYPO_E5_p2-004	270 mOsm
72	5	0.987018	0.914159	20250530_cpla-mk2_eGFP_KDEL_6hrs_SHOCK_HYPO_E5_p1-010	270 mOsm				62	5	1.43246	20250530_cpla-mk2_eGFP_KDEL_6hrs_SHOCK_HYPO_E5_p2-004	270 mOsm
74	5	0.973333	0.904448	20250530_cpla-mk2_eGFP_KDEL_6hrs_SHOCK_HYPO_E5_p1-010	270 mOsm				64	5	0.748042	20250530_cpla-mk2_eGFP_KDEL_6hrs_SHOCK_HYPO_E5_p2-004	270 mOsm
76	5	0.980438	0.918098	20250530_cpla-mk2_eGFP_KDEL_6hrs_SHOCK_HYPO_E5_p1-010	270 mOsm				66	5	1.15825	20250530_cpla-mk2_eGFP_KDEL_6hrs_SHOCK_HYPO_E5_p2-004	270 mOsm
78	5	0.986486	0.946819	20250530_cpla-mk2_eGFP_KDEL_6hrs_SHOCK_HYPO_E5_p1-010	270 mOsm				68	5	1.09549	20250530_cpla-mk2_eGFP_KDEL_6hrs_SHOCK_HYPO_E5_p2-004	270 mOsm
80	5	0.986486	0.907517	20250530_cpla-mk2_eGFP_KDEL_6hrs_SHOCK_HYPO_E5_p1-010	270 mOsm				70	5	1.25541	20250530_cpla-mk2_eGFP_KDEL_6hrs_SHOCK_HYPO_E5_p2-004	270 mOsm
82	5	0.979866	0.912601	20250530_cpla-mk2_eGFP_KDEL_6hrs_SHOCK_HYPO_E5_p1-010	270 mOsm				72	5	1.2176	20250530_cpla-mk2_eGFP_KDEL_6hrs_SHOCK_HYPO_E5_p2-004	270 mOsm
84	5	0.979286	0.908479	20250530_cpla-mk2_eGFP_KDEL_6hrs_SHOCK_HYPO_E5_p1-010	270 mOsm				74	5	1.06742	20250530_cpla-mk2_eGFP_KDEL_6hrs_SHOCK_HYPO_E5_p2-004	270 mOsm
86	5	0.986486	0.91141	20250530_cpla-mk2_eGFP_KDEL_6hrs_SHOCK_HYPO_E5_p1-010	270 mOsm				76	5	0.747383	20250530_cpla-mk2_eGFP_KDEL_6hrs_SHOCK_HYPO_E5_p2-004	270 mOsm
88	5	0.985948	0.915121	20250530_cpla-mk2_eGFP_KDEL_6hrs_SHOCK_HYPO_E5_p1-010	270 mOsm				78	5	1.01807	20250530_cpla-mk2_eGFP_KDEL_6hrs_SHOCK_HYPO_E5_p2-004	270 mOsm
90	5	0.979286	0.910448	20250530_cpla-mk2_eGFP_KDEL_6hrs_SHOCK_HYPO_E5_p1-010	270 mOsm				80	5	0.795883	20250530_cpla-mk2_eGFP_KDEL_6hrs_SHOCK_HYPO_E5_p2-004	270 mOsm
92	5	0.992701	0.919518	20250530_cpla-mk2_eGFP_KDEL_6hrs_SHOCK_HYPO_E5_p1-010	270 mOsm				82	5	0.939316	20250530_cpla-mk2_eGFP_KDEL_6hrs_SHOCK_HYPO_E5_p2-004	270 mOsm
94	5	0.985401	0.924648	20250530_cpla-mk2_eGFP_KDEL_6hrs_SHOCK_HYPO_E5_p1-010	270 mOsm				84	5	0.708482	20250530_cpla-mk2_eGFP_KDEL_6hrs_SHOCK_HYPO_E5_p2-004	270 mOsm
96	5	0.979286	0.921717	20250530_cpla-mk2_eGFP_KDEL_6hrs_SHOCK_HYPO_E5_p1-010	270 mOsm				86	5	1.02393	20250530_cpla-mk2_eGFP_KDEL_6hrs_SHOCK_HYPO_E5_p2-004	270 mOsm
98	5	0.985401	0.918602	20250530_cpla-mk2_eGFP_KDEL_6hrs_SHOCK_HYPO_E5_p1-010	270 mOsm				88	5	0.994405	20250530_cpla-mk2_eGFP_KDEL_6hrs_SHOCK_HYPO_E5_p2-004	270 mOsm
100	5	0.984848	0.929366	20250530_cpla-mk2_eGFP_KDEL_6hrs_SHOCK_HYPO_E5_p1-010	270 mOsm				90	5	0.826858	20250530_cpla-mk2_eGFP_KDEL_6hrs_SHOCK_HYPO_E5_p2-004	270 mOsm
102	5	0.999088	0.910128	20250530_cpla-mk2_eGFP_KDEL_6hrs_SHOCK_HYPO_E5_p1-010	270 mOsm				92	5	0.976182	20250530_cpla-mk2_eGFP_KDEL_6hrs_SHOCK_HYPO_E5_p2-004	270 mOsm
104	5	0.991687	0.904081	20250530_cpla-mk2_eGFP_KDEL_6hrs_SHOCK_HYPO_E5_p1-010	270 mOsm				94	5	1.2137	20250530_cpla-mk2_eGFP_KDEL_6hrs_SHOCK_HYPO_E5_p2-004	270 mOsm
106	5	0.998622	0.919014	20250530_cpla-mk2_eGFP_KDEL_6hrs_SHOCK_HYPO_E5_p1-010	270 mOsm				96	5	0.919844	20250530_cpla-mk2_eGFP_KDEL_6hrs_SHOCK_HYPO_E5_p2-004	270 mOsm
108	5	0.991687	0.913059	20250530_cpla-mk2_eGFP_KDEL_6hrs_SHOCK_HYPO_E5_p1-010	270 mOsm				98	5	1.09554	20250530_cpla-mk2_eGFP_KDEL_6hrs_SHOCK_HYPO_E5_p2-004	270 mOsm
110	5	0.998149	0.92703	20250530_cpla-mk2_eGFP_KDEL_6hrs_SHOCK_HYPO_E5_p1-010	270 mOsm				100	5	1.24037	20250530_cpla-mk2_eGFP_KDEL_6hrs_SHOCK_HYPO_E5_p2-004	270 mOsm
112	5	1.00565	0.931107	20250530_cpla-mk2_eGFP_KDEL_6hrs_SHOCK_HYPO_E5_p1-010	270 mOsm				102	5	1.1119	20250530_cpla-mk2_eGFP_KDEL_6hrs_SHOCK_HYPO_E5_p2-004	270 mOsm
114	5	1.00523	0.928588	20250530_cpla-mk2_eGFP_KDEL_6hrs_SHOCK_HYPO_E5_p1-010	270 mOsm				104	5	1.2591	20250530_cpla-mk2_eGFP_KDEL_6hrs_SHOCK_HYPO_E5_p2-004	270 mOsm
116	5	0.99767	0.930512	20250530_cpla-mk2_eGFP_KDEL_6hrs_SHOCK_HYPO_E5_p1-010	270 mOsm				106	5	1.1113	20250530_cpla-mk2_eGFP_KDEL_6hrs_SHOCK_HYPO_E5_p2-004	270 mOsm
118	5	0.99767	0.932298	20250530_cpla-mk2_eGFP_KDEL_6hrs_SHOCK_HYPO_E5_p1-010	270 mOsm				108	5	1.18032	20250530_cpla-mk2_eGFP_KDEL_6hrs_SHOCK_HYPO_E5_p2-004	270 mOsm
120	5	1.0048	0.935138	20250530_cpla-mk2_eGFP_KDEL_6hrs_SHOCK_HYPO_E5_p1-010	270 mOsm				110	5	1.05698	20250530_cpla-mk2_eGFP_KDEL_6hrs_SHOCK_HYPO_E5_p2-004	270 mOsm
122	5	1.01203	0.945124	20250530_cpla-mk2_eGFP_KDEL_6hrs_SHOCK_HYPO_E5_p1-010	270 mOsm				112	5	0.996564	20250530_cpla-mk2_eGFP_KDEL_6hrs_SHOCK_HYPO_E5_p2-004	270 mOsm
124	5	1.01164	0.94659	20250530_cpla-mk2_eGFP_KDEL_6hrs_SHOCK_HYPO_E5_p1-010	270 mOsm				114	5	1.06489	20250530_cpla-mk2_eGFP_KDEL_6hrs_SHOCK_HYPO_E5_p2-004	270 mOsm
126	5	1.01164	0.949567	20250530_cpla-mk2_eGFP_KDEL_6hrs_SHOCK_HYPO_E5_p1-010	270 mOsm				116	5	0.895821	20250530_cpla-mk2_eGFP_KDEL_6hrs_SHOCK_HYPO_E5_p2-004	270 mOsm
128	5	1.00436	0.949796	20250530_cpla-mk2_eGFP_KDEL_6hrs_SHOCK_HYPO_E5_p1-010	270 mOsm				118	5	0.781286	20250530_cpla-mk2_eGFP_KDEL_6hrs_SHOCK_HYPO_E5_p2-004	270 mOsm
130	5	1.01164	0.959645	20250530_cpla-mk2_eGFP_KDEL_6hrs_SHOCK_HYPO_E5_p1-010	270 mOsm				120	5	1.12821	20250530_cpla-mk2_eGFP_KDEL_6hrs_SHOCK_HYPO_E5_p2-004	270 mOsm
132	5	1.01124	0.957996	20250530_cpla-mk2_eGFP_KDEL_6hrs_SHOCK_HYPO_E5_p1-010	270 mOsm				122	5	0.920697	20250530_cpla-mk2_eGFP_KDEL_6hrs_SHOCK_HYPO_E5_p2-004	270 mOsm
134	5	1.01164	0.959186	20250530_cpla-mk2_eGFP_KDEL_6hrs_SHOCK_HYPO_E5_p1-010	270 mOsm				124	5	1.02371	20250530_cpla-mk2_eGFP_KDEL_6hrs_SHOCK_HYPO_E5_p2-004	270 mOsm
136	5	1.00391	0.981448	20250530_cpla-mk2_eGFP_KDEL_6hrs_SHOCK_HYPO_E5_p1-010	270 mOsm				126	5	1.07712	20250530_cpla-mk2_eGFP_KDEL_6hrs_SHOCK_HYPO_E5_p2-004	270 mOsm
138	5	1.00346	0.976914	20250530_cpla-mk2_eGFP_KDEL_6hrs_SHOCK_HYPO_E5_p1-010	270 mOsm				128	5	1.0688	20250530_cpla-mk2_eGFP_KDEL_6hrs_SHOCK_HYPO_E5_p2-004	270 mOsm
140	5	1.00346	0.998259	20250530_cpla-mk2_eGFP_KDEL_6hrs_SHOCK_HYPO_E5_p1-010	270 mOsm				130	5	1.06265	20250530_cpla-mk2_eGFP_KDEL_6hrs_SHOCK_HYPO_E5_p2-004	270 mOsm
142	5	1.01084	1.00142	20250530_cpla-mk2_eGFP_KDEL_6hrs_SHOCK_HYPO_E5_p1-010	270 mOsm				132	5	0.899624	20250530_cpla-mk2_eGFP_KDEL_6hrs_SHOCK_HYPO_E5_p2-004	270 mOsm
144	5	1.01084	1.03092	20250530_cpla-mk2_eGFP_KDEL_6hrs_SHOCK_HYPO_E5_p1-010	270 mOsm				134	5	1.02111	20250530_cpla-mk2_eGFP_KDEL_6hrs_SHOCK_HYPO_E5_p2-004	270 mOsm
146	5	1.01044	1.05524	20250530_cpla-mk2_eGFP_KDEL_6hrs_SHOCK_HYPO_E5_p1-010	270 mOsm				136	5	1.0938	20250530_cpla-mk2_eGFP_KDEL_6hrs_SHOCK_HYPO_E5_p2-004	270 mOsm
148	5	1.04942	1.27269	20250530_cpla-mk2_eGFP_KDEL_6hrs_SHOCK_HYPO_E5_p1-010	270 mOsm				138	5	1.30658	20250530_cpla-mk2_eGFP_KDEL_6hrs_SHOCK_HYPO_E5_p2-004	270 mOsm
150	5	1.15027	1.48697	20250530_cpla-mk2_eGFP_KDEL_6hrs_SHOCK_HYPO_E5_p1-010	270 mOsm				140	5	0.973646	20250530_cpla-mk2_eGFP_KDEL_6hrs_SHOCK_HYPO_E5_p2-004	270 mOsm
152	5	1.2032	1.53942	20250530_cpla-mk2_eGFP_KDEL_6hrs_SHOCK_HYPO_E5_p1-010	270 mOsm				142	5	1.41519	20250530_cpla-mk2_eGFP_KDEL_6hrs_SHOCK_HYPO_E5_p2-004	270 mOsm
154	5	1.23031	1.5636	20250530_cpla-mk2_eGFP_KDEL_6hrs_SHOCK_HYPO_E5_p1-010	270 mOsm				144	5	1.29872	20250530_cpla-mk2_eGFP_KDEL_6hrs_SHOCK_HYPO_E5_p2-004	270 mOsm
156	5	1.23443	1.58266	20250530_cpla-mk2_eGFP_KDEL_6hrs_SHOCK_HYPO_E5_p1-010	270 mOsm				146	5	1.04233	20250530_cpla-mk2_eGFP_KDEL_6hrs_SHOCK_HYPO_E5_p2-004	270 mOsm
158	5	1.26826	1.60432	20250530_cpla-mk2_eGFP_KDEL_6hrs_SHOCK_HYPO_E5_p1-010	270 mOsm				148	5	0.909698	20250530_cpla-mk2_eGFP_KDEL_6hrs_SHOCK_HYPO_E5_p2-004	270 mOsm
160	5	1.29341	1.61559	20250530_cpla-mk2_eGFP_KDEL_6hrs_SHOCK_HYPO_E5_p1-010	270 mOsm				150	5	1.10878	20250530_cpla-mk2_eGFP_KDEL_6hrs_SHOCK_HYPO_E5_p2-004	270 mOsm
162	5	1.32293	1.65302	20250530_cpla-mk2_eGFP_KDEL_6hrs_SHOCK_HYPO_E5_p1-010	270 mOsm				152	5	1.00067	20250530_cpla-mk2_eGFP_KDEL_6hrs_SHOCK_HYPO_E5_p2-004	270 mOsm
164	5	1.33443	1.6467	20250530_cpla-mk2_eGFP_KDEL_6hrs_SHOCK_HYPO_E5_p1-010	270 mOsm				154	5	0.876898	20250530_cpla-mk2_eGFP_KDEL_6hrs_SHOCK_HYPO_E5_p2-004	270 mOsm
166	5	1.34862	1.68261	20250530_cpla-mk2_eGFP_KDEL_6hrs_SHOCK_HYPO_E5_p1-010	270 mOsm				156	5	0.987903	20250530_cpla-mk2_eGFP_KDEL_6hrs_SHOCK_HYPO_E5_p2-004	270 mOsm
168	5	1.35549	1.68884	20250530_cpla-mk2_eGFP_KDEL_6hrs_SHOCK_HYPO_E5_p1-010	270 mOsm				158	5	0.954461	20250530_cpla-mk2_eGFP_KDEL_6hrs_SHOCK_HYPO_E5_p2-004	270 mOsm
170	5	1.36484	1.68641	20250530_cpla-mk2_eGFP_KDEL_6hrs_SHOCK_HYPO_E5_p1-010	270 mOsm				160	5	1.00534	20250530_cpla-mk2_eGFP_KDEL_6hrs_SHOCK_HYPO_E5_p2-004	270 mOsm
172	5	1.36066	1.6734	20250530_cpla-mk2_eGFP_KDEL_6hrs_SHOCK_HYPO_E5_p1-010	270 mOsm				162	5	0.837556	20250530_cpla-mk2_eGFP_KDEL_6hrs_SHOCK_HYPO_E5_p2-004	270 mOsm
174	5	1.35549	1.69873	20250530_cpla-mk2_eGFP_KDEL_6hrs_SHOCK_HYPO_E5_p1-010	270 mOsm				164	5	1.10237	20250530_cpla-mk2_eGFP_KDEL_6hrs_SHOCK_HYPO_E5_p2-004	270 mOsm
176	5	1.36066	1.6739	20250530_cpla-mk2_eGFP_KDEL_6hrs_SHOCK_HYPO_E5_p1-010	270 mOsm				166	5	0.950344	20250530_cpla-mk2_eGFP_KDEL_6hrs_SHOCK_HYPO_E5_p2-004	270 mOsm
178	5	1.37018	1.698	20250530_cpla-mk2_eGFP_KDEL_6hrs_SHOCK_HYPO_E5_p1-010	270 mOsm				168	5	1.00018	20250530_cpla-mk2_eGFP_KDEL_6hrs_SHOCK_HYPO_E5_p2-004	270 mOsm
180	5	1.36066	1.67716	20250530_cpla-mk2_eGFP_KDEL_6hrs_SHOCK_HYPO_E5_p1-010	270 mOsm				170	5	1.06761	20250530_cpla-mk2_eGFP_KDEL_6hrs_SHOCK_HYPO_E5_p2-004	270 mOsm
182	5	1.3559	1.68265	20250530_cpla-mk2_eGFP_KDEL_6hrs_SHOCK_HYPO_E5_p1-010	270 mOsm				172	5	0.640153	20250530_cpla-mk2_eGFP_KDEL_6hrs_SHOCK_HYPO_E5_p2-004	270 mOsm
184	5	1.35115	1.70134	20250530_cpla-mk2_eGFP_KDEL_6hrs_SHOCK_HYPO_E5_p1-010	270 mOsm				174	5	1.09622	20250530_cpla-mk2_eGFP_KDEL_6hrs_SHOCK_HYPO_E5_p2-004	270 mOsm
186	5	1.33452	1.68659	20250530_cpla-mk2_eGFP_KDEL_6hrs_SHOCK_HYPO_E5_p1-010	270 mOsm				176	5	1.04447	20250530_cpla-mk2_eGFP_KDEL_6hrs_SHOCK_HYPO_E5_p2-004	270 mOsm
188	5	1.34163	1.63868	20250530_cpla-mk2_eGFP_KDEL_6hrs_SHOCK_HYPO_E5_p1-010	270 mOsm				178	5	1.22208	20250530_cpla-mk2_eGFP_KDEL_6hrs_SHOCK_HYPO_E5_p2-004	270 mOsm
190	5	1.33696	1.65595	20250530_cpla-mk2_eGFP_KDEL_6hrs_SHOCK_HYPO_E5_p1-010	270 mOsm				180	5	0.887995	20250530_cpla-mk2_eGFP_KDEL_6hrs_SHOCK_HYPO_E5_p2-004	270 mOsm
192	5	1.35372	1.62054	20250530_cpla-mk2_eGFP_KDEL_6hrs_SHOCK_HYPO_E5_p1-010	270 mOsm				182	5	1.05076	20250530_cpla-mk2_eGFP_KDEL_6hrs_SHOCK_HYPO_E5_p2-004	270 mOsm
194	5	1.35634	1.57597	20250530_cpla-mk2_eGFP_KDEL_6hrs_SHOCK_HYPO_E5_p1-010	270 mOsm				184	5	1.09359	20250530_cpla-mk2_eGFP_KDEL_6hrs_SHOCK_HYPO_E5_p2-004	270 mOsm
196	5	1.34665	1.61733	20250530_cpla-mk2_eGFP_KDEL_6hrs_SHOCK_HYPO_E5_p1-010	270 mOsm				186	5	0.9224	20250530_cpla-mk2_eGFP_KDEL_6hrs_SHOCK_HYPO_E5_p2-004	270 mOsm
198	5	1.3199	1.59567	20250530_cpla-mk2_eGFP_KDEL_6hrs_SHOCK_HYPO_E5_p1-010	270 mOsm				188	5	0.963922	20250530_cpla-mk2_eGFP_KDEL_6hrs_SHOCK_HYPO_E5_p2-004	270 mOsm
200	5	1.34923	1.53671	20250530_cpla-mk2_eGFP_KDEL_6hrs_SHOCK_HYPO_E5_p1-010	270 mOsm				190	5	0.990149	20250530_cpla-mk2_eGFP_KDEL_6hrs_SHOCK_HYPO_E5_p2-004	270 mOsm
202	5	1.32727	1.54991	20250530_cpla-mk2_eGFP_KDEL_6hrs_SHOCK_HYPO_E5_p1-010	270 mOsm				192	5	0.898339	20250530_cpla-mk2_eGFP_KDEL_6hrs_SHOCK_HYPO_E5_p2-004	270 mOsm
204	5	1.33945	1.56992	20250530_cpla-mk2_eGFP_KDEL_6hrs_SHOCK_HYPO_E5_p1-010	270 mOsm				194	5	0.889144	20250530_cpla-mk2_eGFP_KDEL_6hrs_SHOCK_HYPO_E5_p2-004	270 mOsm
206	5	1.3199	1.5674	20250530_cpla-mk2_eGFP_KDEL_6hrs_SHOCK_HYPO_E5_p1-010	270 mOsm				196	5	0.76384	20250530_cpla-mk2_eGFP_KDEL_6hrs_SHOCK_HYPO_E5_p2-004	270 mOsm
208	5	1.32967	1.5374	20250530_cpla-mk2_eGFP_KDEL_6hrs_SHOCK_HYPO_E5_p1-010	270 mOsm				198	5	0.789351	20250530_cpla-mk2_eGFP_KDEL_6hrs_SHOCK_HYPO_E5_p2-004	270 mOsm
210	5	1.32967	1.51546	20250530_cpla-mk2_eGFP_KDEL_6hrs_SHOCK_HYPO_E5_p1-010	270 mOsm				200	5	0.65759	20250530_cpla-mk2_eGFP_KDEL_6hrs_SHOCK_HYPO_E5_p2-004	270 mOsm
212	5	1.31758	1.55362	20250530_cpla-mk2_eGFP_KDEL_6hrs_SHOCK_HYPO_E5_p1-010	270 mOsm				202	5	0.968488	20250530_cpla-mk2_eGFP_KDEL_6hrs_SHOCK_HYPO_E5_p2-004	270 mOsm
214	5	1.33212	1.5172	20250530_cpla-mk2_eGFP_KDEL_6hrs_SHOCK_HYPO_E5_p1-010	270 mOsm				204	5	0.857991	20250530_cpla-mk2_eGFP_KDEL_6hrs_SHOCK_HYPO_E5_p2-004	270 mOsm
216	5	1.33212	1.47611	20250530_cpla-mk2_eGFP_KDEL_6hrs_SHOCK_HYPO_E5_p1-010	270 mOsm				206	5	0.719281	20250530_cpla-mk2_eGFP_KDEL_6hrs_SHOCK_HYPO_E5_p2-004	270 mOsm
218	5	1.33212	1.44295	20250530_cpla-mk2_eGFP_KDEL_6hrs_SHOCK_HYPO_E5_p1-010	270 mOsm				208	5	1.06457	20250530_cpla-mk2_eGFP_KDEL_6hrs_SHOCK_HYPO_E5_p2-004	270 mOsm
220	5	1.33461	1.48591	20250530_cpla-mk2_eGFP_KDEL_6hrs_SHOCK_HYPO_E5_p1-010	270 mOsm				210	5	0.895938	20250530_cpla-mk2_eGFP_KDEL_6hrs_SHOCK_HYPO_E5_p2-004	270 mOsm
222	5	1.33212	1.4801	20250530_cpla-mk2_eGFP_KDEL_6hrs_SHOCK_HYPO_E5_p1-010	270 mOsm				212	5	1.06503	20250530_cpla-mk2_eGFP_KDEL_6hrs_SHOCK_HYPO_E5_p2-004	270 mOsm
224	5	1.33212	1.45582	20250530_cpla-mk2_eGFP_KDEL_6hrs_SHOCK_HYPO_E5_p1-010	270 mOsm				214	5	1.09873	20250530_cpla-mk2_eGFP_KDEL_6hrs_SHOCK_HYPO_E5_p2-004	270 mOsm
226	5	1.3284	1.4429	20250530_cpla-mk2_eGFP_KDEL_6hrs_SHOCK_HYPO_E5_p1-010	270 mOsm				216	5	1.39466	20250530_cpla-mk2_eGFP_KDEL_6hrs_SHOCK_HYPO_E5_p2-004	270 mOsm
228	5	1.32225	1.45028	20250530_cpla-mk2_eGFP_KDEL_6hrs_SHOCK_HYPO_E5_p1-010	270 mOsm				218	5	1.01433	20250530_cpla-mk2_eGFP_KDEL_6hrs_SHOCK_HYPO_E5_p2-004	270 mOsm
230	5	1.32225	1.45802	20250530_cpla-mk2_eGFP_KDEL_6hrs_SHOCK_HYPO_E5_p1-010	270 mOsm				220	5	1.19864	20250530_cpla-mk2_eGFP_KDEL_6hrs_SHOCK_HYPO_E5_p2-004	270 mOsm
232	5	1.31238	1.44244	20250530_cpla-mk2_eGFP_KDEL_6hrs_SHOCK_HYPO_E5_p1-010	270 mOsm				222	5	0.904987	20250530_cpla-mk2_eGFP_KDEL_6hrs_SHOCK_HYPO_E5_p2-004	270 mOsm
234	5	1.32465	1.44615	20250530_cpla-mk2_eGFP_KDEL_6hrs_SHOCK_HYPO_E5_p1-010	270 mOsm				224	5	1.04793	20250530_cpla-mk2_eGFP_KDEL_6hrs_SHOCK_HYPO_E5_p2-004	270 mOsm
236	5	1.32225	1.44808	20250530_cpla-mk2_eGFP_KDEL_6hrs_SHOCK_HYPO_E5_p1-010	270 mOsm				226	5	1.06431	20250530_cpla-mk2_eGFP_KDEL_6hrs_SHOCK_HYPO_E5_p2-004	270 mOsm
238	5	1.33461	1.38189	20250530_cpla-mk2_eGFP_KDEL_6hrs_SHOCK_HYPO_E5_p1-010	270 mOsm				228	5	1.06349	20250530_cpla-mk2_eGFP_KDEL_6hrs_SHOCK_HYPO_E5_p2-004	270 mOsm
240	5	1.34457	1.44945	20250530_cpla-mk2_eGFP_KDEL_6hrs_SHOCK_HYPO_E5_p1-010	270 mOsm				230	5	1.2153	20250530_cpla-mk2_eGFP_KDEL_6hrs_SHOCK_HYPO_E5_p2-004	270 mOsm
242	5	1.33461	1.38839	20250530_cpla-mk2_eGFP_KDEL_6hrs_SHOCK_HYPO_E5_p1-010	270 mOsm				232	5	1.08804	20250530_cpla-mk2_eGFP_KDEL_6hrs_SHOCK_HYPO_E5_p2-004	270 mOsm
244	5	1.31238	1.42096	20250530_cpla-mk2_eGFP_KDEL_6hrs_SHOCK_HYPO_E5_p1-010	270 mOsm				234	5	0.940129	20250530_cpla-mk2_eGFP_KDEL_6hrs_SHOCK_HYPO_E5_p2-004	270 mOsm
246	5	1.32225	1.40278	20250530_cpla-mk2_eGFP_KDEL_6hrs_SHOCK_HYPO_E5_p1-010	270 mOsm				236	5	1.15148	20250530_cpla-mk2_eGFP_KDEL_6hrs_SHOCK_HYPO_E5_p2-004	270 mOsm
248	5	1.32709	1.38647	20250530_cpla-mk2_eGFP_KDEL_6hrs_SHOCK_HYPO_E5_p1-010	270 mOsm				238	5	1.08874	20250530_cpla-mk2_eGFP_KDEL_6hrs_SHOCK_HYPO_E5_p2-004	270 mOsm
250	5	1.32709	1.37227	20250530_cpla-mk2_eGFP_KDEL_6hrs_SHOCK_HYPO_E5_p1-010	270 mOsm				240	5	1.12939	20250530_cpla-mk2_eGFP_KDEL_6hrs_SHOCK_HYPO_E5_p2-004	270 mOsm
252	5	1.31469	1.36929	20250530_cpla-mk2_eGFP_KDEL_6hrs_SHOCK_HYPO_E5_p1-010	270 mOsm				242	5	0.980431	20250530_cpla-mk2_eGFP_KDEL_6hrs_SHOCK_HYPO_E5_p2-004	270 mOsm
254	5	1.32709	1.3299	20250530_cpla-mk2_eGFP_KDEL_6hrs_SHOCK_HYPO_E5_p1-010	270 mOsm				244	5	1.13675	20250530_cpla-mk2_eGFP_KDEL_6hrs_SHOCK_HYPO_E5_p2-004	270 mOsm
256	5	1.30251	1.39687	20250530_cpla-mk2_eGFP_KDEL_6hrs_SHOCK_HYPO_E5_p1-010	270 mOsm				246	5	0.905328	20250530_cpla-mk2_eGFP_KDEL_6hrs_SHOCK_HYPO_E5_p2-004	270 mOsm
258	5	1.32465	1.34016	20250530_cpla-mk2_eGFP_KDEL_6hrs_SHOCK_HYPO_E5_p1-010	270 mOsm				248	5	1.16918	20250530_cpla-mk2_eGFP_KDEL_6hrs_SHOCK_HYPO_E5_p2-004	270 mOsm
260	5	1.32465	1.31661	20250530_cpla-mk2_eGFP_KDEL_6hrs_SHOCK_HYPO_E5_p1-010	270 mOsm				250	5	1.24257	20250530_cpla-mk2_eGFP_KDEL_6hrs_SHOCK_HYPO_E5_p2-004	270 mOsm
262	5	1.30251	1.27191	20250530_cpla-mk2_eGFP_KDEL_6hrs_SHOCK_HYPO_E5_p1-010	270 mOsm				252	5	1.30822	20250530_cpla-mk2_eGFP_KDEL_6hrs_SHOCK_HYPO_E5_p2-004	270 mOsm
264	5	1.32465	1.30557	20250530_cpla-mk2_eGFP_KDEL_6hrs_SHOCK_HYPO_E5_p1-010	270 mOsm				254	5	1.09563	20250530_cpla-mk2_eGFP_KDEL_6hrs_SHOCK_HYPO_E5_p2-004	270 mOsm
266	5	1.33461	1.28363	20250530_cpla-mk2_eGFP_KDEL_6hrs_SHOCK_HYPO_E5_p1-010	270 mOsm				256	5	1.33658	20250530_cpla-mk2_eGFP_KDEL_6hrs_SHOCK_HYPO_E5_p2-004	270 mOsm
268	5	1.32225	1.27621	20250530_cpla-mk2_eGFP_KDEL_6hrs_SHOCK_HYPO_E5_p1-010	270 mOsm				258	5	1.11668	20250530_cpla-mk2_eGFP_KDEL_6hrs_SHOCK_HYPO_E5_p2-004	270 mOsm
270	5	1.31238	1.31689	20250530_cpla-mk2_eGFP_KDEL_6hrs_SHOCK_HYPO_E5_p1-010	270 mOsm				260	5	1.24028	20250530_cpla-mk2_eGFP_KDEL_6hrs_SHOCK_HYPO_E5_p2-004	270 mOsm
272	5	1.31704	1.29151	20250530_cpla-mk2_eGFP_KDEL_6hrs_SHOCK_HYPO_E5_p1-010	270 mOsm				262	5	1.33196	20250530_cpla-mk2_eGFP_KDEL_6hrs_SHOCK_HYPO_E5_p2-004	270 mOsm
274	5	1.32465	1.2813	20250530_cpla-mk2_eGFP_KDEL_6hrs_SHOCK_HYPO_E5_p1-010	270 mOsm				264	5	1.04859	20250530_cpla-mk2_eGFP_KDEL_6hrs_SHOCK_HYPO_E5_p2-004	270 mOsm
276	5	1.31469	1.23558	20250530_cpla-mk2_eGFP_KDEL_6hrs_SHOCK_HYPO_E5_p1-010	270 mOsm				266	5	1.22415	20250530_cpla-mk2_eGFP_KDEL_6hrs_SHOCK_HYPO_E5_p2-004	270 mOsm
278	5	1.32465	1.25368	20250530_cpla-mk2_eGFP_KDEL_6hrs_SHOCK_HYPO_E5_p1-010	270 mOsm				268	5	1.25449	20250530_cpla-mk2_eGFP_KDEL_6hrs_SHOCK_HYPO_E5_p2-004	270 mOsm
280	5	1.31469	1.23132	20250530_cpla-mk2_eGFP_KDEL_6hrs_SHOCK_HYPO_E5_p1-010	270 mOsm				270	5	1.22183	20250530_cpla-mk2_eGFP_KDEL_6hrs_SHOCK_HYPO_E5_p2-004	270 mOsm
282	5	1.32465	1.24616	20250530_cpla-mk2_eGFP_KDEL_6hrs_SHOCK_HYPO_E5_p1-010	270 mOsm				272	5	1.18823	20250530_cpla-mk2_eGFP_KDEL_6hrs_SHOCK_HYPO_E5_p2-004	270 mOsm
284	5	1.32465	1.21259	20250530_cpla-mk2_eGFP_KDEL_6hrs_SHOCK_HYPO_E5_p1-010	270 mOsm				274	5	1.24104	20250530_cpla-mk2_eGFP_KDEL_6hrs_SHOCK_HYPO_E5_p2-004	270 mOsm
286	5	1.32465	1.22793	20250530_cpla-mk2_eGFP_KDEL_6hrs_SHOCK_HYPO_E5_p1-010	270 mOsm				276	5	1.50801	20250530_cpla-mk2_eGFP_KDEL_6hrs_SHOCK_HYPO_E5_p2-004	270 mOsm
288	5	1.31238	1.20196	20250530_cpla-mk2_eGFP_KDEL_6hrs_SHOCK_HYPO_E5_p1-010	270 mOsm				278	5	1.53505	20250530_cpla-mk2_eGFP_KDEL_6hrs_SHOCK_HYPO_E5_p2-004	270 mOsm
290	5	1.32465	1.24575	20250530_cpla-mk2_eGFP_KDEL_6hrs_SHOCK_HYPO_E5_p1-010	270 mOsm				280	5	1.33725	20250530_cpla-mk2_eGFP_KDEL_6hrs_SHOCK_HYPO_E5_p2-004	270 mOsm
292	5	1.30034	1.22184	20250530_cpla-mk2_eGFP_KDEL_6hrs_SHOCK_HYPO_E5_p1-010	270 mOsm				282	5	1.41345	20250530_cpla-mk2_eGFP_KDEL_6hrs_SHOCK_HYPO_E5_p2-004	270 mOsm
294	5	1.30473	1.107	20250530_cpla-mk2_eGFP_KDEL_6hrs_SHOCK_HYPO_E5_p1-010	270 mOsm				284	5	1.45813	20250530_cpla-mk2_eGFP_KDEL_6hrs_SHOCK_HYPO_E5_p2-004	270 mOsm
296	5	1.30473	1.18721	20250530_cpla-mk2_eGFP_KDEL_6hrs_SHOCK_HYPO_E5_p1-010	270 mOsm				286	5	1.18702	20250530_cpla-mk2_eGFP_KDEL_6hrs_SHOCK_HYPO_E5_p2-004	270 mOsm
298	5	1.30473	1.13353	20250530_cpla-mk2_eGFP_KDEL_6hrs_SHOCK_HYPO_E5_p1-010	270 mOsm				288	5	1.30181	20250530_cpla-mk2_eGFP_KDEL_6hrs_SHOCK_HYPO_E5_p2-004	270 mOsm
300	5	1.31469	1.08996	20250530_cpla-mk2_eGFP_KDEL_6hrs_SHOCK_HYPO_E5_p1-010	270 mOsm				290	5	1.32494	20250530_cpla-mk2_eGFP_KDEL_6hrs_SHOCK_HYPO_E5_p2-004	270 mOsm
302	5	1.31469	1.15359	20250530_cpla-mk2_eGFP_KDEL_6hrs_SHOCK_HYPO_E5_p1-010	270 mOsm				292	5	1.4301	20250530_cpla-mk2_eGFP_KDEL_6hrs_SHOCK_HYPO_E5_p2-004	270 mOsm
304	5	1.31238	1.12404	20250530_cpla-mk2_eGFP_KDEL_6hrs_SHOCK_HYPO_E5_p1-010	270 mOsm				294	5	1.33733	20250530_cpla-mk2_eGFP_KDEL_6hrs_SHOCK_HYPO_E5_p2-004	270 mOsm
306	5	1.30251	1.1649	20250530_cpla-mk2_eGFP_KDEL_6hrs_SHOCK_HYPO_E5_p1-010	270 mOsm				296	5	1.48993	20250530_cpla-mk2_eGFP_KDEL_6hrs_SHOCK_HYPO_E5_p2-004	270 mOsm
308	5	1.29265	1.09276	20250530_cpla-mk2_eGFP_KDEL_6hrs_SHOCK_HYPO_E5_p1-010	270 mOsm				298	5	1.38043	20250530_cpla-mk2_eGFP_KDEL_6hrs_SHOCK_HYPO_E5_p2-004	270 mOsm
310	5	1.30473	1.13838	20250530_cpla-mk2_eGFP_KDEL_6hrs_SHOCK_HYPO_E5_p1-010	270 mOsm				300	5	1.42832	20250530_cpla-mk2_eGFP_KDEL_6hrs_SHOCK_HYPO_E5_p2-004	270 mOsm
312	5	1.30251	1.10137	20250530_cpla-mk2_eGFP_KDEL_6hrs_SHOCK_HYPO_E5_p1-010	270 mOsm				302	5	1.45253	20250530_cpla-mk2_eGFP_KDEL_6hrs_SHOCK_HYPO_E5_p2-004	270 mOsm
314	5	1.30251	1.11062	20250530_cpla-mk2_eGFP_KDEL_6hrs_SHOCK_HYPO_E5_p1-010	270 mOsm				304	5	1.421	20250530_cpla-mk2_eGFP_KDEL_6hrs_SHOCK_HYPO_E5_p2-004	270 mOsm
316	5	1.30034	1.10577	20250530_cpla-mk2_eGFP_KDEL_6hrs_SHOCK_HYPO_E5_p1-010	270 mOsm				306	5	1.45329	20250530_cpla-mk2_eGFP_KDEL_6hrs_SHOCK_HYPO_E5_p2-004	270 mOsm
318	5	1.30251	1.08886	20250530_cpla-mk2_eGFP_KDEL_6hrs_SHOCK_HYPO_E5_p1-010	270 mOsm				308	5	1.34488	20250530_cpla-mk2_eGFP_KDEL_6hrs_SHOCK_HYPO_E5_p2-004	270 mOsm
320	5	1.25946	1.13834	20250530_cpla-mk2_eGFP_KDEL_6hrs_SHOCK_HYPO_E5_p1-010	270 mOsm				310	5	1.59911	20250530_cpla-mk2_eGFP_KDEL_6hrs_SHOCK_HYPO_E5_p2-004	270 mOsm
322	5	1.30034	1.1059	20250530_cpla-mk2_eGFP_KDEL_6hrs_SHOCK_HYPO_E5_p1-010	270 mOsm				312	5	1.46384	20250530_cpla-mk2_eGFP_KDEL_6hrs_SHOCK_HYPO_E5_p2-004	270 mOsm
324	5	1.25771	1.12336	20250530_cpla-mk2_eGFP_KDEL_6hrs_SHOCK_HYPO_E5_p1-010	270 mOsm				314	5	1.36983	20250530_cpla-mk2_eGFP_KDEL_6hrs_SHOCK_HYPO_E5_p2-004	270 mOsm
326	5	1.24977	1.1365	20250530_cpla-mk2_eGFP_KDEL_6hrs_SHOCK_HYPO_E5_p1-010	270 mOsm				316	5	1.31774	20250530_cpla-mk2_eGFP_KDEL_6hrs_SHOCK_HYPO_E5_p2-004	270 mOsm
328	5	1.25946	1.01585	20250530_cpla-mk2_eGFP_KDEL_6hrs_SHOCK_HYPO_E5_p1-010	270 mOsm				318	5	1.56191	20250530_cpla-mk2_eGFP_KDEL_6hrs_SHOCK_HYPO_E5_p2-004	270 mOsm
330	5	1.24811	1.08108	20250530_cpla-mk2_eGFP_KDEL_6hrs_SHOCK_HYPO_E5_p1-010	270 mOsm				320	5	1.35606	20250530_cpla-mk2_eGFP_KDEL_6hrs_SHOCK_HYPO_E5_p2-004	270 mOsm
332	5	1.29056	1.06198	20250530_cpla-mk2_eGFP_KDEL_6hrs_SHOCK_HYPO_E5_p1-010	270 mOsm				322	5	1.46788	20250530_cpla-mk2_eGFP_KDEL_6hrs_SHOCK_HYPO_E5_p2-004	270 mOsm
334	5	1.29265	1.02391	20250530_cpla-mk2_eGFP_KDEL_6hrs_SHOCK_HYPO_E5_p1-010	270 mOsm				324	5	1.53195	20250530_cpla-mk2_eGFP_KDEL_6hrs_SHOCK_HYPO_E5_p2-004	270 mOsm
336	5	1.24811	1.04663	20250530_cpla-mk2_eGFP_KDEL_6hrs_SHOCK_HYPO_E5_p1-010	270 mOsm				326	5	1.48027	20250530_cpla-mk2_eGFP_KDEL_6hrs_SHOCK_HYPO_E5_p2-004	270 mOsm
338	5	1.24811	1.03555	20250530_cpla-mk2_eGFP_KDEL_6hrs_SHOCK_HYPO_E5_p1-010	270 mOsm				328	5	1.43827	20250530_cpla-mk2_eGFP_KDEL_6hrs_SHOCK_HYPO_E5_p2-004	270 mOsm
340	5	1.24811	1.00815	20250530_cpla-mk2_eGFP_KDEL_6hrs_SHOCK_HYPO_E5_p1-010	270 mOsm				330	5	1.51039	20250530_cpla-mk2_eGFP_KDEL_6hrs_SHOCK_HYPO_E5_p2-004	270 mOsm
342	5	1.24977	1.06037	20250530_cpla-mk2_eGFP_KDEL_6hrs_SHOCK_HYPO_E5_p1-010	270 mOsm				332	5	1.54713	20250530_cpla-mk2_eGFP_KDEL_6hrs_SHOCK_HYPO_E5_p2-004	270 mOsm
344	5	1.23851	1.04338	20250530_cpla-mk2_eGFP_KDEL_6hrs_SHOCK_HYPO_E5_p1-010	270 mOsm				334	5	1.2345	20250530_cpla-mk2_eGFP_KDEL_6hrs_SHOCK_HYPO_E5_p2-004	270 mOsm
346	5	1.25946	0.985663	20250530_cpla-mk2_eGFP_KDEL_6hrs_SHOCK_HYPO_E5_p1-010	270 mOsm				336	5	1.63808	20250530_cpla-mk2_eGFP_KDEL_6hrs_SHOCK_HYPO_E5_p2-004	270 mOsm
348	5	1.24008	1.00261	20250530_cpla-mk2_eGFP_KDEL_6hrs_SHOCK_HYPO_E5_p1-010	270 mOsm				338	5	1.477	20250530_cpla-mk2_eGFP_KDEL_6hrs_SHOCK_HYPO_E5_p2-004	270 mOsm
350	5	1.28278	0.977784	20250530_cpla-mk2_eGFP_KDEL_6hrs_SHOCK_HYPO_E5_p1-010	270 mOsm				340	5	1.48761	20250530_cpla-mk2_eGFP_KDEL_6hrs_SHOCK_HYPO_E5_p2-004	270 mOsm
352	5	1.28278	1.06166	20250530_cpla-mk2_eGFP_KDEL_6hrs_SHOCK_HYPO_E5_p1-010	270 mOsm				342	5	1.50658	20250530_cpla-mk2_eGFP_KDEL_6hrs_SHOCK_HYPO_E5_p2-004	270 mOsm
354	5	1.27485	1.00486	20250530_cpla-mk2_eGFP_KDEL_6hrs_SHOCK_HYPO_E5_p1-010	270 mOsm				344	5	1.29892	20250530_cpla-mk2_eGFP_KDEL_6hrs_SHOCK_HYPO_E5_p2-004	270 mOsm
356	5	1.28481	0.925244	20250530_cpla-mk2_eGFP_KDEL_6hrs_SHOCK_HYPO_E5_p1-010	270 mOsm				346	5	1.48027	20250530_cpla-mk2_eGFP_KDEL_6hrs_SHOCK_HYPO_E5_p2-004	270 mOsm
358	5	1.28481	0.958408	20250530_cpla-mk2_eGFP_KDEL_6hrs_SHOCK_HYPO_E5_p1-010	270 mOsm				348	5	1.60322	20250530_cpla-mk2_eGFP_KDEL_6hrs_SHOCK_HYPO_E5_p2-004	270 mOsm
360	5	1.27291	0.991801	20250530_cpla-mk2_eGFP_KDEL_6hrs_SHOCK_HYPO_E5_p1-010	270 mOsm				350	5	1.55775	20250530_cpla-mk2_eGFP_KDEL_6hrs_SHOCK_HYPO_E5_p2-004	270 mOsm
0	6	1	1	20250530_cpla-mk2_eGFP_KDEL_6hrs_SHOCK_HYPO_E5_P4-003	270 mOsm				352	5	1.42685	20250530_cpla-mk2_eGFP_KDEL_6hrs_SHOCK_HYPO_E5_p2-004	270 mOsm
2	6	1.00033	1.00173	20250530_cpla-mk2_eGFP_KDEL_6hrs_SHOCK_HYPO_E5_P4-003	270 mOsm				354	5	1.50931	20250530_cpla-mk2_eGFP_KDEL_6hrs_SHOCK_HYPO_E5_p2-004	270 mOsm
4	6	0.984701	0.499704	20250530_cpla-mk2_eGFP_KDEL_6hrs_SHOCK_HYPO_E5_P4-003	270 mOsm				356	5	1.51017	20250530_cpla-mk2_eGFP_KDEL_6hrs_SHOCK_HYPO_E5_p2-004	270 mOsm
6	6	1.02386	0.665861	20250530_cpla-mk2_eGFP_KDEL_6hrs_SHOCK_HYPO_E5_P4-003	270 mOsm				358	5	1.65615	20250530_cpla-mk2_eGFP_KDEL_6hrs_SHOCK_HYPO_E5_p2-004	270 mOsm
8	6	1.02355	0.706375	20250530_cpla-mk2_eGFP_KDEL_6hrs_SHOCK_HYPO_E5_P4-003	270 mOsm				360	5	1.55468	20250530_cpla-mk2_eGFP_KDEL_6hrs_SHOCK_HYPO_E5_p2-004	270 mOsm
10	6	1.04167	0.71668	20250530_cpla-mk2_eGFP_KDEL_6hrs_SHOCK_HYPO_E5_P4-003	270 mOsm				0	6	1	20250530_cpla-mk2_eGFP_KDEL_6hrs_SHOCK_HYPO_E5_P4-003	270 mOsm
12	6	1.02371	0.564703	20250530_cpla-mk2_eGFP_KDEL_6hrs_SHOCK_HYPO_E5_P4-003	270 mOsm				2	6	0.914385	20250530_cpla-mk2_eGFP_KDEL_6hrs_SHOCK_HYPO_E5_P4-003	270 mOsm
14	6	0.999664	0.457799	20250530_cpla-mk2_eGFP_KDEL_6hrs_SHOCK_HYPO_E5_P4-003	270 mOsm				4	6	0.913721	20250530_cpla-mk2_eGFP_KDEL_6hrs_SHOCK_HYPO_E5_P4-003	270 mOsm
16	6	0.999664	0.468446	20250530_cpla-mk2_eGFP_KDEL_6hrs_SHOCK_HYPO_E5_P4-003	270 mOsm				6	6	0.97141	20250530_cpla-mk2_eGFP_KDEL_6hrs_SHOCK_HYPO_E5_P4-003	270 mOsm
18	6	1.00751	0.488646	20250530_cpla-mk2_eGFP_KDEL_6hrs_SHOCK_HYPO_E5_P4-003	270 mOsm				8	6	1.06497	20250530_cpla-mk2_eGFP_KDEL_6hrs_SHOCK_HYPO_E5_P4-003	270 mOsm
20	6	1.00751	0.481123	20250530_cpla-mk2_eGFP_KDEL_6hrs_SHOCK_HYPO_E5_P4-003	270 mOsm				10	6	1.10369	20250530_cpla-mk2_eGFP_KDEL_6hrs_SHOCK_HYPO_E5_P4-003	270 mOsm
22	6	0.997426	0.474602	20250530_cpla-mk2_eGFP_KDEL_6hrs_SHOCK_HYPO_E5_P4-003	270 mOsm				12	6	1.09574	20250530_cpla-mk2_eGFP_KDEL_6hrs_SHOCK_HYPO_E5_P4-003	270 mOsm
24	6	0.985577	0.45096	20250530_cpla-mk2_eGFP_KDEL_6hrs_SHOCK_HYPO_E5_P4-003	270 mOsm				14	6	0.783	20250530_cpla-mk2_eGFP_KDEL_6hrs_SHOCK_HYPO_E5_P4-003	270 mOsm
26	6	0.985142	0.433998	20250530_cpla-mk2_eGFP_KDEL_6hrs_SHOCK_HYPO_E5_P4-003	270 mOsm				16	6	0.783	20250530_cpla-mk2_eGFP_KDEL_6hrs_SHOCK_HYPO_E5_P4-003	270 mOsm
28	6	0.984701	0.433747	20250530_cpla-mk2_eGFP_KDEL_6hrs_SHOCK_HYPO_E5_P4-003	270 mOsm				18	6	0.747904	20250530_cpla-mk2_eGFP_KDEL_6hrs_SHOCK_HYPO_E5_P4-003	270 mOsm
30	6	0.977067	0.422667	20250530_cpla-mk2_eGFP_KDEL_6hrs_SHOCK_HYPO_E5_P4-003	270 mOsm				20	6	0.877698	20250530_cpla-mk2_eGFP_KDEL_6hrs_SHOCK_HYPO_E5_P4-003	270 mOsm
32	6	0.970644	0.429597	20250530_cpla-mk2_eGFP_KDEL_6hrs_SHOCK_HYPO_E5_P4-003	270 mOsm				22	6	0.792887	20250530_cpla-mk2_eGFP_KDEL_6hrs_SHOCK_HYPO_E5_P4-003	270 mOsm
34	6	0.971178	0.425539	20250530_cpla-mk2_eGFP_KDEL_6hrs_SHOCK_HYPO_E5_P4-003	270 mOsm				24	6	0.914359	20250530_cpla-mk2_eGFP_KDEL_6hrs_SHOCK_HYPO_E5_P4-003	270 mOsm
36	6	0.978535	0.417309	20250530_cpla-mk2_eGFP_KDEL_6hrs_SHOCK_HYPO_E5_P4-003	270 mOsm				26	6	0.866837	20250530_cpla-mk2_eGFP_KDEL_6hrs_SHOCK_HYPO_E5_P4-003	270 mOsm
38	6	0.978535	0.429301	20250530_cpla-mk2_eGFP_KDEL_6hrs_SHOCK_HYPO_E5_P4-003	270 mOsm				28	6	0.983967	20250530_cpla-mk2_eGFP_KDEL_6hrs_SHOCK_HYPO_E5_P4-003	270 mOsm
40	6	0.970644	0.419475	20250530_cpla-mk2_eGFP_KDEL_6hrs_SHOCK_HYPO_E5_P4-003	270 mOsm				30	6	0.918922	20250530_cpla-mk2_eGFP_KDEL_6hrs_SHOCK_HYPO_E5_P4-003	270 mOsm
42	6	0.970644	0.420113	20250530_cpla-mk2_eGFP_KDEL_6hrs_SHOCK_HYPO_E5_P4-003	270 mOsm				32	6	0.96635	20250530_cpla-mk2_eGFP_KDEL_6hrs_SHOCK_HYPO_E5_P4-003	270 mOsm
44	6	0.971178	0.418312	20250530_cpla-mk2_eGFP_KDEL_6hrs_SHOCK_HYPO_E5_P4-003	270 mOsm				34	6	0.935879	20250530_cpla-mk2_eGFP_KDEL_6hrs_SHOCK_HYPO_E5_P4-003	270 mOsm
46	6	0.970644	0.426406	20250530_cpla-mk2_eGFP_KDEL_6hrs_SHOCK_HYPO_E5_P4-003	270 mOsm				36	6	0.868891	20250530_cpla-mk2_eGFP_KDEL_6hrs_SHOCK_HYPO_E5_P4-003	270 mOsm
48	6	0.978535	0.42066	20250530_cpla-mk2_eGFP_KDEL_6hrs_SHOCK_HYPO_E5_P4-003	270 mOsm				38	6	0.903036	20250530_cpla-mk2_eGFP_KDEL_6hrs_SHOCK_HYPO_E5_P4-003	270 mOsm
50	6	0.97901	0.41414	20250530_cpla-mk2_eGFP_KDEL_6hrs_SHOCK_HYPO_E5_P4-003	270 mOsm				40	6	1.0838	20250530_cpla-mk2_eGFP_KDEL_6hrs_SHOCK_HYPO_E5_P4-003	270 mOsm
52	6	0.978535	0.415759	20250530_cpla-mk2_eGFP_KDEL_6hrs_SHOCK_HYPO_E5_P4-003	270 mOsm				42	6	0.817646	20250530_cpla-mk2_eGFP_KDEL_6hrs_SHOCK_HYPO_E5_P4-003	270 mOsm
54	6	0.971178	0.423601	20250530_cpla-mk2_eGFP_KDEL_6hrs_SHOCK_HYPO_E5_P4-003	270 mOsm				44	6	0.981723	20250530_cpla-mk2_eGFP_KDEL_6hrs_SHOCK_HYPO_E5_P4-003	270 mOsm
56	6	0.986427	0.42066	20250530_cpla-mk2_eGFP_KDEL_6hrs_SHOCK_HYPO_E5_P4-003	270 mOsm				46	6	0.992139	20250530_cpla-mk2_eGFP_KDEL_6hrs_SHOCK_HYPO_E5_P4-003	270 mOsm
58	6	0.978535	0.425585	20250530_cpla-mk2_eGFP_KDEL_6hrs_SHOCK_HYPO_E5_P4-003	270 mOsm				48	6	0.907322	20250530_cpla-mk2_eGFP_KDEL_6hrs_SHOCK_HYPO_E5_P4-003	270 mOsm
60	6	0.971704	0.425106	20250530_cpla-mk2_eGFP_KDEL_6hrs_SHOCK_HYPO_E5_P4-003	270 mOsm				50	6	1.10562	20250530_cpla-mk2_eGFP_KDEL_6hrs_SHOCK_HYPO_E5_P4-003	270 mOsm
62	6	0.978535	0.423738	20250530_cpla-mk2_eGFP_KDEL_6hrs_SHOCK_HYPO_E5_P4-003	270 mOsm				52	6	1.0223	20250530_cpla-mk2_eGFP_KDEL_6hrs_SHOCK_HYPO_E5_P4-003	270 mOsm
64	6	0.986427	0.413114	20250530_cpla-mk2_eGFP_KDEL_6hrs_SHOCK_HYPO_E5_P4-003	270 mOsm				54	6	1.25496	20250530_cpla-mk2_eGFP_KDEL_6hrs_SHOCK_HYPO_E5_P4-003	270 mOsm
66	6	0.97901	0.41927	20250530_cpla-mk2_eGFP_KDEL_6hrs_SHOCK_HYPO_E5_P4-003	270 mOsm				56	6	1.25301	20250530_cpla-mk2_eGFP_KDEL_6hrs_SHOCK_HYPO_E5_P4-003	270 mOsm
68	6	0.97901	0.41528	20250530_cpla-mk2_eGFP_KDEL_6hrs_SHOCK_HYPO_E5_P4-003	270 mOsm				58	6	1.30407	20250530_cpla-mk2_eGFP_KDEL_6hrs_SHOCK_HYPO_E5_P4-003	270 mOsm
70	6	0.971704	0.417104	20250530_cpla-mk2_eGFP_KDEL_6hrs_SHOCK_HYPO_E5_P4-003	270 mOsm				60	6	1.16042	20250530_cpla-mk2_eGFP_KDEL_6hrs_SHOCK_HYPO_E5_P4-003	270 mOsm
72	6	0.978535	0.423875	20250530_cpla-mk2_eGFP_KDEL_6hrs_SHOCK_HYPO_E5_P4-003	270 mOsm				62	6	1.21341	20250530_cpla-mk2_eGFP_KDEL_6hrs_SHOCK_HYPO_E5_P4-003	270 mOsm
74	6	0.986427	0.426702	20250530_cpla-mk2_eGFP_KDEL_6hrs_SHOCK_HYPO_E5_P4-003	270 mOsm				64	6	0.910923	20250530_cpla-mk2_eGFP_KDEL_6hrs_SHOCK_HYPO_E5_P4-003	270 mOsm
76	6	0.97901	0.418266	20250530_cpla-mk2_eGFP_KDEL_6hrs_SHOCK_HYPO_E5_P4-003	270 mOsm				66	6	0.980782	20250530_cpla-mk2_eGFP_KDEL_6hrs_SHOCK_HYPO_E5_P4-003	270 mOsm
78	6	0.978535	0.424399	20250530_cpla-mk2_eGFP_KDEL_6hrs_SHOCK_HYPO_E5_P4-003	270 mOsm				68	6	1.17519	20250530_cpla-mk2_eGFP_KDEL_6hrs_SHOCK_HYPO_E5_P4-003	270 mOsm
80	6	0.986005	0.426246	20250530_cpla-mk2_eGFP_KDEL_6hrs_SHOCK_HYPO_E5_P4-003	270 mOsm				70	6	1.08536	20250530_cpla-mk2_eGFP_KDEL_6hrs_SHOCK_HYPO_E5_P4-003	270 mOsm
82	6	0.986005	0.415303	20250530_cpla-mk2_eGFP_KDEL_6hrs_SHOCK_HYPO_E5_P4-003	270 mOsm				72	6	1.01846	20250530_cpla-mk2_eGFP_KDEL_6hrs_SHOCK_HYPO_E5_P4-003	270 mOsm
84	6	0.985577	0.42351	20250530_cpla-mk2_eGFP_KDEL_6hrs_SHOCK_HYPO_E5_P4-003	270 mOsm				74	6	1.16384	20250530_cpla-mk2_eGFP_KDEL_6hrs_SHOCK_HYPO_E5_P4-003	270 mOsm
86	6	0.985577	0.418996	20250530_cpla-mk2_eGFP_KDEL_6hrs_SHOCK_HYPO_E5_P4-003	270 mOsm				76	6	1.14489	20250530_cpla-mk2_eGFP_KDEL_6hrs_SHOCK_HYPO_E5_P4-003	270 mOsm
88	6	0.985142	0.41895	20250530_cpla-mk2_eGFP_KDEL_6hrs_SHOCK_HYPO_E5_P4-003	270 mOsm				78	6	1.10782	20250530_cpla-mk2_eGFP_KDEL_6hrs_SHOCK_HYPO_E5_P4-003	270 mOsm
90	6	0.993217	0.428207	20250530_cpla-mk2_eGFP_KDEL_6hrs_SHOCK_HYPO_E5_P4-003	270 mOsm				80	6	1.14253	20250530_cpla-mk2_eGFP_KDEL_6hrs_SHOCK_HYPO_E5_P4-003	270 mOsm
92	6	0.993217	0.426976	20250530_cpla-mk2_eGFP_KDEL_6hrs_SHOCK_HYPO_E5_P4-003	270 mOsm				82	6	1.11347	20250530_cpla-mk2_eGFP_KDEL_6hrs_SHOCK_HYPO_E5_P4-003	270 mOsm
94	6	0.993217	0.442046	20250530_cpla-mk2_eGFP_KDEL_6hrs_SHOCK_HYPO_E5_P4-003	270 mOsm				84	6	1.27766	20250530_cpla-mk2_eGFP_KDEL_6hrs_SHOCK_HYPO_E5_P4-003	270 mOsm
96	6	1.00098	0.442479	20250530_cpla-mk2_eGFP_KDEL_6hrs_SHOCK_HYPO_E5_P4-003	270 mOsm				86	6	1.18777	20250530_cpla-mk2_eGFP_KDEL_6hrs_SHOCK_HYPO_E5_P4-003	270 mOsm
98	6	1.00098	0.444576	20250530_cpla-mk2_eGFP_KDEL_6hrs_SHOCK_HYPO_E5_P4-003	270 mOsm				88	6	1.18049	20250530_cpla-mk2_eGFP_KDEL_6hrs_SHOCK_HYPO_E5_P4-003	270 mOsm
100	6	1.00098	0.429871	20250530_cpla-mk2_eGFP_KDEL_6hrs_SHOCK_HYPO_E5_P4-003	270 mOsm				90	6	1.2152	20250530_cpla-mk2_eGFP_KDEL_6hrs_SHOCK_HYPO_E5_P4-003	270 mOsm
102	6	1.00033	0.440039	20250530_cpla-mk2_eGFP_KDEL_6hrs_SHOCK_HYPO_E5_P4-003	270 mOsm				92	6	1.05047	20250530_cpla-mk2_eGFP_KDEL_6hrs_SHOCK_HYPO_E5_P4-003	270 mOsm
104	6	0.992839	0.440176	20250530_cpla-mk2_eGFP_KDEL_6hrs_SHOCK_HYPO_E5_P4-003	270 mOsm				94	6	1.21654	20250530_cpla-mk2_eGFP_KDEL_6hrs_SHOCK_HYPO_E5_P4-003	270 mOsm
106	6	0.992454	0.452396	20250530_cpla-mk2_eGFP_KDEL_6hrs_SHOCK_HYPO_E5_P4-003	270 mOsm				96	6	1.14231	20250530_cpla-mk2_eGFP_KDEL_6hrs_SHOCK_HYPO_E5_P4-003	270 mOsm
108	6	0.992454	0.445283	20250530_cpla-mk2_eGFP_KDEL_6hrs_SHOCK_HYPO_E5_P4-003	270 mOsm				98	6	1.18604	20250530_cpla-mk2_eGFP_KDEL_6hrs_SHOCK_HYPO_E5_P4-003	270 mOsm
110	6	1.00033	0.447426	20250530_cpla-mk2_eGFP_KDEL_6hrs_SHOCK_HYPO_E5_P4-003	270 mOsm				100	6	1.17589	20250530_cpla-mk2_eGFP_KDEL_6hrs_SHOCK_HYPO_E5_P4-003	270 mOsm
112	6	1.0086	0.450413	20250530_cpla-mk2_eGFP_KDEL_6hrs_SHOCK_HYPO_E5_P4-003	270 mOsm				102	6	1.14182	20250530_cpla-mk2_eGFP_KDEL_6hrs_SHOCK_HYPO_E5_P4-003	270 mOsm
114	6	1.00833	0.451393	20250530_cpla-mk2_eGFP_KDEL_6hrs_SHOCK_HYPO_E5_P4-003	270 mOsm				104	6	1.32488	20250530_cpla-mk2_eGFP_KDEL_6hrs_SHOCK_HYPO_E5_P4-003	270 mOsm
116	6	1.01647	0.448156	20250530_cpla-mk2_eGFP_KDEL_6hrs_SHOCK_HYPO_E5_P4-003	270 mOsm				106	6	1.27756	20250530_cpla-mk2_eGFP_KDEL_6hrs_SHOCK_HYPO_E5_P4-003	270 mOsm
118	6	1.00806	0.454562	20250530_cpla-mk2_eGFP_KDEL_6hrs_SHOCK_HYPO_E5_P4-003	270 mOsm				108	6	1.28158	20250530_cpla-mk2_eGFP_KDEL_6hrs_SHOCK_HYPO_E5_P4-003	270 mOsm
120	6	1	0.45691	20250530_cpla-mk2_eGFP_KDEL_6hrs_SHOCK_HYPO_E5_P4-003	270 mOsm				110	6	1.3351	20250530_cpla-mk2_eGFP_KDEL_6hrs_SHOCK_HYPO_E5_P4-003	270 mOsm
122	6	1.00806	0.480917	20250530_cpla-mk2_eGFP_KDEL_6hrs_SHOCK_HYPO_E5_P4-003	270 mOsm				112	6	1.25244	20250530_cpla-mk2_eGFP_KDEL_6hrs_SHOCK_HYPO_E5_P4-003	270 mOsm
124	6	1.00806	0.493274	20250530_cpla-mk2_eGFP_KDEL_6hrs_SHOCK_HYPO_E5_P4-003	270 mOsm				114	6	1.24452	20250530_cpla-mk2_eGFP_KDEL_6hrs_SHOCK_HYPO_E5_P4-003	270 mOsm
126	6	0.999322	0.496899	20250530_cpla-mk2_eGFP_KDEL_6hrs_SHOCK_HYPO_E5_P4-003	270 mOsm				116	6	1.25871	20250530_cpla-mk2_eGFP_KDEL_6hrs_SHOCK_HYPO_E5_P4-003	270 mOsm
128	6	1.00779	0.485614	20250530_cpla-mk2_eGFP_KDEL_6hrs_SHOCK_HYPO_E5_P4-003	270 mOsm				118	6	1.30091	20250530_cpla-mk2_eGFP_KDEL_6hrs_SHOCK_HYPO_E5_P4-003	270 mOsm
130	6	1.03291	0.538348	20250530_cpla-mk2_eGFP_KDEL_6hrs_SHOCK_HYPO_E5_P4-003	270 mOsm				120	6	1.26768	20250530_cpla-mk2_eGFP_KDEL_6hrs_SHOCK_HYPO_E5_P4-003	270 mOsm
132	6	1.12463	0.643085	20250530_cpla-mk2_eGFP_KDEL_6hrs_SHOCK_HYPO_E5_P4-003	270 mOsm				122	6	1.33806	20250530_cpla-mk2_eGFP_KDEL_6hrs_SHOCK_HYPO_E5_P4-003	270 mOsm
134	6	1.17305	0.634672	20250530_cpla-mk2_eGFP_KDEL_6hrs_SHOCK_HYPO_E5_P4-003	270 mOsm				124	6	1.21532	20250530_cpla-mk2_eGFP_KDEL_6hrs_SHOCK_HYPO_E5_P4-003	270 mOsm
136	6	1.19457	1.40135	20250530_cpla-mk2_eGFP_KDEL_6hrs_SHOCK_HYPO_E5_P4-003	270 mOsm				126	6	1.28669	20250530_cpla-mk2_eGFP_KDEL_6hrs_SHOCK_HYPO_E5_P4-003	270 mOsm
138	6	1.20413	1.40235	20250530_cpla-mk2_eGFP_KDEL_6hrs_SHOCK_HYPO_E5_P4-003	270 mOsm				128	6	1.21215	20250530_cpla-mk2_eGFP_KDEL_6hrs_SHOCK_HYPO_E5_P4-003	270 mOsm
140	6	1.20563	1.39684	20250530_cpla-mk2_eGFP_KDEL_6hrs_SHOCK_HYPO_E5_P4-003	270 mOsm				130	6	1.37574	20250530_cpla-mk2_eGFP_KDEL_6hrs_SHOCK_HYPO_E5_P4-003	270 mOsm
142	6	1.23637	1.47875	20250530_cpla-mk2_eGFP_KDEL_6hrs_SHOCK_HYPO_E5_P4-003	270 mOsm				132	6	1.29074	20250530_cpla-mk2_eGFP_KDEL_6hrs_SHOCK_HYPO_E5_P4-003	270 mOsm
144	6	1.22664	1.49482	20250530_cpla-mk2_eGFP_KDEL_6hrs_SHOCK_HYPO_E5_P4-003	270 mOsm				134	6	1.27252	20250530_cpla-mk2_eGFP_KDEL_6hrs_SHOCK_HYPO_E5_P4-003	270 mOsm
146	6	1.22492	1.51336	20250530_cpla-mk2_eGFP_KDEL_6hrs_SHOCK_HYPO_E5_P4-003	270 mOsm				136	6	1.22543	20250530_cpla-mk2_eGFP_KDEL_6hrs_SHOCK_HYPO_E5_P4-003	270 mOsm
148	6	1.23457	1.4417	20250530_cpla-mk2_eGFP_KDEL_6hrs_SHOCK_HYPO_E5_P4-003	270 mOsm				138	6	1.3413	20250530_cpla-mk2_eGFP_KDEL_6hrs_SHOCK_HYPO_E5_P4-003	270 mOsm
150	6	1.22492	1.48126	20250530_cpla-mk2_eGFP_KDEL_6hrs_SHOCK_HYPO_E5_P4-003	270 mOsm				140	6	1.24386	20250530_cpla-mk2_eGFP_KDEL_6hrs_SHOCK_HYPO_E5_P4-003	270 mOsm
152	6	1.22838	1.45607	20250530_cpla-mk2_eGFP_KDEL_6hrs_SHOCK_HYPO_E5_P4-003	270 mOsm				142	6	1.40384	20250530_cpla-mk2_eGFP_KDEL_6hrs_SHOCK_HYPO_E5_P4-003	270 mOsm
154	6	1.22664	1.46003	20250530_cpla-mk2_eGFP_KDEL_6hrs_SHOCK_HYPO_E5_P4-003	270 mOsm				144	6	1.34037	20250530_cpla-mk2_eGFP_KDEL_6hrs_SHOCK_HYPO_E5_P4-003	270 mOsm
156	6	1.2169	1.43771	20250530_cpla-mk2_eGFP_KDEL_6hrs_SHOCK_HYPO_E5_P4-003	270 mOsm				146	6	1.30809	20250530_cpla-mk2_eGFP_KDEL_6hrs_SHOCK_HYPO_E5_P4-003	270 mOsm
158	6	1.2169	1.42356	20250530_cpla-mk2_eGFP_KDEL_6hrs_SHOCK_HYPO_E5_P4-003	270 mOsm				148	6	1.36931	20250530_cpla-mk2_eGFP_KDEL_6hrs_SHOCK_HYPO_E5_P4-003	270 mOsm
160	6	1.2169	0.687862	20250530_cpla-mk2_eGFP_KDEL_6hrs_SHOCK_HYPO_E5_P4-003	270 mOsm				150	6	1.38125	20250530_cpla-mk2_eGFP_KDEL_6hrs_SHOCK_HYPO_E5_P4-003	270 mOsm
162	6	1.20717	0.68426	20250530_cpla-mk2_eGFP_KDEL_6hrs_SHOCK_HYPO_E5_P4-003	270 mOsm				152	6	1.28476	20250530_cpla-mk2_eGFP_KDEL_6hrs_SHOCK_HYPO_E5_P4-003	270 mOsm
164	6	1.20717	0.693676	20250530_cpla-mk2_eGFP_KDEL_6hrs_SHOCK_HYPO_E5_P4-003	270 mOsm				154	6	1.33057	20250530_cpla-mk2_eGFP_KDEL_6hrs_SHOCK_HYPO_E5_P4-003	270 mOsm
166	6	1.21855	0.680749	20250530_cpla-mk2_eGFP_KDEL_6hrs_SHOCK_HYPO_E5_P4-003	270 mOsm				156	6	1.35865	20250530_cpla-mk2_eGFP_KDEL_6hrs_SHOCK_HYPO_E5_P4-003	270 mOsm
168	6	1.2169	0.644316	20250530_cpla-mk2_eGFP_KDEL_6hrs_SHOCK_HYPO_E5_P4-003	270 mOsm				158	6	1.37092	20250530_cpla-mk2_eGFP_KDEL_6hrs_SHOCK_HYPO_E5_P4-003	270 mOsm
170	6	1.2169	0.622977	20250530_cpla-mk2_eGFP_KDEL_6hrs_SHOCK_HYPO_E5_P4-003	270 mOsm				160	6	1.42944	20250530_cpla-mk2_eGFP_KDEL_6hrs_SHOCK_HYPO_E5_P4-003	270 mOsm
172	6	1.20873	0.625667	20250530_cpla-mk2_eGFP_KDEL_6hrs_SHOCK_HYPO_E5_P4-003	270 mOsm				162	6	1.38396	20250530_cpla-mk2_eGFP_KDEL_6hrs_SHOCK_HYPO_E5_P4-003	270 mOsm
174	6	1.24008	0.579431	20250530_cpla-mk2_eGFP_KDEL_6hrs_SHOCK_HYPO_E5_P4-003	270 mOsm				164	6	1.52454	20250530_cpla-mk2_eGFP_KDEL_6hrs_SHOCK_HYPO_E5_P4-003	270 mOsm
176	6	1.22838	0.597488	20250530_cpla-mk2_eGFP_KDEL_6hrs_SHOCK_HYPO_E5_P4-003	270 mOsm				166	6	1.51186	20250530_cpla-mk2_eGFP_KDEL_6hrs_SHOCK_HYPO_E5_P4-003	270 mOsm
178	6	1.22024	0.630933	20250530_cpla-mk2_eGFP_KDEL_6hrs_SHOCK_HYPO_E5_P4-003	270 mOsm				168	6	1.5509	20250530_cpla-mk2_eGFP_KDEL_6hrs_SHOCK_HYPO_E5_P4-003	270 mOsm
180	6	1.22664	0.531531	20250530_cpla-mk2_eGFP_KDEL_6hrs_SHOCK_HYPO_E5_P4-003	270 mOsm				170	6	1.54471	20250530_cpla-mk2_eGFP_KDEL_6hrs_SHOCK_HYPO_E5_P4-003	270 mOsm
182	6	1.23821	0.530368	20250530_cpla-mk2_eGFP_KDEL_6hrs_SHOCK_HYPO_E5_P4-003	270 mOsm				172	6	1.52995	20250530_cpla-mk2_eGFP_KDEL_6hrs_SHOCK_HYPO_E5_P4-003	270 mOsm
184	6	1.19743	0.548288	20250530_cpla-mk2_eGFP_KDEL_6hrs_SHOCK_HYPO_E5_P4-003	270 mOsm				174	6	1.56548	20250530_cpla-mk2_eGFP_KDEL_6hrs_SHOCK_HYPO_E5_P4-003	270 mOsm
186	6	1.19743	0.529661	20250530_cpla-mk2_eGFP_KDEL_6hrs_SHOCK_HYPO_E5_P4-003	270 mOsm				176	6	1.53265	20250530_cpla-mk2_eGFP_KDEL_6hrs_SHOCK_HYPO_E5_P4-003	270 mOsm
188	6	1.18634	0.533879	20250530_cpla-mk2_eGFP_KDEL_6hrs_SHOCK_HYPO_E5_P4-003	270 mOsm				178	6	1.56079	20250530_cpla-mk2_eGFP_KDEL_6hrs_SHOCK_HYPO_E5_P4-003	270 mOsm
190	6	1.20717	0.526333	20250530_cpla-mk2_eGFP_KDEL_6hrs_SHOCK_HYPO_E5_P4-003	270 mOsm				180	6	1.6017	20250530_cpla-mk2_eGFP_KDEL_6hrs_SHOCK_HYPO_E5_P4-003	270 mOsm
192	6	1.20873	0.507318	20250530_cpla-mk2_eGFP_KDEL_6hrs_SHOCK_HYPO_E5_P4-003	270 mOsm				182	6	1.72951	20250530_cpla-mk2_eGFP_KDEL_6hrs_SHOCK_HYPO_E5_P4-003	270 mOsm
194	6	1.19743	0.527929	20250530_cpla-mk2_eGFP_KDEL_6hrs_SHOCK_HYPO_E5_P4-003	270 mOsm				184	6	1.65265	20250530_cpla-mk2_eGFP_KDEL_6hrs_SHOCK_HYPO_E5_P4-003	270 mOsm
196	6	1.1989	0.510031	20250530_cpla-mk2_eGFP_KDEL_6hrs_SHOCK_HYPO_E5_P4-003	270 mOsm				186	6	1.60375	20250530_cpla-mk2_eGFP_KDEL_6hrs_SHOCK_HYPO_E5_P4-003	270 mOsm
198	6	1.20873	0.489877	20250530_cpla-mk2_eGFP_KDEL_6hrs_SHOCK_HYPO_E5_P4-003	270 mOsm				188	6	1.53317	20250530_cpla-mk2_eGFP_KDEL_6hrs_SHOCK_HYPO_E5_P4-003	270 mOsm
200	6	1.19743	0.465665	20250530_cpla-mk2_eGFP_KDEL_6hrs_SHOCK_HYPO_E5_P4-003	270 mOsm				190	6	1.664	20250530_cpla-mk2_eGFP_KDEL_6hrs_SHOCK_HYPO_E5_P4-003	270 mOsm
202	6	1.18907	0.4767	20250530_cpla-mk2_eGFP_KDEL_6hrs_SHOCK_HYPO_E5_P4-003	270 mOsm				192	6	1.63281	20250530_cpla-mk2_eGFP_KDEL_6hrs_SHOCK_HYPO_E5_P4-003	270 mOsm
204	6	1.17925	0.469974	20250530_cpla-mk2_eGFP_KDEL_6hrs_SHOCK_HYPO_E5_P4-003	270 mOsm				194	6	1.51537	20250530_cpla-mk2_eGFP_KDEL_6hrs_SHOCK_HYPO_E5_P4-003	270 mOsm
206	6	1.17796	0.482012	20250530_cpla-mk2_eGFP_KDEL_6hrs_SHOCK_HYPO_E5_P4-003	270 mOsm				196	6	1.53852	20250530_cpla-mk2_eGFP_KDEL_6hrs_SHOCK_HYPO_E5_P4-003	270 mOsm
208	6	1.19743	0.445443	20250530_cpla-mk2_eGFP_KDEL_6hrs_SHOCK_HYPO_E5_P4-003	270 mOsm				198	6	1.3759	20250530_cpla-mk2_eGFP_KDEL_6hrs_SHOCK_HYPO_E5_P4-003	270 mOsm
210	6	1.1989	0.454015	20250530_cpla-mk2_eGFP_KDEL_6hrs_SHOCK_HYPO_E5_P4-003	270 mOsm				200	6	1.42971	20250530_cpla-mk2_eGFP_KDEL_6hrs_SHOCK_HYPO_E5_P4-003	270 mOsm
212	6	1.1989	0.412225	20250530_cpla-mk2_eGFP_KDEL_6hrs_SHOCK_HYPO_E5_P4-003	270 mOsm				202	6	1.49023	20250530_cpla-mk2_eGFP_KDEL_6hrs_SHOCK_HYPO_E5_P4-003	270 mOsm
214	6	1.16942	0.46587	20250530_cpla-mk2_eGFP_KDEL_6hrs_SHOCK_HYPO_E5_P4-003	270 mOsm				204	6	1.52944	20250530_cpla-mk2_eGFP_KDEL_6hrs_SHOCK_HYPO_E5_P4-003	270 mOsm
216	6	1.17925	0.441248	20250530_cpla-mk2_eGFP_KDEL_6hrs_SHOCK_HYPO_E5_P4-003	270 mOsm				206	6	1.43612	20250530_cpla-mk2_eGFP_KDEL_6hrs_SHOCK_HYPO_E5_P4-003	270 mOsm
218	6	1.18189	0.442912	20250530_cpla-mk2_eGFP_KDEL_6hrs_SHOCK_HYPO_E5_P4-003	270 mOsm				208	6	1.56888	20250530_cpla-mk2_eGFP_KDEL_6hrs_SHOCK_HYPO_E5_P4-003	270 mOsm
220	6	1.13994	0.437691	20250530_cpla-mk2_eGFP_KDEL_6hrs_SHOCK_HYPO_E5_P4-003	270 mOsm				210	6	1.57766	20250530_cpla-mk2_eGFP_KDEL_6hrs_SHOCK_HYPO_E5_P4-003	270 mOsm
222	6	1.18056	0.416032	20250530_cpla-mk2_eGFP_KDEL_6hrs_SHOCK_HYPO_E5_P4-003	270 mOsm				212	6	1.53634	20250530_cpla-mk2_eGFP_KDEL_6hrs_SHOCK_HYPO_E5_P4-003	270 mOsm
224	6	1.15415	0.41781	20250530_cpla-mk2_eGFP_KDEL_6hrs_SHOCK_HYPO_E5_P4-003	270 mOsm				214	6	1.54443	20250530_cpla-mk2_eGFP_KDEL_6hrs_SHOCK_HYPO_E5_P4-003	270 mOsm
226	6	1.17063	0.414527	20250530_cpla-mk2_eGFP_KDEL_6hrs_SHOCK_HYPO_E5_P4-003	270 mOsm				216	6	1.53451	20250530_cpla-mk2_eGFP_KDEL_6hrs_SHOCK_HYPO_E5_P4-003	270 mOsm
228	6	1.15959	0.417446	20250530_cpla-mk2_eGFP_KDEL_6hrs_SHOCK_HYPO_E5_P4-003	270 mOsm				218	6	1.65211	20250530_cpla-mk2_eGFP_KDEL_6hrs_SHOCK_HYPO_E5_P4-003	270 mOsm
230	6	1.15741	0.429461	20250530_cpla-mk2_eGFP_KDEL_6hrs_SHOCK_HYPO_E5_P4-003	270 mOsm				220	6	1.32633	20250530_cpla-mk2_eGFP_KDEL_6hrs_SHOCK_HYPO_E5_P4-003	270 mOsm
232	6	1.18056	0.417104	20250530_cpla-mk2_eGFP_KDEL_6hrs_SHOCK_HYPO_E5_P4-003	270 mOsm				222	6	1.54412	20250530_cpla-mk2_eGFP_KDEL_6hrs_SHOCK_HYPO_E5_P4-003	270 mOsm
234	6	1.15468	0.417081	20250530_cpla-mk2_eGFP_KDEL_6hrs_SHOCK_HYPO_E5_P4-003	270 mOsm				224	6	1.42752	20250530_cpla-mk2_eGFP_KDEL_6hrs_SHOCK_HYPO_E5_P4-003	270 mOsm
236	6	1.20873	0.414938	20250530_cpla-mk2_eGFP_KDEL_6hrs_SHOCK_HYPO_E5_P4-003	270 mOsm				226	6	1.54769	20250530_cpla-mk2_eGFP_KDEL_6hrs_SHOCK_HYPO_E5_P4-003	270 mOsm
238	6	1.14976	0.39524	20250530_cpla-mk2_eGFP_KDEL_6hrs_SHOCK_HYPO_E5_P4-003	270 mOsm				228	6	1.44202	20250530_cpla-mk2_eGFP_KDEL_6hrs_SHOCK_HYPO_E5_P4-003	270 mOsm
240	6	1.19743	0.395126	20250530_cpla-mk2_eGFP_KDEL_6hrs_SHOCK_HYPO_E5_P4-003	270 mOsm				230	6	1.60893	20250530_cpla-mk2_eGFP_KDEL_6hrs_SHOCK_HYPO_E5_P4-003	270 mOsm
242	6	1.14776	0.37716	20250530_cpla-mk2_eGFP_KDEL_6hrs_SHOCK_HYPO_E5_P4-003	270 mOsm				232	6	1.53674	20250530_cpla-mk2_eGFP_KDEL_6hrs_SHOCK_HYPO_E5_P4-003	270 mOsm
244	6	1.19743	0.407209	20250530_cpla-mk2_eGFP_KDEL_6hrs_SHOCK_HYPO_E5_P4-003	270 mOsm				234	6	1.38447	20250530_cpla-mk2_eGFP_KDEL_6hrs_SHOCK_HYPO_E5_P4-003	270 mOsm
246	6	1.18907	0.418563	20250530_cpla-mk2_eGFP_KDEL_6hrs_SHOCK_HYPO_E5_P4-003	270 mOsm				236	6	1.35292	20250530_cpla-mk2_eGFP_KDEL_6hrs_SHOCK_HYPO_E5_P4-003	270 mOsm
248	6	1.15959	0.37406	20250530_cpla-mk2_eGFP_KDEL_6hrs_SHOCK_HYPO_E5_P4-003	270 mOsm				238	6	1.42089	20250530_cpla-mk2_eGFP_KDEL_6hrs_SHOCK_HYPO_E5_P4-003	270 mOsm
250	6	1.17063	0.388035	20250530_cpla-mk2_eGFP_KDEL_6hrs_SHOCK_HYPO_E5_P4-003	270 mOsm				240	6	1.38323	20250530_cpla-mk2_eGFP_KDEL_6hrs_SHOCK_HYPO_E5_P4-003	270 mOsm
252	6	1.21194	0.391318	20250530_cpla-mk2_eGFP_KDEL_6hrs_SHOCK_HYPO_E5_P4-003	270 mOsm				242	6	1.36809	20250530_cpla-mk2_eGFP_KDEL_6hrs_SHOCK_HYPO_E5_P4-003	270 mOsm
254	6	1.21032	0.345926	20250530_cpla-mk2_eGFP_KDEL_6hrs_SHOCK_HYPO_E5_P4-003	270 mOsm				244	6	1.4346	20250530_cpla-mk2_eGFP_KDEL_6hrs_SHOCK_HYPO_E5_P4-003	270 mOsm
256	6	1.22024	0.360517	20250530_cpla-mk2_eGFP_KDEL_6hrs_SHOCK_HYPO_E5_P4-003	270 mOsm				246	6	1.43994	20250530_cpla-mk2_eGFP_KDEL_6hrs_SHOCK_HYPO_E5_P4-003	270 mOsm
258	6	1.1989	0.372167	20250530_cpla-mk2_eGFP_KDEL_6hrs_SHOCK_HYPO_E5_P4-003	270 mOsm				248	6	1.36485	20250530_cpla-mk2_eGFP_KDEL_6hrs_SHOCK_HYPO_E5_P4-003	270 mOsm
260	6	1.19743	0.36624	20250530_cpla-mk2_eGFP_KDEL_6hrs_SHOCK_HYPO_E5_P4-003	270 mOsm				250	6	1.4535	20250530_cpla-mk2_eGFP_KDEL_6hrs_SHOCK_HYPO_E5_P4-003	270 mOsm
262	6	1.20873	0.360882	20250530_cpla-mk2_eGFP_KDEL_6hrs_SHOCK_HYPO_E5_P4-003	270 mOsm				252	6	1.32383	20250530_cpla-mk2_eGFP_KDEL_6hrs_SHOCK_HYPO_E5_P4-003	270 mOsm
264	6	1.1989	0.376499	20250530_cpla-mk2_eGFP_KDEL_6hrs_SHOCK_HYPO_E5_P4-003	270 mOsm				254	6	1.46901	20250530_cpla-mk2_eGFP_KDEL_6hrs_SHOCK_HYPO_E5_P4-003	270 mOsm
266	6	1.19743	0.358328	20250530_cpla-mk2_eGFP_KDEL_6hrs_SHOCK_HYPO_E5_P4-003	270 mOsm				256	6	1.37272	20250530_cpla-mk2_eGFP_KDEL_6hrs_SHOCK_HYPO_E5_P4-003	270 mOsm
268	6	1.18907	0.339018	20250530_cpla-mk2_eGFP_KDEL_6hrs_SHOCK_HYPO_E5_P4-003	270 mOsm				258	6	1.21342	20250530_cpla-mk2_eGFP_KDEL_6hrs_SHOCK_HYPO_E5_P4-003	270 mOsm
270	6	1.1989	0.349574	20250530_cpla-mk2_eGFP_KDEL_6hrs_SHOCK_HYPO_E5_P4-003	270 mOsm				260	6	1.33603	20250530_cpla-mk2_eGFP_KDEL_6hrs_SHOCK_HYPO_E5_P4-003	270 mOsm
272	6	1.18907	0.350212	20250530_cpla-mk2_eGFP_KDEL_6hrs_SHOCK_HYPO_E5_P4-003	270 mOsm				262	6	1.36558	20250530_cpla-mk2_eGFP_KDEL_6hrs_SHOCK_HYPO_E5_P4-003	270 mOsm
274	6	1.2004	0.336692	20250530_cpla-mk2_eGFP_KDEL_6hrs_SHOCK_HYPO_E5_P4-003	270 mOsm				264	6	1.46012	20250530_cpla-mk2_eGFP_KDEL_6hrs_SHOCK_HYPO_E5_P4-003	270 mOsm
276	6	1.22024	0.330765	20250530_cpla-mk2_eGFP_KDEL_6hrs_SHOCK_HYPO_E5_P4-003	270 mOsm				266	6	1.41576	20250530_cpla-mk2_eGFP_KDEL_6hrs_SHOCK_HYPO_E5_P4-003	270 mOsm
278	6	1.20873	0.347431	20250530_cpla-mk2_eGFP_KDEL_6hrs_SHOCK_HYPO_E5_P4-003	270 mOsm				268	6	1.44864	20250530_cpla-mk2_eGFP_KDEL_6hrs_SHOCK_HYPO_E5_P4-003	270 mOsm
280	6	1.1989	0.343578	20250530_cpla-mk2_eGFP_KDEL_6hrs_SHOCK_HYPO_E5_P4-003	270 mOsm				270	6	1.42818	20250530_cpla-mk2_eGFP_KDEL_6hrs_SHOCK_HYPO_E5_P4-003	270 mOsm
282	6	1.18907	0.330924	20250530_cpla-mk2_eGFP_KDEL_6hrs_SHOCK_HYPO_E5_P4-003	270 mOsm				272	6	1.44186	20250530_cpla-mk2_eGFP_KDEL_6hrs_SHOCK_HYPO_E5_P4-003	270 mOsm
284	6	1.2004	0.29586	20250530_cpla-mk2_eGFP_KDEL_6hrs_SHOCK_HYPO_E5_P4-003	270 mOsm				274	6	1.42756	20250530_cpla-mk2_eGFP_KDEL_6hrs_SHOCK_HYPO_E5_P4-003	270 mOsm
286	6	1.1989	0.351078	20250530_cpla-mk2_eGFP_KDEL_6hrs_SHOCK_HYPO_E5_P4-003	270 mOsm				276	6	1.36643	20250530_cpla-mk2_eGFP_KDEL_6hrs_SHOCK_HYPO_E5_P4-003	270 mOsm
288	6	1.18769	0.336396	20250530_cpla-mk2_eGFP_KDEL_6hrs_SHOCK_HYPO_E5_P4-003	270 mOsm				278	6	1.32366	20250530_cpla-mk2_eGFP_KDEL_6hrs_SHOCK_HYPO_E5_P4-003	270 mOsm
290	6	1.18769	0.347271	20250530_cpla-mk2_eGFP_KDEL_6hrs_SHOCK_HYPO_E5_P4-003	270 mOsm				280	6	1.42581	20250530_cpla-mk2_eGFP_KDEL_6hrs_SHOCK_HYPO_E5_P4-003	270 mOsm
292	6	1.18907	0.314144	20250530_cpla-mk2_eGFP_KDEL_6hrs_SHOCK_HYPO_E5_P4-003	270 mOsm				282	6	1.37768	20250530_cpla-mk2_eGFP_KDEL_6hrs_SHOCK_HYPO_E5_P4-003	270 mOsm
294	6	1.17925	0.286945	20250530_cpla-mk2_eGFP_KDEL_6hrs_SHOCK_HYPO_E5_P4-003	270 mOsm				284	6	1.33209	20250530_cpla-mk2_eGFP_KDEL_6hrs_SHOCK_HYPO_E5_P4-003	270 mOsm
296	6	1.19048	0.318066	20250530_cpla-mk2_eGFP_KDEL_6hrs_SHOCK_HYPO_E5_P4-003	270 mOsm				286	6	1.38867	20250530_cpla-mk2_eGFP_KDEL_6hrs_SHOCK_HYPO_E5_P4-003	270 mOsm
298	6	1.17925	0.340933	20250530_cpla-mk2_eGFP_KDEL_6hrs_SHOCK_HYPO_E5_P4-003	270 mOsm				288	6	1.40372	20250530_cpla-mk2_eGFP_KDEL_6hrs_SHOCK_HYPO_E5_P4-003	270 mOsm
300	6	1.17925	0.325909	20250530_cpla-mk2_eGFP_KDEL_6hrs_SHOCK_HYPO_E5_P4-003	270 mOsm				290	6	1.31845	20250530_cpla-mk2_eGFP_KDEL_6hrs_SHOCK_HYPO_E5_P4-003	270 mOsm
302	6	1.17925	0.335302	20250530_cpla-mk2_eGFP_KDEL_6hrs_SHOCK_HYPO_E5_P4-003	270 mOsm				292	6	1.4549	20250530_cpla-mk2_eGFP_KDEL_6hrs_SHOCK_HYPO_E5_P4-003	270 mOsm
304	6	1.19048	0.310474	20250530_cpla-mk2_eGFP_KDEL_6hrs_SHOCK_HYPO_E5_P4-003	270 mOsm				294	6	1.43327	20250530_cpla-mk2_eGFP_KDEL_6hrs_SHOCK_HYPO_E5_P4-003	270 mOsm
306	6	1.19048	0.33464	20250530_cpla-mk2_eGFP_KDEL_6hrs_SHOCK_HYPO_E5_P4-003	270 mOsm				296	6	1.25824	20250530_cpla-mk2_eGFP_KDEL_6hrs_SHOCK_HYPO_E5_P4-003	270 mOsm
308	6	1.19048	0.297456	20250530_cpla-mk2_eGFP_KDEL_6hrs_SHOCK_HYPO_E5_P4-003	270 mOsm				298	6	1.37531	20250530_cpla-mk2_eGFP_KDEL_6hrs_SHOCK_HYPO_E5_P4-003	270 mOsm
310	6	1.18056	0.315421	20250530_cpla-mk2_eGFP_KDEL_6hrs_SHOCK_HYPO_E5_P4-003	270 mOsm				300	6	1.34934	20250530_cpla-mk2_eGFP_KDEL_6hrs_SHOCK_HYPO_E5_P4-003	270 mOsm
312	6	1.19048	0.322626	20250530_cpla-mk2_eGFP_KDEL_6hrs_SHOCK_HYPO_E5_P4-003	270 mOsm				302	6	1.43208	20250530_cpla-mk2_eGFP_KDEL_6hrs_SHOCK_HYPO_E5_P4-003	270 mOsm
314	6	1.19048	0.327208	20250530_cpla-mk2_eGFP_KDEL_6hrs_SHOCK_HYPO_E5_P4-003	270 mOsm				304	6	1.42939	20250530_cpla-mk2_eGFP_KDEL_6hrs_SHOCK_HYPO_E5_P4-003	270 mOsm
316	6	1.20348	0.289453	20250530_cpla-mk2_eGFP_KDEL_6hrs_SHOCK_HYPO_E5_P4-003	270 mOsm				306	6	1.39521	20250530_cpla-mk2_eGFP_KDEL_6hrs_SHOCK_HYPO_E5_P4-003	270 mOsm
318	6	1.19191	0.314669	20250530_cpla-mk2_eGFP_KDEL_6hrs_SHOCK_HYPO_E5_P4-003	270 mOsm				308	6	1.3754	20250530_cpla-mk2_eGFP_KDEL_6hrs_SHOCK_HYPO_E5_P4-003	270 mOsm
320	6	1.19048	0.311135	20250530_cpla-mk2_eGFP_KDEL_6hrs_SHOCK_HYPO_E5_P4-003	270 mOsm				310	6	1.45168	20250530_cpla-mk2_eGFP_KDEL_6hrs_SHOCK_HYPO_E5_P4-003	270 mOsm
322	6	1.18056	0.296179	20250530_cpla-mk2_eGFP_KDEL_6hrs_SHOCK_HYPO_E5_P4-003	270 mOsm				312	6	1.28474	20250530_cpla-mk2_eGFP_KDEL_6hrs_SHOCK_HYPO_E5_P4-003	270 mOsm
324	6	1.18056	0.276139	20250530_cpla-mk2_eGFP_KDEL_6hrs_SHOCK_HYPO_E5_P4-003	270 mOsm				314	6	1.33867	20250530_cpla-mk2_eGFP_KDEL_6hrs_SHOCK_HYPO_E5_P4-003	270 mOsm
326	6	1.18552	0.275728	20250530_cpla-mk2_eGFP_KDEL_6hrs_SHOCK_HYPO_E5_P4-003	270 mOsm				316	6	1.35004	20250530_cpla-mk2_eGFP_KDEL_6hrs_SHOCK_HYPO_E5_P4-003	270 mOsm
328	6	1.20192	0.27452	20250530_cpla-mk2_eGFP_KDEL_6hrs_SHOCK_HYPO_E5_P4-003	270 mOsm				318	6	1.40812	20250530_cpla-mk2_eGFP_KDEL_6hrs_SHOCK_HYPO_E5_P4-003	270 mOsm
330	6	1.19048	0.308057	20250530_cpla-mk2_eGFP_KDEL_6hrs_SHOCK_HYPO_E5_P4-003	270 mOsm				320	6	1.41236	20250530_cpla-mk2_eGFP_KDEL_6hrs_SHOCK_HYPO_E5_P4-003	270 mOsm
332	6	1.18056	0.306393	20250530_cpla-mk2_eGFP_KDEL_6hrs_SHOCK_HYPO_E5_P4-003	270 mOsm				322	6	1.51491	20250530_cpla-mk2_eGFP_KDEL_6hrs_SHOCK_HYPO_E5_P4-003	270 mOsm
334	6	1.16942	0.27778	20250530_cpla-mk2_eGFP_KDEL_6hrs_SHOCK_HYPO_E5_P4-003	270 mOsm				324	6	1.19603	20250530_cpla-mk2_eGFP_KDEL_6hrs_SHOCK_HYPO_E5_P4-003	270 mOsm
336	6	1.18056	0.281497	20250530_cpla-mk2_eGFP_KDEL_6hrs_SHOCK_HYPO_E5_P4-003	270 mOsm				326	6	1.1856	20250530_cpla-mk2_eGFP_KDEL_6hrs_SHOCK_HYPO_E5_P4-003	270 mOsm
338	6	1.17433	0.316333	20250530_cpla-mk2_eGFP_KDEL_6hrs_SHOCK_HYPO_E5_P4-003	270 mOsm				328	6	1.48188	20250530_cpla-mk2_eGFP_KDEL_6hrs_SHOCK_HYPO_E5_P4-003	270 mOsm
340	6	1.18189	0.294195	20250530_cpla-mk2_eGFP_KDEL_6hrs_SHOCK_HYPO_E5_P4-003	270 mOsm				330	6	1.30614	20250530_cpla-mk2_eGFP_KDEL_6hrs_SHOCK_HYPO_E5_P4-003	270 mOsm
342	6	1.17063	0.278783	20250530_cpla-mk2_eGFP_KDEL_6hrs_SHOCK_HYPO_E5_P4-003	270 mOsm				332	6	1.41934	20250530_cpla-mk2_eGFP_KDEL_6hrs_SHOCK_HYPO_E5_P4-003	270 mOsm
344	6	1.18056	0.262665	20250530_cpla-mk2_eGFP_KDEL_6hrs_SHOCK_HYPO_E5_P4-003	270 mOsm				334	6	1.2982	20250530_cpla-mk2_eGFP_KDEL_6hrs_SHOCK_HYPO_E5_P4-003	270 mOsm
346	6	1.17063	0.287926	20250530_cpla-mk2_eGFP_KDEL_6hrs_SHOCK_HYPO_E5_P4-003	270 mOsm				336	6	1.46975	20250530_cpla-mk2_eGFP_KDEL_6hrs_SHOCK_HYPO_E5_P4-003	270 mOsm
348	6	1.18189	0.249897	20250530_cpla-mk2_eGFP_KDEL_6hrs_SHOCK_HYPO_E5_P4-003	270 mOsm				338	6	1.50332	20250530_cpla-mk2_eGFP_KDEL_6hrs_SHOCK_HYPO_E5_P4-003	270 mOsm
350	6	1.17063	0.249829	20250530_cpla-mk2_eGFP_KDEL_6hrs_SHOCK_HYPO_E5_P4-003	270 mOsm				340	6	1.38935	20250530_cpla-mk2_eGFP_KDEL_6hrs_SHOCK_HYPO_E5_P4-003	270 mOsm
352	6	1.17063	0.300921	20250530_cpla-mk2_eGFP_KDEL_6hrs_SHOCK_HYPO_E5_P4-003	270 mOsm				342	6	1.39454	20250530_cpla-mk2_eGFP_KDEL_6hrs_SHOCK_HYPO_E5_P4-003	270 mOsm
354	6	1.11111	0.237905	20250530_cpla-mk2_eGFP_KDEL_6hrs_SHOCK_HYPO_E5_P4-003	270 mOsm				344	6	1.38118	20250530_cpla-mk2_eGFP_KDEL_6hrs_SHOCK_HYPO_E5_P4-003	270 mOsm
356	6	1.16186	0.247276	20250530_cpla-mk2_eGFP_KDEL_6hrs_SHOCK_HYPO_E5_P4-003	270 mOsm				346	6	1.44574	20250530_cpla-mk2_eGFP_KDEL_6hrs_SHOCK_HYPO_E5_P4-003	270 mOsm
358	6	1.16627	0.287584	20250530_cpla-mk2_eGFP_KDEL_6hrs_SHOCK_HYPO_E5_P4-003	270 mOsm				348	6	1.46222	20250530_cpla-mk2_eGFP_KDEL_6hrs_SHOCK_HYPO_E5_P4-003	270 mOsm
360	6	1.16071	0.258812	20250530_cpla-mk2_eGFP_KDEL_6hrs_SHOCK_HYPO_E5_P4-003	270 mOsm				350	6	1.2031	20250530_cpla-mk2_eGFP_KDEL_6hrs_SHOCK_HYPO_E5_P4-003	270 mOsm
0	7	1	1	20250530_cpla-mk2_eGFP_KDEL_6hrs_SHOCK_HYPO_E5_p5-005	270 mOsm				352	6	1.23493	20250530_cpla-mk2_eGFP_KDEL_6hrs_SHOCK_HYPO_E5_P4-003	270 mOsm
2	7	1.00877	1.02796	20250530_cpla-mk2_eGFP_KDEL_6hrs_SHOCK_HYPO_E5_p5-005	270 mOsm				354	6	1.51319	20250530_cpla-mk2_eGFP_KDEL_6hrs_SHOCK_HYPO_E5_P4-003	270 mOsm
4	7	1	1.00183	20250530_cpla-mk2_eGFP_KDEL_6hrs_SHOCK_HYPO_E5_p5-005	270 mOsm				356	6	1.29641	20250530_cpla-mk2_eGFP_KDEL_6hrs_SHOCK_HYPO_E5_P4-003	270 mOsm
6	7	0.999195	1.31646	20250530_cpla-mk2_eGFP_KDEL_6hrs_SHOCK_HYPO_E5_p5-005	270 mOsm				358	6	1.46041	20250530_cpla-mk2_eGFP_KDEL_6hrs_SHOCK_HYPO_E5_P4-003	270 mOsm
8	7	1.04706	2.0789	20250530_cpla-mk2_eGFP_KDEL_6hrs_SHOCK_HYPO_E5_p5-005	270 mOsm				360	6	1.51488	20250530_cpla-mk2_eGFP_KDEL_6hrs_SHOCK_HYPO_E5_P4-003	270 mOsm
10	7	1.13627	1.75826	20250530_cpla-mk2_eGFP_KDEL_6hrs_SHOCK_HYPO_E5_p5-005	270 mOsm				0	7	1	20250530_cpla-mk2_eGFP_KDEL_6hrs_SHOCK_HYPO_E5_p5-005	270 mOsm
12	7	1.13513	1.7334	20250530_cpla-mk2_eGFP_KDEL_6hrs_SHOCK_HYPO_E5_p5-005	270 mOsm				2	7	0.735573	20250530_cpla-mk2_eGFP_KDEL_6hrs_SHOCK_HYPO_E5_p5-005	270 mOsm
14	7	1.13291	1.55369	20250530_cpla-mk2_eGFP_KDEL_6hrs_SHOCK_HYPO_E5_p5-005	270 mOsm				4	7	0.780098	20250530_cpla-mk2_eGFP_KDEL_6hrs_SHOCK_HYPO_E5_p5-005	270 mOsm
16	7	1.09239	1.38371	20250530_cpla-mk2_eGFP_KDEL_6hrs_SHOCK_HYPO_E5_p5-005	270 mOsm				6	7	0.982376	20250530_cpla-mk2_eGFP_KDEL_6hrs_SHOCK_HYPO_E5_p5-005	270 mOsm
18	7	1.07271	1.38244	20250530_cpla-mk2_eGFP_KDEL_6hrs_SHOCK_HYPO_E5_p5-005	270 mOsm				8	7	1.11243	20250530_cpla-mk2_eGFP_KDEL_6hrs_SHOCK_HYPO_E5_p5-005	270 mOsm
20	7	1.05372	1.31181	20250530_cpla-mk2_eGFP_KDEL_6hrs_SHOCK_HYPO_E5_p5-005	270 mOsm				10	7	1.12662	20250530_cpla-mk2_eGFP_KDEL_6hrs_SHOCK_HYPO_E5_p5-005	270 mOsm
22	7	1.05372	1.18732	20250530_cpla-mk2_eGFP_KDEL_6hrs_SHOCK_HYPO_E5_p5-005	270 mOsm				12	7	1.08692	20250530_cpla-mk2_eGFP_KDEL_6hrs_SHOCK_HYPO_E5_p5-005	270 mOsm
24	7	1.04448	1.21274	20250530_cpla-mk2_eGFP_KDEL_6hrs_SHOCK_HYPO_E5_p5-005	270 mOsm				14	7	0.977336	20250530_cpla-mk2_eGFP_KDEL_6hrs_SHOCK_HYPO_E5_p5-005	270 mOsm
26	7	1.0177	1.1924	20250530_cpla-mk2_eGFP_KDEL_6hrs_SHOCK_HYPO_E5_p5-005	270 mOsm				16	7	0.977336	20250530_cpla-mk2_eGFP_KDEL_6hrs_SHOCK_HYPO_E5_p5-005	270 mOsm
28	7	1.0177	1.10217	20250530_cpla-mk2_eGFP_KDEL_6hrs_SHOCK_HYPO_E5_p5-005	270 mOsm				18	7	0.924357	20250530_cpla-mk2_eGFP_KDEL_6hrs_SHOCK_HYPO_E5_p5-005	270 mOsm
30	7	1.0177	1.05747	20250530_cpla-mk2_eGFP_KDEL_6hrs_SHOCK_HYPO_E5_p5-005	270 mOsm				20	7	0.920172	20250530_cpla-mk2_eGFP_KDEL_6hrs_SHOCK_HYPO_E5_p5-005	270 mOsm
32	7	1.00885	1.06185	20250530_cpla-mk2_eGFP_KDEL_6hrs_SHOCK_HYPO_E5_p5-005	270 mOsm				22	7	0.863501	20250530_cpla-mk2_eGFP_KDEL_6hrs_SHOCK_HYPO_E5_p5-005	270 mOsm
34	7	1.00015	1.0195	20250530_cpla-mk2_eGFP_KDEL_6hrs_SHOCK_HYPO_E5_p5-005	270 mOsm				24	7	0.760528	20250530_cpla-mk2_eGFP_KDEL_6hrs_SHOCK_HYPO_E5_p5-005	270 mOsm
36	7	1.00885	0.959491	20250530_cpla-mk2_eGFP_KDEL_6hrs_SHOCK_HYPO_E5_p5-005	270 mOsm				26	7	1.05108	20250530_cpla-mk2_eGFP_KDEL_6hrs_SHOCK_HYPO_E5_p5-005	270 mOsm
38	7	1.00015	0.960759	20250530_cpla-mk2_eGFP_KDEL_6hrs_SHOCK_HYPO_E5_p5-005	270 mOsm				28	7	0.83251	20250530_cpla-mk2_eGFP_KDEL_6hrs_SHOCK_HYPO_E5_p5-005	270 mOsm
40	7	1.00015	0.935946	20250530_cpla-mk2_eGFP_KDEL_6hrs_SHOCK_HYPO_E5_p5-005	270 mOsm				30	7	1.00266	20250530_cpla-mk2_eGFP_KDEL_6hrs_SHOCK_HYPO_E5_p5-005	270 mOsm
42	7	1.00015	0.919404	20250530_cpla-mk2_eGFP_KDEL_6hrs_SHOCK_HYPO_E5_p5-005	270 mOsm				32	7	0.890982	20250530_cpla-mk2_eGFP_KDEL_6hrs_SHOCK_HYPO_E5_p5-005	270 mOsm
44	7	0.991379	0.971991	20250530_cpla-mk2_eGFP_KDEL_6hrs_SHOCK_HYPO_E5_p5-005	270 mOsm				34	7	0.79779	20250530_cpla-mk2_eGFP_KDEL_6hrs_SHOCK_HYPO_E5_p5-005	270 mOsm
46	7	1.00885	0.990413	20250530_cpla-mk2_eGFP_KDEL_6hrs_SHOCK_HYPO_E5_p5-005	270 mOsm				36	7	0.912864	20250530_cpla-mk2_eGFP_KDEL_6hrs_SHOCK_HYPO_E5_p5-005	270 mOsm
48	7	1.02663	1.11514	20250530_cpla-mk2_eGFP_KDEL_6hrs_SHOCK_HYPO_E5_p5-005	270 mOsm				38	7	0.915324	20250530_cpla-mk2_eGFP_KDEL_6hrs_SHOCK_HYPO_E5_p5-005	270 mOsm
50	7	1.04472	1.14775	20250530_cpla-mk2_eGFP_KDEL_6hrs_SHOCK_HYPO_E5_p5-005	270 mOsm				40	7	0.863155	20250530_cpla-mk2_eGFP_KDEL_6hrs_SHOCK_HYPO_E5_p5-005	270 mOsm
52	7	1.07321	1.27351	20250530_cpla-mk2_eGFP_KDEL_6hrs_SHOCK_HYPO_E5_p5-005	270 mOsm				42	7	1.08256	20250530_cpla-mk2_eGFP_KDEL_6hrs_SHOCK_HYPO_E5_p5-005	270 mOsm
54	7	1.08246	1.2557	20250530_cpla-mk2_eGFP_KDEL_6hrs_SHOCK_HYPO_E5_p5-005	270 mOsm				44	7	0.973087	20250530_cpla-mk2_eGFP_KDEL_6hrs_SHOCK_HYPO_E5_p5-005	270 mOsm
56	7	1.11193	1.34038	20250530_cpla-mk2_eGFP_KDEL_6hrs_SHOCK_HYPO_E5_p5-005	270 mOsm				46	7	0.931759	20250530_cpla-mk2_eGFP_KDEL_6hrs_SHOCK_HYPO_E5_p5-005	270 mOsm
58	7	1.11281	1.38272	20250530_cpla-mk2_eGFP_KDEL_6hrs_SHOCK_HYPO_E5_p5-005	270 mOsm				48	7	1.0193	20250530_cpla-mk2_eGFP_KDEL_6hrs_SHOCK_HYPO_E5_p5-005	270 mOsm
60	7	1.12232	1.33141	20250530_cpla-mk2_eGFP_KDEL_6hrs_SHOCK_HYPO_E5_p5-005	270 mOsm				50	7	1.04089	20250530_cpla-mk2_eGFP_KDEL_6hrs_SHOCK_HYPO_E5_p5-005	270 mOsm
62	7	1.14251	1.42168	20250530_cpla-mk2_eGFP_KDEL_6hrs_SHOCK_HYPO_E5_p5-005	270 mOsm				52	7	1.09554	20250530_cpla-mk2_eGFP_KDEL_6hrs_SHOCK_HYPO_E5_p5-005	270 mOsm
64	7	1.13291	1.45872	20250530_cpla-mk2_eGFP_KDEL_6hrs_SHOCK_HYPO_E5_p5-005	270 mOsm				54	7	1.27972	20250530_cpla-mk2_eGFP_KDEL_6hrs_SHOCK_HYPO_E5_p5-005	270 mOsm
66	7	1.13291	1.49537	20250530_cpla-mk2_eGFP_KDEL_6hrs_SHOCK_HYPO_E5_p5-005	270 mOsm				56	7	1.17681	20250530_cpla-mk2_eGFP_KDEL_6hrs_SHOCK_HYPO_E5_p5-005	270 mOsm
68	7	1.14251	1.4559	20250530_cpla-mk2_eGFP_KDEL_6hrs_SHOCK_HYPO_E5_p5-005	270 mOsm				58	7	1.18434	20250530_cpla-mk2_eGFP_KDEL_6hrs_SHOCK_HYPO_E5_p5-005	270 mOsm
70	7	1.15339	1.3644	20250530_cpla-mk2_eGFP_KDEL_6hrs_SHOCK_HYPO_E5_p5-005	270 mOsm				60	7	1.40179	20250530_cpla-mk2_eGFP_KDEL_6hrs_SHOCK_HYPO_E5_p5-005	270 mOsm
72	7	1.1547	1.54852	20250530_cpla-mk2_eGFP_KDEL_6hrs_SHOCK_HYPO_E5_p5-005	270 mOsm				62	7	1.35939	20250530_cpla-mk2_eGFP_KDEL_6hrs_SHOCK_HYPO_E5_p5-005	270 mOsm
74	7	1.1437	1.43757	20250530_cpla-mk2_eGFP_KDEL_6hrs_SHOCK_HYPO_E5_p5-005	270 mOsm				64	7	1.51091	20250530_cpla-mk2_eGFP_KDEL_6hrs_SHOCK_HYPO_E5_p5-005	270 mOsm
76	7	1.14491	1.62968	20250530_cpla-mk2_eGFP_KDEL_6hrs_SHOCK_HYPO_E5_p5-005	270 mOsm				66	7	1.5545	20250530_cpla-mk2_eGFP_KDEL_6hrs_SHOCK_HYPO_E5_p5-005	270 mOsm
78	7	1.12432	1.62418	20250530_cpla-mk2_eGFP_KDEL_6hrs_SHOCK_HYPO_E5_p5-005	270 mOsm				68	7	1.57005	20250530_cpla-mk2_eGFP_KDEL_6hrs_SHOCK_HYPO_E5_p5-005	270 mOsm
80	7	1.13513	1.57526	20250530_cpla-mk2_eGFP_KDEL_6hrs_SHOCK_HYPO_E5_p5-005	270 mOsm				70	7	1.56214	20250530_cpla-mk2_eGFP_KDEL_6hrs_SHOCK_HYPO_E5_p5-005	270 mOsm
82	7	1.13513	1.57023	20250530_cpla-mk2_eGFP_KDEL_6hrs_SHOCK_HYPO_E5_p5-005	270 mOsm				72	7	1.52981	20250530_cpla-mk2_eGFP_KDEL_6hrs_SHOCK_HYPO_E5_p5-005	270 mOsm
84	7	1.15174	1.66648	20250530_cpla-mk2_eGFP_KDEL_6hrs_SHOCK_HYPO_E5_p5-005	270 mOsm				74	7	1.66651	20250530_cpla-mk2_eGFP_KDEL_6hrs_SHOCK_HYPO_E5_p5-005	270 mOsm
86	7	1.15603	1.50181	20250530_cpla-mk2_eGFP_KDEL_6hrs_SHOCK_HYPO_E5_p5-005	270 mOsm				76	7	1.68034	20250530_cpla-mk2_eGFP_KDEL_6hrs_SHOCK_HYPO_E5_p5-005	270 mOsm
88	7	1.14615	1.6576	20250530_cpla-mk2_eGFP_KDEL_6hrs_SHOCK_HYPO_E5_p5-005	270 mOsm				78	7	1.68331	20250530_cpla-mk2_eGFP_KDEL_6hrs_SHOCK_HYPO_E5_p5-005	270 mOsm
90	7	1.15603	1.63969	20250530_cpla-mk2_eGFP_KDEL_6hrs_SHOCK_HYPO_E5_p5-005	270 mOsm				80	7	1.84846	20250530_cpla-mk2_eGFP_KDEL_6hrs_SHOCK_HYPO_E5_p5-005	270 mOsm
92	7	1.16591	1.54645	20250530_cpla-mk2_eGFP_KDEL_6hrs_SHOCK_HYPO_E5_p5-005	270 mOsm				82	7	1.87416	20250530_cpla-mk2_eGFP_KDEL_6hrs_SHOCK_HYPO_E5_p5-005	270 mOsm
94	7	1.15603	1.54025	20250530_cpla-mk2_eGFP_KDEL_6hrs_SHOCK_HYPO_E5_p5-005	270 mOsm				84	7	1.87701	20250530_cpla-mk2_eGFP_KDEL_6hrs_SHOCK_HYPO_E5_p5-005	270 mOsm
96	7	1.17734	1.36153	20250530_cpla-mk2_eGFP_KDEL_6hrs_SHOCK_HYPO_E5_p5-005	270 mOsm				86	7	1.95748	20250530_cpla-mk2_eGFP_KDEL_6hrs_SHOCK_HYPO_E5_p5-005	270 mOsm
98	7	1.17734	1.41614	20250530_cpla-mk2_eGFP_KDEL_6hrs_SHOCK_HYPO_E5_p5-005	270 mOsm				88	7	2.0815	20250530_cpla-mk2_eGFP_KDEL_6hrs_SHOCK_HYPO_E5_p5-005	270 mOsm
100	7	1.18732	1.28305	20250530_cpla-mk2_eGFP_KDEL_6hrs_SHOCK_HYPO_E5_p5-005	270 mOsm				90	7	2.06804	20250530_cpla-mk2_eGFP_KDEL_6hrs_SHOCK_HYPO_E5_p5-005	270 mOsm
102	7	1.18732	1.39523	20250530_cpla-mk2_eGFP_KDEL_6hrs_SHOCK_HYPO_E5_p5-005	270 mOsm				92	7	1.83307	20250530_cpla-mk2_eGFP_KDEL_6hrs_SHOCK_HYPO_E5_p5-005	270 mOsm
104	7	1.19729	1.16979	20250530_cpla-mk2_eGFP_KDEL_6hrs_SHOCK_HYPO_E5_p5-005	270 mOsm				94	7	1.94599	20250530_cpla-mk2_eGFP_KDEL_6hrs_SHOCK_HYPO_E5_p5-005	270 mOsm
106	7	1.18567	1.21791	20250530_cpla-mk2_eGFP_KDEL_6hrs_SHOCK_HYPO_E5_p5-005	270 mOsm				96	7	1.96249	20250530_cpla-mk2_eGFP_KDEL_6hrs_SHOCK_HYPO_E5_p5-005	270 mOsm
108	7	1.18567	1.09596	20250530_cpla-mk2_eGFP_KDEL_6hrs_SHOCK_HYPO_E5_p5-005	270 mOsm				98	7	2.02851	20250530_cpla-mk2_eGFP_KDEL_6hrs_SHOCK_HYPO_E5_p5-005	270 mOsm
110	7	1.20543	1.0273	20250530_cpla-mk2_eGFP_KDEL_6hrs_SHOCK_HYPO_E5_p5-005	270 mOsm				100	7	1.96125	20250530_cpla-mk2_eGFP_KDEL_6hrs_SHOCK_HYPO_E5_p5-005	270 mOsm
112	7	1.19555	1.03496	20250530_cpla-mk2_eGFP_KDEL_6hrs_SHOCK_HYPO_E5_p5-005	270 mOsm				102	7	2.04034	20250530_cpla-mk2_eGFP_KDEL_6hrs_SHOCK_HYPO_E5_p5-005	270 mOsm
114	7	1.19384	0.991823	20250530_cpla-mk2_eGFP_KDEL_6hrs_SHOCK_HYPO_E5_p5-005	270 mOsm				104	7	1.94504	20250530_cpla-mk2_eGFP_KDEL_6hrs_SHOCK_HYPO_E5_p5-005	270 mOsm
116	7	1.21531	0.947178	20250530_cpla-mk2_eGFP_KDEL_6hrs_SHOCK_HYPO_E5_p5-005	270 mOsm				106	7	1.91599	20250530_cpla-mk2_eGFP_KDEL_6hrs_SHOCK_HYPO_E5_p5-005	270 mOsm
118	7	1.20362	0.937638	20250530_cpla-mk2_eGFP_KDEL_6hrs_SHOCK_HYPO_E5_p5-005	270 mOsm				108	7	2.05176	20250530_cpla-mk2_eGFP_KDEL_6hrs_SHOCK_HYPO_E5_p5-005	270 mOsm
120	7	1.22519	0.889985	20250530_cpla-mk2_eGFP_KDEL_6hrs_SHOCK_HYPO_E5_p5-005	270 mOsm				110	7	1.99075	20250530_cpla-mk2_eGFP_KDEL_6hrs_SHOCK_HYPO_E5_p5-005	270 mOsm
122	7	1.22519	0.823441	20250530_cpla-mk2_eGFP_KDEL_6hrs_SHOCK_HYPO_E5_p5-005	270 mOsm				112	7	2.09954	20250530_cpla-mk2_eGFP_KDEL_6hrs_SHOCK_HYPO_E5_p5-005	270 mOsm
124	7	1.23507	0.961276	20250530_cpla-mk2_eGFP_KDEL_6hrs_SHOCK_HYPO_E5_p5-005	270 mOsm				114	7	2.06944	20250530_cpla-mk2_eGFP_KDEL_6hrs_SHOCK_HYPO_E5_p5-005	270 mOsm
126	7	1.24718	0.810329	20250530_cpla-mk2_eGFP_KDEL_6hrs_SHOCK_HYPO_E5_p5-005	270 mOsm				116	7	1.93369	20250530_cpla-mk2_eGFP_KDEL_6hrs_SHOCK_HYPO_E5_p5-005	270 mOsm
128	7	1.25483	0.836411	20250530_cpla-mk2_eGFP_KDEL_6hrs_SHOCK_HYPO_E5_p5-005	270 mOsm				118	7	1.97173	20250530_cpla-mk2_eGFP_KDEL_6hrs_SHOCK_HYPO_E5_p5-005	270 mOsm
130	7	1.25483	0.816815	20250530_cpla-mk2_eGFP_KDEL_6hrs_SHOCK_HYPO_E5_p5-005	270 mOsm				120	7	2.16866	20250530_cpla-mk2_eGFP_KDEL_6hrs_SHOCK_HYPO_E5_p5-005	270 mOsm
132	7	1.25483	0.83613	20250530_cpla-mk2_eGFP_KDEL_6hrs_SHOCK_HYPO_E5_p5-005	270 mOsm				122	7	1.93916	20250530_cpla-mk2_eGFP_KDEL_6hrs_SHOCK_HYPO_E5_p5-005	270 mOsm
134	7	1.26471	0.772828	20250530_cpla-mk2_eGFP_KDEL_6hrs_SHOCK_HYPO_E5_p5-005	270 mOsm				124	7	2.02642	20250530_cpla-mk2_eGFP_KDEL_6hrs_SHOCK_HYPO_E5_p5-005	270 mOsm
136	7	1.26234	0.765825	20250530_cpla-mk2_eGFP_KDEL_6hrs_SHOCK_HYPO_E5_p5-005	270 mOsm				126	7	2.08141	20250530_cpla-mk2_eGFP_KDEL_6hrs_SHOCK_HYPO_E5_p5-005	270 mOsm
138	7	1.27459	0.734856	20250530_cpla-mk2_eGFP_KDEL_6hrs_SHOCK_HYPO_E5_p5-005	270 mOsm				128	7	2.15533	20250530_cpla-mk2_eGFP_KDEL_6hrs_SHOCK_HYPO_E5_p5-005	270 mOsm
140	7	1.28447	0.752432	20250530_cpla-mk2_eGFP_KDEL_6hrs_SHOCK_HYPO_E5_p5-005	270 mOsm				130	7	1.96972	20250530_cpla-mk2_eGFP_KDEL_6hrs_SHOCK_HYPO_E5_p5-005	270 mOsm
142	7	1.28447	0.746605	20250530_cpla-mk2_eGFP_KDEL_6hrs_SHOCK_HYPO_E5_p5-005	270 mOsm				132	7	2.06242	20250530_cpla-mk2_eGFP_KDEL_6hrs_SHOCK_HYPO_E5_p5-005	270 mOsm
144	7	1.28447	0.689365	20250530_cpla-mk2_eGFP_KDEL_6hrs_SHOCK_HYPO_E5_p5-005	270 mOsm				134	7	2.04863	20250530_cpla-mk2_eGFP_KDEL_6hrs_SHOCK_HYPO_E5_p5-005	270 mOsm
146	7	1.27212	0.731801	20250530_cpla-mk2_eGFP_KDEL_6hrs_SHOCK_HYPO_E5_p5-005	270 mOsm				136	7	2.16918	20250530_cpla-mk2_eGFP_KDEL_6hrs_SHOCK_HYPO_E5_p5-005	270 mOsm
148	7	1.28191	0.717421	20250530_cpla-mk2_eGFP_KDEL_6hrs_SHOCK_HYPO_E5_p5-005	270 mOsm				138	7	2.13397	20250530_cpla-mk2_eGFP_KDEL_6hrs_SHOCK_HYPO_E5_p5-005	270 mOsm
150	7	1.27459	0.671836	20250530_cpla-mk2_eGFP_KDEL_6hrs_SHOCK_HYPO_E5_p5-005	270 mOsm				140	7	2.14994	20250530_cpla-mk2_eGFP_KDEL_6hrs_SHOCK_HYPO_E5_p5-005	270 mOsm
152	7	1.28447	0.65802	20250530_cpla-mk2_eGFP_KDEL_6hrs_SHOCK_HYPO_E5_p5-005	270 mOsm				142	7	2.19594	20250530_cpla-mk2_eGFP_KDEL_6hrs_SHOCK_HYPO_E5_p5-005	270 mOsm
154	7	1.27459	0.640162	20250530_cpla-mk2_eGFP_KDEL_6hrs_SHOCK_HYPO_E5_p5-005	270 mOsm				144	7	2.05839	20250530_cpla-mk2_eGFP_KDEL_6hrs_SHOCK_HYPO_E5_p5-005	270 mOsm
156	7	1.29436	0.625217	20250530_cpla-mk2_eGFP_KDEL_6hrs_SHOCK_HYPO_E5_p5-005	270 mOsm				146	7	2.21425	20250530_cpla-mk2_eGFP_KDEL_6hrs_SHOCK_HYPO_E5_p5-005	270 mOsm
158	7	1.28709	0.590629	20250530_cpla-mk2_eGFP_KDEL_6hrs_SHOCK_HYPO_E5_p5-005	270 mOsm				148	7	2.16533	20250530_cpla-mk2_eGFP_KDEL_6hrs_SHOCK_HYPO_E5_p5-005	270 mOsm
160	7	1.28447	0.639692	20250530_cpla-mk2_eGFP_KDEL_6hrs_SHOCK_HYPO_E5_p5-005	270 mOsm				150	7	2.05592	20250530_cpla-mk2_eGFP_KDEL_6hrs_SHOCK_HYPO_E5_p5-005	270 mOsm
162	7	1.26471	0.671413	20250530_cpla-mk2_eGFP_KDEL_6hrs_SHOCK_HYPO_E5_p5-005	270 mOsm				152	7	2.13029	20250530_cpla-mk2_eGFP_KDEL_6hrs_SHOCK_HYPO_E5_p5-005	270 mOsm
164	7	1.27212	0.622163	20250530_cpla-mk2_eGFP_KDEL_6hrs_SHOCK_HYPO_E5_p5-005	270 mOsm				154	7	2.05954	20250530_cpla-mk2_eGFP_KDEL_6hrs_SHOCK_HYPO_E5_p5-005	270 mOsm
166	7	1.28447	0.624183	20250530_cpla-mk2_eGFP_KDEL_6hrs_SHOCK_HYPO_E5_p5-005	270 mOsm				156	7	2.10501	20250530_cpla-mk2_eGFP_KDEL_6hrs_SHOCK_HYPO_E5_p5-005	270 mOsm
168	7	1.27459	0.671084	20250530_cpla-mk2_eGFP_KDEL_6hrs_SHOCK_HYPO_E5_p5-005	270 mOsm				158	7	2.12642	20250530_cpla-mk2_eGFP_KDEL_6hrs_SHOCK_HYPO_E5_p5-005	270 mOsm
170	7	1.28709	0.655623	20250530_cpla-mk2_eGFP_KDEL_6hrs_SHOCK_HYPO_E5_p5-005	270 mOsm				160	7	2.14823	20250530_cpla-mk2_eGFP_KDEL_6hrs_SHOCK_HYPO_E5_p5-005	270 mOsm
172	7	1.27459	0.621552	20250530_cpla-mk2_eGFP_KDEL_6hrs_SHOCK_HYPO_E5_p5-005	270 mOsm				162	7	2.19753	20250530_cpla-mk2_eGFP_KDEL_6hrs_SHOCK_HYPO_E5_p5-005	270 mOsm
174	7	1.26234	0.661497	20250530_cpla-mk2_eGFP_KDEL_6hrs_SHOCK_HYPO_E5_p5-005	270 mOsm				164	7	2.11901	20250530_cpla-mk2_eGFP_KDEL_6hrs_SHOCK_HYPO_E5_p5-005	270 mOsm
176	7	1.26234	0.653555	20250530_cpla-mk2_eGFP_KDEL_6hrs_SHOCK_HYPO_E5_p5-005	270 mOsm				166	7	2.20514	20250530_cpla-mk2_eGFP_KDEL_6hrs_SHOCK_HYPO_E5_p5-005	270 mOsm
178	7	1.25483	0.613704	20250530_cpla-mk2_eGFP_KDEL_6hrs_SHOCK_HYPO_E5_p5-005	270 mOsm				168	7	2.1886	20250530_cpla-mk2_eGFP_KDEL_6hrs_SHOCK_HYPO_E5_p5-005	270 mOsm
180	7	1.27212	0.643592	20250530_cpla-mk2_eGFP_KDEL_6hrs_SHOCK_HYPO_E5_p5-005	270 mOsm				170	7	2.13079	20250530_cpla-mk2_eGFP_KDEL_6hrs_SHOCK_HYPO_E5_p5-005	270 mOsm
182	7	1.28081	0.648903	20250530_cpla-mk2_eGFP_KDEL_6hrs_SHOCK_HYPO_E5_p5-005	270 mOsm				172	7	2.16801	20250530_cpla-mk2_eGFP_KDEL_6hrs_SHOCK_HYPO_E5_p5-005	270 mOsm
184	7	1.27459	0.653226	20250530_cpla-mk2_eGFP_KDEL_6hrs_SHOCK_HYPO_E5_p5-005	270 mOsm				174	7	2.15271	20250530_cpla-mk2_eGFP_KDEL_6hrs_SHOCK_HYPO_E5_p5-005	270 mOsm
186	7	1.27212	0.660181	20250530_cpla-mk2_eGFP_KDEL_6hrs_SHOCK_HYPO_E5_p5-005	270 mOsm				176	7	2.04773	20250530_cpla-mk2_eGFP_KDEL_6hrs_SHOCK_HYPO_E5_p5-005	270 mOsm
188	7	1.27212	0.657832	20250530_cpla-mk2_eGFP_KDEL_6hrs_SHOCK_HYPO_E5_p5-005	270 mOsm				178	7	2.10094	20250530_cpla-mk2_eGFP_KDEL_6hrs_SHOCK_HYPO_E5_p5-005	270 mOsm
190	7	1.28709	0.578787	20250530_cpla-mk2_eGFP_KDEL_6hrs_SHOCK_HYPO_E5_p5-005	270 mOsm				180	7	2.09463	20250530_cpla-mk2_eGFP_KDEL_6hrs_SHOCK_HYPO_E5_p5-005	270 mOsm
192	7	1.26471	0.659335	20250530_cpla-mk2_eGFP_KDEL_6hrs_SHOCK_HYPO_E5_p5-005	270 mOsm				182	7	2.02984	20250530_cpla-mk2_eGFP_KDEL_6hrs_SHOCK_HYPO_E5_p5-005	270 mOsm
194	7	1.27459	0.642746	20250530_cpla-mk2_eGFP_KDEL_6hrs_SHOCK_HYPO_E5_p5-005	270 mOsm				184	7	1.98468	20250530_cpla-mk2_eGFP_KDEL_6hrs_SHOCK_HYPO_E5_p5-005	270 mOsm
196	7	1.26714	0.661403	20250530_cpla-mk2_eGFP_KDEL_6hrs_SHOCK_HYPO_E5_p5-005	270 mOsm				186	7	2.18671	20250530_cpla-mk2_eGFP_KDEL_6hrs_SHOCK_HYPO_E5_p5-005	270 mOsm
198	7	1.26471	0.694863	20250530_cpla-mk2_eGFP_KDEL_6hrs_SHOCK_HYPO_E5_p5-005	270 mOsm				188	7	1.96695	20250530_cpla-mk2_eGFP_KDEL_6hrs_SHOCK_HYPO_E5_p5-005	270 mOsm
200	7	1.25483	0.660463	20250530_cpla-mk2_eGFP_KDEL_6hrs_SHOCK_HYPO_E5_p5-005	270 mOsm				190	7	2.00515	20250530_cpla-mk2_eGFP_KDEL_6hrs_SHOCK_HYPO_E5_p5-005	270 mOsm
202	7	1.26714	0.616241	20250530_cpla-mk2_eGFP_KDEL_6hrs_SHOCK_HYPO_E5_p5-005	270 mOsm				192	7	1.92432	20250530_cpla-mk2_eGFP_KDEL_6hrs_SHOCK_HYPO_E5_p5-005	270 mOsm
204	7	1.25255	0.659054	20250530_cpla-mk2_eGFP_KDEL_6hrs_SHOCK_HYPO_E5_p5-005	270 mOsm				194	7	2.04302	20250530_cpla-mk2_eGFP_KDEL_6hrs_SHOCK_HYPO_E5_p5-005	270 mOsm
206	7	1.26714	0.636073	20250530_cpla-mk2_eGFP_KDEL_6hrs_SHOCK_HYPO_E5_p5-005	270 mOsm				196	7	2.12224	20250530_cpla-mk2_eGFP_KDEL_6hrs_SHOCK_HYPO_E5_p5-005	270 mOsm
208	7	1.25255	0.625452	20250530_cpla-mk2_eGFP_KDEL_6hrs_SHOCK_HYPO_E5_p5-005	270 mOsm				198	7	2.15147	20250530_cpla-mk2_eGFP_KDEL_6hrs_SHOCK_HYPO_E5_p5-005	270 mOsm
210	7	1.25716	0.642981	20250530_cpla-mk2_eGFP_KDEL_6hrs_SHOCK_HYPO_E5_p5-005	270 mOsm				200	7	2.10265	20250530_cpla-mk2_eGFP_KDEL_6hrs_SHOCK_HYPO_E5_p5-005	270 mOsm
212	7	1.25716	0.592321	20250530_cpla-mk2_eGFP_KDEL_6hrs_SHOCK_HYPO_E5_p5-005	270 mOsm				202	7	2.15029	20250530_cpla-mk2_eGFP_KDEL_6hrs_SHOCK_HYPO_E5_p5-005	270 mOsm
214	7	1.25716	0.64942	20250530_cpla-mk2_eGFP_KDEL_6hrs_SHOCK_HYPO_E5_p5-005	270 mOsm				204	7	2.09177	20250530_cpla-mk2_eGFP_KDEL_6hrs_SHOCK_HYPO_E5_p5-005	270 mOsm
216	7	1.25716	0.631421	20250530_cpla-mk2_eGFP_KDEL_6hrs_SHOCK_HYPO_E5_p5-005	270 mOsm				206	7	2.08816	20250530_cpla-mk2_eGFP_KDEL_6hrs_SHOCK_HYPO_E5_p5-005	270 mOsm
218	7	1.23507	0.630998	20250530_cpla-mk2_eGFP_KDEL_6hrs_SHOCK_HYPO_E5_p5-005	270 mOsm				208	7	2.10628	20250530_cpla-mk2_eGFP_KDEL_6hrs_SHOCK_HYPO_E5_p5-005	270 mOsm
220	7	1.23507	0.614221	20250530_cpla-mk2_eGFP_KDEL_6hrs_SHOCK_HYPO_E5_p5-005	270 mOsm				210	7	2.0959	20250530_cpla-mk2_eGFP_KDEL_6hrs_SHOCK_HYPO_E5_p5-005	270 mOsm
222	7	1.24718	0.636073	20250530_cpla-mk2_eGFP_KDEL_6hrs_SHOCK_HYPO_E5_p5-005	270 mOsm				212	7	1.95654	20250530_cpla-mk2_eGFP_KDEL_6hrs_SHOCK_HYPO_E5_p5-005	270 mOsm
224	7	1.24495	0.611401	20250530_cpla-mk2_eGFP_KDEL_6hrs_SHOCK_HYPO_E5_p5-005	270 mOsm				214	7	2.10538	20250530_cpla-mk2_eGFP_KDEL_6hrs_SHOCK_HYPO_E5_p5-005	270 mOsm
226	7	1.24718	0.626016	20250530_cpla-mk2_eGFP_KDEL_6hrs_SHOCK_HYPO_E5_p5-005	270 mOsm				216	7	1.87535	20250530_cpla-mk2_eGFP_KDEL_6hrs_SHOCK_HYPO_E5_p5-005	270 mOsm
228	7	1.25716	0.63988	20250530_cpla-mk2_eGFP_KDEL_6hrs_SHOCK_HYPO_E5_p5-005	270 mOsm				218	7	1.96919	20250530_cpla-mk2_eGFP_KDEL_6hrs_SHOCK_HYPO_E5_p5-005	270 mOsm
230	7	1.24718	0.685887	20250530_cpla-mk2_eGFP_KDEL_6hrs_SHOCK_HYPO_E5_p5-005	270 mOsm				220	7	1.97312	20250530_cpla-mk2_eGFP_KDEL_6hrs_SHOCK_HYPO_E5_p5-005	270 mOsm
232	7	1.24718	0.611965	20250530_cpla-mk2_eGFP_KDEL_6hrs_SHOCK_HYPO_E5_p5-005	270 mOsm				222	7	2.06825	20250530_cpla-mk2_eGFP_KDEL_6hrs_SHOCK_HYPO_E5_p5-005	270 mOsm
234	7	1.25483	0.572489	20250530_cpla-mk2_eGFP_KDEL_6hrs_SHOCK_HYPO_E5_p5-005	270 mOsm				224	7	2.10669	20250530_cpla-mk2_eGFP_KDEL_6hrs_SHOCK_HYPO_E5_p5-005	270 mOsm
236	7	1.25483	0.609944	20250530_cpla-mk2_eGFP_KDEL_6hrs_SHOCK_HYPO_E5_p5-005	270 mOsm				226	7	2.04647	20250530_cpla-mk2_eGFP_KDEL_6hrs_SHOCK_HYPO_E5_p5-005	270 mOsm
238	7	1.24718	0.625875	20250530_cpla-mk2_eGFP_KDEL_6hrs_SHOCK_HYPO_E5_p5-005	270 mOsm				228	7	2.07422	20250530_cpla-mk2_eGFP_KDEL_6hrs_SHOCK_HYPO_E5_p5-005	270 mOsm
240	7	1.24718	0.626063	20250530_cpla-mk2_eGFP_KDEL_6hrs_SHOCK_HYPO_E5_p5-005	270 mOsm				230	7	2.03009	20250530_cpla-mk2_eGFP_KDEL_6hrs_SHOCK_HYPO_E5_p5-005	270 mOsm
242	7	1.24495	0.590441	20250530_cpla-mk2_eGFP_KDEL_6hrs_SHOCK_HYPO_E5_p5-005	270 mOsm				232	7	2.0969	20250530_cpla-mk2_eGFP_KDEL_6hrs_SHOCK_HYPO_E5_p5-005	270 mOsm
244	7	1.24495	0.582452	20250530_cpla-mk2_eGFP_KDEL_6hrs_SHOCK_HYPO_E5_p5-005	270 mOsm				234	7	2.07543	20250530_cpla-mk2_eGFP_KDEL_6hrs_SHOCK_HYPO_E5_p5-005	270 mOsm
246	7	1.24219	0.597772	20250530_cpla-mk2_eGFP_KDEL_6hrs_SHOCK_HYPO_E5_p5-005	270 mOsm				236	7	2.07103	20250530_cpla-mk2_eGFP_KDEL_6hrs_SHOCK_HYPO_E5_p5-005	270 mOsm
248	7	1.25953	0.590159	20250530_cpla-mk2_eGFP_KDEL_6hrs_SHOCK_HYPO_E5_p5-005	270 mOsm				238	7	1.8827	20250530_cpla-mk2_eGFP_KDEL_6hrs_SHOCK_HYPO_E5_p5-005	270 mOsm
250	7	1.24219	0.569999	20250530_cpla-mk2_eGFP_KDEL_6hrs_SHOCK_HYPO_E5_p5-005	270 mOsm				240	7	2.07863	20250530_cpla-mk2_eGFP_KDEL_6hrs_SHOCK_HYPO_E5_p5-005	270 mOsm
252	7	1.23117	0.590723	20250530_cpla-mk2_eGFP_KDEL_6hrs_SHOCK_HYPO_E5_p5-005	270 mOsm				242	7	2.04226	20250530_cpla-mk2_eGFP_KDEL_6hrs_SHOCK_HYPO_E5_p5-005	270 mOsm
254	7	1.22723	0.587481	20250530_cpla-mk2_eGFP_KDEL_6hrs_SHOCK_HYPO_E5_p5-005	270 mOsm				244	7	2.03742	20250530_cpla-mk2_eGFP_KDEL_6hrs_SHOCK_HYPO_E5_p5-005	270 mOsm
256	7	1.23507	0.57545	20250530_cpla-mk2_eGFP_KDEL_6hrs_SHOCK_HYPO_E5_p5-005	270 mOsm				246	7	2.11127	20250530_cpla-mk2_eGFP_KDEL_6hrs_SHOCK_HYPO_E5_p5-005	270 mOsm
258	7	1.23507	0.615207	20250530_cpla-mk2_eGFP_KDEL_6hrs_SHOCK_HYPO_E5_p5-005	270 mOsm				248	7	1.93491	20250530_cpla-mk2_eGFP_KDEL_6hrs_SHOCK_HYPO_E5_p5-005	270 mOsm
260	7	1.22519	0.581465	20250530_cpla-mk2_eGFP_KDEL_6hrs_SHOCK_HYPO_E5_p5-005	270 mOsm				250	7	1.94182	20250530_cpla-mk2_eGFP_KDEL_6hrs_SHOCK_HYPO_E5_p5-005	270 mOsm
262	7	1.22519	0.591945	20250530_cpla-mk2_eGFP_KDEL_6hrs_SHOCK_HYPO_E5_p5-005	270 mOsm				252	7	2.00343	20250530_cpla-mk2_eGFP_KDEL_6hrs_SHOCK_HYPO_E5_p5-005	270 mOsm
264	7	1.22519	0.583486	20250530_cpla-mk2_eGFP_KDEL_6hrs_SHOCK_HYPO_E5_p5-005	270 mOsm				254	7	2.00298	20250530_cpla-mk2_eGFP_KDEL_6hrs_SHOCK_HYPO_E5_p5-005	270 mOsm
266	7	1.23507	0.596034	20250530_cpla-mk2_eGFP_KDEL_6hrs_SHOCK_HYPO_E5_p5-005	270 mOsm				256	7	1.88388	20250530_cpla-mk2_eGFP_KDEL_6hrs_SHOCK_HYPO_E5_p5-005	270 mOsm
268	7	1.22519	0.582311	20250530_cpla-mk2_eGFP_KDEL_6hrs_SHOCK_HYPO_E5_p5-005	270 mOsm				258	7	1.9506	20250530_cpla-mk2_eGFP_KDEL_6hrs_SHOCK_HYPO_E5_p5-005	270 mOsm
270	7	1.21531	0.562056	20250530_cpla-mk2_eGFP_KDEL_6hrs_SHOCK_HYPO_E5_p5-005	270 mOsm				260	7	1.98013	20250530_cpla-mk2_eGFP_KDEL_6hrs_SHOCK_HYPO_E5_p5-005	270 mOsm
272	7	1.23507	0.573288	20250530_cpla-mk2_eGFP_KDEL_6hrs_SHOCK_HYPO_E5_p5-005	270 mOsm				262	7	2.07475	20250530_cpla-mk2_eGFP_KDEL_6hrs_SHOCK_HYPO_E5_p5-005	270 mOsm
274	7	1.21531	0.535176	20250530_cpla-mk2_eGFP_KDEL_6hrs_SHOCK_HYPO_E5_p5-005	270 mOsm				264	7	2.01412	20250530_cpla-mk2_eGFP_KDEL_6hrs_SHOCK_HYPO_E5_p5-005	270 mOsm
276	7	1.22723	0.547159	20250530_cpla-mk2_eGFP_KDEL_6hrs_SHOCK_HYPO_E5_p5-005	270 mOsm				266	7	2.0151	20250530_cpla-mk2_eGFP_KDEL_6hrs_SHOCK_HYPO_E5_p5-005	270 mOsm
278	7	1.22519	0.546689	20250530_cpla-mk2_eGFP_KDEL_6hrs_SHOCK_HYPO_E5_p5-005	270 mOsm				268	7	1.96675	20250530_cpla-mk2_eGFP_KDEL_6hrs_SHOCK_HYPO_E5_p5-005	270 mOsm
280	7	1.2372	0.550872	20250530_cpla-mk2_eGFP_KDEL_6hrs_SHOCK_HYPO_E5_p5-005	270 mOsm				270	7	1.95994	20250530_cpla-mk2_eGFP_KDEL_6hrs_SHOCK_HYPO_E5_p5-005	270 mOsm
282	7	1.23507	0.587293	20250530_cpla-mk2_eGFP_KDEL_6hrs_SHOCK_HYPO_E5_p5-005	270 mOsm				272	7	1.93997	20250530_cpla-mk2_eGFP_KDEL_6hrs_SHOCK_HYPO_E5_p5-005	270 mOsm
284	7	1.2232	0.550167	20250530_cpla-mk2_eGFP_KDEL_6hrs_SHOCK_HYPO_E5_p5-005	270 mOsm				274	7	1.98804	20250530_cpla-mk2_eGFP_KDEL_6hrs_SHOCK_HYPO_E5_p5-005	270 mOsm
286	7	1.2372	0.537008	20250530_cpla-mk2_eGFP_KDEL_6hrs_SHOCK_HYPO_E5_p5-005	270 mOsm				276	7	1.93117	20250530_cpla-mk2_eGFP_KDEL_6hrs_SHOCK_HYPO_E5_p5-005	270 mOsm
288	7	1.23507	0.556558	20250530_cpla-mk2_eGFP_KDEL_6hrs_SHOCK_HYPO_E5_p5-005	270 mOsm				278	7	1.99353	20250530_cpla-mk2_eGFP_KDEL_6hrs_SHOCK_HYPO_E5_p5-005	270 mOsm
290	7	1.21341	0.559472	20250530_cpla-mk2_eGFP_KDEL_6hrs_SHOCK_HYPO_E5_p5-005	270 mOsm				280	7	2.06559	20250530_cpla-mk2_eGFP_KDEL_6hrs_SHOCK_HYPO_E5_p5-005	270 mOsm
292	7	1.21531	0.54777	20250530_cpla-mk2_eGFP_KDEL_6hrs_SHOCK_HYPO_E5_p5-005	270 mOsm				282	7	2.09529	20250530_cpla-mk2_eGFP_KDEL_6hrs_SHOCK_HYPO_E5_p5-005	270 mOsm
294	7	1.21725	0.544715	20250530_cpla-mk2_eGFP_KDEL_6hrs_SHOCK_HYPO_E5_p5-005	270 mOsm				284	7	1.97955	20250530_cpla-mk2_eGFP_KDEL_6hrs_SHOCK_HYPO_E5_p5-005	270 mOsm
296	7	1.22723	0.532638	20250530_cpla-mk2_eGFP_KDEL_6hrs_SHOCK_HYPO_E5_p5-005	270 mOsm				286	7	2.02248	20250530_cpla-mk2_eGFP_KDEL_6hrs_SHOCK_HYPO_E5_p5-005	270 mOsm
298	7	1.19384	0.557451	20250530_cpla-mk2_eGFP_KDEL_6hrs_SHOCK_HYPO_E5_p5-005	270 mOsm				288	7	1.99869	20250530_cpla-mk2_eGFP_KDEL_6hrs_SHOCK_HYPO_E5_p5-005	270 mOsm
300	7	1.19555	0.511537	20250530_cpla-mk2_eGFP_KDEL_6hrs_SHOCK_HYPO_E5_p5-005	270 mOsm				290	7	2.08165	20250530_cpla-mk2_eGFP_KDEL_6hrs_SHOCK_HYPO_E5_p5-005	270 mOsm
302	7	1.21725	0.516989	20250530_cpla-mk2_eGFP_KDEL_6hrs_SHOCK_HYPO_E5_p5-005	270 mOsm				292	7	1.90692	20250530_cpla-mk2_eGFP_KDEL_6hrs_SHOCK_HYPO_E5_p5-005	270 mOsm
304	7	1.21725	0.552282	20250530_cpla-mk2_eGFP_KDEL_6hrs_SHOCK_HYPO_E5_p5-005	270 mOsm				294	7	1.94383	20250530_cpla-mk2_eGFP_KDEL_6hrs_SHOCK_HYPO_E5_p5-005	270 mOsm
306	7	1.21531	0.519526	20250530_cpla-mk2_eGFP_KDEL_6hrs_SHOCK_HYPO_E5_p5-005	270 mOsm				296	7	1.9576	20250530_cpla-mk2_eGFP_KDEL_6hrs_SHOCK_HYPO_E5_p5-005	270 mOsm
308	7	1.19555	0.564829	20250530_cpla-mk2_eGFP_KDEL_6hrs_SHOCK_HYPO_E5_p5-005	270 mOsm				298	7	1.91175	20250530_cpla-mk2_eGFP_KDEL_6hrs_SHOCK_HYPO_E5_p5-005	270 mOsm
310	7	1.20727	0.541191	20250530_cpla-mk2_eGFP_KDEL_6hrs_SHOCK_HYPO_E5_p5-005	270 mOsm				300	7	1.96722	20250530_cpla-mk2_eGFP_KDEL_6hrs_SHOCK_HYPO_E5_p5-005	270 mOsm
312	7	1.21725	0.57451	20250530_cpla-mk2_eGFP_KDEL_6hrs_SHOCK_HYPO_E5_p5-005	270 mOsm				302	7	2.01596	20250530_cpla-mk2_eGFP_KDEL_6hrs_SHOCK_HYPO_E5_p5-005	270 mOsm
314	7	1.20727	0.568918	20250530_cpla-mk2_eGFP_KDEL_6hrs_SHOCK_HYPO_E5_p5-005	270 mOsm				304	7	2.05141	20250530_cpla-mk2_eGFP_KDEL_6hrs_SHOCK_HYPO_E5_p5-005	270 mOsm
316	7	1.21725	0.531651	20250530_cpla-mk2_eGFP_KDEL_6hrs_SHOCK_HYPO_E5_p5-005	270 mOsm				306	7	2.06517	20250530_cpla-mk2_eGFP_KDEL_6hrs_SHOCK_HYPO_E5_p5-005	270 mOsm
318	7	1.20543	0.536538	20250530_cpla-mk2_eGFP_KDEL_6hrs_SHOCK_HYPO_E5_p5-005	270 mOsm				308	7	1.94798	20250530_cpla-mk2_eGFP_KDEL_6hrs_SHOCK_HYPO_E5_p5-005	270 mOsm
320	7	1.19555	0.540157	20250530_cpla-mk2_eGFP_KDEL_6hrs_SHOCK_HYPO_E5_p5-005	270 mOsm				310	7	1.87183	20250530_cpla-mk2_eGFP_KDEL_6hrs_SHOCK_HYPO_E5_p5-005	270 mOsm
322	7	1.22723	0.52432	20250530_cpla-mk2_eGFP_KDEL_6hrs_SHOCK_HYPO_E5_p5-005	270 mOsm				312	7	1.92039	20250530_cpla-mk2_eGFP_KDEL_6hrs_SHOCK_HYPO_E5_p5-005	270 mOsm
324	7	1.20543	0.533907	20250530_cpla-mk2_eGFP_KDEL_6hrs_SHOCK_HYPO_E5_p5-005	270 mOsm				314	7	1.93622	20250530_cpla-mk2_eGFP_KDEL_6hrs_SHOCK_HYPO_E5_p5-005	270 mOsm
326	7	1.19729	0.480803	20250530_cpla-mk2_eGFP_KDEL_6hrs_SHOCK_HYPO_E5_p5-005	270 mOsm				316	7	2.02759	20250530_cpla-mk2_eGFP_KDEL_6hrs_SHOCK_HYPO_E5_p5-005	270 mOsm
328	7	1.19555	0.519667	20250530_cpla-mk2_eGFP_KDEL_6hrs_SHOCK_HYPO_E5_p5-005	270 mOsm				318	7	2.06165	20250530_cpla-mk2_eGFP_KDEL_6hrs_SHOCK_HYPO_E5_p5-005	270 mOsm
332	7	1.20543	0.515015	20250530_cpla-mk2_eGFP_KDEL_6hrs_SHOCK_HYPO_E5_p5-005	270 mOsm				320	7	1.95122	20250530_cpla-mk2_eGFP_KDEL_6hrs_SHOCK_HYPO_E5_p5-005	270 mOsm
334	7	1.20727	0.533813	20250530_cpla-mk2_eGFP_KDEL_6hrs_SHOCK_HYPO_E5_p5-005	270 mOsm				322	7	2.05328	20250530_cpla-mk2_eGFP_KDEL_6hrs_SHOCK_HYPO_E5_p5-005	270 mOsm
336	7	1.19729	0.520795	20250530_cpla-mk2_eGFP_KDEL_6hrs_SHOCK_HYPO_E5_p5-005	270 mOsm				324	7	1.98997	20250530_cpla-mk2_eGFP_KDEL_6hrs_SHOCK_HYPO_E5_p5-005	270 mOsm
338	7	1.20543	0.522017	20250530_cpla-mk2_eGFP_KDEL_6hrs_SHOCK_HYPO_E5_p5-005	270 mOsm				326	7	2.05898	20250530_cpla-mk2_eGFP_KDEL_6hrs_SHOCK_HYPO_E5_p5-005	270 mOsm
340	7	1.19729	0.476291	20250530_cpla-mk2_eGFP_KDEL_6hrs_SHOCK_HYPO_E5_p5-005	270 mOsm				328	7	1.93671	20250530_cpla-mk2_eGFP_KDEL_6hrs_SHOCK_HYPO_E5_p5-005	270 mOsm
342	7	1.18567	0.503642	20250530_cpla-mk2_eGFP_KDEL_6hrs_SHOCK_HYPO_E5_p5-005	270 mOsm				330	7	1.87042	20250530_cpla-mk2_eGFP_KDEL_6hrs_SHOCK_HYPO_E5_p5-005	270 mOsm
344	7	1.18732	0.515438	20250530_cpla-mk2_eGFP_KDEL_6hrs_SHOCK_HYPO_E5_p5-005	270 mOsm				332	7	1.96537	20250530_cpla-mk2_eGFP_KDEL_6hrs_SHOCK_HYPO_E5_p5-005	270 mOsm
346	7	1.18732	0.515109	20250530_cpla-mk2_eGFP_KDEL_6hrs_SHOCK_HYPO_E5_p5-005	270 mOsm				334	7	2.10672	20250530_cpla-mk2_eGFP_KDEL_6hrs_SHOCK_HYPO_E5_p5-005	270 mOsm
348	7	1.17734	0.495982	20250530_cpla-mk2_eGFP_KDEL_6hrs_SHOCK_HYPO_E5_p5-005	270 mOsm				336	7	2.08184	20250530_cpla-mk2_eGFP_KDEL_6hrs_SHOCK_HYPO_E5_p5-005	270 mOsm
350	7	1.17579	0.506979	20250530_cpla-mk2_eGFP_KDEL_6hrs_SHOCK_HYPO_E5_p5-005	270 mOsm				338	7	1.97203	20250530_cpla-mk2_eGFP_KDEL_6hrs_SHOCK_HYPO_E5_p5-005	270 mOsm
354	7	1.17235	0.501386	20250530_cpla-mk2_eGFP_KDEL_6hrs_SHOCK_HYPO_E5_p5-005	270 mOsm				340	7	1.18892	20250530_cpla-mk2_eGFP_KDEL_6hrs_SHOCK_HYPO_E5_p5-005	270 mOsm
356	7	1.16591	0.517177	20250530_cpla-mk2_eGFP_KDEL_6hrs_SHOCK_HYPO_E5_p5-005	270 mOsm				342	7	1.33154	20250530_cpla-mk2_eGFP_KDEL_6hrs_SHOCK_HYPO_E5_p5-005	270 mOsm
358	7	1.16736	0.515203	20250530_cpla-mk2_eGFP_KDEL_6hrs_SHOCK_HYPO_E5_p5-005	270 mOsm				344	7	1.2466	20250530_cpla-mk2_eGFP_KDEL_6hrs_SHOCK_HYPO_E5_p5-005	270 mOsm
360	7	1.18732	0.516425	20250530_cpla-mk2_eGFP_KDEL_6hrs_SHOCK_HYPO_E5_p5-005	270 mOsm				346	7	1.89947	20250530_cpla-mk2_eGFP_KDEL_6hrs_SHOCK_HYPO_E5_p5-005	270 mOsm
0	8	1	1	20250530_cpla-mk2_eGFP_KDEL_6hrs_SHOCK_HYPO_E6_P1-001	270 mOsm				348	7	1.99032	20250530_cpla-mk2_eGFP_KDEL_6hrs_SHOCK_HYPO_E5_p5-005	270 mOsm
2	8	0.991736	1.01339	20250530_cpla-mk2_eGFP_KDEL_6hrs_SHOCK_HYPO_E6_P1-001	270 mOsm				350	7	1.87837	20250530_cpla-mk2_eGFP_KDEL_6hrs_SHOCK_HYPO_E5_p5-005	270 mOsm
4	8	0.991942	1.04543	20250530_cpla-mk2_eGFP_KDEL_6hrs_SHOCK_HYPO_E6_P1-001	270 mOsm				352	7	1.91585	20250530_cpla-mk2_eGFP_KDEL_6hrs_SHOCK_HYPO_E5_p5-005	270 mOsm
6	8	0.991095	1.14058	20250530_cpla-mk2_eGFP_KDEL_6hrs_SHOCK_HYPO_E6_P1-001	270 mOsm				354	7	2.05289	20250530_cpla-mk2_eGFP_KDEL_6hrs_SHOCK_HYPO_E5_p5-005	270 mOsm
8	8	0.990187	1.26632	20250530_cpla-mk2_eGFP_KDEL_6hrs_SHOCK_HYPO_E6_P1-001	270 mOsm				356	7	2.043	20250530_cpla-mk2_eGFP_KDEL_6hrs_SHOCK_HYPO_E5_p5-005	270 mOsm
10	8	0.990187	1.26849	20250530_cpla-mk2_eGFP_KDEL_6hrs_SHOCK_HYPO_E6_P1-001	270 mOsm				358	7	2.05254	20250530_cpla-mk2_eGFP_KDEL_6hrs_SHOCK_HYPO_E5_p5-005	270 mOsm
12	8	1.00762	1.50759	20250530_cpla-mk2_eGFP_KDEL_6hrs_SHOCK_HYPO_E6_P1-001	270 mOsm				360	7	1.89178	20250530_cpla-mk2_eGFP_KDEL_6hrs_SHOCK_HYPO_E5_p5-005	270 mOsm
14	8	1.04975	1.57436	20250530_cpla-mk2_eGFP_KDEL_6hrs_SHOCK_HYPO_E6_P1-001	270 mOsm				0	8	1	20250530_cpla-mk2_eGFP_KDEL_6hrs_SHOCK_HYPO_E6_P1-001	270 mOsm
16	8	1.05393	1.40444	20250530_cpla-mk2_eGFP_KDEL_6hrs_SHOCK_HYPO_E6_P1-001	270 mOsm				2	8	0.956322	20250530_cpla-mk2_eGFP_KDEL_6hrs_SHOCK_HYPO_E6_P1-001	270 mOsm
18	8	1.02595	1.25644	20250530_cpla-mk2_eGFP_KDEL_6hrs_SHOCK_HYPO_E6_P1-001	270 mOsm				4	8	1.02527	20250530_cpla-mk2_eGFP_KDEL_6hrs_SHOCK_HYPO_E6_P1-001	270 mOsm
20	8	1.01695	1.21231	20250530_cpla-mk2_eGFP_KDEL_6hrs_SHOCK_HYPO_E6_P1-001	270 mOsm				6	8	1.2815	20250530_cpla-mk2_eGFP_KDEL_6hrs_SHOCK_HYPO_E6_P1-001	270 mOsm
22	8	1.00811	1.13167	20250530_cpla-mk2_eGFP_KDEL_6hrs_SHOCK_HYPO_E6_P1-001	270 mOsm				8	8	1.12563	20250530_cpla-mk2_eGFP_KDEL_6hrs_SHOCK_HYPO_E6_P1-001	270 mOsm
24	8	1.00818	1.13277	20250530_cpla-mk2_eGFP_KDEL_6hrs_SHOCK_HYPO_E6_P1-001	270 mOsm				10	8	1.59975	20250530_cpla-mk2_eGFP_KDEL_6hrs_SHOCK_HYPO_E6_P1-001	270 mOsm
26	8	0.999416	1.0766	20250530_cpla-mk2_eGFP_KDEL_6hrs_SHOCK_HYPO_E6_P1-001	270 mOsm				12	8	1.58784	20250530_cpla-mk2_eGFP_KDEL_6hrs_SHOCK_HYPO_E6_P1-001	270 mOsm
28	8	0.990874	1.04495	20250530_cpla-mk2_eGFP_KDEL_6hrs_SHOCK_HYPO_E6_P1-001	270 mOsm				14	8	1.58754	20250530_cpla-mk2_eGFP_KDEL_6hrs_SHOCK_HYPO_E6_P1-001	270 mOsm
30	8	0.990649	1.04384	20250530_cpla-mk2_eGFP_KDEL_6hrs_SHOCK_HYPO_E6_P1-001	270 mOsm				16	8	1.58754	20250530_cpla-mk2_eGFP_KDEL_6hrs_SHOCK_HYPO_E6_P1-001	270 mOsm
32	8	0.990874	1.01677	20250530_cpla-mk2_eGFP_KDEL_6hrs_SHOCK_HYPO_E6_P1-001	270 mOsm				18	8	1.54933	20250530_cpla-mk2_eGFP_KDEL_6hrs_SHOCK_HYPO_E6_P1-001	270 mOsm
34	8	0.990874	1.05179	20250530_cpla-mk2_eGFP_KDEL_6hrs_SHOCK_HYPO_E6_P1-001	270 mOsm				20	8	1.32565	20250530_cpla-mk2_eGFP_KDEL_6hrs_SHOCK_HYPO_E6_P1-001	270 mOsm
36	8	0.990874	1.0027	20250530_cpla-mk2_eGFP_KDEL_6hrs_SHOCK_HYPO_E6_P1-001	270 mOsm				22	8	1.66761	20250530_cpla-mk2_eGFP_KDEL_6hrs_SHOCK_HYPO_E6_P1-001	270 mOsm
38	8	0.982476	0.972106	20250530_cpla-mk2_eGFP_KDEL_6hrs_SHOCK_HYPO_E6_P1-001	270 mOsm				24	8	1.38522	20250530_cpla-mk2_eGFP_KDEL_6hrs_SHOCK_HYPO_E6_P1-001	270 mOsm
40	8	0.990874	0.973358	20250530_cpla-mk2_eGFP_KDEL_6hrs_SHOCK_HYPO_E6_P1-001	270 mOsm				26	8	1.42211	20250530_cpla-mk2_eGFP_KDEL_6hrs_SHOCK_HYPO_E6_P1-001	270 mOsm
42	8	0.990874	0.93896	20250530_cpla-mk2_eGFP_KDEL_6hrs_SHOCK_HYPO_E6_P1-001	270 mOsm				28	8	1.44269	20250530_cpla-mk2_eGFP_KDEL_6hrs_SHOCK_HYPO_E6_P1-001	270 mOsm
44	8	0.990649	0.9564	20250530_cpla-mk2_eGFP_KDEL_6hrs_SHOCK_HYPO_E6_P1-001	270 mOsm				30	8	1.60885	20250530_cpla-mk2_eGFP_KDEL_6hrs_SHOCK_HYPO_E6_P1-001	270 mOsm
46	8	0.982182	0.961362	20250530_cpla-mk2_eGFP_KDEL_6hrs_SHOCK_HYPO_E6_P1-001	270 mOsm				32	8	1.50484	20250530_cpla-mk2_eGFP_KDEL_6hrs_SHOCK_HYPO_E6_P1-001	270 mOsm
48	8	0.982182	0.9313	20250530_cpla-mk2_eGFP_KDEL_6hrs_SHOCK_HYPO_E6_P1-001	270 mOsm				34	8	1.43985	20250530_cpla-mk2_eGFP_KDEL_6hrs_SHOCK_HYPO_E6_P1-001	270 mOsm
50	8	0.982182	0.936937	20250530_cpla-mk2_eGFP_KDEL_6hrs_SHOCK_HYPO_E6_P1-001	270 mOsm				36	8	1.27562	20250530_cpla-mk2_eGFP_KDEL_6hrs_SHOCK_HYPO_E6_P1-001	270 mOsm
52	8	0.982476	0.947488	20250530_cpla-mk2_eGFP_KDEL_6hrs_SHOCK_HYPO_E6_P1-001	270 mOsm				38	8	1.33425	20250530_cpla-mk2_eGFP_KDEL_6hrs_SHOCK_HYPO_E6_P1-001	270 mOsm
54	8	0.974576	0.937804	20250530_cpla-mk2_eGFP_KDEL_6hrs_SHOCK_HYPO_E6_P1-001	270 mOsm				40	8	1.43493	20250530_cpla-mk2_eGFP_KDEL_6hrs_SHOCK_HYPO_E6_P1-001	270 mOsm
56	8	0.982766	0.935154	20250530_cpla-mk2_eGFP_KDEL_6hrs_SHOCK_HYPO_E6_P1-001	270 mOsm				42	8	1.36649	20250530_cpla-mk2_eGFP_KDEL_6hrs_SHOCK_HYPO_E6_P1-001	270 mOsm
58	8	0.991312	0.918774	20250530_cpla-mk2_eGFP_KDEL_6hrs_SHOCK_HYPO_E6_P1-001	270 mOsm				44	8	1.4684	20250530_cpla-mk2_eGFP_KDEL_6hrs_SHOCK_HYPO_E6_P1-001	270 mOsm
60	8	0.982476	0.90832	20250530_cpla-mk2_eGFP_KDEL_6hrs_SHOCK_HYPO_E6_P1-001	270 mOsm				46	8	1.38957	20250530_cpla-mk2_eGFP_KDEL_6hrs_SHOCK_HYPO_E6_P1-001	270 mOsm
62	8	0.982476	0.95799	20250530_cpla-mk2_eGFP_KDEL_6hrs_SHOCK_HYPO_E6_P1-001	270 mOsm				48	8	1.51131	20250530_cpla-mk2_eGFP_KDEL_6hrs_SHOCK_HYPO_E6_P1-001	270 mOsm
64	8	0.982766	0.941851	20250530_cpla-mk2_eGFP_KDEL_6hrs_SHOCK_HYPO_E6_P1-001	270 mOsm				50	8	1.22055	20250530_cpla-mk2_eGFP_KDEL_6hrs_SHOCK_HYPO_E6_P1-001	270 mOsm
66	8	0.982476	0.916992	20250530_cpla-mk2_eGFP_KDEL_6hrs_SHOCK_HYPO_E6_P1-001	270 mOsm				52	8	1.42325	20250530_cpla-mk2_eGFP_KDEL_6hrs_SHOCK_HYPO_E6_P1-001	270 mOsm
68	8	0.982476	0.949077	20250530_cpla-mk2_eGFP_KDEL_6hrs_SHOCK_HYPO_E6_P1-001	270 mOsm				54	8	1.44388	20250530_cpla-mk2_eGFP_KDEL_6hrs_SHOCK_HYPO_E6_P1-001	270 mOsm
70	8	0.990874	0.923737	20250530_cpla-mk2_eGFP_KDEL_6hrs_SHOCK_HYPO_E6_P1-001	270 mOsm				56	8	1.55777	20250530_cpla-mk2_eGFP_KDEL_6hrs_SHOCK_HYPO_E6_P1-001	270 mOsm
72	8	0.990874	0.964157	20250530_cpla-mk2_eGFP_KDEL_6hrs_SHOCK_HYPO_E6_P1-001	270 mOsm				58	8	1.51369	20250530_cpla-mk2_eGFP_KDEL_6hrs_SHOCK_HYPO_E6_P1-001	270 mOsm
74	8	0.990874	0.93607	20250530_cpla-mk2_eGFP_KDEL_6hrs_SHOCK_HYPO_E6_P1-001	270 mOsm				60	8	1.42453	20250530_cpla-mk2_eGFP_KDEL_6hrs_SHOCK_HYPO_E6_P1-001	270 mOsm
76	8	0.982476	0.921713	20250530_cpla-mk2_eGFP_KDEL_6hrs_SHOCK_HYPO_E6_P1-001	270 mOsm				62	8	1.57633	20250530_cpla-mk2_eGFP_KDEL_6hrs_SHOCK_HYPO_E6_P1-001	270 mOsm
78	8	0.982182	0.977983	20250530_cpla-mk2_eGFP_KDEL_6hrs_SHOCK_HYPO_E6_P1-001	270 mOsm				64	8	1.43064	20250530_cpla-mk2_eGFP_KDEL_6hrs_SHOCK_HYPO_E6_P1-001	270 mOsm
80	8	0.990874	0.96777	20250530_cpla-mk2_eGFP_KDEL_6hrs_SHOCK_HYPO_E6_P1-001	270 mOsm				66	8	1.4501	20250530_cpla-mk2_eGFP_KDEL_6hrs_SHOCK_HYPO_E6_P1-001	270 mOsm
82	8	0.990874	0.946765	20250530_cpla-mk2_eGFP_KDEL_6hrs_SHOCK_HYPO_E6_P1-001	270 mOsm				68	8	1.53887	20250530_cpla-mk2_eGFP_KDEL_6hrs_SHOCK_HYPO_E6_P1-001	270 mOsm
84	8	0.982476	0.938575	20250530_cpla-mk2_eGFP_KDEL_6hrs_SHOCK_HYPO_E6_P1-001	270 mOsm				70	8	1.40115	20250530_cpla-mk2_eGFP_KDEL_6hrs_SHOCK_HYPO_E6_P1-001	270 mOsm
86	8	0.990874	0.934962	20250530_cpla-mk2_eGFP_KDEL_6hrs_SHOCK_HYPO_E6_P1-001	270 mOsm				72	8	1.43236	20250530_cpla-mk2_eGFP_KDEL_6hrs_SHOCK_HYPO_E6_P1-001	270 mOsm
88	8	0.990649	0.940695	20250530_cpla-mk2_eGFP_KDEL_6hrs_SHOCK_HYPO_E6_P1-001	270 mOsm				74	8	1.49975	20250530_cpla-mk2_eGFP_KDEL_6hrs_SHOCK_HYPO_E6_P1-001	270 mOsm
90	8	0.990874	0.93766	20250530_cpla-mk2_eGFP_KDEL_6hrs_SHOCK_HYPO_E6_P1-001	270 mOsm				76	8	1.4747	20250530_cpla-mk2_eGFP_KDEL_6hrs_SHOCK_HYPO_E6_P1-001	270 mOsm
92	8	0.982476	0.955774	20250530_cpla-mk2_eGFP_KDEL_6hrs_SHOCK_HYPO_E6_P1-001	270 mOsm				78	8	1.40047	20250530_cpla-mk2_eGFP_KDEL_6hrs_SHOCK_HYPO_E6_P1-001	270 mOsm
94	8	0.991095	0.94108	20250530_cpla-mk2_eGFP_KDEL_6hrs_SHOCK_HYPO_E6_P1-001	270 mOsm				80	8	1.49294	20250530_cpla-mk2_eGFP_KDEL_6hrs_SHOCK_HYPO_E6_P1-001	270 mOsm
96	8	0.990874	0.934143	20250530_cpla-mk2_eGFP_KDEL_6hrs_SHOCK_HYPO_E6_P1-001	270 mOsm				82	8	1.51034	20250530_cpla-mk2_eGFP_KDEL_6hrs_SHOCK_HYPO_E6_P1-001	270 mOsm
98	8	0.982476	0.921954	20250530_cpla-mk2_eGFP_KDEL_6hrs_SHOCK_HYPO_E6_P1-001	270 mOsm				84	8	1.59427	20250530_cpla-mk2_eGFP_KDEL_6hrs_SHOCK_HYPO_E6_P1-001	270 mOsm
100	8	0.97422	0.941803	20250530_cpla-mk2_eGFP_KDEL_6hrs_SHOCK_HYPO_E6_P1-001	270 mOsm				86	8	1.54433	20250530_cpla-mk2_eGFP_KDEL_6hrs_SHOCK_HYPO_E6_P1-001	270 mOsm
102	8	0.990874	0.951727	20250530_cpla-mk2_eGFP_KDEL_6hrs_SHOCK_HYPO_E6_P1-001	270 mOsm				88	8	1.58702	20250530_cpla-mk2_eGFP_KDEL_6hrs_SHOCK_HYPO_E6_P1-001	270 mOsm
104	8	0.982476	0.941466	20250530_cpla-mk2_eGFP_KDEL_6hrs_SHOCK_HYPO_E6_P1-001	270 mOsm				90	8	1.46637	20250530_cpla-mk2_eGFP_KDEL_6hrs_SHOCK_HYPO_E6_P1-001	270 mOsm
106	8	0.990874	0.935973	20250530_cpla-mk2_eGFP_KDEL_6hrs_SHOCK_HYPO_E6_P1-001	270 mOsm				92	8	1.7231	20250530_cpla-mk2_eGFP_KDEL_6hrs_SHOCK_HYPO_E6_P1-001	270 mOsm
108	8	0.982182	0.936552	20250530_cpla-mk2_eGFP_KDEL_6hrs_SHOCK_HYPO_E6_P1-001	270 mOsm				94	8	1.58754	20250530_cpla-mk2_eGFP_KDEL_6hrs_SHOCK_HYPO_E6_P1-001	270 mOsm
110	8	0.982182	0.961603	20250530_cpla-mk2_eGFP_KDEL_6hrs_SHOCK_HYPO_E6_P1-001	270 mOsm				96	8	1.73306	20250530_cpla-mk2_eGFP_KDEL_6hrs_SHOCK_HYPO_E6_P1-001	270 mOsm
112	8	0.990874	0.94874	20250530_cpla-mk2_eGFP_KDEL_6hrs_SHOCK_HYPO_E6_P1-001	270 mOsm				98	8	1.54523	20250530_cpla-mk2_eGFP_KDEL_6hrs_SHOCK_HYPO_E6_P1-001	270 mOsm
114	8	0.982182	0.94532	20250530_cpla-mk2_eGFP_KDEL_6hrs_SHOCK_HYPO_E6_P1-001	270 mOsm				100	8	1.71176	20250530_cpla-mk2_eGFP_KDEL_6hrs_SHOCK_HYPO_E6_P1-001	270 mOsm
116	8	0.990874	0.963627	20250530_cpla-mk2_eGFP_KDEL_6hrs_SHOCK_HYPO_E6_P1-001	270 mOsm				102	8	1.7595	20250530_cpla-mk2_eGFP_KDEL_6hrs_SHOCK_HYPO_E6_P1-001	270 mOsm
118	8	0.990649	0.987233	20250530_cpla-mk2_eGFP_KDEL_6hrs_SHOCK_HYPO_E6_P1-001	270 mOsm				104	8	1.60635	20250530_cpla-mk2_eGFP_KDEL_6hrs_SHOCK_HYPO_E6_P1-001	270 mOsm
120	8	0.999263	0.99128	20250530_cpla-mk2_eGFP_KDEL_6hrs_SHOCK_HYPO_E6_P1-001	270 mOsm				106	8	1.69123	20250530_cpla-mk2_eGFP_KDEL_6hrs_SHOCK_HYPO_E6_P1-001	270 mOsm
122	8	0.990649	0.966758	20250530_cpla-mk2_eGFP_KDEL_6hrs_SHOCK_HYPO_E6_P1-001	270 mOsm				108	8	1.60697	20250530_cpla-mk2_eGFP_KDEL_6hrs_SHOCK_HYPO_E6_P1-001	270 mOsm
124	8	0.999263	1.00328	20250530_cpla-mk2_eGFP_KDEL_6hrs_SHOCK_HYPO_E6_P1-001	270 mOsm				110	8	1.66455	20250530_cpla-mk2_eGFP_KDEL_6hrs_SHOCK_HYPO_E6_P1-001	270 mOsm
126	8	0.999108	1.05425	20250530_cpla-mk2_eGFP_KDEL_6hrs_SHOCK_HYPO_E6_P1-001	270 mOsm				112	8	1.6702	20250530_cpla-mk2_eGFP_KDEL_6hrs_SHOCK_HYPO_E6_P1-001	270 mOsm
128	8	1.01695	1.12352	20250530_cpla-mk2_eGFP_KDEL_6hrs_SHOCK_HYPO_E6_P1-001	270 mOsm				114	8	1.70392	20250530_cpla-mk2_eGFP_KDEL_6hrs_SHOCK_HYPO_E6_P1-001	270 mOsm
130	8	1.01695	1.14559	20250530_cpla-mk2_eGFP_KDEL_6hrs_SHOCK_HYPO_E6_P1-001	270 mOsm				116	8	1.59294	20250530_cpla-mk2_eGFP_KDEL_6hrs_SHOCK_HYPO_E6_P1-001	270 mOsm
132	8	1.03495	1.21299	20250530_cpla-mk2_eGFP_KDEL_6hrs_SHOCK_HYPO_E6_P1-001	270 mOsm				118	8	1.77993	20250530_cpla-mk2_eGFP_KDEL_6hrs_SHOCK_HYPO_E6_P1-001	270 mOsm
134	8	1.0536	1.24059	20250530_cpla-mk2_eGFP_KDEL_6hrs_SHOCK_HYPO_E6_P1-001	270 mOsm				120	8	1.76325	20250530_cpla-mk2_eGFP_KDEL_6hrs_SHOCK_HYPO_E6_P1-001	270 mOsm
136	8	1.06276	1.29373	20250530_cpla-mk2_eGFP_KDEL_6hrs_SHOCK_HYPO_E6_P1-001	270 mOsm				122	8	1.83986	20250530_cpla-mk2_eGFP_KDEL_6hrs_SHOCK_HYPO_E6_P1-001	270 mOsm
138	8	1.06235	1.30014	20250530_cpla-mk2_eGFP_KDEL_6hrs_SHOCK_HYPO_E6_P1-001	270 mOsm				124	8	1.75181	20250530_cpla-mk2_eGFP_KDEL_6hrs_SHOCK_HYPO_E6_P1-001	270 mOsm
140	8	1.06235	1.27779	20250530_cpla-mk2_eGFP_KDEL_6hrs_SHOCK_HYPO_E6_P1-001	270 mOsm				126	8	1.64174	20250530_cpla-mk2_eGFP_KDEL_6hrs_SHOCK_HYPO_E6_P1-001	270 mOsm
142	8	1.07192	1.2602	20250530_cpla-mk2_eGFP_KDEL_6hrs_SHOCK_HYPO_E6_P1-001	270 mOsm				128	8	1.84185	20250530_cpla-mk2_eGFP_KDEL_6hrs_SHOCK_HYPO_E6_P1-001	270 mOsm
144	8	1.08166	1.27865	20250530_cpla-mk2_eGFP_KDEL_6hrs_SHOCK_HYPO_E6_P1-001	270 mOsm				130	8	1.7267	20250530_cpla-mk2_eGFP_KDEL_6hrs_SHOCK_HYPO_E6_P1-001	270 mOsm
146	8	1.07192	1.26565	20250530_cpla-mk2_eGFP_KDEL_6hrs_SHOCK_HYPO_E6_P1-001	270 mOsm				132	8	1.80492	20250530_cpla-mk2_eGFP_KDEL_6hrs_SHOCK_HYPO_E6_P1-001	270 mOsm
148	8	1.09024	1.28626	20250530_cpla-mk2_eGFP_KDEL_6hrs_SHOCK_HYPO_E6_P1-001	270 mOsm				134	8	1.61602	20250530_cpla-mk2_eGFP_KDEL_6hrs_SHOCK_HYPO_E6_P1-001	270 mOsm
150	8	1.08166	1.30236	20250530_cpla-mk2_eGFP_KDEL_6hrs_SHOCK_HYPO_E6_P1-001	270 mOsm				136	8	1.69817	20250530_cpla-mk2_eGFP_KDEL_6hrs_SHOCK_HYPO_E6_P1-001	270 mOsm
152	8	1.09159	1.29036	20250530_cpla-mk2_eGFP_KDEL_6hrs_SHOCK_HYPO_E6_P1-001	270 mOsm				138	8	1.84311	20250530_cpla-mk2_eGFP_KDEL_6hrs_SHOCK_HYPO_E6_P1-001	270 mOsm
154	8	1.08108	1.29937	20250530_cpla-mk2_eGFP_KDEL_6hrs_SHOCK_HYPO_E6_P1-001	270 mOsm				140	8	1.73516	20250530_cpla-mk2_eGFP_KDEL_6hrs_SHOCK_HYPO_E6_P1-001	270 mOsm
156	8	1.10092	1.33174	20250530_cpla-mk2_eGFP_KDEL_6hrs_SHOCK_HYPO_E6_P1-001	270 mOsm				142	8	1.69019	20250530_cpla-mk2_eGFP_KDEL_6hrs_SHOCK_HYPO_E6_P1-001	270 mOsm
158	8	1.10169	1.28506	20250530_cpla-mk2_eGFP_KDEL_6hrs_SHOCK_HYPO_E6_P1-001	270 mOsm				144	8	1.62349	20250530_cpla-mk2_eGFP_KDEL_6hrs_SHOCK_HYPO_E6_P1-001	270 mOsm
160	8	1.10092	1.34022	20250530_cpla-mk2_eGFP_KDEL_6hrs_SHOCK_HYPO_E6_P1-001	270 mOsm				146	8	1.71027	20250530_cpla-mk2_eGFP_KDEL_6hrs_SHOCK_HYPO_E6_P1-001	270 mOsm
162	8	1.11111	1.27027	20250530_cpla-mk2_eGFP_KDEL_6hrs_SHOCK_HYPO_E6_P1-001	270 mOsm				148	8	1.81415	20250530_cpla-mk2_eGFP_KDEL_6hrs_SHOCK_HYPO_E6_P1-001	270 mOsm
164	8	1.11111	1.32885	20250530_cpla-mk2_eGFP_KDEL_6hrs_SHOCK_HYPO_E6_P1-001	270 mOsm				150	8	1.70915	20250530_cpla-mk2_eGFP_KDEL_6hrs_SHOCK_HYPO_E6_P1-001	270 mOsm
166	8	1.10092	1.2787	20250530_cpla-mk2_eGFP_KDEL_6hrs_SHOCK_HYPO_E6_P1-001	270 mOsm				152	8	1.72353	20250530_cpla-mk2_eGFP_KDEL_6hrs_SHOCK_HYPO_E6_P1-001	270 mOsm
168	8	1.11111	1.31758	20250530_cpla-mk2_eGFP_KDEL_6hrs_SHOCK_HYPO_E6_P1-001	270 mOsm				154	8	1.73058	20250530_cpla-mk2_eGFP_KDEL_6hrs_SHOCK_HYPO_E6_P1-001	270 mOsm
170	8	1.1215	1.28193	20250530_cpla-mk2_eGFP_KDEL_6hrs_SHOCK_HYPO_E6_P1-001	270 mOsm				156	8	1.65037	20250530_cpla-mk2_eGFP_KDEL_6hrs_SHOCK_HYPO_E6_P1-001	270 mOsm
172	8	1.11199	1.26044	20250530_cpla-mk2_eGFP_KDEL_6hrs_SHOCK_HYPO_E6_P1-001	270 mOsm				158	8	1.69765	20250530_cpla-mk2_eGFP_KDEL_6hrs_SHOCK_HYPO_E6_P1-001	270 mOsm
174	8	1.13208	1.30679	20250530_cpla-mk2_eGFP_KDEL_6hrs_SHOCK_HYPO_E6_P1-001	270 mOsm				160	8	1.80007	20250530_cpla-mk2_eGFP_KDEL_6hrs_SHOCK_HYPO_E6_P1-001	270 mOsm
176	8	1.11199	1.28241	20250530_cpla-mk2_eGFP_KDEL_6hrs_SHOCK_HYPO_E6_P1-001	270 mOsm				162	8	1.77115	20250530_cpla-mk2_eGFP_KDEL_6hrs_SHOCK_HYPO_E6_P1-001	270 mOsm
178	8	1.12248	1.25587	20250530_cpla-mk2_eGFP_KDEL_6hrs_SHOCK_HYPO_E6_P1-001	270 mOsm				164	8	1.64858	20250530_cpla-mk2_eGFP_KDEL_6hrs_SHOCK_HYPO_E6_P1-001	270 mOsm
180	8	1.1215	1.2841	20250530_cpla-mk2_eGFP_KDEL_6hrs_SHOCK_HYPO_E6_P1-001	270 mOsm				166	8	1.57465	20250530_cpla-mk2_eGFP_KDEL_6hrs_SHOCK_HYPO_E6_P1-001	270 mOsm
182	8	1.13208	1.27003	20250530_cpla-mk2_eGFP_KDEL_6hrs_SHOCK_HYPO_E6_P1-001	270 mOsm				168	8	1.60669	20250530_cpla-mk2_eGFP_KDEL_6hrs_SHOCK_HYPO_E6_P1-001	270 mOsm
184	8	1.12248	1.27133	20250530_cpla-mk2_eGFP_KDEL_6hrs_SHOCK_HYPO_E6_P1-001	270 mOsm				170	8	1.63241	20250530_cpla-mk2_eGFP_KDEL_6hrs_SHOCK_HYPO_E6_P1-001	270 mOsm
186	8	1.13208	1.23322	20250530_cpla-mk2_eGFP_KDEL_6hrs_SHOCK_HYPO_E6_P1-001	270 mOsm				172	8	1.70237	20250530_cpla-mk2_eGFP_KDEL_6hrs_SHOCK_HYPO_E6_P1-001	270 mOsm
188	8	1.1215	1.25086	20250530_cpla-mk2_eGFP_KDEL_6hrs_SHOCK_HYPO_E6_P1-001	270 mOsm				174	8	1.67601	20250530_cpla-mk2_eGFP_KDEL_6hrs_SHOCK_HYPO_E6_P1-001	270 mOsm
190	8	1.12248	1.2709	20250530_cpla-mk2_eGFP_KDEL_6hrs_SHOCK_HYPO_E6_P1-001	270 mOsm				176	8	1.71669	20250530_cpla-mk2_eGFP_KDEL_6hrs_SHOCK_HYPO_E6_P1-001	270 mOsm
192	8	1.13208	1.18259	20250530_cpla-mk2_eGFP_KDEL_6hrs_SHOCK_HYPO_E6_P1-001	270 mOsm				178	8	1.7812	20250530_cpla-mk2_eGFP_KDEL_6hrs_SHOCK_HYPO_E6_P1-001	270 mOsm
194	8	1.13208	1.18697	20250530_cpla-mk2_eGFP_KDEL_6hrs_SHOCK_HYPO_E6_P1-001	270 mOsm				180	8	1.63515	20250530_cpla-mk2_eGFP_KDEL_6hrs_SHOCK_HYPO_E6_P1-001	270 mOsm
196	8	1.13208	1.22373	20250530_cpla-mk2_eGFP_KDEL_6hrs_SHOCK_HYPO_E6_P1-001	270 mOsm				182	8	1.67253	20250530_cpla-mk2_eGFP_KDEL_6hrs_SHOCK_HYPO_E6_P1-001	270 mOsm
198	8	1.13208	1.17252	20250530_cpla-mk2_eGFP_KDEL_6hrs_SHOCK_HYPO_E6_P1-001	270 mOsm				184	8	1.6846	20250530_cpla-mk2_eGFP_KDEL_6hrs_SHOCK_HYPO_E6_P1-001	270 mOsm
200	8	1.1215	1.16765	20250530_cpla-mk2_eGFP_KDEL_6hrs_SHOCK_HYPO_E6_P1-001	270 mOsm				186	8	1.66456	20250530_cpla-mk2_eGFP_KDEL_6hrs_SHOCK_HYPO_E6_P1-001	270 mOsm
202	8	1.1215	1.15768	20250530_cpla-mk2_eGFP_KDEL_6hrs_SHOCK_HYPO_E6_P1-001	270 mOsm				188	8	1.73334	20250530_cpla-mk2_eGFP_KDEL_6hrs_SHOCK_HYPO_E6_P1-001	270 mOsm
204	8	1.131	1.12656	20250530_cpla-mk2_eGFP_KDEL_6hrs_SHOCK_HYPO_E6_P1-001	270 mOsm				190	8	1.76388	20250530_cpla-mk2_eGFP_KDEL_6hrs_SHOCK_HYPO_E6_P1-001	270 mOsm
206	8	1.13208	1.12757	20250530_cpla-mk2_eGFP_KDEL_6hrs_SHOCK_HYPO_E6_P1-001	270 mOsm				192	8	1.80225	20250530_cpla-mk2_eGFP_KDEL_6hrs_SHOCK_HYPO_E6_P1-001	270 mOsm
208	8	1.13208	1.09009	20250530_cpla-mk2_eGFP_KDEL_6hrs_SHOCK_HYPO_E6_P1-001	270 mOsm				194	8	1.66709	20250530_cpla-mk2_eGFP_KDEL_6hrs_SHOCK_HYPO_E6_P1-001	270 mOsm
210	8	1.13208	1.14781	20250530_cpla-mk2_eGFP_KDEL_6hrs_SHOCK_HYPO_E6_P1-001	270 mOsm				196	8	1.94307	20250530_cpla-mk2_eGFP_KDEL_6hrs_SHOCK_HYPO_E6_P1-001	270 mOsm
212	8	1.13208	1.14029	20250530_cpla-mk2_eGFP_KDEL_6hrs_SHOCK_HYPO_E6_P1-001	270 mOsm				198	8	1.87294	20250530_cpla-mk2_eGFP_KDEL_6hrs_SHOCK_HYPO_E6_P1-001	270 mOsm
214	8	1.13208	1.14386	20250530_cpla-mk2_eGFP_KDEL_6hrs_SHOCK_HYPO_E6_P1-001	270 mOsm				200	8	1.75914	20250530_cpla-mk2_eGFP_KDEL_6hrs_SHOCK_HYPO_E6_P1-001	270 mOsm
216	8	1.13208	1.11129	20250530_cpla-mk2_eGFP_KDEL_6hrs_SHOCK_HYPO_E6_P1-001	270 mOsm				202	8	1.63998	20250530_cpla-mk2_eGFP_KDEL_6hrs_SHOCK_HYPO_E6_P1-001	270 mOsm
218	8	1.13208	1.1176	20250530_cpla-mk2_eGFP_KDEL_6hrs_SHOCK_HYPO_E6_P1-001	270 mOsm				204	8	1.67221	20250530_cpla-mk2_eGFP_KDEL_6hrs_SHOCK_HYPO_E6_P1-001	270 mOsm
220	8	1.13317	1.10233	20250530_cpla-mk2_eGFP_KDEL_6hrs_SHOCK_HYPO_E6_P1-001	270 mOsm				206	8	1.75942	20250530_cpla-mk2_eGFP_KDEL_6hrs_SHOCK_HYPO_E6_P1-001	270 mOsm
222	8	1.14286	1.11745	20250530_cpla-mk2_eGFP_KDEL_6hrs_SHOCK_HYPO_E6_P1-001	270 mOsm				208	8	1.71643	20250530_cpla-mk2_eGFP_KDEL_6hrs_SHOCK_HYPO_E6_P1-001	270 mOsm
224	8	1.13317	1.08604	20250530_cpla-mk2_eGFP_KDEL_6hrs_SHOCK_HYPO_E6_P1-001	270 mOsm				210	8	1.70635	20250530_cpla-mk2_eGFP_KDEL_6hrs_SHOCK_HYPO_E6_P1-001	270 mOsm
226	8	1.13317	0.996724	20250530_cpla-mk2_eGFP_KDEL_6hrs_SHOCK_HYPO_E6_P1-001	270 mOsm				212	8	1.88728	20250530_cpla-mk2_eGFP_KDEL_6hrs_SHOCK_HYPO_E6_P1-001	270 mOsm
228	8	1.12248	1.08836	20250530_cpla-mk2_eGFP_KDEL_6hrs_SHOCK_HYPO_E6_P1-001	270 mOsm				214	8	1.79014	20250530_cpla-mk2_eGFP_KDEL_6hrs_SHOCK_HYPO_E6_P1-001	270 mOsm
230	8	1.14286	1.07732	20250530_cpla-mk2_eGFP_KDEL_6hrs_SHOCK_HYPO_E6_P1-001	270 mOsm				216	8	1.85844	20250530_cpla-mk2_eGFP_KDEL_6hrs_SHOCK_HYPO_E6_P1-001	270 mOsm
232	8	1.13208	1.12492	20250530_cpla-mk2_eGFP_KDEL_6hrs_SHOCK_HYPO_E6_P1-001	270 mOsm				218	8	1.80539	20250530_cpla-mk2_eGFP_KDEL_6hrs_SHOCK_HYPO_E6_P1-001	270 mOsm
234	8	1.13317	1.00265	20250530_cpla-mk2_eGFP_KDEL_6hrs_SHOCK_HYPO_E6_P1-001	270 mOsm				220	8	1.76561	20250530_cpla-mk2_eGFP_KDEL_6hrs_SHOCK_HYPO_E6_P1-001	270 mOsm
236	8	1.13208	1.05396	20250530_cpla-mk2_eGFP_KDEL_6hrs_SHOCK_HYPO_E6_P1-001	270 mOsm				222	8	1.72953	20250530_cpla-mk2_eGFP_KDEL_6hrs_SHOCK_HYPO_E6_P1-001	270 mOsm
238	8	1.13317	1.05083	20250530_cpla-mk2_eGFP_KDEL_6hrs_SHOCK_HYPO_E6_P1-001	270 mOsm				224	8	1.69661	20250530_cpla-mk2_eGFP_KDEL_6hrs_SHOCK_HYPO_E6_P1-001	270 mOsm
240	8	1.12248	1.0529	20250530_cpla-mk2_eGFP_KDEL_6hrs_SHOCK_HYPO_E6_P1-001	270 mOsm				226	8	1.73642	20250530_cpla-mk2_eGFP_KDEL_6hrs_SHOCK_HYPO_E6_P1-001	270 mOsm
242	8	1.12248	1.02741	20250530_cpla-mk2_eGFP_KDEL_6hrs_SHOCK_HYPO_E6_P1-001	270 mOsm				228	8	1.78476	20250530_cpla-mk2_eGFP_KDEL_6hrs_SHOCK_HYPO_E6_P1-001	270 mOsm
244	8	1.12349	1.00771	20250530_cpla-mk2_eGFP_KDEL_6hrs_SHOCK_HYPO_E6_P1-001	270 mOsm				230	8	1.85634	20250530_cpla-mk2_eGFP_KDEL_6hrs_SHOCK_HYPO_E6_P1-001	270 mOsm
246	8	1.12349	1.03844	20250530_cpla-mk2_eGFP_KDEL_6hrs_SHOCK_HYPO_E6_P1-001	270 mOsm				232	8	1.81858	20250530_cpla-mk2_eGFP_KDEL_6hrs_SHOCK_HYPO_E6_P1-001	270 mOsm
248	8	1.13317	1.04591	20250530_cpla-mk2_eGFP_KDEL_6hrs_SHOCK_HYPO_E6_P1-001	270 mOsm				234	8	1.76845	20250530_cpla-mk2_eGFP_KDEL_6hrs_SHOCK_HYPO_E6_P1-001	270 mOsm
250	8	1.13317	1.02871	20250530_cpla-mk2_eGFP_KDEL_6hrs_SHOCK_HYPO_E6_P1-001	270 mOsm				236	8	1.82363	20250530_cpla-mk2_eGFP_KDEL_6hrs_SHOCK_HYPO_E6_P1-001	270 mOsm
252	8	1.12349	1.02857	20250530_cpla-mk2_eGFP_KDEL_6hrs_SHOCK_HYPO_E6_P1-001	270 mOsm				238	8	1.68275	20250530_cpla-mk2_eGFP_KDEL_6hrs_SHOCK_HYPO_E6_P1-001	270 mOsm
254	8	1.12349	1.04018	20250530_cpla-mk2_eGFP_KDEL_6hrs_SHOCK_HYPO_E6_P1-001	270 mOsm				240	8	1.84712	20250530_cpla-mk2_eGFP_KDEL_6hrs_SHOCK_HYPO_E6_P1-001	270 mOsm
256	8	1.12349	1.00251	20250530_cpla-mk2_eGFP_KDEL_6hrs_SHOCK_HYPO_E6_P1-001	270 mOsm				242	8	1.68436	20250530_cpla-mk2_eGFP_KDEL_6hrs_SHOCK_HYPO_E6_P1-001	270 mOsm
258	8	1.13317	1.03608	20250530_cpla-mk2_eGFP_KDEL_6hrs_SHOCK_HYPO_E6_P1-001	270 mOsm				244	8	1.77498	20250530_cpla-mk2_eGFP_KDEL_6hrs_SHOCK_HYPO_E6_P1-001	270 mOsm
260	8	1.12349	0.956304	20250530_cpla-mk2_eGFP_KDEL_6hrs_SHOCK_HYPO_E6_P1-001	270 mOsm				246	8	1.84981	20250530_cpla-mk2_eGFP_KDEL_6hrs_SHOCK_HYPO_E6_P1-001	270 mOsm
262	8	1.12451	0.99181	20250530_cpla-mk2_eGFP_KDEL_6hrs_SHOCK_HYPO_E6_P1-001	270 mOsm				248	8	1.837	20250530_cpla-mk2_eGFP_KDEL_6hrs_SHOCK_HYPO_E6_P1-001	270 mOsm
264	8	1.13429	0.971046	20250530_cpla-mk2_eGFP_KDEL_6hrs_SHOCK_HYPO_E6_P1-001	270 mOsm				250	8	1.8361	20250530_cpla-mk2_eGFP_KDEL_6hrs_SHOCK_HYPO_E6_P1-001	270 mOsm
266	8	1.1138	1.00872	20250530_cpla-mk2_eGFP_KDEL_6hrs_SHOCK_HYPO_E6_P1-001	270 mOsm				252	8	1.84718	20250530_cpla-mk2_eGFP_KDEL_6hrs_SHOCK_HYPO_E6_P1-001	270 mOsm
268	8	1.12349	0.956545	20250530_cpla-mk2_eGFP_KDEL_6hrs_SHOCK_HYPO_E6_P1-001	270 mOsm				254	8	1.69928	20250530_cpla-mk2_eGFP_KDEL_6hrs_SHOCK_HYPO_E6_P1-001	270 mOsm
270	8	1.12349	0.985065	20250530_cpla-mk2_eGFP_KDEL_6hrs_SHOCK_HYPO_E6_P1-001	270 mOsm				256	8	1.83446	20250530_cpla-mk2_eGFP_KDEL_6hrs_SHOCK_HYPO_E6_P1-001	270 mOsm
272	8	1.12349	1.02076	20250530_cpla-mk2_eGFP_KDEL_6hrs_SHOCK_HYPO_E6_P1-001	270 mOsm				258	8	1.74637	20250530_cpla-mk2_eGFP_KDEL_6hrs_SHOCK_HYPO_E6_P1-001	270 mOsm
274	8	1.1278	0.958616	20250530_cpla-mk2_eGFP_KDEL_6hrs_SHOCK_HYPO_E6_P1-001	270 mOsm				260	8	1.87429	20250530_cpla-mk2_eGFP_KDEL_6hrs_SHOCK_HYPO_E6_P1-001	270 mOsm
276	8	1.12248	0.986992	20250530_cpla-mk2_eGFP_KDEL_6hrs_SHOCK_HYPO_E6_P1-001	270 mOsm				262	8	1.89961	20250530_cpla-mk2_eGFP_KDEL_6hrs_SHOCK_HYPO_E6_P1-001	270 mOsm
278	8	1.1138	0.943296	20250530_cpla-mk2_eGFP_KDEL_6hrs_SHOCK_HYPO_E6_P1-001	270 mOsm				264	8	1.8354	20250530_cpla-mk2_eGFP_KDEL_6hrs_SHOCK_HYPO_E6_P1-001	270 mOsm
280	8	1.12349	0.899407	20250530_cpla-mk2_eGFP_KDEL_6hrs_SHOCK_HYPO_E6_P1-001	270 mOsm				266	8	1.80023	20250530_cpla-mk2_eGFP_KDEL_6hrs_SHOCK_HYPO_E6_P1-001	270 mOsm
282	8	1.11289	0.982656	20250530_cpla-mk2_eGFP_KDEL_6hrs_SHOCK_HYPO_E6_P1-001	270 mOsm				268	8	1.81533	20250530_cpla-mk2_eGFP_KDEL_6hrs_SHOCK_HYPO_E6_P1-001	270 mOsm
284	8	1.12248	0.993111	20250530_cpla-mk2_eGFP_KDEL_6hrs_SHOCK_HYPO_E6_P1-001	270 mOsm				270	8	1.8674	20250530_cpla-mk2_eGFP_KDEL_6hrs_SHOCK_HYPO_E6_P1-001	270 mOsm
286	8	1.1138	0.936648	20250530_cpla-mk2_eGFP_KDEL_6hrs_SHOCK_HYPO_E6_P1-001	270 mOsm				272	8	1.9124	20250530_cpla-mk2_eGFP_KDEL_6hrs_SHOCK_HYPO_E6_P1-001	270 mOsm
288	8	1.1138	0.845931	20250530_cpla-mk2_eGFP_KDEL_6hrs_SHOCK_HYPO_E6_P1-001	270 mOsm				274	8	1.92869	20250530_cpla-mk2_eGFP_KDEL_6hrs_SHOCK_HYPO_E6_P1-001	270 mOsm
290	8	1.12349	0.92971	20250530_cpla-mk2_eGFP_KDEL_6hrs_SHOCK_HYPO_E6_P1-001	270 mOsm				276	8	1.88926	20250530_cpla-mk2_eGFP_KDEL_6hrs_SHOCK_HYPO_E6_P1-001	270 mOsm
292	8	1.12349	0.96459	20250530_cpla-mk2_eGFP_KDEL_6hrs_SHOCK_HYPO_E6_P1-001	270 mOsm				278	8	1.91479	20250530_cpla-mk2_eGFP_KDEL_6hrs_SHOCK_HYPO_E6_P1-001	270 mOsm
294	8	1.12349	0.920461	20250530_cpla-mk2_eGFP_KDEL_6hrs_SHOCK_HYPO_E6_P1-001	270 mOsm				280	8	1.89155	20250530_cpla-mk2_eGFP_KDEL_6hrs_SHOCK_HYPO_E6_P1-001	270 mOsm
296	8	1.1138	0.952642	20250530_cpla-mk2_eGFP_KDEL_6hrs_SHOCK_HYPO_E6_P1-001	270 mOsm				282	8	1.94271	20250530_cpla-mk2_eGFP_KDEL_6hrs_SHOCK_HYPO_E6_P1-001	270 mOsm
298	8	1.1138	0.928699	20250530_cpla-mk2_eGFP_KDEL_6hrs_SHOCK_HYPO_E6_P1-001	270 mOsm				284	8	1.83832	20250530_cpla-mk2_eGFP_KDEL_6hrs_SHOCK_HYPO_E6_P1-001	270 mOsm
300	8	1.12451	0.920364	20250530_cpla-mk2_eGFP_KDEL_6hrs_SHOCK_HYPO_E6_P1-001	270 mOsm				286	8	1.93978	20250530_cpla-mk2_eGFP_KDEL_6hrs_SHOCK_HYPO_E6_P1-001	270 mOsm
302	8	1.12349	0.919545	20250530_cpla-mk2_eGFP_KDEL_6hrs_SHOCK_HYPO_E6_P1-001	270 mOsm				288	8	1.91905	20250530_cpla-mk2_eGFP_KDEL_6hrs_SHOCK_HYPO_E6_P1-001	270 mOsm
304	8	1.12451	0.955774	20250530_cpla-mk2_eGFP_KDEL_6hrs_SHOCK_HYPO_E6_P1-001	270 mOsm				290	8	1.75652	20250530_cpla-mk2_eGFP_KDEL_6hrs_SHOCK_HYPO_E6_P1-001	270 mOsm
306	8	1.12349	0.936744	20250530_cpla-mk2_eGFP_KDEL_6hrs_SHOCK_HYPO_E6_P1-001	270 mOsm				292	8	1.79945	20250530_cpla-mk2_eGFP_KDEL_6hrs_SHOCK_HYPO_E6_P1-001	270 mOsm
308	8	1.12451	0.764995	20250530_cpla-mk2_eGFP_KDEL_6hrs_SHOCK_HYPO_E6_P1-001	270 mOsm				294	8	1.79431	20250530_cpla-mk2_eGFP_KDEL_6hrs_SHOCK_HYPO_E6_P1-001	270 mOsm
310	8	1.12349	0.912993	20250530_cpla-mk2_eGFP_KDEL_6hrs_SHOCK_HYPO_E6_P1-001	270 mOsm				296	8	1.84351	20250530_cpla-mk2_eGFP_KDEL_6hrs_SHOCK_HYPO_E6_P1-001	270 mOsm
312	8	1.12451	0.90119	20250530_cpla-mk2_eGFP_KDEL_6hrs_SHOCK_HYPO_E6_P1-001	270 mOsm				298	8	1.89301	20250530_cpla-mk2_eGFP_KDEL_6hrs_SHOCK_HYPO_E6_P1-001	270 mOsm
314	8	1.12451	0.923833	20250530_cpla-mk2_eGFP_KDEL_6hrs_SHOCK_HYPO_E6_P1-001	270 mOsm				300	8	1.91689	20250530_cpla-mk2_eGFP_KDEL_6hrs_SHOCK_HYPO_E6_P1-001	270 mOsm
316	8	1.12451	0.891121	20250530_cpla-mk2_eGFP_KDEL_6hrs_SHOCK_HYPO_E6_P1-001	270 mOsm				302	8	1.79147	20250530_cpla-mk2_eGFP_KDEL_6hrs_SHOCK_HYPO_E6_P1-001	270 mOsm
318	8	1.12349	0.905285	20250530_cpla-mk2_eGFP_KDEL_6hrs_SHOCK_HYPO_E6_P1-001	270 mOsm				304	8	1.95482	20250530_cpla-mk2_eGFP_KDEL_6hrs_SHOCK_HYPO_E6_P1-001	270 mOsm
320	8	1.1138	0.903599	20250530_cpla-mk2_eGFP_KDEL_6hrs_SHOCK_HYPO_E6_P1-001	270 mOsm				306	8	1.89099	20250530_cpla-mk2_eGFP_KDEL_6hrs_SHOCK_HYPO_E6_P1-001	270 mOsm
322	8	1.1138	0.843523	20250530_cpla-mk2_eGFP_KDEL_6hrs_SHOCK_HYPO_E6_P1-001	270 mOsm				308	8	1.80384	20250530_cpla-mk2_eGFP_KDEL_6hrs_SHOCK_HYPO_E6_P1-001	270 mOsm
324	8	1.12349	0.875897	20250530_cpla-mk2_eGFP_KDEL_6hrs_SHOCK_HYPO_E6_P1-001	270 mOsm				310	8	1.84495	20250530_cpla-mk2_eGFP_KDEL_6hrs_SHOCK_HYPO_E6_P1-001	270 mOsm
326	8	1.12349	0.879221	20250530_cpla-mk2_eGFP_KDEL_6hrs_SHOCK_HYPO_E6_P1-001	270 mOsm				312	8	1.88024	20250530_cpla-mk2_eGFP_KDEL_6hrs_SHOCK_HYPO_E6_P1-001	270 mOsm
328	8	1.1138	0.812738	20250530_cpla-mk2_eGFP_KDEL_6hrs_SHOCK_HYPO_E6_P1-001	270 mOsm				314	8	1.86638	20250530_cpla-mk2_eGFP_KDEL_6hrs_SHOCK_HYPO_E6_P1-001	270 mOsm
330	8	1.12349	0.871465	20250530_cpla-mk2_eGFP_KDEL_6hrs_SHOCK_HYPO_E6_P1-001	270 mOsm				316	8	1.86305	20250530_cpla-mk2_eGFP_KDEL_6hrs_SHOCK_HYPO_E6_P1-001	270 mOsm
332	8	1.12349	0.897818	20250530_cpla-mk2_eGFP_KDEL_6hrs_SHOCK_HYPO_E6_P1-001	270 mOsm				318	8	1.75576	20250530_cpla-mk2_eGFP_KDEL_6hrs_SHOCK_HYPO_E6_P1-001	270 mOsm
334	8	1.12349	0.865588	20250530_cpla-mk2_eGFP_KDEL_6hrs_SHOCK_HYPO_E6_P1-001	270 mOsm				320	8	1.98448	20250530_cpla-mk2_eGFP_KDEL_6hrs_SHOCK_HYPO_E6_P1-001	270 mOsm
336	8	1.12349	0.845546	20250530_cpla-mk2_eGFP_KDEL_6hrs_SHOCK_HYPO_E6_P1-001	270 mOsm				322	8	1.85292	20250530_cpla-mk2_eGFP_KDEL_6hrs_SHOCK_HYPO_E6_P1-001	270 mOsm
338	8	1.12349	0.892325	20250530_cpla-mk2_eGFP_KDEL_6hrs_SHOCK_HYPO_E6_P1-001	270 mOsm				324	8	1.87472	20250530_cpla-mk2_eGFP_KDEL_6hrs_SHOCK_HYPO_E6_P1-001	270 mOsm
340	8	1.12451	0.843956	20250530_cpla-mk2_eGFP_KDEL_6hrs_SHOCK_HYPO_E6_P1-001	270 mOsm				326	8	1.89663	20250530_cpla-mk2_eGFP_KDEL_6hrs_SHOCK_HYPO_E6_P1-001	270 mOsm
342	8	1.12451	0.736474	20250530_cpla-mk2_eGFP_KDEL_6hrs_SHOCK_HYPO_E6_P1-001	270 mOsm				328	8	1.83015	20250530_cpla-mk2_eGFP_KDEL_6hrs_SHOCK_HYPO_E6_P1-001	270 mOsm
344	8	1.1138	0.828395	20250530_cpla-mk2_eGFP_KDEL_6hrs_SHOCK_HYPO_E6_P1-001	270 mOsm				330	8	1.88519	20250530_cpla-mk2_eGFP_KDEL_6hrs_SHOCK_HYPO_E6_P1-001	270 mOsm
346	8	1.12349	0.820639	20250530_cpla-mk2_eGFP_KDEL_6hrs_SHOCK_HYPO_E6_P1-001	270 mOsm				332	8	1.96367	20250530_cpla-mk2_eGFP_KDEL_6hrs_SHOCK_HYPO_E6_P1-001	270 mOsm
348	8	1.12349	0.835622	20250530_cpla-mk2_eGFP_KDEL_6hrs_SHOCK_HYPO_E6_P1-001	270 mOsm				334	8	1.77259	20250530_cpla-mk2_eGFP_KDEL_6hrs_SHOCK_HYPO_E6_P1-001	270 mOsm
350	8	1.12349	0.837982	20250530_cpla-mk2_eGFP_KDEL_6hrs_SHOCK_HYPO_E6_P1-001	270 mOsm				336	8	1.88242	20250530_cpla-mk2_eGFP_KDEL_6hrs_SHOCK_HYPO_E6_P1-001	270 mOsm
352	8	1.12451	0.804885	20250530_cpla-mk2_eGFP_KDEL_6hrs_SHOCK_HYPO_E6_P1-001	270 mOsm				338	8	1.84173	20250530_cpla-mk2_eGFP_KDEL_6hrs_SHOCK_HYPO_E6_P1-001	270 mOsm
354	8	1.12349	0.793756	20250530_cpla-mk2_eGFP_KDEL_6hrs_SHOCK_HYPO_E6_P1-001	270 mOsm				340	8	1.88193	20250530_cpla-mk2_eGFP_KDEL_6hrs_SHOCK_HYPO_E6_P1-001	270 mOsm
356	8	1.1138	0.781809	20250530_cpla-mk2_eGFP_KDEL_6hrs_SHOCK_HYPO_E6_P1-001	270 mOsm				342	8	1.90631	20250530_cpla-mk2_eGFP_KDEL_6hrs_SHOCK_HYPO_E6_P1-001	270 mOsm
358	8	1.11473	0.739847	20250530_cpla-mk2_eGFP_KDEL_6hrs_SHOCK_HYPO_E6_P1-001	270 mOsm				344	8	1.71299	20250530_cpla-mk2_eGFP_KDEL_6hrs_SHOCK_HYPO_E6_P1-001	270 mOsm
360	8	1.12349	0.764513	20250530_cpla-mk2_eGFP_KDEL_6hrs_SHOCK_HYPO_E6_P1-001	270 mOsm				346	8	1.87488	20250530_cpla-mk2_eGFP_KDEL_6hrs_SHOCK_HYPO_E6_P1-001	270 mOsm
0	9	1	1	20250530_cpla-mk2_eGFP_KDEL_6hrs_SHOCK_HYPO_E6_P1-001	270 mOsm				348	8	1.84979	20250530_cpla-mk2_eGFP_KDEL_6hrs_SHOCK_HYPO_E6_P1-001	270 mOsm
2	9	1	1.00797	20250530_cpla-mk2_eGFP_KDEL_6hrs_SHOCK_HYPO_E6_P1-001	270 mOsm				350	8	1.96945	20250530_cpla-mk2_eGFP_KDEL_6hrs_SHOCK_HYPO_E6_P1-001	270 mOsm
4	9	1.00853	1.03654	20250530_cpla-mk2_eGFP_KDEL_6hrs_SHOCK_HYPO_E6_P1-001	270 mOsm				352	8	1.93425	20250530_cpla-mk2_eGFP_KDEL_6hrs_SHOCK_HYPO_E6_P1-001	270 mOsm
6	9	0.999454	1.10749	20250530_cpla-mk2_eGFP_KDEL_6hrs_SHOCK_HYPO_E6_P1-001	270 mOsm				354	8	1.77907	20250530_cpla-mk2_eGFP_KDEL_6hrs_SHOCK_HYPO_E6_P1-001	270 mOsm
8	9	1.00661	1.31379	20250530_cpla-mk2_eGFP_KDEL_6hrs_SHOCK_HYPO_E6_P1-001	270 mOsm				356	8	1.9066	20250530_cpla-mk2_eGFP_KDEL_6hrs_SHOCK_HYPO_E6_P1-001	270 mOsm
10	9	1.0152	1.34687	20250530_cpla-mk2_eGFP_KDEL_6hrs_SHOCK_HYPO_E6_P1-001	270 mOsm				358	8	1.83386	20250530_cpla-mk2_eGFP_KDEL_6hrs_SHOCK_HYPO_E6_P1-001	270 mOsm
12	9	1.0429	1.8497	20250530_cpla-mk2_eGFP_KDEL_6hrs_SHOCK_HYPO_E6_P1-001	270 mOsm				360	8	2.0336	20250530_cpla-mk2_eGFP_KDEL_6hrs_SHOCK_HYPO_E6_P1-001	270 mOsm
14	9	1.1219	2.00698	20250530_cpla-mk2_eGFP_KDEL_6hrs_SHOCK_HYPO_E6_P1-001	270 mOsm				0	9	1	20250530_cpla-mk2_eGFP_KDEL_6hrs_SHOCK_HYPO_E6_P2-008	270 mOsm
16	9	1.16127	1.76837	20250530_cpla-mk2_eGFP_KDEL_6hrs_SHOCK_HYPO_E6_P1-001	270 mOsm				2	9	1.07196	20250530_cpla-mk2_eGFP_KDEL_6hrs_SHOCK_HYPO_E6_P2-008	270 mOsm
18	9	1.16854	1.57867	20250530_cpla-mk2_eGFP_KDEL_6hrs_SHOCK_HYPO_E6_P1-001	270 mOsm				4	9	0.982921	20250530_cpla-mk2_eGFP_KDEL_6hrs_SHOCK_HYPO_E6_P2-008	270 mOsm
20	9	1.12643	1.52998	20250530_cpla-mk2_eGFP_KDEL_6hrs_SHOCK_HYPO_E6_P1-001	270 mOsm				6	9	1.8882	20250530_cpla-mk2_eGFP_KDEL_6hrs_SHOCK_HYPO_E6_P2-008	270 mOsm
22	9	1.09678	1.39743	20250530_cpla-mk2_eGFP_KDEL_6hrs_SHOCK_HYPO_E6_P1-001	270 mOsm				8	9	1.55953	20250530_cpla-mk2_eGFP_KDEL_6hrs_SHOCK_HYPO_E6_P2-008	270 mOsm
24	9	1.07787	1.35967	20250530_cpla-mk2_eGFP_KDEL_6hrs_SHOCK_HYPO_E6_P1-001	270 mOsm				10	9	1.70992	20250530_cpla-mk2_eGFP_KDEL_6hrs_SHOCK_HYPO_E6_P2-008	270 mOsm
26	9	1.05983	1.27818	20250530_cpla-mk2_eGFP_KDEL_6hrs_SHOCK_HYPO_E6_P1-001	270 mOsm				12	9	1.79348	20250530_cpla-mk2_eGFP_KDEL_6hrs_SHOCK_HYPO_E6_P2-008	270 mOsm
28	9	1.051	1.24356	20250530_cpla-mk2_eGFP_KDEL_6hrs_SHOCK_HYPO_E6_P1-001	270 mOsm				14	9	1.73624	20250530_cpla-mk2_eGFP_KDEL_6hrs_SHOCK_HYPO_E6_P2-008	270 mOsm
30	9	1.03333	1.17234	20250530_cpla-mk2_eGFP_KDEL_6hrs_SHOCK_HYPO_E6_P1-001	270 mOsm				16	9	1.73624	20250530_cpla-mk2_eGFP_KDEL_6hrs_SHOCK_HYPO_E6_P2-008	270 mOsm
32	9	1.02465	1.13607	20250530_cpla-mk2_eGFP_KDEL_6hrs_SHOCK_HYPO_E6_P1-001	270 mOsm				18	9	1.63368	20250530_cpla-mk2_eGFP_KDEL_6hrs_SHOCK_HYPO_E6_P2-008	270 mOsm
34	9	1.02465	1.0843	20250530_cpla-mk2_eGFP_KDEL_6hrs_SHOCK_HYPO_E6_P1-001	270 mOsm				20	9	1.29948	20250530_cpla-mk2_eGFP_KDEL_6hrs_SHOCK_HYPO_E6_P2-008	270 mOsm
36	9	1.02472	1.07595	20250530_cpla-mk2_eGFP_KDEL_6hrs_SHOCK_HYPO_E6_P1-001	270 mOsm				22	9	1.54796	20250530_cpla-mk2_eGFP_KDEL_6hrs_SHOCK_HYPO_E6_P2-008	270 mOsm
38	9	1.01611	1.04858	20250530_cpla-mk2_eGFP_KDEL_6hrs_SHOCK_HYPO_E6_P1-001	270 mOsm				24	9	1.74763	20250530_cpla-mk2_eGFP_KDEL_6hrs_SHOCK_HYPO_E6_P2-008	270 mOsm
40	9	1.01611	1.00016	20250530_cpla-mk2_eGFP_KDEL_6hrs_SHOCK_HYPO_E6_P1-001	270 mOsm				26	9	1.5116	20250530_cpla-mk2_eGFP_KDEL_6hrs_SHOCK_HYPO_E6_P2-008	270 mOsm
42	9	1.0075	0.995494	20250530_cpla-mk2_eGFP_KDEL_6hrs_SHOCK_HYPO_E6_P1-001	270 mOsm				28	9	1.67693	20250530_cpla-mk2_eGFP_KDEL_6hrs_SHOCK_HYPO_E6_P2-008	270 mOsm
44	9	1.01611	0.996923	20250530_cpla-mk2_eGFP_KDEL_6hrs_SHOCK_HYPO_E6_P1-001	270 mOsm				30	9	1.42597	20250530_cpla-mk2_eGFP_KDEL_6hrs_SHOCK_HYPO_E6_P2-008	270 mOsm
46	9	1.01611	0.964994	20250530_cpla-mk2_eGFP_KDEL_6hrs_SHOCK_HYPO_E6_P1-001	270 mOsm				32	9	1.72385	20250530_cpla-mk2_eGFP_KDEL_6hrs_SHOCK_HYPO_E6_P2-008	270 mOsm
48	9	1.01611	0.975161	20250530_cpla-mk2_eGFP_KDEL_6hrs_SHOCK_HYPO_E6_P1-001	270 mOsm				34	9	1.65651	20250530_cpla-mk2_eGFP_KDEL_6hrs_SHOCK_HYPO_E6_P2-008	270 mOsm
50	9	1.01597	0.963236	20250530_cpla-mk2_eGFP_KDEL_6hrs_SHOCK_HYPO_E6_P1-001	270 mOsm				36	9	1.49059	20250530_cpla-mk2_eGFP_KDEL_6hrs_SHOCK_HYPO_E6_P2-008	270 mOsm
52	9	1.01625	0.991647	20250530_cpla-mk2_eGFP_KDEL_6hrs_SHOCK_HYPO_E6_P1-001	270 mOsm				38	9	1.44019	20250530_cpla-mk2_eGFP_KDEL_6hrs_SHOCK_HYPO_E6_P2-008	270 mOsm
54	9	0.999729	0.953179	20250530_cpla-mk2_eGFP_KDEL_6hrs_SHOCK_HYPO_E6_P1-001	270 mOsm				40	9	1.47493	20250530_cpla-mk2_eGFP_KDEL_6hrs_SHOCK_HYPO_E6_P2-008	270 mOsm
56	9	0.999729	0.945705	20250530_cpla-mk2_eGFP_KDEL_6hrs_SHOCK_HYPO_E6_P1-001	270 mOsm				42	9	1.53423	20250530_cpla-mk2_eGFP_KDEL_6hrs_SHOCK_HYPO_E6_P2-008	270 mOsm
58	9	0.999729	0.94664	20250530_cpla-mk2_eGFP_KDEL_6hrs_SHOCK_HYPO_E6_P1-001	270 mOsm				44	9	1.53584	20250530_cpla-mk2_eGFP_KDEL_6hrs_SHOCK_HYPO_E6_P2-008	270 mOsm
60	9	0.999454	0.944167	20250530_cpla-mk2_eGFP_KDEL_6hrs_SHOCK_HYPO_E6_P1-001	270 mOsm				46	9	1.45771	20250530_cpla-mk2_eGFP_KDEL_6hrs_SHOCK_HYPO_E6_P2-008	270 mOsm
62	9	1.01611	0.968237	20250530_cpla-mk2_eGFP_KDEL_6hrs_SHOCK_HYPO_E6_P1-001	270 mOsm				48	9	1.61831	20250530_cpla-mk2_eGFP_KDEL_6hrs_SHOCK_HYPO_E6_P2-008	270 mOsm
64	9	1.00771	0.921251	20250530_cpla-mk2_eGFP_KDEL_6hrs_SHOCK_HYPO_E6_P1-001	270 mOsm				50	9	1.41609	20250530_cpla-mk2_eGFP_KDEL_6hrs_SHOCK_HYPO_E6_P2-008	270 mOsm
66	9	1.00771	0.930703	20250530_cpla-mk2_eGFP_KDEL_6hrs_SHOCK_HYPO_E6_P1-001	270 mOsm				52	9	1.444	20250530_cpla-mk2_eGFP_KDEL_6hrs_SHOCK_HYPO_E6_P2-008	270 mOsm
68	9	1.0075	0.939056	20250530_cpla-mk2_eGFP_KDEL_6hrs_SHOCK_HYPO_E6_P1-001	270 mOsm				54	9	1.54857	20250530_cpla-mk2_eGFP_KDEL_6hrs_SHOCK_HYPO_E6_P2-008	270 mOsm
70	9	1.00771	0.947684	20250530_cpla-mk2_eGFP_KDEL_6hrs_SHOCK_HYPO_E6_P1-001	270 mOsm				56	9	1.53003	20250530_cpla-mk2_eGFP_KDEL_6hrs_SHOCK_HYPO_E6_P2-008	270 mOsm
72	9	1.0075	0.941584	20250530_cpla-mk2_eGFP_KDEL_6hrs_SHOCK_HYPO_E6_P1-001	270 mOsm				58	9	1.48747	20250530_cpla-mk2_eGFP_KDEL_6hrs_SHOCK_HYPO_E6_P2-008	270 mOsm
74	9	1.01611	0.939056	20250530_cpla-mk2_eGFP_KDEL_6hrs_SHOCK_HYPO_E6_P1-001	270 mOsm				60	9	1.35579	20250530_cpla-mk2_eGFP_KDEL_6hrs_SHOCK_HYPO_E6_P2-008	270 mOsm
76	9	0.999174	0.93466	20250530_cpla-mk2_eGFP_KDEL_6hrs_SHOCK_HYPO_E6_P1-001	270 mOsm				62	9	1.45527	20250530_cpla-mk2_eGFP_KDEL_6hrs_SHOCK_HYPO_E6_P2-008	270 mOsm
78	9	0.998889	0.928779	20250530_cpla-mk2_eGFP_KDEL_6hrs_SHOCK_HYPO_E6_P1-001	270 mOsm				64	9	1.51669	20250530_cpla-mk2_eGFP_KDEL_6hrs_SHOCK_HYPO_E6_P2-008	270 mOsm
80	9	0.999174	0.952135	20250530_cpla-mk2_eGFP_KDEL_6hrs_SHOCK_HYPO_E6_P1-001	270 mOsm				66	9	1.74753	20250530_cpla-mk2_eGFP_KDEL_6hrs_SHOCK_HYPO_E6_P2-008	270 mOsm
82	9	1.00771	0.923064	20250530_cpla-mk2_eGFP_KDEL_6hrs_SHOCK_HYPO_E6_P1-001	270 mOsm				68	9	1.69755	20250530_cpla-mk2_eGFP_KDEL_6hrs_SHOCK_HYPO_E6_P2-008	270 mOsm
84	9	0.999174	0.947519	20250530_cpla-mk2_eGFP_KDEL_6hrs_SHOCK_HYPO_E6_P1-001	270 mOsm				70	9	1.55923	20250530_cpla-mk2_eGFP_KDEL_6hrs_SHOCK_HYPO_E6_P2-008	270 mOsm
86	9	0.999174	0.942408	20250530_cpla-mk2_eGFP_KDEL_6hrs_SHOCK_HYPO_E6_P1-001	270 mOsm				72	9	1.62822	20250530_cpla-mk2_eGFP_KDEL_6hrs_SHOCK_HYPO_E6_P2-008	270 mOsm
88	9	1.0075	0.938067	20250530_cpla-mk2_eGFP_KDEL_6hrs_SHOCK_HYPO_E6_P1-001	270 mOsm				74	9	1.54508	20250530_cpla-mk2_eGFP_KDEL_6hrs_SHOCK_HYPO_E6_P2-008	270 mOsm
90	9	1.00771	0.939935	20250530_cpla-mk2_eGFP_KDEL_6hrs_SHOCK_HYPO_E6_P1-001	270 mOsm				76	9	1.50032	20250530_cpla-mk2_eGFP_KDEL_6hrs_SHOCK_HYPO_E6_P2-008	270 mOsm
92	9	0.999174	0.925537	20250530_cpla-mk2_eGFP_KDEL_6hrs_SHOCK_HYPO_E6_P1-001	270 mOsm				78	9	1.38262	20250530_cpla-mk2_eGFP_KDEL_6hrs_SHOCK_HYPO_E6_P2-008	270 mOsm
94	9	1.0075	0.924988	20250530_cpla-mk2_eGFP_KDEL_6hrs_SHOCK_HYPO_E6_P1-001	270 mOsm				80	9	1.51198	20250530_cpla-mk2_eGFP_KDEL_6hrs_SHOCK_HYPO_E6_P2-008	270 mOsm
96	9	0.999174	0.937902	20250530_cpla-mk2_eGFP_KDEL_6hrs_SHOCK_HYPO_E6_P1-001	270 mOsm				82	9	1.5286	20250530_cpla-mk2_eGFP_KDEL_6hrs_SHOCK_HYPO_E6_P2-008	270 mOsm
98	9	1.0075	0.929769	20250530_cpla-mk2_eGFP_KDEL_6hrs_SHOCK_HYPO_E6_P1-001	270 mOsm				84	9	1.79125	20250530_cpla-mk2_eGFP_KDEL_6hrs_SHOCK_HYPO_E6_P2-008	270 mOsm
100	9	1.0075	0.922625	20250530_cpla-mk2_eGFP_KDEL_6hrs_SHOCK_HYPO_E6_P1-001	270 mOsm				86	9	1.58739	20250530_cpla-mk2_eGFP_KDEL_6hrs_SHOCK_HYPO_E6_P2-008	270 mOsm
102	9	1.0075	0.932406	20250530_cpla-mk2_eGFP_KDEL_6hrs_SHOCK_HYPO_E6_P1-001	270 mOsm				88	9	1.57434	20250530_cpla-mk2_eGFP_KDEL_6hrs_SHOCK_HYPO_E6_P2-008	270 mOsm
104	9	1.0075	0.922735	20250530_cpla-mk2_eGFP_KDEL_6hrs_SHOCK_HYPO_E6_P1-001	270 mOsm				90	9	1.85821	20250530_cpla-mk2_eGFP_KDEL_6hrs_SHOCK_HYPO_E6_P2-008	270 mOsm
106	9	0.999174	0.924328	20250530_cpla-mk2_eGFP_KDEL_6hrs_SHOCK_HYPO_E6_P1-001	270 mOsm				92	9	1.58546	20250530_cpla-mk2_eGFP_KDEL_6hrs_SHOCK_HYPO_E6_P2-008	270 mOsm
108	9	1.0075	0.920866	20250530_cpla-mk2_eGFP_KDEL_6hrs_SHOCK_HYPO_E6_P1-001	270 mOsm				94	9	1.60223	20250530_cpla-mk2_eGFP_KDEL_6hrs_SHOCK_HYPO_E6_P2-008	270 mOsm
110	9	1.0075	0.933615	20250530_cpla-mk2_eGFP_KDEL_6hrs_SHOCK_HYPO_E6_P1-001	270 mOsm				96	9	1.60592	20250530_cpla-mk2_eGFP_KDEL_6hrs_SHOCK_HYPO_E6_P2-008	270 mOsm
112	9	0.998889	0.936308	20250530_cpla-mk2_eGFP_KDEL_6hrs_SHOCK_HYPO_E6_P1-001	270 mOsm				98	9	1.65502	20250530_cpla-mk2_eGFP_KDEL_6hrs_SHOCK_HYPO_E6_P2-008	270 mOsm
114	9	0.998889	0.919877	20250530_cpla-mk2_eGFP_KDEL_6hrs_SHOCK_HYPO_E6_P1-001	270 mOsm				100	9	1.61231	20250530_cpla-mk2_eGFP_KDEL_6hrs_SHOCK_HYPO_E6_P2-008	270 mOsm
116	9	1.0075	0.922899	20250530_cpla-mk2_eGFP_KDEL_6hrs_SHOCK_HYPO_E6_P1-001	270 mOsm				102	9	1.61739	20250530_cpla-mk2_eGFP_KDEL_6hrs_SHOCK_HYPO_E6_P2-008	270 mOsm
118	9	1.00728	0.925647	20250530_cpla-mk2_eGFP_KDEL_6hrs_SHOCK_HYPO_E6_P1-001	270 mOsm				104	9	1.45164	20250530_cpla-mk2_eGFP_KDEL_6hrs_SHOCK_HYPO_E6_P2-008	270 mOsm
120	9	1.01582	0.947189	20250530_cpla-mk2_eGFP_KDEL_6hrs_SHOCK_HYPO_E6_P1-001	270 mOsm				106	9	1.50415	20250530_cpla-mk2_eGFP_KDEL_6hrs_SHOCK_HYPO_E6_P2-008	270 mOsm
122	9	1.00728	0.934879	20250530_cpla-mk2_eGFP_KDEL_6hrs_SHOCK_HYPO_E6_P1-001	270 mOsm				108	9	1.65762	20250530_cpla-mk2_eGFP_KDEL_6hrs_SHOCK_HYPO_E6_P2-008	270 mOsm
124	9	1.00706	0.927845	20250530_cpla-mk2_eGFP_KDEL_6hrs_SHOCK_HYPO_E6_P1-001	270 mOsm				110	9	1.70076	20250530_cpla-mk2_eGFP_KDEL_6hrs_SHOCK_HYPO_E6_P2-008	270 mOsm
126	9	1.00684	0.949827	20250530_cpla-mk2_eGFP_KDEL_6hrs_SHOCK_HYPO_E6_P1-001	270 mOsm				112	9	1.55686	20250530_cpla-mk2_eGFP_KDEL_6hrs_SHOCK_HYPO_E6_P2-008	270 mOsm
128	9	0.998599	0.984118	20250530_cpla-mk2_eGFP_KDEL_6hrs_SHOCK_HYPO_E6_P1-001	270 mOsm				114	9	1.67159	20250530_cpla-mk2_eGFP_KDEL_6hrs_SHOCK_HYPO_E6_P2-008	270 mOsm
130	9	1.00706	0.991867	20250530_cpla-mk2_eGFP_KDEL_6hrs_SHOCK_HYPO_E6_P1-001	270 mOsm				116	9	1.62878	20250530_cpla-mk2_eGFP_KDEL_6hrs_SHOCK_HYPO_E6_P2-008	270 mOsm
132	9	0.998599	1.01116	20250530_cpla-mk2_eGFP_KDEL_6hrs_SHOCK_HYPO_E6_P1-001	270 mOsm				118	9	1.52076	20250530_cpla-mk2_eGFP_KDEL_6hrs_SHOCK_HYPO_E6_P2-008	270 mOsm
134	9	1.01582	0.989559	20250530_cpla-mk2_eGFP_KDEL_6hrs_SHOCK_HYPO_E6_P1-001	270 mOsm				120	9	1.63355	20250530_cpla-mk2_eGFP_KDEL_6hrs_SHOCK_HYPO_E6_P2-008	270 mOsm
136	9	1.01582	1.04314	20250530_cpla-mk2_eGFP_KDEL_6hrs_SHOCK_HYPO_E6_P1-001	270 mOsm				122	9	1.81726	20250530_cpla-mk2_eGFP_KDEL_6hrs_SHOCK_HYPO_E6_P2-008	270 mOsm
138	9	1.01567	1.06413	20250530_cpla-mk2_eGFP_KDEL_6hrs_SHOCK_HYPO_E6_P1-001	270 mOsm				124	9	1.76247	20250530_cpla-mk2_eGFP_KDEL_6hrs_SHOCK_HYPO_E6_P2-008	270 mOsm
140	9	1.04232	1.07765	20250530_cpla-mk2_eGFP_KDEL_6hrs_SHOCK_HYPO_E6_P1-001	270 mOsm				126	9	1.60006	20250530_cpla-mk2_eGFP_KDEL_6hrs_SHOCK_HYPO_E6_P2-008	270 mOsm
142	9	1.06053	1.12112	20250530_cpla-mk2_eGFP_KDEL_6hrs_SHOCK_HYPO_E6_P1-001	270 mOsm				128	9	1.83018	20250530_cpla-mk2_eGFP_KDEL_6hrs_SHOCK_HYPO_E6_P2-008	270 mOsm
144	9	1.07946	1.19877	20250530_cpla-mk2_eGFP_KDEL_6hrs_SHOCK_HYPO_E6_P1-001	270 mOsm				130	9	1.62149	20250530_cpla-mk2_eGFP_KDEL_6hrs_SHOCK_HYPO_E6_P2-008	270 mOsm
146	9	1.10781	1.25999	20250530_cpla-mk2_eGFP_KDEL_6hrs_SHOCK_HYPO_E6_P1-001	270 mOsm				132	9	1.39161	20250530_cpla-mk2_eGFP_KDEL_6hrs_SHOCK_HYPO_E6_P2-008	270 mOsm
148	9	1.12643	1.25773	20250530_cpla-mk2_eGFP_KDEL_6hrs_SHOCK_HYPO_E6_P1-001	270 mOsm				134	9	1.42313	20250530_cpla-mk2_eGFP_KDEL_6hrs_SHOCK_HYPO_E6_P2-008	270 mOsm
150	9	1.13667	1.2679	20250530_cpla-mk2_eGFP_KDEL_6hrs_SHOCK_HYPO_E6_P1-001	270 mOsm				136	9	1.61333	20250530_cpla-mk2_eGFP_KDEL_6hrs_SHOCK_HYPO_E6_P2-008	270 mOsm
152	9	1.13667	1.30362	20250530_cpla-mk2_eGFP_KDEL_6hrs_SHOCK_HYPO_E6_P1-001	270 mOsm				138	9	1.46668	20250530_cpla-mk2_eGFP_KDEL_6hrs_SHOCK_HYPO_E6_P2-008	270 mOsm
154	9	1.13667	1.32115	20250530_cpla-mk2_eGFP_KDEL_6hrs_SHOCK_HYPO_E6_P1-001	270 mOsm				140	9	1.38337	20250530_cpla-mk2_eGFP_KDEL_6hrs_SHOCK_HYPO_E6_P2-008	270 mOsm
156	9	1.15657	1.28411	20250530_cpla-mk2_eGFP_KDEL_6hrs_SHOCK_HYPO_E6_P1-001	270 mOsm				142	9	1.3169	20250530_cpla-mk2_eGFP_KDEL_6hrs_SHOCK_HYPO_E6_P2-008	270 mOsm
158	9	1.15772	1.31038	20250530_cpla-mk2_eGFP_KDEL_6hrs_SHOCK_HYPO_E6_P1-001	270 mOsm				144	9	1.57389	20250530_cpla-mk2_eGFP_KDEL_6hrs_SHOCK_HYPO_E6_P2-008	270 mOsm
160	9	1.16606	1.27587	20250530_cpla-mk2_eGFP_KDEL_6hrs_SHOCK_HYPO_E6_P1-001	270 mOsm				146	9	1.45882	20250530_cpla-mk2_eGFP_KDEL_6hrs_SHOCK_HYPO_E6_P2-008	270 mOsm
162	9	1.16728	1.25653	20250530_cpla-mk2_eGFP_KDEL_6hrs_SHOCK_HYPO_E6_P1-001	270 mOsm				148	9	1.37907	20250530_cpla-mk2_eGFP_KDEL_6hrs_SHOCK_HYPO_E6_P2-008	270 mOsm
164	9	1.15657	1.3195	20250530_cpla-mk2_eGFP_KDEL_6hrs_SHOCK_HYPO_E6_P1-001	270 mOsm				150	9	1.68265	20250530_cpla-mk2_eGFP_KDEL_6hrs_SHOCK_HYPO_E6_P2-008	270 mOsm
166	9	1.16728	1.25268	20250530_cpla-mk2_eGFP_KDEL_6hrs_SHOCK_HYPO_E6_P1-001	270 mOsm				152	9	1.76667	20250530_cpla-mk2_eGFP_KDEL_6hrs_SHOCK_HYPO_E6_P2-008	270 mOsm
168	9	1.17819	1.24455	20250530_cpla-mk2_eGFP_KDEL_6hrs_SHOCK_HYPO_E6_P1-001	270 mOsm				154	9	1.6106	20250530_cpla-mk2_eGFP_KDEL_6hrs_SHOCK_HYPO_E6_P2-008	270 mOsm
170	9	1.16728	1.25719	20250530_cpla-mk2_eGFP_KDEL_6hrs_SHOCK_HYPO_E6_P1-001	270 mOsm				156	9	1.54081	20250530_cpla-mk2_eGFP_KDEL_6hrs_SHOCK_HYPO_E6_P2-008	270 mOsm
172	9	1.16854	1.23075	20250530_cpla-mk2_eGFP_KDEL_6hrs_SHOCK_HYPO_E6_P1-001	270 mOsm				158	9	1.61213	20250530_cpla-mk2_eGFP_KDEL_6hrs_SHOCK_HYPO_E6_P2-008	270 mOsm
174	9	1.17819	1.23867	20250530_cpla-mk2_eGFP_KDEL_6hrs_SHOCK_HYPO_E6_P1-001	270 mOsm				160	9	1.59352	20250530_cpla-mk2_eGFP_KDEL_6hrs_SHOCK_HYPO_E6_P2-008	270 mOsm
176	9	1.16854	1.28422	20250530_cpla-mk2_eGFP_KDEL_6hrs_SHOCK_HYPO_E6_P1-001	270 mOsm				162	9	1.86839	20250530_cpla-mk2_eGFP_KDEL_6hrs_SHOCK_HYPO_E6_P2-008	270 mOsm
178	9	1.17956	1.21888	20250530_cpla-mk2_eGFP_KDEL_6hrs_SHOCK_HYPO_E6_P1-001	270 mOsm				164	9	1.78173	20250530_cpla-mk2_eGFP_KDEL_6hrs_SHOCK_HYPO_E6_P2-008	270 mOsm
180	9	1.16854	1.3428	20250530_cpla-mk2_eGFP_KDEL_6hrs_SHOCK_HYPO_E6_P1-001	270 mOsm				166	9	1.66102	20250530_cpla-mk2_eGFP_KDEL_6hrs_SHOCK_HYPO_E6_P2-008	270 mOsm
182	9	1.17819	1.24141	20250530_cpla-mk2_eGFP_KDEL_6hrs_SHOCK_HYPO_E6_P1-001	270 mOsm				168	9	1.75123	20250530_cpla-mk2_eGFP_KDEL_6hrs_SHOCK_HYPO_E6_P2-008	270 mOsm
184	9	1.17956	1.25713	20250530_cpla-mk2_eGFP_KDEL_6hrs_SHOCK_HYPO_E6_P1-001	270 mOsm				170	9	1.63373	20250530_cpla-mk2_eGFP_KDEL_6hrs_SHOCK_HYPO_E6_P2-008	270 mOsm
186	9	1.17819	1.27592	20250530_cpla-mk2_eGFP_KDEL_6hrs_SHOCK_HYPO_E6_P1-001	270 mOsm				172	9	1.68737	20250530_cpla-mk2_eGFP_KDEL_6hrs_SHOCK_HYPO_E6_P2-008	270 mOsm
188	9	1.16854	1.2036	20250530_cpla-mk2_eGFP_KDEL_6hrs_SHOCK_HYPO_E6_P1-001	270 mOsm				174	9	1.72929	20250530_cpla-mk2_eGFP_KDEL_6hrs_SHOCK_HYPO_E6_P2-008	270 mOsm
190	9	1.16854	1.21119	20250530_cpla-mk2_eGFP_KDEL_6hrs_SHOCK_HYPO_E6_P1-001	270 mOsm				176	9	1.61199	20250530_cpla-mk2_eGFP_KDEL_6hrs_SHOCK_HYPO_E6_P2-008	270 mOsm
192	9	1.16854	1.21416	20250530_cpla-mk2_eGFP_KDEL_6hrs_SHOCK_HYPO_E6_P1-001	270 mOsm				178	9	1.60572	20250530_cpla-mk2_eGFP_KDEL_6hrs_SHOCK_HYPO_E6_P2-008	270 mOsm
194	9	1.16854	1.19272	20250530_cpla-mk2_eGFP_KDEL_6hrs_SHOCK_HYPO_E6_P1-001	270 mOsm				180	9	1.75391	20250530_cpla-mk2_eGFP_KDEL_6hrs_SHOCK_HYPO_E6_P2-008	270 mOsm
196	9	1.17819	1.14596	20250530_cpla-mk2_eGFP_KDEL_6hrs_SHOCK_HYPO_E6_P1-001	270 mOsm				182	9	1.66698	20250530_cpla-mk2_eGFP_KDEL_6hrs_SHOCK_HYPO_E6_P2-008	270 mOsm
198	9	1.16854	1.17618	20250530_cpla-mk2_eGFP_KDEL_6hrs_SHOCK_HYPO_E6_P1-001	270 mOsm				184	9	1.7254	20250530_cpla-mk2_eGFP_KDEL_6hrs_SHOCK_HYPO_E6_P2-008	270 mOsm
200	9	1.17819	1.19003	20250530_cpla-mk2_eGFP_KDEL_6hrs_SHOCK_HYPO_E6_P1-001	270 mOsm				186	9	1.45577	20250530_cpla-mk2_eGFP_KDEL_6hrs_SHOCK_HYPO_E6_P2-008	270 mOsm
202	9	1.16854	1.13524	20250530_cpla-mk2_eGFP_KDEL_6hrs_SHOCK_HYPO_E6_P1-001	270 mOsm				188	9	1.76338	20250530_cpla-mk2_eGFP_KDEL_6hrs_SHOCK_HYPO_E6_P2-008	270 mOsm
204	9	1.17819	1.13826	20250530_cpla-mk2_eGFP_KDEL_6hrs_SHOCK_HYPO_E6_P1-001	270 mOsm				190	9	1.8004	20250530_cpla-mk2_eGFP_KDEL_6hrs_SHOCK_HYPO_E6_P2-008	270 mOsm
206	9	1.16854	1.13112	20250530_cpla-mk2_eGFP_KDEL_6hrs_SHOCK_HYPO_E6_P1-001	270 mOsm				192	9	1.67013	20250530_cpla-mk2_eGFP_KDEL_6hrs_SHOCK_HYPO_E6_P2-008	270 mOsm
208	9	1.16854	1.11458	20250530_cpla-mk2_eGFP_KDEL_6hrs_SHOCK_HYPO_E6_P1-001	270 mOsm				194	9	1.52747	20250530_cpla-mk2_eGFP_KDEL_6hrs_SHOCK_HYPO_E6_P2-008	270 mOsm
210	9	1.16981	1.15854	20250530_cpla-mk2_eGFP_KDEL_6hrs_SHOCK_HYPO_E6_P1-001	270 mOsm				196	9	1.73428	20250530_cpla-mk2_eGFP_KDEL_6hrs_SHOCK_HYPO_E6_P2-008	270 mOsm
212	9	1.16981	1.10908	20250530_cpla-mk2_eGFP_KDEL_6hrs_SHOCK_HYPO_E6_P1-001	270 mOsm				198	9	1.65898	20250530_cpla-mk2_eGFP_KDEL_6hrs_SHOCK_HYPO_E6_P2-008	270 mOsm
214	9	1.16981	1.12227	20250530_cpla-mk2_eGFP_KDEL_6hrs_SHOCK_HYPO_E6_P1-001	270 mOsm				200	9	1.61373	20250530_cpla-mk2_eGFP_KDEL_6hrs_SHOCK_HYPO_E6_P2-008	270 mOsm
216	9	1.16854	1.10766	20250530_cpla-mk2_eGFP_KDEL_6hrs_SHOCK_HYPO_E6_P1-001	270 mOsm				202	9	1.47528	20250530_cpla-mk2_eGFP_KDEL_6hrs_SHOCK_HYPO_E6_P2-008	270 mOsm
218	9	1.17956	1.12854	20250530_cpla-mk2_eGFP_KDEL_6hrs_SHOCK_HYPO_E6_P1-001	270 mOsm				204	9	1.5352	20250530_cpla-mk2_eGFP_KDEL_6hrs_SHOCK_HYPO_E6_P2-008	270 mOsm
220	9	1.16981	1.07193	20250530_cpla-mk2_eGFP_KDEL_6hrs_SHOCK_HYPO_E6_P1-001	270 mOsm				206	9	1.66346	20250530_cpla-mk2_eGFP_KDEL_6hrs_SHOCK_HYPO_E6_P2-008	270 mOsm
222	9	1.15888	1.09447	20250530_cpla-mk2_eGFP_KDEL_6hrs_SHOCK_HYPO_E6_P1-001	270 mOsm				208	9	1.60416	20250530_cpla-mk2_eGFP_KDEL_6hrs_SHOCK_HYPO_E6_P2-008	270 mOsm
224	9	1.16981	1.0793	20250530_cpla-mk2_eGFP_KDEL_6hrs_SHOCK_HYPO_E6_P1-001	270 mOsm				210	9	1.75698	20250530_cpla-mk2_eGFP_KDEL_6hrs_SHOCK_HYPO_E6_P2-008	270 mOsm
226	9	1.18095	1.02204	20250530_cpla-mk2_eGFP_KDEL_6hrs_SHOCK_HYPO_E6_P1-001	270 mOsm				212	9	1.72725	20250530_cpla-mk2_eGFP_KDEL_6hrs_SHOCK_HYPO_E6_P2-008	270 mOsm
228	9	1.16981	0.993186	20250530_cpla-mk2_eGFP_KDEL_6hrs_SHOCK_HYPO_E6_P1-001	270 mOsm				214	9	1.81577	20250530_cpla-mk2_eGFP_KDEL_6hrs_SHOCK_HYPO_E6_P2-008	270 mOsm
230	9	1.16981	1.10156	20250530_cpla-mk2_eGFP_KDEL_6hrs_SHOCK_HYPO_E6_P1-001	270 mOsm				216	9	1.8446	20250530_cpla-mk2_eGFP_KDEL_6hrs_SHOCK_HYPO_E6_P2-008	270 mOsm
232	9	1.16981	1.04028	20250530_cpla-mk2_eGFP_KDEL_6hrs_SHOCK_HYPO_E6_P1-001	270 mOsm				218	9	1.74847	20250530_cpla-mk2_eGFP_KDEL_6hrs_SHOCK_HYPO_E6_P2-008	270 mOsm
234	9	1.17111	1.03325	20250530_cpla-mk2_eGFP_KDEL_6hrs_SHOCK_HYPO_E6_P1-001	270 mOsm				220	9	1.82348	20250530_cpla-mk2_eGFP_KDEL_6hrs_SHOCK_HYPO_E6_P2-008	270 mOsm
236	9	1.16006	1.10134	20250530_cpla-mk2_eGFP_KDEL_6hrs_SHOCK_HYPO_E6_P1-001	270 mOsm				222	9	1.78707	20250530_cpla-mk2_eGFP_KDEL_6hrs_SHOCK_HYPO_E6_P2-008	270 mOsm
238	9	1.18095	0.984393	20250530_cpla-mk2_eGFP_KDEL_6hrs_SHOCK_HYPO_E6_P1-001	270 mOsm				224	9	1.79885	20250530_cpla-mk2_eGFP_KDEL_6hrs_SHOCK_HYPO_E6_P2-008	270 mOsm
240	9	1.16981	1.0189	20250530_cpla-mk2_eGFP_KDEL_6hrs_SHOCK_HYPO_E6_P1-001	270 mOsm				226	9	1.86496	20250530_cpla-mk2_eGFP_KDEL_6hrs_SHOCK_HYPO_E6_P2-008	270 mOsm
242	9	1.17111	1.05682	20250530_cpla-mk2_eGFP_KDEL_6hrs_SHOCK_HYPO_E6_P1-001	270 mOsm				228	9	1.75805	20250530_cpla-mk2_eGFP_KDEL_6hrs_SHOCK_HYPO_E6_P2-008	270 mOsm
244	9	1.16127	0.992581	20250530_cpla-mk2_eGFP_KDEL_6hrs_SHOCK_HYPO_E6_P1-001	270 mOsm				230	9	1.85297	20250530_cpla-mk2_eGFP_KDEL_6hrs_SHOCK_HYPO_E6_P2-008	270 mOsm
246	9	1.16006	0.959664	20250530_cpla-mk2_eGFP_KDEL_6hrs_SHOCK_HYPO_E6_P1-001	270 mOsm				232	9	1.81658	20250530_cpla-mk2_eGFP_KDEL_6hrs_SHOCK_HYPO_E6_P2-008	270 mOsm
248	9	1.17111	1.00445	20250530_cpla-mk2_eGFP_KDEL_6hrs_SHOCK_HYPO_E6_P1-001	270 mOsm				234	9	1.81772	20250530_cpla-mk2_eGFP_KDEL_6hrs_SHOCK_HYPO_E6_P2-008	270 mOsm
250	9	1.17111	0.992361	20250530_cpla-mk2_eGFP_KDEL_6hrs_SHOCK_HYPO_E6_P1-001	270 mOsm				236	9	2.01358	20250530_cpla-mk2_eGFP_KDEL_6hrs_SHOCK_HYPO_E6_P2-008	270 mOsm
252	9	1.17111	0.956916	20250530_cpla-mk2_eGFP_KDEL_6hrs_SHOCK_HYPO_E6_P1-001	270 mOsm				238	9	1.82572	20250530_cpla-mk2_eGFP_KDEL_6hrs_SHOCK_HYPO_E6_P2-008	270 mOsm
254	9	1.17244	0.959334	20250530_cpla-mk2_eGFP_KDEL_6hrs_SHOCK_HYPO_E6_P1-001	270 mOsm				240	9	1.76126	20250530_cpla-mk2_eGFP_KDEL_6hrs_SHOCK_HYPO_E6_P2-008	270 mOsm
256	9	1.17111	0.785569	20250530_cpla-mk2_eGFP_KDEL_6hrs_SHOCK_HYPO_E6_P1-001	270 mOsm				242	9	1.81487	20250530_cpla-mk2_eGFP_KDEL_6hrs_SHOCK_HYPO_E6_P2-008	270 mOsm
258	9	1.16006	1.00495	20250530_cpla-mk2_eGFP_KDEL_6hrs_SHOCK_HYPO_E6_P1-001	270 mOsm				244	9	1.88561	20250530_cpla-mk2_eGFP_KDEL_6hrs_SHOCK_HYPO_E6_P2-008	270 mOsm
260	9	1.16127	1.00374	20250530_cpla-mk2_eGFP_KDEL_6hrs_SHOCK_HYPO_E6_P1-001	270 mOsm				246	9	1.83075	20250530_cpla-mk2_eGFP_KDEL_6hrs_SHOCK_HYPO_E6_P2-008	270 mOsm
262	9	1.16127	0.951366	20250530_cpla-mk2_eGFP_KDEL_6hrs_SHOCK_HYPO_E6_P1-001	270 mOsm				248	9	1.89491	20250530_cpla-mk2_eGFP_KDEL_6hrs_SHOCK_HYPO_E6_P2-008	270 mOsm
264	9	1.17111	0.877123	20250530_cpla-mk2_eGFP_KDEL_6hrs_SHOCK_HYPO_E6_P1-001	270 mOsm				250	9	1.79835	20250530_cpla-mk2_eGFP_KDEL_6hrs_SHOCK_HYPO_E6_P2-008	270 mOsm
266	9	1.17111	0.923504	20250530_cpla-mk2_eGFP_KDEL_6hrs_SHOCK_HYPO_E6_P1-001	270 mOsm				252	9	1.98309	20250530_cpla-mk2_eGFP_KDEL_6hrs_SHOCK_HYPO_E6_P2-008	270 mOsm
268	9	1.16619	0.861021	20250530_cpla-mk2_eGFP_KDEL_6hrs_SHOCK_HYPO_E6_P1-001	270 mOsm				254	9	1.91984	20250530_cpla-mk2_eGFP_KDEL_6hrs_SHOCK_HYPO_E6_P2-008	270 mOsm
270	9	1.16127	0.947134	20250530_cpla-mk2_eGFP_KDEL_6hrs_SHOCK_HYPO_E6_P1-001	270 mOsm				256	9	1.92948	20250530_cpla-mk2_eGFP_KDEL_6hrs_SHOCK_HYPO_E6_P2-008	270 mOsm
272	9	1.16127	0.933286	20250530_cpla-mk2_eGFP_KDEL_6hrs_SHOCK_HYPO_E6_P1-001	270 mOsm				258	9	1.99401	20250530_cpla-mk2_eGFP_KDEL_6hrs_SHOCK_HYPO_E6_P2-008	270 mOsm
274	9	1.16006	0.858163	20250530_cpla-mk2_eGFP_KDEL_6hrs_SHOCK_HYPO_E6_P1-001	270 mOsm				260	9	1.94546	20250530_cpla-mk2_eGFP_KDEL_6hrs_SHOCK_HYPO_E6_P2-008	270 mOsm
276	9	1.17111	0.978073	20250530_cpla-mk2_eGFP_KDEL_6hrs_SHOCK_HYPO_E6_P1-001	270 mOsm				262	9	1.88298	20250530_cpla-mk2_eGFP_KDEL_6hrs_SHOCK_HYPO_E6_P2-008	270 mOsm
278	9	1.1625	0.825741	20250530_cpla-mk2_eGFP_KDEL_6hrs_SHOCK_HYPO_E6_P1-001	270 mOsm				264	9	1.94004	20250530_cpla-mk2_eGFP_KDEL_6hrs_SHOCK_HYPO_E6_P2-008	270 mOsm
280	9	1.17111	0.937132	20250530_cpla-mk2_eGFP_KDEL_6hrs_SHOCK_HYPO_E6_P1-001	270 mOsm				266	9	1.91323	20250530_cpla-mk2_eGFP_KDEL_6hrs_SHOCK_HYPO_E6_P2-008	270 mOsm
282	9	1.16127	0.950047	20250530_cpla-mk2_eGFP_KDEL_6hrs_SHOCK_HYPO_E6_P1-001	270 mOsm				268	9	1.91434	20250530_cpla-mk2_eGFP_KDEL_6hrs_SHOCK_HYPO_E6_P2-008	270 mOsm
284	9	1.16006	0.869704	20250530_cpla-mk2_eGFP_KDEL_6hrs_SHOCK_HYPO_E6_P1-001	270 mOsm				270	9	1.88763	20250530_cpla-mk2_eGFP_KDEL_6hrs_SHOCK_HYPO_E6_P2-008	270 mOsm
286	9	1.16127	0.919327	20250530_cpla-mk2_eGFP_KDEL_6hrs_SHOCK_HYPO_E6_P1-001	270 mOsm				272	9	2.02141	20250530_cpla-mk2_eGFP_KDEL_6hrs_SHOCK_HYPO_E6_P2-008	270 mOsm
288	9	1.17244	0.897071	20250530_cpla-mk2_eGFP_KDEL_6hrs_SHOCK_HYPO_E6_P1-001	270 mOsm				274	9	1.98205	20250530_cpla-mk2_eGFP_KDEL_6hrs_SHOCK_HYPO_E6_P2-008	270 mOsm
290	9	1.15635	0.891356	20250530_cpla-mk2_eGFP_KDEL_6hrs_SHOCK_HYPO_E6_P1-001	270 mOsm				276	9	1.92858	20250530_cpla-mk2_eGFP_KDEL_6hrs_SHOCK_HYPO_E6_P2-008	270 mOsm
292	9	1.16127	0.902676	20250530_cpla-mk2_eGFP_KDEL_6hrs_SHOCK_HYPO_E6_P1-001	270 mOsm				278	9	1.9088	20250530_cpla-mk2_eGFP_KDEL_6hrs_SHOCK_HYPO_E6_P2-008	270 mOsm
294	9	1.16127	0.843491	20250530_cpla-mk2_eGFP_KDEL_6hrs_SHOCK_HYPO_E6_P1-001	270 mOsm				280	9	1.86663	20250530_cpla-mk2_eGFP_KDEL_6hrs_SHOCK_HYPO_E6_P2-008	270 mOsm
296	9	1.16127	0.741001	20250530_cpla-mk2_eGFP_KDEL_6hrs_SHOCK_HYPO_E6_P1-001	270 mOsm				282	9	1.92332	20250530_cpla-mk2_eGFP_KDEL_6hrs_SHOCK_HYPO_E6_P2-008	270 mOsm
298	9	1.1625	0.762378	20250530_cpla-mk2_eGFP_KDEL_6hrs_SHOCK_HYPO_E6_P1-001	270 mOsm				284	9	1.88647	20250530_cpla-mk2_eGFP_KDEL_6hrs_SHOCK_HYPO_E6_P2-008	270 mOsm
300	9	1.1625	0.869374	20250530_cpla-mk2_eGFP_KDEL_6hrs_SHOCK_HYPO_E6_P1-001	270 mOsm				286	9	1.89442	20250530_cpla-mk2_eGFP_KDEL_6hrs_SHOCK_HYPO_E6_P2-008	270 mOsm
302	9	1.15031	0.80189	20250530_cpla-mk2_eGFP_KDEL_6hrs_SHOCK_HYPO_E6_P1-001	270 mOsm				288	9	1.92221	20250530_cpla-mk2_eGFP_KDEL_6hrs_SHOCK_HYPO_E6_P2-008	270 mOsm
304	9	1.16127	0.825576	20250530_cpla-mk2_eGFP_KDEL_6hrs_SHOCK_HYPO_E6_P1-001	270 mOsm				290	9	1.87491	20250530_cpla-mk2_eGFP_KDEL_6hrs_SHOCK_HYPO_E6_P2-008	270 mOsm
306	9	1.16127	0.85014	20250530_cpla-mk2_eGFP_KDEL_6hrs_SHOCK_HYPO_E6_P1-001	270 mOsm				292	9	2.00841	20250530_cpla-mk2_eGFP_KDEL_6hrs_SHOCK_HYPO_E6_P2-008	270 mOsm
308	9	1.1625	0.85624	20250530_cpla-mk2_eGFP_KDEL_6hrs_SHOCK_HYPO_E6_P1-001	270 mOsm				294	9	2.015	20250530_cpla-mk2_eGFP_KDEL_6hrs_SHOCK_HYPO_E6_P2-008	270 mOsm
310	9	1.15143	0.913502	20250530_cpla-mk2_eGFP_KDEL_6hrs_SHOCK_HYPO_E6_P1-001	270 mOsm				296	9	1.78906	20250530_cpla-mk2_eGFP_KDEL_6hrs_SHOCK_HYPO_E6_P2-008	270 mOsm
312	9	1.1625	0.733802	20250530_cpla-mk2_eGFP_KDEL_6hrs_SHOCK_HYPO_E6_P1-001	270 mOsm				298	9	1.94047	20250530_cpla-mk2_eGFP_KDEL_6hrs_SHOCK_HYPO_E6_P2-008	270 mOsm
314	9	1.1625	0.812497	20250530_cpla-mk2_eGFP_KDEL_6hrs_SHOCK_HYPO_E6_P1-001	270 mOsm				300	9	2.03075	20250530_cpla-mk2_eGFP_KDEL_6hrs_SHOCK_HYPO_E6_P2-008	270 mOsm
316	9	1.17244	0.840138	20250530_cpla-mk2_eGFP_KDEL_6hrs_SHOCK_HYPO_E6_P1-001	270 mOsm				302	9	1.88355	20250530_cpla-mk2_eGFP_KDEL_6hrs_SHOCK_HYPO_E6_P2-008	270 mOsm
318	9	1.15143	0.849151	20250530_cpla-mk2_eGFP_KDEL_6hrs_SHOCK_HYPO_E6_P1-001	270 mOsm				304	9	2.03749	20250530_cpla-mk2_eGFP_KDEL_6hrs_SHOCK_HYPO_E6_P2-008	270 mOsm
320	9	1.15143	0.794582	20250530_cpla-mk2_eGFP_KDEL_6hrs_SHOCK_HYPO_E6_P1-001	270 mOsm				306	9	1.93604	20250530_cpla-mk2_eGFP_KDEL_6hrs_SHOCK_HYPO_E6_P2-008	270 mOsm
322	9	1.15635	0.849426	20250530_cpla-mk2_eGFP_KDEL_6hrs_SHOCK_HYPO_E6_P1-001	270 mOsm				308	9	1.96068	20250530_cpla-mk2_eGFP_KDEL_6hrs_SHOCK_HYPO_E6_P2-008	270 mOsm
324	9	1.15143	0.853382	20250530_cpla-mk2_eGFP_KDEL_6hrs_SHOCK_HYPO_E6_P1-001	270 mOsm				310	9	1.9608	20250530_cpla-mk2_eGFP_KDEL_6hrs_SHOCK_HYPO_E6_P2-008	270 mOsm
326	9	1.16127	0.841402	20250530_cpla-mk2_eGFP_KDEL_6hrs_SHOCK_HYPO_E6_P1-001	270 mOsm				312	9	1.7502	20250530_cpla-mk2_eGFP_KDEL_6hrs_SHOCK_HYPO_E6_P2-008	270 mOsm
328	9	1.16127	0.829862	20250530_cpla-mk2_eGFP_KDEL_6hrs_SHOCK_HYPO_E6_P1-001	270 mOsm				314	9	1.88829	20250530_cpla-mk2_eGFP_KDEL_6hrs_SHOCK_HYPO_E6_P2-008	270 mOsm
330	9	1.15031	0.858273	20250530_cpla-mk2_eGFP_KDEL_6hrs_SHOCK_HYPO_E6_P1-001	270 mOsm				316	9	2.00079	20250530_cpla-mk2_eGFP_KDEL_6hrs_SHOCK_HYPO_E6_P2-008	270 mOsm
332	9	1.15143	0.851734	20250530_cpla-mk2_eGFP_KDEL_6hrs_SHOCK_HYPO_E6_P1-001	270 mOsm				318	9	2.00758	20250530_cpla-mk2_eGFP_KDEL_6hrs_SHOCK_HYPO_E6_P2-008	270 mOsm
334	9	1.15143	0.832445	20250530_cpla-mk2_eGFP_KDEL_6hrs_SHOCK_HYPO_E6_P1-001	270 mOsm				320	9	1.85566	20250530_cpla-mk2_eGFP_KDEL_6hrs_SHOCK_HYPO_E6_P2-008	270 mOsm
336	9	1.15031	0.83184	20250530_cpla-mk2_eGFP_KDEL_6hrs_SHOCK_HYPO_E6_P1-001	270 mOsm				322	9	2.08183	20250530_cpla-mk2_eGFP_KDEL_6hrs_SHOCK_HYPO_E6_P2-008	270 mOsm
338	9	1.15143	0.857119	20250530_cpla-mk2_eGFP_KDEL_6hrs_SHOCK_HYPO_E6_P1-001	270 mOsm				324	9	1.89496	20250530_cpla-mk2_eGFP_KDEL_6hrs_SHOCK_HYPO_E6_P2-008	270 mOsm
340	9	1.1625	0.827774	20250530_cpla-mk2_eGFP_KDEL_6hrs_SHOCK_HYPO_E6_P1-001	270 mOsm				326	9	2.09612	20250530_cpla-mk2_eGFP_KDEL_6hrs_SHOCK_HYPO_E6_P2-008	270 mOsm
342	9	1.15256	0.703687	20250530_cpla-mk2_eGFP_KDEL_6hrs_SHOCK_HYPO_E6_P1-001	270 mOsm				328	9	1.96171	20250530_cpla-mk2_eGFP_KDEL_6hrs_SHOCK_HYPO_E6_P2-008	270 mOsm
344	9	1.1625	0.730835	20250530_cpla-mk2_eGFP_KDEL_6hrs_SHOCK_HYPO_E6_P1-001	270 mOsm				330	9	1.88194	20250530_cpla-mk2_eGFP_KDEL_6hrs_SHOCK_HYPO_E6_P2-008	270 mOsm
346	9	1.14159	0.810573	20250530_cpla-mk2_eGFP_KDEL_6hrs_SHOCK_HYPO_E6_P1-001	270 mOsm				332	9	1.99142	20250530_cpla-mk2_eGFP_KDEL_6hrs_SHOCK_HYPO_E6_P2-008	270 mOsm
348	9	1.16127	0.757817	20250530_cpla-mk2_eGFP_KDEL_6hrs_SHOCK_HYPO_E6_P1-001	270 mOsm				334	9	2.00986	20250530_cpla-mk2_eGFP_KDEL_6hrs_SHOCK_HYPO_E6_P2-008	270 mOsm
350	9	1.14159	0.772325	20250530_cpla-mk2_eGFP_KDEL_6hrs_SHOCK_HYPO_E6_P1-001	270 mOsm				336	9	1.99414	20250530_cpla-mk2_eGFP_KDEL_6hrs_SHOCK_HYPO_E6_P2-008	270 mOsm
352	9	1.15256	0.822278	20250530_cpla-mk2_eGFP_KDEL_6hrs_SHOCK_HYPO_E6_P1-001	270 mOsm				338	9	2.02837	20250530_cpla-mk2_eGFP_KDEL_6hrs_SHOCK_HYPO_E6_P2-008	270 mOsm
354	9	1.1625	0.799802	20250530_cpla-mk2_eGFP_KDEL_6hrs_SHOCK_HYPO_E6_P1-001	270 mOsm				340	9	2.05571	20250530_cpla-mk2_eGFP_KDEL_6hrs_SHOCK_HYPO_E6_P2-008	270 mOsm
356	9	1.15256	0.858383	20250530_cpla-mk2_eGFP_KDEL_6hrs_SHOCK_HYPO_E6_P1-001	270 mOsm				342	9	1.90184	20250530_cpla-mk2_eGFP_KDEL_6hrs_SHOCK_HYPO_E6_P2-008	270 mOsm
358	9	1.15372	0.820959	20250530_cpla-mk2_eGFP_KDEL_6hrs_SHOCK_HYPO_E6_P1-001	270 mOsm				344	9	2.03863	20250530_cpla-mk2_eGFP_KDEL_6hrs_SHOCK_HYPO_E6_P2-008	270 mOsm
360	9	1.13175	0.811068	20250530_cpla-mk2_eGFP_KDEL_6hrs_SHOCK_HYPO_E6_P1-001	270 mOsm				346	9	1.97525	20250530_cpla-mk2_eGFP_KDEL_6hrs_SHOCK_HYPO_E6_P2-008	270 mOsm
0	10	1	1	20250530_cpla-mk2_eGFP_KDEL_6hrs_SHOCK_HYPO_E5_p2-004	270 mOsm				348	9	1.98649	20250530_cpla-mk2_eGFP_KDEL_6hrs_SHOCK_HYPO_E6_P2-008	270 mOsm
2	10	1	1.05803	20250530_cpla-mk2_eGFP_KDEL_6hrs_SHOCK_HYPO_E5_p2-004	270 mOsm				350	9	2.04674	20250530_cpla-mk2_eGFP_KDEL_6hrs_SHOCK_HYPO_E6_P2-008	270 mOsm
4	10	1	0.930993	20250530_cpla-mk2_eGFP_KDEL_6hrs_SHOCK_HYPO_E5_p2-004	270 mOsm				352	9	1.90718	20250530_cpla-mk2_eGFP_KDEL_6hrs_SHOCK_HYPO_E6_P2-008	270 mOsm
6	10	0.99955	1.06694	20250530_cpla-mk2_eGFP_KDEL_6hrs_SHOCK_HYPO_E5_p2-004	270 mOsm				354	9	1.98792	20250530_cpla-mk2_eGFP_KDEL_6hrs_SHOCK_HYPO_E6_P2-008	270 mOsm
8	10	1.00776	1.26253	20250530_cpla-mk2_eGFP_KDEL_6hrs_SHOCK_HYPO_E5_p2-004	270 mOsm				356	9	2.01442	20250530_cpla-mk2_eGFP_KDEL_6hrs_SHOCK_HYPO_E6_P2-008	270 mOsm
10	10	1.10427	2.02473	20250530_cpla-mk2_eGFP_KDEL_6hrs_SHOCK_HYPO_E5_p2-004	270 mOsm				358	9	2.01264	20250530_cpla-mk2_eGFP_KDEL_6hrs_SHOCK_HYPO_E6_P2-008	270 mOsm
12	10	1.18704	1.45827	20250530_cpla-mk2_eGFP_KDEL_6hrs_SHOCK_HYPO_E5_p2-004	270 mOsm				360	9	1.82044	20250530_cpla-mk2_eGFP_KDEL_6hrs_SHOCK_HYPO_E6_P2-008	270 mOsm
14	10	1.19544	1.45978	20250530_cpla-mk2_eGFP_KDEL_6hrs_SHOCK_HYPO_E5_p2-004	270 mOsm				0	10	1	20250602_cpla-mk2_eGFP_KDEL_6hrs_SHOCK_HYPO_E7_p4	270 mOsm
16	10	1.14225	1.4154	20250530_cpla-mk2_eGFP_KDEL_6hrs_SHOCK_HYPO_E5_p2-004	270 mOsm				2	10	1.08683	20250602_cpla-mk2_eGFP_KDEL_6hrs_SHOCK_HYPO_E7_p4	270 mOsm
18	10	1.1306	1.24037	20250530_cpla-mk2_eGFP_KDEL_6hrs_SHOCK_HYPO_E5_p2-004	270 mOsm				4	10	1.00646	20250602_cpla-mk2_eGFP_KDEL_6hrs_SHOCK_HYPO_E7_p4	270 mOsm
20	10	1.08155	1.16552	20250530_cpla-mk2_eGFP_KDEL_6hrs_SHOCK_HYPO_E5_p2-004	270 mOsm				6	10	0.955905	20250602_cpla-mk2_eGFP_KDEL_6hrs_SHOCK_HYPO_E7_p4	270 mOsm
22	10	1.03509	1.10034	20250530_cpla-mk2_eGFP_KDEL_6hrs_SHOCK_HYPO_E5_p2-004	270 mOsm				8	10	1.46083	20250602_cpla-mk2_eGFP_KDEL_6hrs_SHOCK_HYPO_E7_p4	270 mOsm
24	10	1.00824	1.05244	20250530_cpla-mk2_eGFP_KDEL_6hrs_SHOCK_HYPO_E5_p2-004	270 mOsm				10	10	1.51797	20250602_cpla-mk2_eGFP_KDEL_6hrs_SHOCK_HYPO_E7_p4	270 mOsm
26	10	1.04378	1.02458	20250530_cpla-mk2_eGFP_KDEL_6hrs_SHOCK_HYPO_E5_p2-004	270 mOsm				12	10	1.25167	20250602_cpla-mk2_eGFP_KDEL_6hrs_SHOCK_HYPO_E7_p4	270 mOsm
28	10	1.02609	0.941319	20250530_cpla-mk2_eGFP_KDEL_6hrs_SHOCK_HYPO_E5_p2-004	270 mOsm				14	10	1.13049	20250602_cpla-mk2_eGFP_KDEL_6hrs_SHOCK_HYPO_E7_p4	270 mOsm
30	10	1.00043	1.01879	20250530_cpla-mk2_eGFP_KDEL_6hrs_SHOCK_HYPO_E5_p2-004	270 mOsm				16	10	0.98313	20250602_cpla-mk2_eGFP_KDEL_6hrs_SHOCK_HYPO_E7_p4	270 mOsm
32	10	1.00884	0.858661	20250530_cpla-mk2_eGFP_KDEL_6hrs_SHOCK_HYPO_E5_p2-004	270 mOsm				18	10	1.1	20250602_cpla-mk2_eGFP_KDEL_6hrs_SHOCK_HYPO_E7_p4	270 mOsm
34	10	0.992167	0.900015	20250530_cpla-mk2_eGFP_KDEL_6hrs_SHOCK_HYPO_E5_p2-004	270 mOsm				20	10	1.03904	20250602_cpla-mk2_eGFP_KDEL_6hrs_SHOCK_HYPO_E7_p4	270 mOsm
36	10	0.983687	0.828137	20250530_cpla-mk2_eGFP_KDEL_6hrs_SHOCK_HYPO_E5_p2-004	270 mOsm				22	10	1.212	20250602_cpla-mk2_eGFP_KDEL_6hrs_SHOCK_HYPO_E7_p4	270 mOsm
38	10	0.991884	0.794943	20250530_cpla-mk2_eGFP_KDEL_6hrs_SHOCK_HYPO_E5_p2-004	270 mOsm				24	10	0.850611	20250602_cpla-mk2_eGFP_KDEL_6hrs_SHOCK_HYPO_E7_p4	270 mOsm
40	10	0.991597	0.827079	20250530_cpla-mk2_eGFP_KDEL_6hrs_SHOCK_HYPO_E5_p2-004	270 mOsm				26	10	1.23863	20250602_cpla-mk2_eGFP_KDEL_6hrs_SHOCK_HYPO_E7_p4	270 mOsm
42	10	0.991597	0.907017	20250530_cpla-mk2_eGFP_KDEL_6hrs_SHOCK_HYPO_E5_p2-004	270 mOsm				28	10	1.25515	20250602_cpla-mk2_eGFP_KDEL_6hrs_SHOCK_HYPO_E7_p4	270 mOsm
44	10	0.991597	0.77414	20250530_cpla-mk2_eGFP_KDEL_6hrs_SHOCK_HYPO_E5_p2-004	270 mOsm				30	10	0.682408	20250602_cpla-mk2_eGFP_KDEL_6hrs_SHOCK_HYPO_E7_p4	270 mOsm
46	10	0.991884	0.771773	20250530_cpla-mk2_eGFP_KDEL_6hrs_SHOCK_HYPO_E5_p2-004	270 mOsm				32	10	1.01435	20250602_cpla-mk2_eGFP_KDEL_6hrs_SHOCK_HYPO_E7_p4	270 mOsm
48	10	0.991884	0.806125	20250530_cpla-mk2_eGFP_KDEL_6hrs_SHOCK_HYPO_E5_p2-004	270 mOsm				34	10	1.05169	20250602_cpla-mk2_eGFP_KDEL_6hrs_SHOCK_HYPO_E7_p4	270 mOsm
50	10	0.991597	0.759986	20250530_cpla-mk2_eGFP_KDEL_6hrs_SHOCK_HYPO_E5_p2-004	270 mOsm				36	10	0.747624	20250602_cpla-mk2_eGFP_KDEL_6hrs_SHOCK_HYPO_E7_p4	270 mOsm
52	10	0.983333	0.737067	20250530_cpla-mk2_eGFP_KDEL_6hrs_SHOCK_HYPO_E5_p2-004	270 mOsm				38	10	0.300556	20250602_cpla-mk2_eGFP_KDEL_6hrs_SHOCK_HYPO_E7_p4	270 mOsm
54	10	0.991597	0.733844	20250530_cpla-mk2_eGFP_KDEL_6hrs_SHOCK_HYPO_E5_p2-004	270 mOsm				40	10	0.905557	20250602_cpla-mk2_eGFP_KDEL_6hrs_SHOCK_HYPO_E7_p4	270 mOsm
56	10	0.991884	0.793029	20250530_cpla-mk2_eGFP_KDEL_6hrs_SHOCK_HYPO_E5_p2-004	270 mOsm				42	10	0.937684	20250602_cpla-mk2_eGFP_KDEL_6hrs_SHOCK_HYPO_E7_p4	270 mOsm
58	10	0.991597	0.861633	20250530_cpla-mk2_eGFP_KDEL_6hrs_SHOCK_HYPO_E5_p2-004	270 mOsm				44	10	0.703767	20250602_cpla-mk2_eGFP_KDEL_6hrs_SHOCK_HYPO_E7_p4	270 mOsm
60	10	1.0087	0.885559	20250530_cpla-mk2_eGFP_KDEL_6hrs_SHOCK_HYPO_E5_p2-004	270 mOsm				46	10	0.772891	20250602_cpla-mk2_eGFP_KDEL_6hrs_SHOCK_HYPO_E7_p4	270 mOsm
62	10	1	0.738478	20250530_cpla-mk2_eGFP_KDEL_6hrs_SHOCK_HYPO_E5_p2-004	270 mOsm				48	10	0.732113	20250602_cpla-mk2_eGFP_KDEL_6hrs_SHOCK_HYPO_E7_p4	270 mOsm
64	10	1.00022	0.762051	20250530_cpla-mk2_eGFP_KDEL_6hrs_SHOCK_HYPO_E5_p2-004	270 mOsm				50	10	0.867451	20250602_cpla-mk2_eGFP_KDEL_6hrs_SHOCK_HYPO_E7_p4	270 mOsm
66	10	0.983333	0.756913	20250530_cpla-mk2_eGFP_KDEL_6hrs_SHOCK_HYPO_E5_p2-004	270 mOsm				52	10	1.03578	20250602_cpla-mk2_eGFP_KDEL_6hrs_SHOCK_HYPO_E7_p4	270 mOsm
68	10	1.0087	0.753287	20250530_cpla-mk2_eGFP_KDEL_6hrs_SHOCK_HYPO_E5_p2-004	270 mOsm				54	10	0.805426	20250602_cpla-mk2_eGFP_KDEL_6hrs_SHOCK_HYPO_E7_p4	270 mOsm
70	10	0.991884	0.845817	20250530_cpla-mk2_eGFP_KDEL_6hrs_SHOCK_HYPO_E5_p2-004	270 mOsm				56	10	1.00723	20250602_cpla-mk2_eGFP_KDEL_6hrs_SHOCK_HYPO_E7_p4	270 mOsm
72	10	1.00855	0.839923	20250530_cpla-mk2_eGFP_KDEL_6hrs_SHOCK_HYPO_E5_p2-004	270 mOsm				58	10	0.853558	20250602_cpla-mk2_eGFP_KDEL_6hrs_SHOCK_HYPO_E7_p4	270 mOsm
74	10	1	0.744421	20250530_cpla-mk2_eGFP_KDEL_6hrs_SHOCK_HYPO_E5_p2-004	270 mOsm				60	10	0.963204	20250602_cpla-mk2_eGFP_KDEL_6hrs_SHOCK_HYPO_E7_p4	270 mOsm
76	10	0.991597	0.746839	20250530_cpla-mk2_eGFP_KDEL_6hrs_SHOCK_HYPO_E5_p2-004	270 mOsm				62	10	1.23632	20250602_cpla-mk2_eGFP_KDEL_6hrs_SHOCK_HYPO_E7_p4	270 mOsm
78	10	1	0.730872	20250530_cpla-mk2_eGFP_KDEL_6hrs_SHOCK_HYPO_E5_p2-004	270 mOsm				64	10	1.00479	20250602_cpla-mk2_eGFP_KDEL_6hrs_SHOCK_HYPO_E7_p4	270 mOsm
80	10	1	0.716113	20250530_cpla-mk2_eGFP_KDEL_6hrs_SHOCK_HYPO_E5_p2-004	270 mOsm				66	10	1.74971	20250602_cpla-mk2_eGFP_KDEL_6hrs_SHOCK_HYPO_E7_p4	270 mOsm
82	10	1	0.694404	20250530_cpla-mk2_eGFP_KDEL_6hrs_SHOCK_HYPO_E5_p2-004	270 mOsm				68	10	0.997497	20250602_cpla-mk2_eGFP_KDEL_6hrs_SHOCK_HYPO_E7_p4	270 mOsm
84	10	0.991304	0.813983	20250530_cpla-mk2_eGFP_KDEL_6hrs_SHOCK_HYPO_E5_p2-004	270 mOsm				70	10	1.1258	20250602_cpla-mk2_eGFP_KDEL_6hrs_SHOCK_HYPO_E7_p4	270 mOsm
86	10	0.991597	0.695159	20250530_cpla-mk2_eGFP_KDEL_6hrs_SHOCK_HYPO_E5_p2-004	270 mOsm				72	10	0.743927	20250602_cpla-mk2_eGFP_KDEL_6hrs_SHOCK_HYPO_E7_p4	270 mOsm
88	10	0.991597	0.787337	20250530_cpla-mk2_eGFP_KDEL_6hrs_SHOCK_HYPO_E5_p2-004	270 mOsm				74	10	1.37151	20250602_cpla-mk2_eGFP_KDEL_6hrs_SHOCK_HYPO_E7_p4	270 mOsm
90	10	1	0.691583	20250530_cpla-mk2_eGFP_KDEL_6hrs_SHOCK_HYPO_E5_p2-004	270 mOsm				76	10	1.18222	20250602_cpla-mk2_eGFP_KDEL_6hrs_SHOCK_HYPO_E7_p4	270 mOsm
92	10	0.999777	0.691835	20250530_cpla-mk2_eGFP_KDEL_6hrs_SHOCK_HYPO_E5_p2-004	270 mOsm				78	10	1.36677	20250602_cpla-mk2_eGFP_KDEL_6hrs_SHOCK_HYPO_E7_p4	270 mOsm
94	10	0.991597	0.672946	20250530_cpla-mk2_eGFP_KDEL_6hrs_SHOCK_HYPO_E5_p2-004	270 mOsm				80	10	1.06934	20250602_cpla-mk2_eGFP_KDEL_6hrs_SHOCK_HYPO_E7_p4	270 mOsm
96	10	1	0.664333	20250530_cpla-mk2_eGFP_KDEL_6hrs_SHOCK_HYPO_E5_p2-004	270 mOsm				82	10	1.35903	20250602_cpla-mk2_eGFP_KDEL_6hrs_SHOCK_HYPO_E7_p4	270 mOsm
98	10	0.991597	0.79177	20250530_cpla-mk2_eGFP_KDEL_6hrs_SHOCK_HYPO_E5_p2-004	270 mOsm				84	10	1.38054	20250602_cpla-mk2_eGFP_KDEL_6hrs_SHOCK_HYPO_E7_p4	270 mOsm
100	10	0.991304	0.696973	20250530_cpla-mk2_eGFP_KDEL_6hrs_SHOCK_HYPO_E5_p2-004	270 mOsm				86	10	1.20878	20250602_cpla-mk2_eGFP_KDEL_6hrs_SHOCK_HYPO_E7_p4	270 mOsm
102	10	0.991304	0.707299	20250530_cpla-mk2_eGFP_KDEL_6hrs_SHOCK_HYPO_E5_p2-004	270 mOsm				88	10	1.29101	20250602_cpla-mk2_eGFP_KDEL_6hrs_SHOCK_HYPO_E7_p4	270 mOsm
104	10	0.991007	0.741349	20250530_cpla-mk2_eGFP_KDEL_6hrs_SHOCK_HYPO_E5_p2-004	270 mOsm				90	10	1.28025	20250602_cpla-mk2_eGFP_KDEL_6hrs_SHOCK_HYPO_E7_p4	270 mOsm
106	10	0.999777	0.657281	20250530_cpla-mk2_eGFP_KDEL_6hrs_SHOCK_HYPO_E5_p2-004	270 mOsm				92	10	1.41973	20250602_cpla-mk2_eGFP_KDEL_6hrs_SHOCK_HYPO_E7_p4	270 mOsm
108	10	1.00824	0.706946	20250530_cpla-mk2_eGFP_KDEL_6hrs_SHOCK_HYPO_E5_p2-004	270 mOsm				94	10	1.24279	20250602_cpla-mk2_eGFP_KDEL_6hrs_SHOCK_HYPO_E7_p4	270 mOsm
110	10	0.991007	0.65441	20250530_cpla-mk2_eGFP_KDEL_6hrs_SHOCK_HYPO_E5_p2-004	270 mOsm				96	10	1.25773	20250602_cpla-mk2_eGFP_KDEL_6hrs_SHOCK_HYPO_E7_p4	270 mOsm
112	10	0.99955	0.629678	20250530_cpla-mk2_eGFP_KDEL_6hrs_SHOCK_HYPO_E5_p2-004	270 mOsm				98	10	1.18723	20250602_cpla-mk2_eGFP_KDEL_6hrs_SHOCK_HYPO_E7_p4	270 mOsm
114	10	0.99955	0.604292	20250530_cpla-mk2_eGFP_KDEL_6hrs_SHOCK_HYPO_E5_p2-004	270 mOsm				100	10	1.20747	20250602_cpla-mk2_eGFP_KDEL_6hrs_SHOCK_HYPO_E7_p4	270 mOsm
116	10	0.99955	0.609732	20250530_cpla-mk2_eGFP_KDEL_6hrs_SHOCK_HYPO_E5_p2-004	270 mOsm				102	10	1.57093	20250602_cpla-mk2_eGFP_KDEL_6hrs_SHOCK_HYPO_E7_p4	270 mOsm
118	10	0.999319	0.772931	20250530_cpla-mk2_eGFP_KDEL_6hrs_SHOCK_HYPO_E5_p2-004	270 mOsm				104	10	1.26489	20250602_cpla-mk2_eGFP_KDEL_6hrs_SHOCK_HYPO_E7_p4	270 mOsm
120	10	0.990705	0.621569	20250530_cpla-mk2_eGFP_KDEL_6hrs_SHOCK_HYPO_E5_p2-004	270 mOsm				106	10	1.30314	20250602_cpla-mk2_eGFP_KDEL_6hrs_SHOCK_HYPO_E7_p4	270 mOsm
122	10	1.01701	0.630383	20250530_cpla-mk2_eGFP_KDEL_6hrs_SHOCK_HYPO_E5_p2-004	270 mOsm				108	10	1.36028	20250602_cpla-mk2_eGFP_KDEL_6hrs_SHOCK_HYPO_E7_p4	270 mOsm
124	10	0.999085	0.758777	20250530_cpla-mk2_eGFP_KDEL_6hrs_SHOCK_HYPO_E5_p2-004	270 mOsm				110	10	1.4871	20250602_cpla-mk2_eGFP_KDEL_6hrs_SHOCK_HYPO_E7_p4	270 mOsm
126	10	0.999085	0.618143	20250530_cpla-mk2_eGFP_KDEL_6hrs_SHOCK_HYPO_E5_p2-004	270 mOsm				112	10	1.21436	20250602_cpla-mk2_eGFP_KDEL_6hrs_SHOCK_HYPO_E7_p4	270 mOsm
128	10	0.999319	0.632146	20250530_cpla-mk2_eGFP_KDEL_6hrs_SHOCK_HYPO_E5_p2-004	270 mOsm				114	10	1.47507	20250602_cpla-mk2_eGFP_KDEL_6hrs_SHOCK_HYPO_E7_p4	270 mOsm
130	10	1.00809	0.638846	20250530_cpla-mk2_eGFP_KDEL_6hrs_SHOCK_HYPO_E5_p2-004	270 mOsm				116	10	1.62994	20250602_cpla-mk2_eGFP_KDEL_6hrs_SHOCK_HYPO_E7_p4	270 mOsm
132	10	0.999085	0.61905	20250530_cpla-mk2_eGFP_KDEL_6hrs_SHOCK_HYPO_E5_p2-004	270 mOsm				118	10	1.37056	20250602_cpla-mk2_eGFP_KDEL_6hrs_SHOCK_HYPO_E7_p4	270 mOsm
134	10	0.998846	0.724122	20250530_cpla-mk2_eGFP_KDEL_6hrs_SHOCK_HYPO_E5_p2-004	270 mOsm				120	10	1.48308	20250602_cpla-mk2_eGFP_KDEL_6hrs_SHOCK_HYPO_E7_p4	270 mOsm
136	10	1.00793	0.671284	20250530_cpla-mk2_eGFP_KDEL_6hrs_SHOCK_HYPO_E5_p2-004	270 mOsm				122	10	1.60568	20250602_cpla-mk2_eGFP_KDEL_6hrs_SHOCK_HYPO_E7_p4	270 mOsm
138	10	1.00809	0.614366	20250530_cpla-mk2_eGFP_KDEL_6hrs_SHOCK_HYPO_E5_p2-004	270 mOsm				124	10	1.70055	20250602_cpla-mk2_eGFP_KDEL_6hrs_SHOCK_HYPO_E7_p4	270 mOsm
140	10	1.00809	0.631945	20250530_cpla-mk2_eGFP_KDEL_6hrs_SHOCK_HYPO_E5_p2-004	270 mOsm				126	10	1.44738	20250602_cpla-mk2_eGFP_KDEL_6hrs_SHOCK_HYPO_E7_p4	270 mOsm
142	10	1.00793	0.655266	20250530_cpla-mk2_eGFP_KDEL_6hrs_SHOCK_HYPO_E5_p2-004	270 mOsm				128	10	1.52841	20250602_cpla-mk2_eGFP_KDEL_6hrs_SHOCK_HYPO_E7_p4	270 mOsm
144	10	1.00793	0.626454	20250530_cpla-mk2_eGFP_KDEL_6hrs_SHOCK_HYPO_E5_p2-004	270 mOsm				130	10	1.67197	20250602_cpla-mk2_eGFP_KDEL_6hrs_SHOCK_HYPO_E7_p4	270 mOsm
146	10	0.999085	0.683272	20250530_cpla-mk2_eGFP_KDEL_6hrs_SHOCK_HYPO_E5_p2-004	270 mOsm				132	10	1.4384	20250602_cpla-mk2_eGFP_KDEL_6hrs_SHOCK_HYPO_E7_p4	270 mOsm
148	10	0.999085	0.625094	20250530_cpla-mk2_eGFP_KDEL_6hrs_SHOCK_HYPO_E5_p2-004	270 mOsm				134	10	1.69328	20250602_cpla-mk2_eGFP_KDEL_6hrs_SHOCK_HYPO_E7_p4	270 mOsm
150	10	0.999085	0.655014	20250530_cpla-mk2_eGFP_KDEL_6hrs_SHOCK_HYPO_E5_p2-004	270 mOsm				136	10	1.40081	20250602_cpla-mk2_eGFP_KDEL_6hrs_SHOCK_HYPO_E7_p4	270 mOsm
152	10	1.00793	0.629275	20250530_cpla-mk2_eGFP_KDEL_6hrs_SHOCK_HYPO_E5_p2-004	270 mOsm				138	10	1.6984	20250602_cpla-mk2_eGFP_KDEL_6hrs_SHOCK_HYPO_E7_p4	270 mOsm
154	10	0.999085	0.633758	20250530_cpla-mk2_eGFP_KDEL_6hrs_SHOCK_HYPO_E5_p2-004	270 mOsm				140	10	1.18314	20250602_cpla-mk2_eGFP_KDEL_6hrs_SHOCK_HYPO_E7_p4	270 mOsm
156	10	1.01693	0.617287	20250530_cpla-mk2_eGFP_KDEL_6hrs_SHOCK_HYPO_E5_p2-004	270 mOsm				142	10	1.22936	20250602_cpla-mk2_eGFP_KDEL_6hrs_SHOCK_HYPO_E7_p4	270 mOsm
158	10	1.00776	0.640054	20250530_cpla-mk2_eGFP_KDEL_6hrs_SHOCK_HYPO_E5_p2-004	270 mOsm				144	10	1.22249	20250602_cpla-mk2_eGFP_KDEL_6hrs_SHOCK_HYPO_E7_p4	270 mOsm
160	10	0.998602	0.757618	20250530_cpla-mk2_eGFP_KDEL_6hrs_SHOCK_HYPO_E5_p2-004	270 mOsm				146	10	1.15325	20250602_cpla-mk2_eGFP_KDEL_6hrs_SHOCK_HYPO_E7_p4	270 mOsm
162	10	1.00776	0.615272	20250530_cpla-mk2_eGFP_KDEL_6hrs_SHOCK_HYPO_E5_p2-004	270 mOsm				148	10	1.1027	20250602_cpla-mk2_eGFP_KDEL_6hrs_SHOCK_HYPO_E7_p4	270 mOsm
164	10	1.00776	0.721251	20250530_cpla-mk2_eGFP_KDEL_6hrs_SHOCK_HYPO_E5_p2-004	270 mOsm				150	10	1.39347	20250602_cpla-mk2_eGFP_KDEL_6hrs_SHOCK_HYPO_E7_p4	270 mOsm
166	10	1.01684	0.681962	20250530_cpla-mk2_eGFP_KDEL_6hrs_SHOCK_HYPO_E5_p2-004	270 mOsm				152	10	1.55609	20250602_cpla-mk2_eGFP_KDEL_6hrs_SHOCK_HYPO_E7_p4	270 mOsm
168	10	1.0076	0.703471	20250530_cpla-mk2_eGFP_KDEL_6hrs_SHOCK_HYPO_E5_p2-004	270 mOsm				154	10	1.33587	20250602_cpla-mk2_eGFP_KDEL_6hrs_SHOCK_HYPO_E7_p4	270 mOsm
170	10	1.0076	0.761346	20250530_cpla-mk2_eGFP_KDEL_6hrs_SHOCK_HYPO_E5_p2-004	270 mOsm				156	10	1.66054	20250602_cpla-mk2_eGFP_KDEL_6hrs_SHOCK_HYPO_E7_p4	270 mOsm
172	10	1.01676	0.651136	20250530_cpla-mk2_eGFP_KDEL_6hrs_SHOCK_HYPO_E5_p2-004	270 mOsm				158	10	1.02646	20250602_cpla-mk2_eGFP_KDEL_6hrs_SHOCK_HYPO_E7_p4	270 mOsm
174	10	1.0076	0.622374	20250530_cpla-mk2_eGFP_KDEL_6hrs_SHOCK_HYPO_E5_p2-004	270 mOsm				160	10	1.27509	20250602_cpla-mk2_eGFP_KDEL_6hrs_SHOCK_HYPO_E7_p4	270 mOsm
176	10	1.0076	0.643933	20250530_cpla-mk2_eGFP_KDEL_6hrs_SHOCK_HYPO_E5_p2-004	270 mOsm				162	10	1.42648	20250602_cpla-mk2_eGFP_KDEL_6hrs_SHOCK_HYPO_E7_p4	270 mOsm
178	10	1.00743	0.751221	20250530_cpla-mk2_eGFP_KDEL_6hrs_SHOCK_HYPO_E5_p2-004	270 mOsm				164	10	1.17718	20250602_cpla-mk2_eGFP_KDEL_6hrs_SHOCK_HYPO_E7_p4	270 mOsm
180	10	0.989765	0.667708	20250530_cpla-mk2_eGFP_KDEL_6hrs_SHOCK_HYPO_E5_p2-004	270 mOsm				166	10	1.24139	20250602_cpla-mk2_eGFP_KDEL_6hrs_SHOCK_HYPO_E7_p4	270 mOsm
182	10	1.0076	0.651186	20250530_cpla-mk2_eGFP_KDEL_6hrs_SHOCK_HYPO_E5_p2-004	270 mOsm				168	10	1.361	20250602_cpla-mk2_eGFP_KDEL_6hrs_SHOCK_HYPO_E7_p4	270 mOsm
184	10	0.989441	0.655065	20250530_cpla-mk2_eGFP_KDEL_6hrs_SHOCK_HYPO_E5_p2-004	270 mOsm				170	10	1.63568	20250602_cpla-mk2_eGFP_KDEL_6hrs_SHOCK_HYPO_E7_p4	270 mOsm
186	10	0.998602	0.645948	20250530_cpla-mk2_eGFP_KDEL_6hrs_SHOCK_HYPO_E5_p2-004	270 mOsm				172	10	1.39394	20250602_cpla-mk2_eGFP_KDEL_6hrs_SHOCK_HYPO_E7_p4	270 mOsm
188	10	0.998602	0.682819	20250530_cpla-mk2_eGFP_KDEL_6hrs_SHOCK_HYPO_E5_p2-004	270 mOsm				174	10	1.74427	20250602_cpla-mk2_eGFP_KDEL_6hrs_SHOCK_HYPO_E7_p4	270 mOsm
190	10	1.0076	0.752128	20250530_cpla-mk2_eGFP_KDEL_6hrs_SHOCK_HYPO_E5_p2-004	270 mOsm				176	10	1.73125	20250602_cpla-mk2_eGFP_KDEL_6hrs_SHOCK_HYPO_E7_p4	270 mOsm
192	10	1.00743	0.663477	20250530_cpla-mk2_eGFP_KDEL_6hrs_SHOCK_HYPO_E5_p2-004	270 mOsm				178	10	1.55031	20250602_cpla-mk2_eGFP_KDEL_6hrs_SHOCK_HYPO_E7_p4	270 mOsm
194	10	0.989111	0.62998	20250530_cpla-mk2_eGFP_KDEL_6hrs_SHOCK_HYPO_E5_p2-004	270 mOsm				180	10	1.3773	20250602_cpla-mk2_eGFP_KDEL_6hrs_SHOCK_HYPO_E7_p4	270 mOsm
196	10	0.989111	0.663678	20250530_cpla-mk2_eGFP_KDEL_6hrs_SHOCK_HYPO_E5_p2-004	270 mOsm				182	10	1.41667	20250602_cpla-mk2_eGFP_KDEL_6hrs_SHOCK_HYPO_E7_p4	270 mOsm
198	10	1.00726	0.672442	20250530_cpla-mk2_eGFP_KDEL_6hrs_SHOCK_HYPO_E5_p2-004	270 mOsm				184	10	1.64147	20250602_cpla-mk2_eGFP_KDEL_6hrs_SHOCK_HYPO_E7_p4	270 mOsm
200	10	1.00743	0.772578	20250530_cpla-mk2_eGFP_KDEL_6hrs_SHOCK_HYPO_E5_p2-004	270 mOsm				186	10	1.75888	20250602_cpla-mk2_eGFP_KDEL_6hrs_SHOCK_HYPO_E7_p4	270 mOsm
202	10	0.998103	0.656223	20250530_cpla-mk2_eGFP_KDEL_6hrs_SHOCK_HYPO_E5_p2-004	270 mOsm				188	10	1.29058	20250602_cpla-mk2_eGFP_KDEL_6hrs_SHOCK_HYPO_E7_p4	270 mOsm
204	10	0.997846	0.764519	20250530_cpla-mk2_eGFP_KDEL_6hrs_SHOCK_HYPO_E5_p2-004	270 mOsm				190	10	1.25676	20250602_cpla-mk2_eGFP_KDEL_6hrs_SHOCK_HYPO_E7_p4	270 mOsm
206	10	0.998103	0.674205	20250530_cpla-mk2_eGFP_KDEL_6hrs_SHOCK_HYPO_E5_p2-004	270 mOsm				192	10	1.3051	20250602_cpla-mk2_eGFP_KDEL_6hrs_SHOCK_HYPO_E7_p4	270 mOsm
208	10	1.00743	0.69249	20250530_cpla-mk2_eGFP_KDEL_6hrs_SHOCK_HYPO_E5_p2-004	270 mOsm				194	10	1.34024	20250602_cpla-mk2_eGFP_KDEL_6hrs_SHOCK_HYPO_E7_p4	270 mOsm
210	10	0.998103	0.672644	20250530_cpla-mk2_eGFP_KDEL_6hrs_SHOCK_HYPO_E5_p2-004	270 mOsm				196	10	1.26257	20250602_cpla-mk2_eGFP_KDEL_6hrs_SHOCK_HYPO_E7_p4	270 mOsm
212	10	1.00726	0.812169	20250530_cpla-mk2_eGFP_KDEL_6hrs_SHOCK_HYPO_E5_p2-004	270 mOsm				198	10	1.237	20250602_cpla-mk2_eGFP_KDEL_6hrs_SHOCK_HYPO_E7_p4	270 mOsm
214	10	1.00726	0.712134	20250530_cpla-mk2_eGFP_KDEL_6hrs_SHOCK_HYPO_E5_p2-004	270 mOsm				200	10	1.30059	20250602_cpla-mk2_eGFP_KDEL_6hrs_SHOCK_HYPO_E7_p4	270 mOsm
216	10	0.997846	0.813177	20250530_cpla-mk2_eGFP_KDEL_6hrs_SHOCK_HYPO_E5_p2-004	270 mOsm				202	10	1.75306	20250602_cpla-mk2_eGFP_KDEL_6hrs_SHOCK_HYPO_E7_p4	270 mOsm
218	10	1.00709	0.70337	20250530_cpla-mk2_eGFP_KDEL_6hrs_SHOCK_HYPO_E5_p2-004	270 mOsm				204	10	1.62852	20250602_cpla-mk2_eGFP_KDEL_6hrs_SHOCK_HYPO_E7_p4	270 mOsm
220	10	1.00709	0.832217	20250530_cpla-mk2_eGFP_KDEL_6hrs_SHOCK_HYPO_E5_p2-004	270 mOsm				206	10	1.20603	20250602_cpla-mk2_eGFP_KDEL_6hrs_SHOCK_HYPO_E7_p4	270 mOsm
222	10	1.00709	0.804715	20250530_cpla-mk2_eGFP_KDEL_6hrs_SHOCK_HYPO_E5_p2-004	270 mOsm				208	10	1.39846	20250602_cpla-mk2_eGFP_KDEL_6hrs_SHOCK_HYPO_E7_p4	270 mOsm
224	10	1.00709	0.844608	20250530_cpla-mk2_eGFP_KDEL_6hrs_SHOCK_HYPO_E5_p2-004	270 mOsm				210	10	1.92621	20250602_cpla-mk2_eGFP_KDEL_6hrs_SHOCK_HYPO_E7_p4	270 mOsm
226	10	1.02609	0.801441	20250530_cpla-mk2_eGFP_KDEL_6hrs_SHOCK_HYPO_E5_p2-004	270 mOsm				212	10	1.54096	20250602_cpla-mk2_eGFP_KDEL_6hrs_SHOCK_HYPO_E7_p4	270 mOsm
228	10	1.02609	0.992344	20250530_cpla-mk2_eGFP_KDEL_6hrs_SHOCK_HYPO_E5_p2-004	270 mOsm				214	10	1.51097	20250602_cpla-mk2_eGFP_KDEL_6hrs_SHOCK_HYPO_E7_p4	270 mOsm
230	10	1.02609	0.873722	20250530_cpla-mk2_eGFP_KDEL_6hrs_SHOCK_HYPO_E5_p2-004	270 mOsm				216	10	1.80644	20250602_cpla-mk2_eGFP_KDEL_6hrs_SHOCK_HYPO_E7_p4	270 mOsm
232	10	1.03568	0.985393	20250530_cpla-mk2_eGFP_KDEL_6hrs_SHOCK_HYPO_E5_p2-004	270 mOsm				218	10	1.84318	20250602_cpla-mk2_eGFP_KDEL_6hrs_SHOCK_HYPO_E7_p4	270 mOsm
234	10	1.04545	0.917947	20250530_cpla-mk2_eGFP_KDEL_6hrs_SHOCK_HYPO_E5_p2-004	270 mOsm				220	10	1.60555	20250602_cpla-mk2_eGFP_KDEL_6hrs_SHOCK_HYPO_E7_p4	270 mOsm
236	10	1.03559	0.877248	20250530_cpla-mk2_eGFP_KDEL_6hrs_SHOCK_HYPO_E5_p2-004	270 mOsm				222	10	1.77799	20250602_cpla-mk2_eGFP_KDEL_6hrs_SHOCK_HYPO_E7_p4	270 mOsm
238	10	1.04545	0.847227	20250530_cpla-mk2_eGFP_KDEL_6hrs_SHOCK_HYPO_E5_p2-004	270 mOsm				224	10	1.6115	20250602_cpla-mk2_eGFP_KDEL_6hrs_SHOCK_HYPO_E7_p4	270 mOsm
240	10	1.05513	0.841233	20250530_cpla-mk2_eGFP_KDEL_6hrs_SHOCK_HYPO_E5_p2-004	270 mOsm				226	10	1.87825	20250602_cpla-mk2_eGFP_KDEL_6hrs_SHOCK_HYPO_E7_p4	270 mOsm
242	10	1.03568	0.897144	20250530_cpla-mk2_eGFP_KDEL_6hrs_SHOCK_HYPO_E5_p2-004	270 mOsm				228	10	1.62749	20250602_cpla-mk2_eGFP_KDEL_6hrs_SHOCK_HYPO_E7_p4	270 mOsm
244	10	1.03568	0.912457	20250530_cpla-mk2_eGFP_KDEL_6hrs_SHOCK_HYPO_E5_p2-004	270 mOsm				230	10	1.8926	20250602_cpla-mk2_eGFP_KDEL_6hrs_SHOCK_HYPO_E7_p4	270 mOsm
246	10	1.04545	1.06145	20250530_cpla-mk2_eGFP_KDEL_6hrs_SHOCK_HYPO_E5_p2-004	270 mOsm				232	10	1.35436	20250602_cpla-mk2_eGFP_KDEL_6hrs_SHOCK_HYPO_E7_p4	270 mOsm
248	10	1.04545	0.918803	20250530_cpla-mk2_eGFP_KDEL_6hrs_SHOCK_HYPO_E5_p2-004	270 mOsm				234	10	1.83009	20250602_cpla-mk2_eGFP_KDEL_6hrs_SHOCK_HYPO_E7_p4	270 mOsm
250	10	1.04545	0.840276	20250530_cpla-mk2_eGFP_KDEL_6hrs_SHOCK_HYPO_E5_p2-004	270 mOsm				236	10	1.48028	20250602_cpla-mk2_eGFP_KDEL_6hrs_SHOCK_HYPO_E7_p4	270 mOsm
252	10	1.05513	0.817005	20250530_cpla-mk2_eGFP_KDEL_6hrs_SHOCK_HYPO_E5_p2-004	270 mOsm				238	10	1.68043	20250602_cpla-mk2_eGFP_KDEL_6hrs_SHOCK_HYPO_E7_p4	270 mOsm
254	10	1.0554	0.95653	20250530_cpla-mk2_eGFP_KDEL_6hrs_SHOCK_HYPO_E5_p2-004	270 mOsm				240	10	1.74989	20250602_cpla-mk2_eGFP_KDEL_6hrs_SHOCK_HYPO_E7_p4	270 mOsm
256	10	1.04545	0.886768	20250530_cpla-mk2_eGFP_KDEL_6hrs_SHOCK_HYPO_E5_p2-004	270 mOsm				242	10	1.67923	20250602_cpla-mk2_eGFP_KDEL_6hrs_SHOCK_HYPO_E7_p4	270 mOsm
258	10	1.04545	0.921624	20250530_cpla-mk2_eGFP_KDEL_6hrs_SHOCK_HYPO_E5_p2-004	270 mOsm				244	10	1.69182	20250602_cpla-mk2_eGFP_KDEL_6hrs_SHOCK_HYPO_E7_p4	270 mOsm
260	10	1.04545	0.849997	20250530_cpla-mk2_eGFP_KDEL_6hrs_SHOCK_HYPO_E5_p2-004	270 mOsm				246	10	1.33525	20250602_cpla-mk2_eGFP_KDEL_6hrs_SHOCK_HYPO_E7_p4	270 mOsm
262	10	1.04545	0.954616	20250530_cpla-mk2_eGFP_KDEL_6hrs_SHOCK_HYPO_E5_p2-004	270 mOsm				248	10	1.41585	20250602_cpla-mk2_eGFP_KDEL_6hrs_SHOCK_HYPO_E7_p4	270 mOsm
264	10	1.04527	0.924193	20250530_cpla-mk2_eGFP_KDEL_6hrs_SHOCK_HYPO_E5_p2-004	270 mOsm				250	10	1.19546	20250602_cpla-mk2_eGFP_KDEL_6hrs_SHOCK_HYPO_E7_p4	270 mOsm
266	10	1.06518	0.949882	20250530_cpla-mk2_eGFP_KDEL_6hrs_SHOCK_HYPO_E5_p2-004	270 mOsm				252	10	1.68537	20250602_cpla-mk2_eGFP_KDEL_6hrs_SHOCK_HYPO_E7_p4	270 mOsm
268	10	1.03568	1.05072	20250530_cpla-mk2_eGFP_KDEL_6hrs_SHOCK_HYPO_E5_p2-004	270 mOsm				254	10	1.67157	20250602_cpla-mk2_eGFP_KDEL_6hrs_SHOCK_HYPO_E7_p4	270 mOsm
270	10	1.0554	0.913414	20250530_cpla-mk2_eGFP_KDEL_6hrs_SHOCK_HYPO_E5_p2-004	270 mOsm				256	10	1.41007	20250602_cpla-mk2_eGFP_KDEL_6hrs_SHOCK_HYPO_E7_p4	270 mOsm
272	10	1.06518	0.796555	20250530_cpla-mk2_eGFP_KDEL_6hrs_SHOCK_HYPO_E5_p2-004	270 mOsm				258	10	2.01608	20250602_cpla-mk2_eGFP_KDEL_6hrs_SHOCK_HYPO_E7_p4	270 mOsm
274	10	1.0554	0.845917	20250530_cpla-mk2_eGFP_KDEL_6hrs_SHOCK_HYPO_E5_p2-004	270 mOsm				260	10	1.31347	20250602_cpla-mk2_eGFP_KDEL_6hrs_SHOCK_HYPO_E7_p4	270 mOsm
276	10	1.0554	0.925754	20250530_cpla-mk2_eGFP_KDEL_6hrs_SHOCK_HYPO_E5_p2-004	270 mOsm				262	10	2.02939	20250602_cpla-mk2_eGFP_KDEL_6hrs_SHOCK_HYPO_E7_p4	270 mOsm
278	10	1.0554	0.856143	20250530_cpla-mk2_eGFP_KDEL_6hrs_SHOCK_HYPO_E5_p2-004	270 mOsm				264	10	1.24462	20250602_cpla-mk2_eGFP_KDEL_6hrs_SHOCK_HYPO_E7_p4	270 mOsm
280	10	1.06481	0.893971	20250530_cpla-mk2_eGFP_KDEL_6hrs_SHOCK_HYPO_E5_p2-004	270 mOsm				266	10	1.25506	20250602_cpla-mk2_eGFP_KDEL_6hrs_SHOCK_HYPO_E7_p4	270 mOsm
282	10	1.06518	0.978542	20250530_cpla-mk2_eGFP_KDEL_6hrs_SHOCK_HYPO_E5_p2-004	270 mOsm				268	10	1.49803	20250602_cpla-mk2_eGFP_KDEL_6hrs_SHOCK_HYPO_E7_p4	270 mOsm
284	10	1.06518	0.900217	20250530_cpla-mk2_eGFP_KDEL_6hrs_SHOCK_HYPO_E5_p2-004	270 mOsm				270	10	1.26696	20250602_cpla-mk2_eGFP_KDEL_6hrs_SHOCK_HYPO_E7_p4	270 mOsm
286	10	1.06518	0.943787	20250530_cpla-mk2_eGFP_KDEL_6hrs_SHOCK_HYPO_E5_p2-004	270 mOsm				272	10	1.49493	20250602_cpla-mk2_eGFP_KDEL_6hrs_SHOCK_HYPO_E7_p4	270 mOsm
288	10	1.0554	0.927014	20250530_cpla-mk2_eGFP_KDEL_6hrs_SHOCK_HYPO_E5_p2-004	270 mOsm				274	10	1.59567	20250602_cpla-mk2_eGFP_KDEL_6hrs_SHOCK_HYPO_E7_p4	270 mOsm
290	10	1.06518	0.896791	20250530_cpla-mk2_eGFP_KDEL_6hrs_SHOCK_HYPO_E5_p2-004	270 mOsm				276	10	1.47389	20250602_cpla-mk2_eGFP_KDEL_6hrs_SHOCK_HYPO_E7_p4	270 mOsm
292	10	1.06518	0.941319	20250530_cpla-mk2_eGFP_KDEL_6hrs_SHOCK_HYPO_E5_p2-004	270 mOsm				278	10	1.33895	20250602_cpla-mk2_eGFP_KDEL_6hrs_SHOCK_HYPO_E7_p4	270 mOsm
294	10	1.06518	0.803808	20250530_cpla-mk2_eGFP_KDEL_6hrs_SHOCK_HYPO_E5_p2-004	270 mOsm				280	10	1.47634	20250602_cpla-mk2_eGFP_KDEL_6hrs_SHOCK_HYPO_E7_p4	270 mOsm
296	10	1.06518	0.952148	20250530_cpla-mk2_eGFP_KDEL_6hrs_SHOCK_HYPO_E5_p2-004	270 mOsm				282	10	1.47755	20250602_cpla-mk2_eGFP_KDEL_6hrs_SHOCK_HYPO_E7_p4	270 mOsm
300	10	1.06555	0.844054	20250530_cpla-mk2_eGFP_KDEL_6hrs_SHOCK_HYPO_E5_p2-004	270 mOsm				284	10	1.21725	20250602_cpla-mk2_eGFP_KDEL_6hrs_SHOCK_HYPO_E7_p4	270 mOsm
302	10	1.07495	0.844759	20250530_cpla-mk2_eGFP_KDEL_6hrs_SHOCK_HYPO_E5_p2-004	270 mOsm				286	10	1.5028	20250602_cpla-mk2_eGFP_KDEL_6hrs_SHOCK_HYPO_E7_p4	270 mOsm
304	10	1.06555	0.952551	20250530_cpla-mk2_eGFP_KDEL_6hrs_SHOCK_HYPO_E5_p2-004	270 mOsm				288	10	1.34665	20250602_cpla-mk2_eGFP_KDEL_6hrs_SHOCK_HYPO_E7_p4	270 mOsm
306	10	1.06518	0.865411	20250530_cpla-mk2_eGFP_KDEL_6hrs_SHOCK_HYPO_E5_p2-004	270 mOsm				290	10	1.37125	20250602_cpla-mk2_eGFP_KDEL_6hrs_SHOCK_HYPO_E7_p4	270 mOsm
308	10	1.07542	0.704881	20250530_cpla-mk2_eGFP_KDEL_6hrs_SHOCK_HYPO_E5_p2-004	270 mOsm				292	10	1.34644	20250602_cpla-mk2_eGFP_KDEL_6hrs_SHOCK_HYPO_E7_p4	270 mOsm
310	10	1.06555	0.843097	20250530_cpla-mk2_eGFP_KDEL_6hrs_SHOCK_HYPO_E5_p2-004	270 mOsm				294	10	1.2584	20250602_cpla-mk2_eGFP_KDEL_6hrs_SHOCK_HYPO_E7_p4	270 mOsm
312	10	1.05569	0.738125	20250530_cpla-mk2_eGFP_KDEL_6hrs_SHOCK_HYPO_E5_p2-004	270 mOsm				296	10	1.38345	20250602_cpla-mk2_eGFP_KDEL_6hrs_SHOCK_HYPO_E7_p4	270 mOsm
314	10	1.06555	0.691231	20250530_cpla-mk2_eGFP_KDEL_6hrs_SHOCK_HYPO_E5_p2-004	270 mOsm				298	10	1.67481	20250602_cpla-mk2_eGFP_KDEL_6hrs_SHOCK_HYPO_E7_p4	270 mOsm
316	10	1.0759	0.676422	20250530_cpla-mk2_eGFP_KDEL_6hrs_SHOCK_HYPO_E5_p2-004	270 mOsm				300	10	1.54021	20250602_cpla-mk2_eGFP_KDEL_6hrs_SHOCK_HYPO_E7_p4	270 mOsm
318	10	1.07027	0.77958	20250530_cpla-mk2_eGFP_KDEL_6hrs_SHOCK_HYPO_E5_p2-004	270 mOsm				302	10	1.41501	20250602_cpla-mk2_eGFP_KDEL_6hrs_SHOCK_HYPO_E7_p4	270 mOsm
320	10	1.06555	0.689266	20250530_cpla-mk2_eGFP_KDEL_6hrs_SHOCK_HYPO_E5_p2-004	270 mOsm				304	10	1.46233	20250602_cpla-mk2_eGFP_KDEL_6hrs_SHOCK_HYPO_E7_p4	270 mOsm
322	10	1.06518	0.796857	20250530_cpla-mk2_eGFP_KDEL_6hrs_SHOCK_HYPO_E5_p2-004	270 mOsm				306	10	1.73648	20250602_cpla-mk2_eGFP_KDEL_6hrs_SHOCK_HYPO_E7_p4	270 mOsm
324	10	1.06555	0.625548	20250530_cpla-mk2_eGFP_KDEL_6hrs_SHOCK_HYPO_E5_p2-004	270 mOsm				308	10	1.42844	20250602_cpla-mk2_eGFP_KDEL_6hrs_SHOCK_HYPO_E7_p4	270 mOsm
326	10	1.0759	0.738377	20250530_cpla-mk2_eGFP_KDEL_6hrs_SHOCK_HYPO_E5_p2-004	270 mOsm				310	10	1.38754	20250602_cpla-mk2_eGFP_KDEL_6hrs_SHOCK_HYPO_E7_p4	270 mOsm
328	10	1.06555	0.840377	20250530_cpla-mk2_eGFP_KDEL_6hrs_SHOCK_HYPO_E5_p2-004	270 mOsm				312	10	1.5724	20250602_cpla-mk2_eGFP_KDEL_6hrs_SHOCK_HYPO_E7_p4	270 mOsm
330	10	1.0759	0.720143	20250530_cpla-mk2_eGFP_KDEL_6hrs_SHOCK_HYPO_E5_p2-004	270 mOsm				314	10	1.35935	20250602_cpla-mk2_eGFP_KDEL_6hrs_SHOCK_HYPO_E7_p4	270 mOsm
332	10	1.0759	0.705737	20250530_cpla-mk2_eGFP_KDEL_6hrs_SHOCK_HYPO_E5_p2-004	270 mOsm				316	10	1.59848	20250602_cpla-mk2_eGFP_KDEL_6hrs_SHOCK_HYPO_E7_p4	270 mOsm
334	10	1.06555	0.794238	20250530_cpla-mk2_eGFP_KDEL_6hrs_SHOCK_HYPO_E5_p2-004	270 mOsm				318	10	1.45821	20250602_cpla-mk2_eGFP_KDEL_6hrs_SHOCK_HYPO_E7_p4	270 mOsm
336	10	1.0759	0.649222	20250530_cpla-mk2_eGFP_KDEL_6hrs_SHOCK_HYPO_E5_p2-004	270 mOsm				320	10	1.43392	20250602_cpla-mk2_eGFP_KDEL_6hrs_SHOCK_HYPO_E7_p4	270 mOsm
338	10	1.0759	0.726742	20250530_cpla-mk2_eGFP_KDEL_6hrs_SHOCK_HYPO_E5_p2-004	270 mOsm				322	10	1.38218	20250602_cpla-mk2_eGFP_KDEL_6hrs_SHOCK_HYPO_E7_p4	270 mOsm
340	10	1.0759	0.7823	20250530_cpla-mk2_eGFP_KDEL_6hrs_SHOCK_HYPO_E5_p2-004	270 mOsm				324	10	1.46333	20250602_cpla-mk2_eGFP_KDEL_6hrs_SHOCK_HYPO_E7_p4	270 mOsm
342	10	1.0759	0.773334	20250530_cpla-mk2_eGFP_KDEL_6hrs_SHOCK_HYPO_E5_p2-004	270 mOsm				326	10	1.14972	20250602_cpla-mk2_eGFP_KDEL_6hrs_SHOCK_HYPO_E7_p4	270 mOsm
344	10	1.0759	0.7551	20250530_cpla-mk2_eGFP_KDEL_6hrs_SHOCK_HYPO_E5_p2-004	270 mOsm				328	10	1.20963	20250602_cpla-mk2_eGFP_KDEL_6hrs_SHOCK_HYPO_E7_p4	270 mOsm
346	10	1.08645	0.828439	20250530_cpla-mk2_eGFP_KDEL_6hrs_SHOCK_HYPO_E5_p2-004	270 mOsm				330	10	1.15315	20250602_cpla-mk2_eGFP_KDEL_6hrs_SHOCK_HYPO_E7_p4	270 mOsm
348	10	1.06633	0.594822	20250530_cpla-mk2_eGFP_KDEL_6hrs_SHOCK_HYPO_E5_p2-004	270 mOsm				332	10	1.52878	20250602_cpla-mk2_eGFP_KDEL_6hrs_SHOCK_HYPO_E7_p4	270 mOsm
350	10	1.0759	0.77142	20250530_cpla-mk2_eGFP_KDEL_6hrs_SHOCK_HYPO_E5_p2-004	270 mOsm				334	10	1.47653	20250602_cpla-mk2_eGFP_KDEL_6hrs_SHOCK_HYPO_E7_p4	270 mOsm
352	10	1.08645	0.757367	20250530_cpla-mk2_eGFP_KDEL_6hrs_SHOCK_HYPO_E5_p2-004	270 mOsm				336	10	1.62813	20250602_cpla-mk2_eGFP_KDEL_6hrs_SHOCK_HYPO_E7_p4	270 mOsm
354	10	1.07639	0.813882	20250530_cpla-mk2_eGFP_KDEL_6hrs_SHOCK_HYPO_E5_p2-004	270 mOsm				338	10	1.37414	20250602_cpla-mk2_eGFP_KDEL_6hrs_SHOCK_HYPO_E7_p4	270 mOsm
356	10	1.06593	0.71838	20250530_cpla-mk2_eGFP_KDEL_6hrs_SHOCK_HYPO_E5_p2-004	270 mOsm				340	10	1.34692	20250602_cpla-mk2_eGFP_KDEL_6hrs_SHOCK_HYPO_E7_p4	270 mOsm
358	10	1.0759	0.879263	20250530_cpla-mk2_eGFP_KDEL_6hrs_SHOCK_HYPO_E5_p2-004	270 mOsm				342	10	1.20098	20250602_cpla-mk2_eGFP_KDEL_6hrs_SHOCK_HYPO_E7_p4	270 mOsm
360	10	1.0759	0.685992	20250530_cpla-mk2_eGFP_KDEL_6hrs_SHOCK_HYPO_E5_p2-004	270 mOsm				344	10	1.54687	20250602_cpla-mk2_eGFP_KDEL_6hrs_SHOCK_HYPO_E7_p4	270 mOsm
0	11	1	1	20250530_cpla-mk2_eGFP_KDEL_6hrs_SHOCK_HYPO_E1_P1-009	270 mOsm				346	10	1.31406	20250602_cpla-mk2_eGFP_KDEL_6hrs_SHOCK_HYPO_E7_p4	270 mOsm
2	11	1.00053	0.639696	20250530_cpla-mk2_eGFP_KDEL_6hrs_SHOCK_HYPO_E1_P1-009	270 mOsm				348	10	1.30861	20250602_cpla-mk2_eGFP_KDEL_6hrs_SHOCK_HYPO_E7_p4	270 mOsm
4	11	1.01461	0.929522	20250530_cpla-mk2_eGFP_KDEL_6hrs_SHOCK_HYPO_E1_P1-009	270 mOsm				350	10	1.18109	20250602_cpla-mk2_eGFP_KDEL_6hrs_SHOCK_HYPO_E7_p4	270 mOsm
6	11	1.03795	1.04952	20250530_cpla-mk2_eGFP_KDEL_6hrs_SHOCK_HYPO_E1_P1-009	270 mOsm				352	10	1.58146	20250602_cpla-mk2_eGFP_KDEL_6hrs_SHOCK_HYPO_E7_p4	270 mOsm
10	11	1.14865	1.68379	20250530_cpla-mk2_eGFP_KDEL_6hrs_SHOCK_HYPO_E1_P1-009	270 mOsm				354	10	1.24908	20250602_cpla-mk2_eGFP_KDEL_6hrs_SHOCK_HYPO_E7_p4	270 mOsm
12	11	1.15753	1.29595	20250530_cpla-mk2_eGFP_KDEL_6hrs_SHOCK_HYPO_E1_P1-009	270 mOsm				356	10	1.36133	20250602_cpla-mk2_eGFP_KDEL_6hrs_SHOCK_HYPO_E7_p4	270 mOsm
14	11	1.21492	1.27847	20250530_cpla-mk2_eGFP_KDEL_6hrs_SHOCK_HYPO_E1_P1-009	270 mOsm				358	10	1.52047	20250602_cpla-mk2_eGFP_KDEL_6hrs_SHOCK_HYPO_E7_p4	270 mOsm
16	11	1.19361	1.18116	20250530_cpla-mk2_eGFP_KDEL_6hrs_SHOCK_HYPO_E1_P1-009	270 mOsm				360	10	1.49579	20250602_cpla-mk2_eGFP_KDEL_6hrs_SHOCK_HYPO_E7_p4	270 mOsm
18	11	1.163	1.21373	20250530_cpla-mk2_eGFP_KDEL_6hrs_SHOCK_HYPO_E1_P1-009	270 mOsm				0	11	1	20250602_cpla-mk2_eGFP_KDEL_6hrs_SHOCK_HYPO_E7_p3	270 mOsm
20	11	1.125	1.20981	20250530_cpla-mk2_eGFP_KDEL_6hrs_SHOCK_HYPO_E1_P1-009	270 mOsm				2	11	1.23986	20250602_cpla-mk2_eGFP_KDEL_6hrs_SHOCK_HYPO_E7_p3	270 mOsm
22	11	1.12412	1.22254	20250530_cpla-mk2_eGFP_KDEL_6hrs_SHOCK_HYPO_E1_P1-009	270 mOsm				4	11	0.744325	20250602_cpla-mk2_eGFP_KDEL_6hrs_SHOCK_HYPO_E7_p3	270 mOsm
24	11	1.09735	1.22566	20250530_cpla-mk2_eGFP_KDEL_6hrs_SHOCK_HYPO_E1_P1-009	270 mOsm				6	11	0.691558	20250602_cpla-mk2_eGFP_KDEL_6hrs_SHOCK_HYPO_E7_p3	270 mOsm
26	11	1.06293	1.16303	20250530_cpla-mk2_eGFP_KDEL_6hrs_SHOCK_HYPO_E1_P1-009	270 mOsm				8	11	1.25848	20250602_cpla-mk2_eGFP_KDEL_6hrs_SHOCK_HYPO_E7_p3	270 mOsm
28	11	1.02159	1.18802	20250530_cpla-mk2_eGFP_KDEL_6hrs_SHOCK_HYPO_E1_P1-009	270 mOsm				10	11	0.850497	20250602_cpla-mk2_eGFP_KDEL_6hrs_SHOCK_HYPO_E7_p3	270 mOsm
30	11	1.02159	1.12386	20250530_cpla-mk2_eGFP_KDEL_6hrs_SHOCK_HYPO_E1_P1-009	270 mOsm				12	11	1.34239	20250602_cpla-mk2_eGFP_KDEL_6hrs_SHOCK_HYPO_E7_p3	270 mOsm
32	11	1.006	1.02176	20250530_cpla-mk2_eGFP_KDEL_6hrs_SHOCK_HYPO_E1_P1-009	270 mOsm				14	11	1.23541	20250602_cpla-mk2_eGFP_KDEL_6hrs_SHOCK_HYPO_E7_p3	270 mOsm
34	11	1.006	1.00038	20250530_cpla-mk2_eGFP_KDEL_6hrs_SHOCK_HYPO_E1_P1-009	270 mOsm				16	11	1.05013	20250602_cpla-mk2_eGFP_KDEL_6hrs_SHOCK_HYPO_E7_p3	270 mOsm
36	11	0.998377	1.00284	20250530_cpla-mk2_eGFP_KDEL_6hrs_SHOCK_HYPO_E1_P1-009	270 mOsm				18	11	1.33395	20250602_cpla-mk2_eGFP_KDEL_6hrs_SHOCK_HYPO_E7_p3	270 mOsm
38	11	0.998926	0.965383	20250530_cpla-mk2_eGFP_KDEL_6hrs_SHOCK_HYPO_E1_P1-009	270 mOsm				20	11	1.19888	20250602_cpla-mk2_eGFP_KDEL_6hrs_SHOCK_HYPO_E7_p3	270 mOsm
40	11	0.984127	0.937338	20250530_cpla-mk2_eGFP_KDEL_6hrs_SHOCK_HYPO_E1_P1-009	270 mOsm				22	11	1.02666	20250602_cpla-mk2_eGFP_KDEL_6hrs_SHOCK_HYPO_E7_p3	270 mOsm
42	11	0.99087	0.998309	20250530_cpla-mk2_eGFP_KDEL_6hrs_SHOCK_HYPO_E1_P1-009	270 mOsm				24	11	0.546963	20250602_cpla-mk2_eGFP_KDEL_6hrs_SHOCK_HYPO_E7_p3	270 mOsm
44	11	0.99087	0.970488	20250530_cpla-mk2_eGFP_KDEL_6hrs_SHOCK_HYPO_E1_P1-009	270 mOsm				26	11	1.1726	20250602_cpla-mk2_eGFP_KDEL_6hrs_SHOCK_HYPO_E7_p3	270 mOsm
46	11	0.983475	0.947931	20250530_cpla-mk2_eGFP_KDEL_6hrs_SHOCK_HYPO_E1_P1-009	270 mOsm				28	11	0.927801	20250602_cpla-mk2_eGFP_KDEL_6hrs_SHOCK_HYPO_E7_p3	270 mOsm
48	11	0.99087	0.953738	20250530_cpla-mk2_eGFP_KDEL_6hrs_SHOCK_HYPO_E1_P1-009	270 mOsm				30	11	1.19558	20250602_cpla-mk2_eGFP_KDEL_6hrs_SHOCK_HYPO_E7_p3	270 mOsm
50	11	0.983475	0.978975	20250530_cpla-mk2_eGFP_KDEL_6hrs_SHOCK_HYPO_E1_P1-009	270 mOsm				32	11	0.908801	20250602_cpla-mk2_eGFP_KDEL_6hrs_SHOCK_HYPO_E7_p3	270 mOsm
52	11	0.983475	0.934403	20250530_cpla-mk2_eGFP_KDEL_6hrs_SHOCK_HYPO_E1_P1-009	270 mOsm				34	11	0.673695	20250602_cpla-mk2_eGFP_KDEL_6hrs_SHOCK_HYPO_E7_p3	270 mOsm
54	11	0.998926	0.917525	20250530_cpla-mk2_eGFP_KDEL_6hrs_SHOCK_HYPO_E1_P1-009	270 mOsm				36	11	0.865983	20250602_cpla-mk2_eGFP_KDEL_6hrs_SHOCK_HYPO_E7_p3	270 mOsm
56	11	0.99087	0.978751	20250530_cpla-mk2_eGFP_KDEL_6hrs_SHOCK_HYPO_E1_P1-009	270 mOsm				38	11	0.481748	20250602_cpla-mk2_eGFP_KDEL_6hrs_SHOCK_HYPO_E7_p3	270 mOsm
58	11	0.99087	0.934244	20250530_cpla-mk2_eGFP_KDEL_6hrs_SHOCK_HYPO_E1_P1-009	270 mOsm				40	11	0.511773	20250602_cpla-mk2_eGFP_KDEL_6hrs_SHOCK_HYPO_E7_p3	270 mOsm
60	11	0.99087	0.945506	20250530_cpla-mk2_eGFP_KDEL_6hrs_SHOCK_HYPO_E1_P1-009	270 mOsm				42	11	1.3302	20250602_cpla-mk2_eGFP_KDEL_6hrs_SHOCK_HYPO_E7_p3	270 mOsm
62	11	0.998926	0.914654	20250530_cpla-mk2_eGFP_KDEL_6hrs_SHOCK_HYPO_E1_P1-009	270 mOsm				44	11	0.840919	20250602_cpla-mk2_eGFP_KDEL_6hrs_SHOCK_HYPO_E7_p3	270 mOsm
64	11	0.998377	0.963182	20250530_cpla-mk2_eGFP_KDEL_6hrs_SHOCK_HYPO_E1_P1-009	270 mOsm				46	11	1.06396	20250602_cpla-mk2_eGFP_KDEL_6hrs_SHOCK_HYPO_E7_p3	270 mOsm
66	11	0.998377	0.984207	20250530_cpla-mk2_eGFP_KDEL_6hrs_SHOCK_HYPO_E1_P1-009	270 mOsm				48	11	1.01938	20250602_cpla-mk2_eGFP_KDEL_6hrs_SHOCK_HYPO_E7_p3	270 mOsm
68	11	0.99026	1.01557	20250530_cpla-mk2_eGFP_KDEL_6hrs_SHOCK_HYPO_E1_P1-009	270 mOsm				50	11	0.625494	20250602_cpla-mk2_eGFP_KDEL_6hrs_SHOCK_HYPO_E7_p3	270 mOsm
70	11	0.998377	0.942156	20250530_cpla-mk2_eGFP_KDEL_6hrs_SHOCK_HYPO_E1_P1-009	270 mOsm				52	11	1.30791	20250602_cpla-mk2_eGFP_KDEL_6hrs_SHOCK_HYPO_E7_p3	270 mOsm
72	11	0.998377	0.98794	20250530_cpla-mk2_eGFP_KDEL_6hrs_SHOCK_HYPO_E1_P1-009	270 mOsm				54	11	0.716683	20250602_cpla-mk2_eGFP_KDEL_6hrs_SHOCK_HYPO_E7_p3	270 mOsm
74	11	0.997819	0.986696	20250530_cpla-mk2_eGFP_KDEL_6hrs_SHOCK_HYPO_E1_P1-009	270 mOsm				56	11	0.709798	20250602_cpla-mk2_eGFP_KDEL_6hrs_SHOCK_HYPO_E7_p3	270 mOsm
76	11	1.006	0.936732	20250530_cpla-mk2_eGFP_KDEL_6hrs_SHOCK_HYPO_E1_P1-009	270 mOsm				58	11	0.929865	20250602_cpla-mk2_eGFP_KDEL_6hrs_SHOCK_HYPO_E7_p3	270 mOsm
78	11	1.00549	1.0023	20250530_cpla-mk2_eGFP_KDEL_6hrs_SHOCK_HYPO_E1_P1-009	270 mOsm				60	11	0.919684	20250602_cpla-mk2_eGFP_KDEL_6hrs_SHOCK_HYPO_E7_p3	270 mOsm
80	11	1.00446	1.00443	20250530_cpla-mk2_eGFP_KDEL_6hrs_SHOCK_HYPO_E1_P1-009	270 mOsm				62	11	0.966081	20250602_cpla-mk2_eGFP_KDEL_6hrs_SHOCK_HYPO_E7_p3	270 mOsm
82	11	1.00498	1.00361	20250530_cpla-mk2_eGFP_KDEL_6hrs_SHOCK_HYPO_E1_P1-009	270 mOsm				64	11	1.18355	20250602_cpla-mk2_eGFP_KDEL_6hrs_SHOCK_HYPO_E7_p3	270 mOsm
84	11	1.00549	1.04046	20250530_cpla-mk2_eGFP_KDEL_6hrs_SHOCK_HYPO_E1_P1-009	270 mOsm				66	11	0.995536	20250602_cpla-mk2_eGFP_KDEL_6hrs_SHOCK_HYPO_E7_p3	270 mOsm
86	11	1.00446	1.07214	20250530_cpla-mk2_eGFP_KDEL_6hrs_SHOCK_HYPO_E1_P1-009	270 mOsm				68	11	1.16916	20250602_cpla-mk2_eGFP_KDEL_6hrs_SHOCK_HYPO_E7_p3	270 mOsm
88	11	1.00498	1.04106	20250530_cpla-mk2_eGFP_KDEL_6hrs_SHOCK_HYPO_E1_P1-009	270 mOsm				70	11	0.998267	20250602_cpla-mk2_eGFP_KDEL_6hrs_SHOCK_HYPO_E7_p3	270 mOsm
90	11	1.01237	1.06043	20250530_cpla-mk2_eGFP_KDEL_6hrs_SHOCK_HYPO_E1_P1-009	270 mOsm				72	11	0.983543	20250602_cpla-mk2_eGFP_KDEL_6hrs_SHOCK_HYPO_E7_p3	270 mOsm
92	11	0.996094	1.09648	20250530_cpla-mk2_eGFP_KDEL_6hrs_SHOCK_HYPO_E1_P1-009	270 mOsm				74	11	0.9746	20250602_cpla-mk2_eGFP_KDEL_6hrs_SHOCK_HYPO_E7_p3	270 mOsm
94	11	1.0034	1.13515	20250530_cpla-mk2_eGFP_KDEL_6hrs_SHOCK_HYPO_E1_P1-009	270 mOsm				76	11	0.877297	20250602_cpla-mk2_eGFP_KDEL_6hrs_SHOCK_HYPO_E7_p3	270 mOsm
96	11	0.995501	1.11221	20250530_cpla-mk2_eGFP_KDEL_6hrs_SHOCK_HYPO_E1_P1-009	270 mOsm				78	11	1.12967	20250602_cpla-mk2_eGFP_KDEL_6hrs_SHOCK_HYPO_E7_p3	270 mOsm
98	11	1.01143	1.15464	20250530_cpla-mk2_eGFP_KDEL_6hrs_SHOCK_HYPO_E1_P1-009	270 mOsm				80	11	1.26523	20250602_cpla-mk2_eGFP_KDEL_6hrs_SHOCK_HYPO_E7_p3	270 mOsm
100	11	1.0119	1.17637	20250530_cpla-mk2_eGFP_KDEL_6hrs_SHOCK_HYPO_E1_P1-009	270 mOsm				82	11	1.21693	20250602_cpla-mk2_eGFP_KDEL_6hrs_SHOCK_HYPO_E7_p3	270 mOsm
102	11	1.01094	1.2115	20250530_cpla-mk2_eGFP_KDEL_6hrs_SHOCK_HYPO_E1_P1-009	270 mOsm				84	11	0.96617	20250602_cpla-mk2_eGFP_KDEL_6hrs_SHOCK_HYPO_E7_p3	270 mOsm
104	11	1.01916	1.15522	20250530_cpla-mk2_eGFP_KDEL_6hrs_SHOCK_HYPO_E1_P1-009	270 mOsm				86	11	1.05625	20250602_cpla-mk2_eGFP_KDEL_6hrs_SHOCK_HYPO_E7_p3	270 mOsm
106	11	1.01959	1.23032	20250530_cpla-mk2_eGFP_KDEL_6hrs_SHOCK_HYPO_E1_P1-009	270 mOsm				88	11	1.25984	20250602_cpla-mk2_eGFP_KDEL_6hrs_SHOCK_HYPO_E7_p3	270 mOsm
108	11	1.01874	1.39285	20250530_cpla-mk2_eGFP_KDEL_6hrs_SHOCK_HYPO_E1_P1-009	270 mOsm				90	11	1.56587	20250602_cpla-mk2_eGFP_KDEL_6hrs_SHOCK_HYPO_E7_p3	270 mOsm
110	11	1.02752	1.27448	20250530_cpla-mk2_eGFP_KDEL_6hrs_SHOCK_HYPO_E1_P1-009	270 mOsm				92	11	1.08678	20250602_cpla-mk2_eGFP_KDEL_6hrs_SHOCK_HYPO_E7_p3	270 mOsm
112	11	1.03601	1.32033	20250530_cpla-mk2_eGFP_KDEL_6hrs_SHOCK_HYPO_E1_P1-009	270 mOsm				94	11	0.756556	20250602_cpla-mk2_eGFP_KDEL_6hrs_SHOCK_HYPO_E7_p3	270 mOsm
114	11	1.04464	1.39814	20250530_cpla-mk2_eGFP_KDEL_6hrs_SHOCK_HYPO_E1_P1-009	270 mOsm				96	11	1.17159	20250602_cpla-mk2_eGFP_KDEL_6hrs_SHOCK_HYPO_E7_p3	270 mOsm
116	11	1.06235	1.47197	20250530_cpla-mk2_eGFP_KDEL_6hrs_SHOCK_HYPO_E1_P1-009	270 mOsm				98	11	0.92348	20250602_cpla-mk2_eGFP_KDEL_6hrs_SHOCK_HYPO_E7_p3	270 mOsm
118	11	1.0899	1.48831	20250530_cpla-mk2_eGFP_KDEL_6hrs_SHOCK_HYPO_E1_P1-009	270 mOsm				100	11	1.06762	20250602_cpla-mk2_eGFP_KDEL_6hrs_SHOCK_HYPO_E7_p3	270 mOsm
120	11	1.11801	1.45088	20250530_cpla-mk2_eGFP_KDEL_6hrs_SHOCK_HYPO_E1_P1-009	270 mOsm				102	11	0.897803	20250602_cpla-mk2_eGFP_KDEL_6hrs_SHOCK_HYPO_E7_p3	270 mOsm
122	11	1.13665	1.44871	20250530_cpla-mk2_eGFP_KDEL_6hrs_SHOCK_HYPO_E1_P1-009	270 mOsm				104	11	1.34763	20250602_cpla-mk2_eGFP_KDEL_6hrs_SHOCK_HYPO_E7_p3	270 mOsm
124	11	1.1378	1.52484	20250530_cpla-mk2_eGFP_KDEL_6hrs_SHOCK_HYPO_E1_P1-009	270 mOsm				106	11	1.17818	20250602_cpla-mk2_eGFP_KDEL_6hrs_SHOCK_HYPO_E7_p3	270 mOsm
126	11	1.15753	1.39186	20250530_cpla-mk2_eGFP_KDEL_6hrs_SHOCK_HYPO_E1_P1-009	270 mOsm				108	11	1.25568	20250602_cpla-mk2_eGFP_KDEL_6hrs_SHOCK_HYPO_E7_p3	270 mOsm
128	11	1.16795	1.45028	20250530_cpla-mk2_eGFP_KDEL_6hrs_SHOCK_HYPO_E1_P1-009	270 mOsm				110	11	1.13733	20250602_cpla-mk2_eGFP_KDEL_6hrs_SHOCK_HYPO_E7_p3	270 mOsm
130	11	1.17761	1.32058	20250530_cpla-mk2_eGFP_KDEL_6hrs_SHOCK_HYPO_E1_P1-009	270 mOsm				112	11	1.0062	20250602_cpla-mk2_eGFP_KDEL_6hrs_SHOCK_HYPO_E7_p3	270 mOsm
132	11	1.19691	1.3307	20250530_cpla-mk2_eGFP_KDEL_6hrs_SHOCK_HYPO_E1_P1-009	270 mOsm				114	11	1.31971	20250602_cpla-mk2_eGFP_KDEL_6hrs_SHOCK_HYPO_E7_p3	270 mOsm
134	11	1.19805	1.31832	20250530_cpla-mk2_eGFP_KDEL_6hrs_SHOCK_HYPO_E1_P1-009	270 mOsm				116	11	1.16278	20250602_cpla-mk2_eGFP_KDEL_6hrs_SHOCK_HYPO_E7_p3	270 mOsm
136	11	1.19805	1.3633	20250530_cpla-mk2_eGFP_KDEL_6hrs_SHOCK_HYPO_E1_P1-009	270 mOsm				118	11	1.15255	20250602_cpla-mk2_eGFP_KDEL_6hrs_SHOCK_HYPO_E7_p3	270 mOsm
138	11	1.19805	1.38838	20250530_cpla-mk2_eGFP_KDEL_6hrs_SHOCK_HYPO_E1_P1-009	270 mOsm				120	11	1.41047	20250602_cpla-mk2_eGFP_KDEL_6hrs_SHOCK_HYPO_E7_p3	270 mOsm
140	11	1.20779	1.33714	20250530_cpla-mk2_eGFP_KDEL_6hrs_SHOCK_HYPO_E1_P1-009	270 mOsm				122	11	0.950115	20250602_cpla-mk2_eGFP_KDEL_6hrs_SHOCK_HYPO_E7_p3	270 mOsm
142	11	1.21887	1.31152	20250530_cpla-mk2_eGFP_KDEL_6hrs_SHOCK_HYPO_E1_P1-009	270 mOsm				124	11	1.17869	20250602_cpla-mk2_eGFP_KDEL_6hrs_SHOCK_HYPO_E7_p3	270 mOsm
144	11	1.20904	1.35931	20250530_cpla-mk2_eGFP_KDEL_6hrs_SHOCK_HYPO_E1_P1-009	270 mOsm				126	11	1.1001	20250602_cpla-mk2_eGFP_KDEL_6hrs_SHOCK_HYPO_E7_p3	270 mOsm
146	11	1.2287	1.25974	20250530_cpla-mk2_eGFP_KDEL_6hrs_SHOCK_HYPO_E1_P1-009	270 mOsm				128	11	1.13862	20250602_cpla-mk2_eGFP_KDEL_6hrs_SHOCK_HYPO_E7_p3	270 mOsm
148	11	1.21032	1.2561	20250530_cpla-mk2_eGFP_KDEL_6hrs_SHOCK_HYPO_E1_P1-009	270 mOsm				130	11	1.09335	20250602_cpla-mk2_eGFP_KDEL_6hrs_SHOCK_HYPO_E7_p3	270 mOsm
150	11	1.22024	1.20078	20250530_cpla-mk2_eGFP_KDEL_6hrs_SHOCK_HYPO_E1_P1-009	270 mOsm				132	11	0.862441	20250602_cpla-mk2_eGFP_KDEL_6hrs_SHOCK_HYPO_E7_p3	270 mOsm
152	11	1.21032	1.34706	20250530_cpla-mk2_eGFP_KDEL_6hrs_SHOCK_HYPO_E1_P1-009	270 mOsm				134	11	0.902723	20250602_cpla-mk2_eGFP_KDEL_6hrs_SHOCK_HYPO_E7_p3	270 mOsm
154	11	1.2287	1.3731	20250530_cpla-mk2_eGFP_KDEL_6hrs_SHOCK_HYPO_E1_P1-009	270 mOsm				136	11	1.18868	20250602_cpla-mk2_eGFP_KDEL_6hrs_SHOCK_HYPO_E7_p3	270 mOsm
156	11	1.21032	1.33979	20250530_cpla-mk2_eGFP_KDEL_6hrs_SHOCK_HYPO_E1_P1-009	270 mOsm				138	11	0.858866	20250602_cpla-mk2_eGFP_KDEL_6hrs_SHOCK_HYPO_E7_p3	270 mOsm
158	11	1.21032	1.45452	20250530_cpla-mk2_eGFP_KDEL_6hrs_SHOCK_HYPO_E1_P1-009	270 mOsm				140	11	1.22092	20250602_cpla-mk2_eGFP_KDEL_6hrs_SHOCK_HYPO_E7_p3	270 mOsm
160	11	1.21032	1.31197	20250530_cpla-mk2_eGFP_KDEL_6hrs_SHOCK_HYPO_E1_P1-009	270 mOsm				142	11	1.12156	20250602_cpla-mk2_eGFP_KDEL_6hrs_SHOCK_HYPO_E7_p3	270 mOsm
162	11	1.22163	1.35316	20250530_cpla-mk2_eGFP_KDEL_6hrs_SHOCK_HYPO_E1_P1-009	270 mOsm				144	11	1.07574	20250602_cpla-mk2_eGFP_KDEL_6hrs_SHOCK_HYPO_E7_p3	270 mOsm
164	11	1.22163	1.23508	20250530_cpla-mk2_eGFP_KDEL_6hrs_SHOCK_HYPO_E1_P1-009	270 mOsm				146	11	1.22202	20250602_cpla-mk2_eGFP_KDEL_6hrs_SHOCK_HYPO_E7_p3	270 mOsm
166	11	1.22163	1.31095	20250530_cpla-mk2_eGFP_KDEL_6hrs_SHOCK_HYPO_E1_P1-009	270 mOsm				148	11	0.964076	20250602_cpla-mk2_eGFP_KDEL_6hrs_SHOCK_HYPO_E7_p3	270 mOsm
168	11	1.22664	1.26232	20250530_cpla-mk2_eGFP_KDEL_6hrs_SHOCK_HYPO_E1_P1-009	270 mOsm				150	11	1.28041	20250602_cpla-mk2_eGFP_KDEL_6hrs_SHOCK_HYPO_E7_p3	270 mOsm
170	11	1.22024	1.41253	20250530_cpla-mk2_eGFP_KDEL_6hrs_SHOCK_HYPO_E1_P1-009	270 mOsm				152	11	0.889651	20250602_cpla-mk2_eGFP_KDEL_6hrs_SHOCK_HYPO_E7_p3	270 mOsm
172	11	1.22024	1.27684	20250530_cpla-mk2_eGFP_KDEL_6hrs_SHOCK_HYPO_E1_P1-009	270 mOsm				154	11	1.29025	20250602_cpla-mk2_eGFP_KDEL_6hrs_SHOCK_HYPO_E7_p3	270 mOsm
174	11	1.22305	1.23434	20250530_cpla-mk2_eGFP_KDEL_6hrs_SHOCK_HYPO_E1_P1-009	270 mOsm				156	11	1.18529	20250602_cpla-mk2_eGFP_KDEL_6hrs_SHOCK_HYPO_E7_p3	270 mOsm
176	11	1.22024	1.3411	20250530_cpla-mk2_eGFP_KDEL_6hrs_SHOCK_HYPO_E1_P1-009	270 mOsm				158	11	1.4554	20250602_cpla-mk2_eGFP_KDEL_6hrs_SHOCK_HYPO_E7_p3	270 mOsm
178	11	1.23016	1.359	20250530_cpla-mk2_eGFP_KDEL_6hrs_SHOCK_HYPO_E1_P1-009	270 mOsm				160	11	1.2434	20250602_cpla-mk2_eGFP_KDEL_6hrs_SHOCK_HYPO_E7_p3	270 mOsm
180	11	1.21032	1.50656	20250530_cpla-mk2_eGFP_KDEL_6hrs_SHOCK_HYPO_E1_P1-009	270 mOsm				162	11	1.3188	20250602_cpla-mk2_eGFP_KDEL_6hrs_SHOCK_HYPO_E7_p3	270 mOsm
182	11	1.21162	1.18655	20250530_cpla-mk2_eGFP_KDEL_6hrs_SHOCK_HYPO_E1_P1-009	270 mOsm				164	11	1.34575	20250602_cpla-mk2_eGFP_KDEL_6hrs_SHOCK_HYPO_E7_p3	270 mOsm
184	11	1.23164	1.23533	20250530_cpla-mk2_eGFP_KDEL_6hrs_SHOCK_HYPO_E1_P1-009	270 mOsm				166	11	1.38426	20250602_cpla-mk2_eGFP_KDEL_6hrs_SHOCK_HYPO_E7_p3	270 mOsm
186	11	1.22024	1.22107	20250530_cpla-mk2_eGFP_KDEL_6hrs_SHOCK_HYPO_E1_P1-009	270 mOsm				168	11	1.2005	20250602_cpla-mk2_eGFP_KDEL_6hrs_SHOCK_HYPO_E7_p3	270 mOsm
188	11	1.22024	1.25269	20250530_cpla-mk2_eGFP_KDEL_6hrs_SHOCK_HYPO_E1_P1-009	270 mOsm				170	11	1.36779	20250602_cpla-mk2_eGFP_KDEL_6hrs_SHOCK_HYPO_E7_p3	270 mOsm
190	11	1.18056	1.28328	20250530_cpla-mk2_eGFP_KDEL_6hrs_SHOCK_HYPO_E1_P1-009	270 mOsm				172	11	1.23622	20250602_cpla-mk2_eGFP_KDEL_6hrs_SHOCK_HYPO_E7_p3	270 mOsm
192	11	1.22163	1.18703	20250530_cpla-mk2_eGFP_KDEL_6hrs_SHOCK_HYPO_E1_P1-009	270 mOsm				174	11	1.44086	20250602_cpla-mk2_eGFP_KDEL_6hrs_SHOCK_HYPO_E7_p3	270 mOsm
194	11	1.21162	1.2278	20250530_cpla-mk2_eGFP_KDEL_6hrs_SHOCK_HYPO_E1_P1-009	270 mOsm				176	11	1.01354	20250602_cpla-mk2_eGFP_KDEL_6hrs_SHOCK_HYPO_E7_p3	270 mOsm
196	11	1.19159	1.23189	20250530_cpla-mk2_eGFP_KDEL_6hrs_SHOCK_HYPO_E1_P1-009	270 mOsm				178	11	1.30203	20250602_cpla-mk2_eGFP_KDEL_6hrs_SHOCK_HYPO_E7_p3	270 mOsm
198	11	1.22024	1.29844	20250530_cpla-mk2_eGFP_KDEL_6hrs_SHOCK_HYPO_E1_P1-009	270 mOsm				180	11	1.27672	20250602_cpla-mk2_eGFP_KDEL_6hrs_SHOCK_HYPO_E7_p3	270 mOsm
200	11	1.19048	1.09836	20250530_cpla-mk2_eGFP_KDEL_6hrs_SHOCK_HYPO_E1_P1-009	270 mOsm				182	11	1.06481	20250602_cpla-mk2_eGFP_KDEL_6hrs_SHOCK_HYPO_E7_p3	270 mOsm
202	11	1.23016	1.14367	20250530_cpla-mk2_eGFP_KDEL_6hrs_SHOCK_HYPO_E1_P1-009	270 mOsm				184	11	0.976848	20250602_cpla-mk2_eGFP_KDEL_6hrs_SHOCK_HYPO_E7_p3	270 mOsm
204	11	1.2004	1.23779	20250530_cpla-mk2_eGFP_KDEL_6hrs_SHOCK_HYPO_E1_P1-009	270 mOsm				186	11	1.2811	20250602_cpla-mk2_eGFP_KDEL_6hrs_SHOCK_HYPO_E7_p3	270 mOsm
206	11	1.19048	1.23938	20250530_cpla-mk2_eGFP_KDEL_6hrs_SHOCK_HYPO_E1_P1-009	270 mOsm				188	11	1.18855	20250602_cpla-mk2_eGFP_KDEL_6hrs_SHOCK_HYPO_E7_p3	270 mOsm
208	11	1.19048	1.13474	20250530_cpla-mk2_eGFP_KDEL_6hrs_SHOCK_HYPO_E1_P1-009	270 mOsm				190	11	1.18952	20250602_cpla-mk2_eGFP_KDEL_6hrs_SHOCK_HYPO_E7_p3	270 mOsm
210	11	1.23164	1.17714	20250530_cpla-mk2_eGFP_KDEL_6hrs_SHOCK_HYPO_E1_P1-009	270 mOsm				192	11	1.06874	20250602_cpla-mk2_eGFP_KDEL_6hrs_SHOCK_HYPO_E7_p3	270 mOsm
212	11	1.19048	1.14938	20250530_cpla-mk2_eGFP_KDEL_6hrs_SHOCK_HYPO_E1_P1-009	270 mOsm				194	11	1.34039	20250602_cpla-mk2_eGFP_KDEL_6hrs_SHOCK_HYPO_E7_p3	270 mOsm
214	11	1.19544	1.14191	20250530_cpla-mk2_eGFP_KDEL_6hrs_SHOCK_HYPO_E1_P1-009	270 mOsm				196	11	1.3361	20250602_cpla-mk2_eGFP_KDEL_6hrs_SHOCK_HYPO_E7_p3	270 mOsm
216	11	1.22024	1.19992	20250530_cpla-mk2_eGFP_KDEL_6hrs_SHOCK_HYPO_E1_P1-009	270 mOsm				198	11	1.07785	20250602_cpla-mk2_eGFP_KDEL_6hrs_SHOCK_HYPO_E7_p3	270 mOsm
218	11	1.21032	1.15168	20250530_cpla-mk2_eGFP_KDEL_6hrs_SHOCK_HYPO_E1_P1-009	270 mOsm				200	11	1.059	20250602_cpla-mk2_eGFP_KDEL_6hrs_SHOCK_HYPO_E7_p3	270 mOsm
220	11	1.22024	1.17752	20250530_cpla-mk2_eGFP_KDEL_6hrs_SHOCK_HYPO_E1_P1-009	270 mOsm				202	11	1.26783	20250602_cpla-mk2_eGFP_KDEL_6hrs_SHOCK_HYPO_E7_p3	270 mOsm
222	11	1.18158	1.18703	20250530_cpla-mk2_eGFP_KDEL_6hrs_SHOCK_HYPO_E1_P1-009	270 mOsm				204	11	0.961559	20250602_cpla-mk2_eGFP_KDEL_6hrs_SHOCK_HYPO_E7_p3	270 mOsm
224	11	1.19159	1.18684	20250530_cpla-mk2_eGFP_KDEL_6hrs_SHOCK_HYPO_E1_P1-009	270 mOsm				206	11	1.1954	20250602_cpla-mk2_eGFP_KDEL_6hrs_SHOCK_HYPO_E7_p3	270 mOsm
226	11	1.21162	1.01276	20250530_cpla-mk2_eGFP_KDEL_6hrs_SHOCK_HYPO_E1_P1-009	270 mOsm				208	11	1.41735	20250602_cpla-mk2_eGFP_KDEL_6hrs_SHOCK_HYPO_E7_p3	270 mOsm
228	11	1.18056	1.06821	20250530_cpla-mk2_eGFP_KDEL_6hrs_SHOCK_HYPO_E1_P1-009	270 mOsm				210	11	1.2872	20250602_cpla-mk2_eGFP_KDEL_6hrs_SHOCK_HYPO_E7_p3	270 mOsm
230	11	1.19159	1.09096	20250530_cpla-mk2_eGFP_KDEL_6hrs_SHOCK_HYPO_E1_P1-009	270 mOsm				212	11	1.40222	20250602_cpla-mk2_eGFP_KDEL_6hrs_SHOCK_HYPO_E7_p3	270 mOsm
232	11	1.19048	1.08525	20250530_cpla-mk2_eGFP_KDEL_6hrs_SHOCK_HYPO_E1_P1-009	270 mOsm				214	11	1.30615	20250602_cpla-mk2_eGFP_KDEL_6hrs_SHOCK_HYPO_E7_p3	270 mOsm
234	11	1.18056	1.0208	20250530_cpla-mk2_eGFP_KDEL_6hrs_SHOCK_HYPO_E1_P1-009	270 mOsm				216	11	1.19281	20250602_cpla-mk2_eGFP_KDEL_6hrs_SHOCK_HYPO_E7_p3	270 mOsm
236	11	1.19048	1.04502	20250530_cpla-mk2_eGFP_KDEL_6hrs_SHOCK_HYPO_E1_P1-009	270 mOsm				218	11	1.22734	20250602_cpla-mk2_eGFP_KDEL_6hrs_SHOCK_HYPO_E7_p3	270 mOsm
238	11	1.14935	0.57512	20250530_cpla-mk2_eGFP_KDEL_6hrs_SHOCK_HYPO_E1_P1-009	270 mOsm				220	11	1.40003	20250602_cpla-mk2_eGFP_KDEL_6hrs_SHOCK_HYPO_E7_p3	270 mOsm
240	11	1.19805	0.578311	20250530_cpla-mk2_eGFP_KDEL_6hrs_SHOCK_HYPO_E1_P1-009	270 mOsm				222	11	1.32254	20250602_cpla-mk2_eGFP_KDEL_6hrs_SHOCK_HYPO_E7_p3	270 mOsm
242	11	1.20779	0.555658	20250530_cpla-mk2_eGFP_KDEL_6hrs_SHOCK_HYPO_E1_P1-009	270 mOsm				224	11	1.37281	20250602_cpla-mk2_eGFP_KDEL_6hrs_SHOCK_HYPO_E7_p3	270 mOsm
246	11	1.15909	0.511247	20250530_cpla-mk2_eGFP_KDEL_6hrs_SHOCK_HYPO_E1_P1-009	270 mOsm				226	11	1.34317	20250602_cpla-mk2_eGFP_KDEL_6hrs_SHOCK_HYPO_E7_p3	270 mOsm
248	11	1.20779	0.58616	20250530_cpla-mk2_eGFP_KDEL_6hrs_SHOCK_HYPO_E1_P1-009	270 mOsm				228	11	1.29538	20250602_cpla-mk2_eGFP_KDEL_6hrs_SHOCK_HYPO_E7_p3	270 mOsm
250	11	1.19805	0.55518	20250530_cpla-mk2_eGFP_KDEL_6hrs_SHOCK_HYPO_E1_P1-009	270 mOsm				230	11	1.36694	20250602_cpla-mk2_eGFP_KDEL_6hrs_SHOCK_HYPO_E7_p3	270 mOsm
252	11	1.2004	1.0618	20250530_cpla-mk2_eGFP_KDEL_6hrs_SHOCK_HYPO_E1_P1-009	270 mOsm				232	11	1.26838	20250602_cpla-mk2_eGFP_KDEL_6hrs_SHOCK_HYPO_E7_p3	270 mOsm
254	11	1.19691	0.546055	20250530_cpla-mk2_eGFP_KDEL_6hrs_SHOCK_HYPO_E1_P1-009	270 mOsm				234	11	1.38064	20250602_cpla-mk2_eGFP_KDEL_6hrs_SHOCK_HYPO_E7_p3	270 mOsm
256	11	1.21753	0.548607	20250530_cpla-mk2_eGFP_KDEL_6hrs_SHOCK_HYPO_E1_P1-009	270 mOsm				236	11	1.56017	20250602_cpla-mk2_eGFP_KDEL_6hrs_SHOCK_HYPO_E7_p3	270 mOsm
258	11	1.20779	0.523211	20250530_cpla-mk2_eGFP_KDEL_6hrs_SHOCK_HYPO_E1_P1-009	270 mOsm				238	11	1.44086	20250602_cpla-mk2_eGFP_KDEL_6hrs_SHOCK_HYPO_E7_p3	270 mOsm
260	11	1.14865	0.519127	20250530_cpla-mk2_eGFP_KDEL_6hrs_SHOCK_HYPO_E1_P1-009	270 mOsm				240	11	1.53856	20250602_cpla-mk2_eGFP_KDEL_6hrs_SHOCK_HYPO_E7_p3	270 mOsm
262	11	1.21753	0.544141	20250530_cpla-mk2_eGFP_KDEL_6hrs_SHOCK_HYPO_E1_P1-009	270 mOsm				242	11	1.25771	20250602_cpla-mk2_eGFP_KDEL_6hrs_SHOCK_HYPO_E7_p3	270 mOsm
264	11	1.19805	0.538334	20250530_cpla-mk2_eGFP_KDEL_6hrs_SHOCK_HYPO_E1_P1-009	270 mOsm				244	11	1.46292	20250602_cpla-mk2_eGFP_KDEL_6hrs_SHOCK_HYPO_E7_p3	270 mOsm
266	11	1.20904	0.527614	20250530_cpla-mk2_eGFP_KDEL_6hrs_SHOCK_HYPO_E1_P1-009	270 mOsm				246	11	1.2704	20250602_cpla-mk2_eGFP_KDEL_6hrs_SHOCK_HYPO_E7_p3	270 mOsm
268	11	1.19805	0.520212	20250530_cpla-mk2_eGFP_KDEL_6hrs_SHOCK_HYPO_E1_P1-009	270 mOsm				248	11	1.22567	20250602_cpla-mk2_eGFP_KDEL_6hrs_SHOCK_HYPO_E7_p3	270 mOsm
270	11	1.21753	0.545927	20250530_cpla-mk2_eGFP_KDEL_6hrs_SHOCK_HYPO_E1_P1-009	270 mOsm				250	11	1.32247	20250602_cpla-mk2_eGFP_KDEL_6hrs_SHOCK_HYPO_E7_p3	270 mOsm
272	11	1.19805	0.53307	20250530_cpla-mk2_eGFP_KDEL_6hrs_SHOCK_HYPO_E1_P1-009	270 mOsm				252	11	1.01539	20250602_cpla-mk2_eGFP_KDEL_6hrs_SHOCK_HYPO_E7_p3	270 mOsm
274	11	1.19921	0.477619	20250530_cpla-mk2_eGFP_KDEL_6hrs_SHOCK_HYPO_E1_P1-009	270 mOsm				254	11	1.48605	20250602_cpla-mk2_eGFP_KDEL_6hrs_SHOCK_HYPO_E7_p3	270 mOsm
276	11	1.18726	0.527071	20250530_cpla-mk2_eGFP_KDEL_6hrs_SHOCK_HYPO_E1_P1-009	270 mOsm				256	11	1.46418	20250602_cpla-mk2_eGFP_KDEL_6hrs_SHOCK_HYPO_E7_p3	270 mOsm
278	11	1.16795	0.486392	20250530_cpla-mk2_eGFP_KDEL_6hrs_SHOCK_HYPO_E1_P1-009	270 mOsm				258	11	1.42553	20250602_cpla-mk2_eGFP_KDEL_6hrs_SHOCK_HYPO_E7_p3	270 mOsm
280	11	1.16795	0.543215	20250530_cpla-mk2_eGFP_KDEL_6hrs_SHOCK_HYPO_E1_P1-009	270 mOsm				260	11	1.3623	20250602_cpla-mk2_eGFP_KDEL_6hrs_SHOCK_HYPO_E7_p3	270 mOsm
282	11	1.16883	0.492072	20250530_cpla-mk2_eGFP_KDEL_6hrs_SHOCK_HYPO_E1_P1-009	270 mOsm				262	11	1.45374	20250602_cpla-mk2_eGFP_KDEL_6hrs_SHOCK_HYPO_E7_p3	270 mOsm
284	11	1.16795	0.513671	20250530_cpla-mk2_eGFP_KDEL_6hrs_SHOCK_HYPO_E1_P1-009	270 mOsm				264	11	1.53524	20250602_cpla-mk2_eGFP_KDEL_6hrs_SHOCK_HYPO_E7_p3	270 mOsm
286	11	1.16883	0.543694	20250530_cpla-mk2_eGFP_KDEL_6hrs_SHOCK_HYPO_E1_P1-009	270 mOsm				266	11	1.25357	20250602_cpla-mk2_eGFP_KDEL_6hrs_SHOCK_HYPO_E7_p3	270 mOsm
288	11	1.17857	0.49925	20250530_cpla-mk2_eGFP_KDEL_6hrs_SHOCK_HYPO_E1_P1-009	270 mOsm				268	11	1.49986	20250602_cpla-mk2_eGFP_KDEL_6hrs_SHOCK_HYPO_E7_p3	270 mOsm
290	11	1.16883	0.521169	20250530_cpla-mk2_eGFP_KDEL_6hrs_SHOCK_HYPO_E1_P1-009	270 mOsm				270	11	1.5309	20250602_cpla-mk2_eGFP_KDEL_6hrs_SHOCK_HYPO_E7_p3	270 mOsm
292	11	1.15909	0.496187	20250530_cpla-mk2_eGFP_KDEL_6hrs_SHOCK_HYPO_E1_P1-009	270 mOsm				272	11	1.35726	20250602_cpla-mk2_eGFP_KDEL_6hrs_SHOCK_HYPO_E7_p3	270 mOsm
294	11	1.1599	0.524104	20250530_cpla-mk2_eGFP_KDEL_6hrs_SHOCK_HYPO_E1_P1-009	270 mOsm				274	11	1.68012	20250602_cpla-mk2_eGFP_KDEL_6hrs_SHOCK_HYPO_E7_p3	270 mOsm
296	11	1.16795	0.529528	20250530_cpla-mk2_eGFP_KDEL_6hrs_SHOCK_HYPO_E1_P1-009	270 mOsm				276	11	1.65641	20250602_cpla-mk2_eGFP_KDEL_6hrs_SHOCK_HYPO_E7_p3	270 mOsm
298	11	1.15753	0.550266	20250530_cpla-mk2_eGFP_KDEL_6hrs_SHOCK_HYPO_E1_P1-009	270 mOsm				278	11	1.73488	20250602_cpla-mk2_eGFP_KDEL_6hrs_SHOCK_HYPO_E7_p3	270 mOsm
300	11	1.17761	0.518999	20250530_cpla-mk2_eGFP_KDEL_6hrs_SHOCK_HYPO_E1_P1-009	270 mOsm				280	11	1.51513	20250602_cpla-mk2_eGFP_KDEL_6hrs_SHOCK_HYPO_E7_p3	270 mOsm
302	11	1.1583	0.531155	20250530_cpla-mk2_eGFP_KDEL_6hrs_SHOCK_HYPO_E1_P1-009	270 mOsm				282	11	1.33181	20250602_cpla-mk2_eGFP_KDEL_6hrs_SHOCK_HYPO_E7_p3	270 mOsm
304	11	1.16883	0.509268	20250530_cpla-mk2_eGFP_KDEL_6hrs_SHOCK_HYPO_E1_P1-009	270 mOsm				284	11	1.39636	20250602_cpla-mk2_eGFP_KDEL_6hrs_SHOCK_HYPO_E7_p3	270 mOsm
306	11	1.1583	0.555754	20250530_cpla-mk2_eGFP_KDEL_6hrs_SHOCK_HYPO_E1_P1-009	270 mOsm				286	11	1.56398	20250602_cpla-mk2_eGFP_KDEL_6hrs_SHOCK_HYPO_E7_p3	270 mOsm
308	11	1.16795	0.538749	20250530_cpla-mk2_eGFP_KDEL_6hrs_SHOCK_HYPO_E1_P1-009	270 mOsm				288	11	1.3723	20250602_cpla-mk2_eGFP_KDEL_6hrs_SHOCK_HYPO_E7_p3	270 mOsm
310	11	1.15007	0.500495	20250530_cpla-mk2_eGFP_KDEL_6hrs_SHOCK_HYPO_E1_P1-009	270 mOsm				290	11	1.79342	20250602_cpla-mk2_eGFP_KDEL_6hrs_SHOCK_HYPO_E7_p3	270 mOsm
312	11	1.139	0.544364	20250530_cpla-mk2_eGFP_KDEL_6hrs_SHOCK_HYPO_E1_P1-009	270 mOsm				292	11	1.48364	20250602_cpla-mk2_eGFP_KDEL_6hrs_SHOCK_HYPO_E7_p3	270 mOsm
314	11	1.1583	0.51868	20250530_cpla-mk2_eGFP_KDEL_6hrs_SHOCK_HYPO_E1_P1-009	270 mOsm				294	11	1.40728	20250602_cpla-mk2_eGFP_KDEL_6hrs_SHOCK_HYPO_E7_p3	270 mOsm
316	11	1.14935	0.534122	20250530_cpla-mk2_eGFP_KDEL_6hrs_SHOCK_HYPO_E1_P1-009	270 mOsm				296	11	1.58408	20250602_cpla-mk2_eGFP_KDEL_6hrs_SHOCK_HYPO_E7_p3	270 mOsm
318	11	1.15909	0.566506	20250530_cpla-mk2_eGFP_KDEL_6hrs_SHOCK_HYPO_E1_P1-009	270 mOsm				298	11	1.61781	20250602_cpla-mk2_eGFP_KDEL_6hrs_SHOCK_HYPO_E7_p3	270 mOsm
320	11	1.14935	0.462719	20250530_cpla-mk2_eGFP_KDEL_6hrs_SHOCK_HYPO_E1_P1-009	270 mOsm				300	11	1.13783	20250602_cpla-mk2_eGFP_KDEL_6hrs_SHOCK_HYPO_E7_p3	270 mOsm
322	11	1.16972	0.553329	20250530_cpla-mk2_eGFP_KDEL_6hrs_SHOCK_HYPO_E1_P1-009	270 mOsm				302	11	1.50479	20250602_cpla-mk2_eGFP_KDEL_6hrs_SHOCK_HYPO_E7_p3	270 mOsm
324	11	1.17063	0.511693	20250530_cpla-mk2_eGFP_KDEL_6hrs_SHOCK_HYPO_E1_P1-009	270 mOsm				304	11	1.37413	20250602_cpla-mk2_eGFP_KDEL_6hrs_SHOCK_HYPO_E7_p3	270 mOsm
326	11	1.15007	0.505791	20250530_cpla-mk2_eGFP_KDEL_6hrs_SHOCK_HYPO_E1_P1-009	270 mOsm				306	11	1.55356	20250602_cpla-mk2_eGFP_KDEL_6hrs_SHOCK_HYPO_E7_p3	270 mOsm
328	11	1.15007	0.508503	20250530_cpla-mk2_eGFP_KDEL_6hrs_SHOCK_HYPO_E1_P1-009	270 mOsm				308	11	1.67901	20250602_cpla-mk2_eGFP_KDEL_6hrs_SHOCK_HYPO_E7_p3	270 mOsm
330	11	1.16972	0.520276	20250530_cpla-mk2_eGFP_KDEL_6hrs_SHOCK_HYPO_E1_P1-009	270 mOsm				310	11	1.59865	20250602_cpla-mk2_eGFP_KDEL_6hrs_SHOCK_HYPO_E7_p3	270 mOsm
332	11	1.16972	0.477204	20250530_cpla-mk2_eGFP_KDEL_6hrs_SHOCK_HYPO_E1_P1-009	270 mOsm				312	11	1.47016	20250602_cpla-mk2_eGFP_KDEL_6hrs_SHOCK_HYPO_E7_p3	270 mOsm
334	11	1.16883	0.525285	20250530_cpla-mk2_eGFP_KDEL_6hrs_SHOCK_HYPO_E1_P1-009	270 mOsm				314	11	1.81619	20250602_cpla-mk2_eGFP_KDEL_6hrs_SHOCK_HYPO_E7_p3	270 mOsm
336	11	1.16972	0.513958	20250530_cpla-mk2_eGFP_KDEL_6hrs_SHOCK_HYPO_E1_P1-009	270 mOsm				316	11	1.68852	20250602_cpla-mk2_eGFP_KDEL_6hrs_SHOCK_HYPO_E7_p3	270 mOsm
338	11	1.16883	0.453849	20250530_cpla-mk2_eGFP_KDEL_6hrs_SHOCK_HYPO_E1_P1-009	270 mOsm				318	11	1.59074	20250602_cpla-mk2_eGFP_KDEL_6hrs_SHOCK_HYPO_E7_p3	270 mOsm
340	11	1.18938	0.466165	20250530_cpla-mk2_eGFP_KDEL_6hrs_SHOCK_HYPO_E1_P1-009	270 mOsm				320	11	1.66047	20250602_cpla-mk2_eGFP_KDEL_6hrs_SHOCK_HYPO_E7_p3	270 mOsm
342	11	1.19048	0.433558	20250530_cpla-mk2_eGFP_KDEL_6hrs_SHOCK_HYPO_E1_P1-009	270 mOsm				322	11	1.54877	20250602_cpla-mk2_eGFP_KDEL_6hrs_SHOCK_HYPO_E7_p3	270 mOsm
344	11	1.2004	0.495326	20250530_cpla-mk2_eGFP_KDEL_6hrs_SHOCK_HYPO_E1_P1-009	270 mOsm				324	11	1.77516	20250602_cpla-mk2_eGFP_KDEL_6hrs_SHOCK_HYPO_E7_p3	270 mOsm
346	11	1.18938	0.444693	20250530_cpla-mk2_eGFP_KDEL_6hrs_SHOCK_HYPO_E1_P1-009	270 mOsm				326	11	1.59888	20250602_cpla-mk2_eGFP_KDEL_6hrs_SHOCK_HYPO_E7_p3	270 mOsm
348	11	1.2016	0.540184	20250530_cpla-mk2_eGFP_KDEL_6hrs_SHOCK_HYPO_E1_P1-009	270 mOsm				328	11	1.68661	20250602_cpla-mk2_eGFP_KDEL_6hrs_SHOCK_HYPO_E7_p3	270 mOsm
350	11	1.19159	0.460486	20250530_cpla-mk2_eGFP_KDEL_6hrs_SHOCK_HYPO_E1_P1-009	270 mOsm				330	11	1.59065	20250602_cpla-mk2_eGFP_KDEL_6hrs_SHOCK_HYPO_E7_p3	270 mOsm
352	11	1.18938	0.47245	20250530_cpla-mk2_eGFP_KDEL_6hrs_SHOCK_HYPO_E1_P1-009	270 mOsm				332	11	1.66879	20250602_cpla-mk2_eGFP_KDEL_6hrs_SHOCK_HYPO_E7_p3	270 mOsm
354	11	1.21294	0.519861	20250530_cpla-mk2_eGFP_KDEL_6hrs_SHOCK_HYPO_E1_P1-009	270 mOsm				334	11	1.80034	20250602_cpla-mk2_eGFP_KDEL_6hrs_SHOCK_HYPO_E7_p3	270 mOsm
356	11	1.2016	0.462081	20250530_cpla-mk2_eGFP_KDEL_6hrs_SHOCK_HYPO_E1_P1-009	270 mOsm				336	11	1.48645	20250602_cpla-mk2_eGFP_KDEL_6hrs_SHOCK_HYPO_E7_p3	270 mOsm
358	11	1.19159	0.414893	20250530_cpla-mk2_eGFP_KDEL_6hrs_SHOCK_HYPO_E1_P1-009	270 mOsm				338	11	1.55559	20250602_cpla-mk2_eGFP_KDEL_6hrs_SHOCK_HYPO_E7_p3	270 mOsm
360	11	1.19159	0.543343	20250530_cpla-mk2_eGFP_KDEL_6hrs_SHOCK_HYPO_E1_P1-009	270 mOsm				340	11	1.39935	20250602_cpla-mk2_eGFP_KDEL_6hrs_SHOCK_HYPO_E7_p3	270 mOsm
0	12	1	1	20250530_cpla-mk2_eGFP_KDEL_6hrs_SHOCK_HYPO_E1_p3	270 mOsm				342	11	1.49838	20250602_cpla-mk2_eGFP_KDEL_6hrs_SHOCK_HYPO_E7_p3	270 mOsm
2	12	1.00213	1.00048	20250530_cpla-mk2_eGFP_KDEL_6hrs_SHOCK_HYPO_E1_p3	270 mOsm				344	11	1.57507	20250602_cpla-mk2_eGFP_KDEL_6hrs_SHOCK_HYPO_E7_p3	270 mOsm
4	12	1.00841	0.987545	20250530_cpla-mk2_eGFP_KDEL_6hrs_SHOCK_HYPO_E1_p3	270 mOsm				346	11	1.56992	20250602_cpla-mk2_eGFP_KDEL_6hrs_SHOCK_HYPO_E7_p3	270 mOsm
6	12	1.00568	1.33365	20250530_cpla-mk2_eGFP_KDEL_6hrs_SHOCK_HYPO_E1_p3	270 mOsm				348	11	1.55933	20250602_cpla-mk2_eGFP_KDEL_6hrs_SHOCK_HYPO_E7_p3	270 mOsm
8	12	1.01273	1.85102	20250530_cpla-mk2_eGFP_KDEL_6hrs_SHOCK_HYPO_E1_p3	270 mOsm				350	11	1.7168	20250602_cpla-mk2_eGFP_KDEL_6hrs_SHOCK_HYPO_E7_p3	270 mOsm
10	12	1.01456	2.2907	20250530_cpla-mk2_eGFP_KDEL_6hrs_SHOCK_HYPO_E1_p3	270 mOsm				352	11	1.57478	20250602_cpla-mk2_eGFP_KDEL_6hrs_SHOCK_HYPO_E7_p3	270 mOsm
12	12	1.0261	2.21653	20250530_cpla-mk2_eGFP_KDEL_6hrs_SHOCK_HYPO_E1_p3	270 mOsm				354	11	1.43473	20250602_cpla-mk2_eGFP_KDEL_6hrs_SHOCK_HYPO_E7_p3	270 mOsm
14	12	1.03588	2.31776	20250530_cpla-mk2_eGFP_KDEL_6hrs_SHOCK_HYPO_E1_p3	270 mOsm				356	11	1.49432	20250602_cpla-mk2_eGFP_KDEL_6hrs_SHOCK_HYPO_E7_p3	270 mOsm
16	12	1.04082	1.91848	20250530_cpla-mk2_eGFP_KDEL_6hrs_SHOCK_HYPO_E1_p3	270 mOsm				358	11	1.58312	20250602_cpla-mk2_eGFP_KDEL_6hrs_SHOCK_HYPO_E7_p3	270 mOsm
18	12	1.03743	1.62291	20250530_cpla-mk2_eGFP_KDEL_6hrs_SHOCK_HYPO_E1_p3	270 mOsm				360	11	1.49939	20250602_cpla-mk2_eGFP_KDEL_6hrs_SHOCK_HYPO_E7_p3	270 mOsm
20	12	1.02656	1.45565	20250530_cpla-mk2_eGFP_KDEL_6hrs_SHOCK_HYPO_E1_p3	270 mOsm				0	12	1	20250602_cpla-mk2_eGFP_KDEL_6hrs_SHOCK_HYPO_E7_p2	270 mOsm
22	12	1.02453	1.34188	20250530_cpla-mk2_eGFP_KDEL_6hrs_SHOCK_HYPO_E1_p3	270 mOsm				2	12	0.988813	20250602_cpla-mk2_eGFP_KDEL_6hrs_SHOCK_HYPO_E7_p2	270 mOsm
24	12	1.02599	1.26739	20250530_cpla-mk2_eGFP_KDEL_6hrs_SHOCK_HYPO_E1_p3	270 mOsm				4	12	1.12355	20250602_cpla-mk2_eGFP_KDEL_6hrs_SHOCK_HYPO_E7_p2	270 mOsm
26	12	1.03142	1.25246	20250530_cpla-mk2_eGFP_KDEL_6hrs_SHOCK_HYPO_E1_p3	270 mOsm				6	12	1.19327	20250602_cpla-mk2_eGFP_KDEL_6hrs_SHOCK_HYPO_E7_p2	270 mOsm
28	12	1.02054	1.27944	20250530_cpla-mk2_eGFP_KDEL_6hrs_SHOCK_HYPO_E1_p3	270 mOsm				8	12	1.30366	20250602_cpla-mk2_eGFP_KDEL_6hrs_SHOCK_HYPO_E7_p2	270 mOsm
30	12	1.01831	1.20216	20250530_cpla-mk2_eGFP_KDEL_6hrs_SHOCK_HYPO_E1_p3	270 mOsm				10	12	1.50119	20250602_cpla-mk2_eGFP_KDEL_6hrs_SHOCK_HYPO_E7_p2	270 mOsm
32	12	1.0067	1.20351	20250530_cpla-mk2_eGFP_KDEL_6hrs_SHOCK_HYPO_E1_p3	270 mOsm				12	12	1.45343	20250602_cpla-mk2_eGFP_KDEL_6hrs_SHOCK_HYPO_E7_p2	270 mOsm
[truncated: 1,969 more rows]

## Sheet: Extended Data Fig.1d
Time (min)	Nuclear Folds [F/F0]	Filename	Nuclei Number	Condition
0	1	20250621_NM_ER_004_E2_HYPO_SHOCK_P1	1	270 mOsm
2	1	20250621_NM_ER_004_E2_HYPO_SHOCK_P1	1	270 mOsm
4	0.666667	20250621_NM_ER_004_E2_HYPO_SHOCK_P1	1	270 mOsm
6	0.666667	20250621_NM_ER_004_E2_HYPO_SHOCK_P1	1	270 mOsm
8	0.333333	20250621_NM_ER_004_E2_HYPO_SHOCK_P1	1	270 mOsm
10	0.333333	20250621_NM_ER_004_E2_HYPO_SHOCK_P1	1	270 mOsm
12	0.333333	20250621_NM_ER_004_E2_HYPO_SHOCK_P1	1	270 mOsm
14	0.333333	20250621_NM_ER_004_E2_HYPO_SHOCK_P1	1	270 mOsm
16	0.333333	20250621_NM_ER_004_E2_HYPO_SHOCK_P1	1	270 mOsm
18	0.333333	20250621_NM_ER_004_E2_HYPO_SHOCK_P1	1	270 mOsm
20	0	20250621_NM_ER_004_E2_HYPO_SHOCK_P1	1	270 mOsm
22	0.333333	20250621_NM_ER_004_E2_HYPO_SHOCK_P1	1	270 mOsm
24	0.333333	20250621_NM_ER_004_E2_HYPO_SHOCK_P1	1	270 mOsm
26	0.666667	20250621_NM_ER_004_E2_HYPO_SHOCK_P1	1	270 mOsm
28	0.666667	20250621_NM_ER_004_E2_HYPO_SHOCK_P1	1	270 mOsm
30	1	20250621_NM_ER_004_E2_HYPO_SHOCK_P1	1	270 mOsm
32	1.33333	20250621_NM_ER_004_E2_HYPO_SHOCK_P1	1	270 mOsm
34	1.33333	20250621_NM_ER_004_E2_HYPO_SHOCK_P1	1	270 mOsm
36	1.33333	20250621_NM_ER_004_E2_HYPO_SHOCK_P1	1	270 mOsm
38	2	20250621_NM_ER_004_E2_HYPO_SHOCK_P1	1	270 mOsm
40	1.66667	20250621_NM_ER_004_E2_HYPO_SHOCK_P1	1	270 mOsm
42	2	20250621_NM_ER_004_E2_HYPO_SHOCK_P1	1	270 mOsm
44	2	20250621_NM_ER_004_E2_HYPO_SHOCK_P1	1	270 mOsm
46	3	20250621_NM_ER_004_E2_HYPO_SHOCK_P1	1	270 mOsm
48	2.33333	20250621_NM_ER_004_E2_HYPO_SHOCK_P1	1	270 mOsm
50	2.33333	20250621_NM_ER_004_E2_HYPO_SHOCK_P1	1	270 mOsm
52	3	20250621_NM_ER_004_E2_HYPO_SHOCK_P1	1	270 mOsm
54	2.66667	20250621_NM_ER_004_E2_HYPO_SHOCK_P1	1	270 mOsm
56	3.33333	20250621_NM_ER_004_E2_HYPO_SHOCK_P1	1	270 mOsm
58	3.33333	20250621_NM_ER_004_E2_HYPO_SHOCK_P1	1	270 mOsm
60	2.66667	20250621_NM_ER_004_E2_HYPO_SHOCK_P1	1	270 mOsm
62	2.66667	20250621_NM_ER_004_E2_HYPO_SHOCK_P1	1	270 mOsm
64	3.33333	20250621_NM_ER_004_E2_HYPO_SHOCK_P1	1	270 mOsm
66	2.33333	20250621_NM_ER_004_E2_HYPO_SHOCK_P1	1	270 mOsm
68	3.33333	20250621_NM_ER_004_E2_HYPO_SHOCK_P1	1	270 mOsm
70	2.33333	20250621_NM_ER_004_E2_HYPO_SHOCK_P1	1	270 mOsm
72	1.66667	20250621_NM_ER_004_E2_HYPO_SHOCK_P1	1	270 mOsm
74	1.33333	20250621_NM_ER_004_E2_HYPO_SHOCK_P1	1	270 mOsm
76	2	20250621_NM_ER_004_E2_HYPO_SHOCK_P1	1	270 mOsm
78	2	20250621_NM_ER_004_E2_HYPO_SHOCK_P1	1	270 mOsm
80	2	20250621_NM_ER_004_E2_HYPO_SHOCK_P1	1	270 mOsm
82	2.66667	20250621_NM_ER_004_E2_HYPO_SHOCK_P1	1	270 mOsm
84	2.66667	20250621_NM_ER_004_E2_HYPO_SHOCK_P1	1	270 mOsm
86	2.66667	20250621_NM_ER_004_E2_HYPO_SHOCK_P1	1	270 mOsm
88	2.33333	20250621_NM_ER_004_E2_HYPO_SHOCK_P1	1	270 mOsm
90	2.33333	20250621_NM_ER_004_E2_HYPO_SHOCK_P1	1	270 mOsm
92	2	20250621_NM_ER_004_E2_HYPO_SHOCK_P1	1	270 mOsm
94	2.33333	20250621_NM_ER_004_E2_HYPO_SHOCK_P1	1	270 mOsm
96	2.66667	20250621_NM_ER_004_E2_HYPO_SHOCK_P1	1	270 mOsm
98	1.66667	20250621_NM_ER_004_E2_HYPO_SHOCK_P1	1	270 mOsm
100	0.666667	20250621_NM_ER_004_E2_HYPO_SHOCK_P1	1	270 mOsm
102	1	20250621_NM_ER_004_E2_HYPO_SHOCK_P1	1	270 mOsm
104	0.333333	20250621_NM_ER_004_E2_HYPO_SHOCK_P1	1	270 mOsm
106	1	20250621_NM_ER_004_E2_HYPO_SHOCK_P1	1	270 mOsm
108	0.666667	20250621_NM_ER_004_E2_HYPO_SHOCK_P1	1	270 mOsm
110	0.333333	20250621_NM_ER_004_E2_HYPO_SHOCK_P1	1	270 mOsm
112	0.666667	20250621_NM_ER_004_E2_HYPO_SHOCK_P1	1	270 mOsm
114	0.666667	20250621_NM_ER_004_E2_HYPO_SHOCK_P1	1	270 mOsm
116	0.666667	20250621_NM_ER_004_E2_HYPO_SHOCK_P1	1	270 mOsm
118	0.333333	20250621_NM_ER_004_E2_HYPO_SHOCK_P1	1	270 mOsm
120	0.333333	20250621_NM_ER_004_E2_HYPO_SHOCK_P1	1	270 mOsm
122	0.333333	20250621_NM_ER_004_E2_HYPO_SHOCK_P1	1	270 mOsm
124	0.333333	20250621_NM_ER_004_E2_HYPO_SHOCK_P1	1	270 mOsm
126	0.333333	20250621_NM_ER_004_E2_HYPO_SHOCK_P1	1	270 mOsm
128	0.333333	20250621_NM_ER_004_E2_HYPO_SHOCK_P1	1	270 mOsm
130	0.333333	20250621_NM_ER_004_E2_HYPO_SHOCK_P1	1	270 mOsm
132	0.333333	20250621_NM_ER_004_E2_HYPO_SHOCK_P1	1	270 mOsm
134	0.666667	20250621_NM_ER_004_E2_HYPO_SHOCK_P1	1	270 mOsm
136	0.666667	20250621_NM_ER_004_E2_HYPO_SHOCK_P1	1	270 mOsm
138	0.333333	20250621_NM_ER_004_E2_HYPO_SHOCK_P1	1	270 mOsm
140	0	20250621_NM_ER_004_E2_HYPO_SHOCK_P1	1	270 mOsm
142	0	20250621_NM_ER_004_E2_HYPO_SHOCK_P1	1	270 mOsm
144	0	20250621_NM_ER_004_E2_HYPO_SHOCK_P1	1	270 mOsm
146	0	20250621_NM_ER_004_E2_HYPO_SHOCK_P1	1	270 mOsm
148	0	20250621_NM_ER_004_E2_HYPO_SHOCK_P1	1	270 mOsm
150	0	20250621_NM_ER_004_E2_HYPO_SHOCK_P1	1	270 mOsm
152	0	20250621_NM_ER_004_E2_HYPO_SHOCK_P1	1	270 mOsm
154	0	20250621_NM_ER_004_E2_HYPO_SHOCK_P1	1	270 mOsm
156	0	20250621_NM_ER_004_E2_HYPO_SHOCK_P1	1	270 mOsm
158	0	20250621_NM_ER_004_E2_HYPO_SHOCK_P1	1	270 mOsm
160	0	20250621_NM_ER_004_E2_HYPO_SHOCK_P1	1	270 mOsm
162	0	20250621_NM_ER_004_E2_HYPO_SHOCK_P1	1	270 mOsm
164	0	20250621_NM_ER_004_E2_HYPO_SHOCK_P1	1	270 mOsm
166	0	20250621_NM_ER_004_E2_HYPO_SHOCK_P1	1	270 mOsm
168	0	20250621_NM_ER_004_E2_HYPO_SHOCK_P1	1	270 mOsm
170	0	20250621_NM_ER_004_E2_HYPO_SHOCK_P1	1	270 mOsm
172	0	20250621_NM_ER_004_E2_HYPO_SHOCK_P1	1	270 mOsm
174	0	20250621_NM_ER_004_E2_HYPO_SHOCK_P1	1	270 mOsm
176	0	20250621_NM_ER_004_E2_HYPO_SHOCK_P1	1	270 mOsm
178	0	20250621_NM_ER_004_E2_HYPO_SHOCK_P1	1	270 mOsm
180	0	20250621_NM_ER_004_E2_HYPO_SHOCK_P1	1	270 mOsm
182	0	20250621_NM_ER_004_E2_HYPO_SHOCK_P1	1	270 mOsm
184	0	20250621_NM_ER_004_E2_HYPO_SHOCK_P1	1	270 mOsm
186	0	20250621_NM_ER_004_E2_HYPO_SHOCK_P1	1	270 mOsm
188	0	20250621_NM_ER_004_E2_HYPO_SHOCK_P1	1	270 mOsm
190	0	20250621_NM_ER_004_E2_HYPO_SHOCK_P1	1	270 mOsm
192	0	20250621_NM_ER_004_E2_HYPO_SHOCK_P1	1	270 mOsm
194	0	20250621_NM_ER_004_E2_HYPO_SHOCK_P1	1	270 mOsm
196	0	20250621_NM_ER_004_E2_HYPO_SHOCK_P1	1	270 mOsm
198	0	20250621_NM_ER_004_E2_HYPO_SHOCK_P1	1	270 mOsm
200	0	20250621_NM_ER_004_E2_HYPO_SHOCK_P1	1	270 mOsm
202	0	20250621_NM_ER_004_E2_HYPO_SHOCK_P1	1	270 mOsm
204	0	20250621_NM_ER_004_E2_HYPO_SHOCK_P1	1	270 mOsm
206	0	20250621_NM_ER_004_E2_HYPO_SHOCK_P1	1	270 mOsm
208	0	20250621_NM_ER_004_E2_HYPO_SHOCK_P1	1	270 mOsm
210	0	20250621_NM_ER_004_E2_HYPO_SHOCK_P1	1	270 mOsm
212	0	20250621_NM_ER_004_E2_HYPO_SHOCK_P1	1	270 mOsm
214	0	20250621_NM_ER_004_E2_HYPO_SHOCK_P1	1	270 mOsm
216	0	20250621_NM_ER_004_E2_HYPO_SHOCK_P1	1	270 mOsm
218	0	20250621_NM_ER_004_E2_HYPO_SHOCK_P1	1	270 mOsm
220	0	20250621_NM_ER_004_E2_HYPO_SHOCK_P1	1	270 mOsm
222	0	20250621_NM_ER_004_E2_HYPO_SHOCK_P1	1	270 mOsm
224	0.333333	20250621_NM_ER_004_E2_HYPO_SHOCK_P1	1	270 mOsm
226	0	20250621_NM_ER_004_E2_HYPO_SHOCK_P1	1	270 mOsm
228	0	20250621_NM_ER_004_E2_HYPO_SHOCK_P1	1	270 mOsm
230	0.333333	20250621_NM_ER_004_E2_HYPO_SHOCK_P1	1	270 mOsm
232	0.333333	20250621_NM_ER_004_E2_HYPO_SHOCK_P1	1	270 mOsm
234	0	20250621_NM_ER_004_E2_HYPO_SHOCK_P1	1	270 mOsm
236	0	20250621_NM_ER_004_E2_HYPO_SHOCK_P1	1	270 mOsm
238	0	20250621_NM_ER_004_E2_HYPO_SHOCK_P1	1	270 mOsm
240	0	20250621_NM_ER_004_E2_HYPO_SHOCK_P1	1	270 mOsm
242	0	20250621_NM_ER_004_E2_HYPO_SHOCK_P1	1	270 mOsm
244	0.333333	20250621_NM_ER_004_E2_HYPO_SHOCK_P1	1	270 mOsm
246	0	20250621_NM_ER_004_E2_HYPO_SHOCK_P1	1	270 mOsm
248	0	20250621_NM_ER_004_E2_HYPO_SHOCK_P1	1	270 mOsm
250	0.333333	20250621_NM_ER_004_E2_HYPO_SHOCK_P1	1	270 mOsm
252	0	20250621_NM_ER_004_E2_HYPO_SHOCK_P1	1	270 mOsm
254	0	20250621_NM_ER_004_E2_HYPO_SHOCK_P1	1	270 mOsm
256	0.333333	20250621_NM_ER_004_E2_HYPO_SHOCK_P1	1	270 mOsm
258	0	20250621_NM_ER_004_E2_HYPO_SHOCK_P1	1	270 mOsm
260	0	20250621_NM_ER_004_E2_HYPO_SHOCK_P1	1	270 mOsm
262	2	20250621_NM_ER_004_E2_HYPO_SHOCK_P1	1	270 mOsm
264	0	20250621_NM_ER_004_E2_HYPO_SHOCK_P1	1	270 mOsm
266	0	20250621_NM_ER_004_E2_HYPO_SHOCK_P1	1	270 mOsm
268	0	20250621_NM_ER_004_E2_HYPO_SHOCK_P1	1	270 mOsm
270	1.33333	20250621_NM_ER_004_E2_HYPO_SHOCK_P1	1	270 mOsm
272	1	20250621_NM_ER_004_E2_HYPO_SHOCK_P1	1	270 mOsm
274	1.33333	20250621_NM_ER_004_E2_HYPO_SHOCK_P1	1	270 mOsm
276	1.33333	20250621_NM_ER_004_E2_HYPO_SHOCK_P1	1	270 mOsm
278	0.333333	20250621_NM_ER_004_E2_HYPO_SHOCK_P1	1	270 mOsm
280	0	20250621_NM_ER_004_E2_HYPO_SHOCK_P1	1	270 mOsm
282	1.33333	20250621_NM_ER_004_E2_HYPO_SHOCK_P1	1	270 mOsm
284	1	20250621_NM_ER_004_E2_HYPO_SHOCK_P1	1	270 mOsm
286	1	20250621_NM_ER_004_E2_HYPO_SHOCK_P1	1	270 mOsm
288	1.66667	20250621_NM_ER_004_E2_HYPO_SHOCK_P1	1	270 mOsm
290	1	20250621_NM_ER_004_E2_HYPO_SHOCK_P1	1	270 mOsm
292	0	20250621_NM_ER_004_E2_HYPO_SHOCK_P1	1	270 mOsm
294	0	20250621_NM_ER_004_E2_HYPO_SHOCK_P1	1	270 mOsm
296	0	20250621_NM_ER_004_E2_HYPO_SHOCK_P1	1	270 mOsm
298	0	20250621_NM_ER_004_E2_HYPO_SHOCK_P1	1	270 mOsm
300	0	20250621_NM_ER_004_E2_HYPO_SHOCK_P1	1	270 mOsm
302	1	20250621_NM_ER_004_E2_HYPO_SHOCK_P1	1	270 mOsm
304	0.666667	20250621_NM_ER_004_E2_HYPO_SHOCK_P1	1	270 mOsm
306	0.333333	20250621_NM_ER_004_E2_HYPO_SHOCK_P1	1	270 mOsm
308	0.333333	20250621_NM_ER_004_E2_HYPO_SHOCK_P1	1	270 mOsm
310	0.333333	20250621_NM_ER_004_E2_HYPO_SHOCK_P1	1	270 mOsm
312	0.333333	20250621_NM_ER_004_E2_HYPO_SHOCK_P1	1	270 mOsm
314	0.666667	20250621_NM_ER_004_E2_HYPO_SHOCK_P1	1	270 mOsm
316	0.333333	20250621_NM_ER_004_E2_HYPO_SHOCK_P1	1	270 mOsm
318	0.333333	20250621_NM_ER_004_E2_HYPO_SHOCK_P1	1	270 mOsm
320	0.333333	20250621_NM_ER_004_E2_HYPO_SHOCK_P1	1	270 mOsm
322	0.333333	20250621_NM_ER_004_E2_HYPO_SHOCK_P1	1	270 mOsm
324	0.666667	20250621_NM_ER_004_E2_HYPO_SHOCK_P1	1	270 mOsm
326	0.333333	20250621_NM_ER_004_E2_HYPO_SHOCK_P1	1	270 mOsm
328	0.666667	20250621_NM_ER_004_E2_HYPO_SHOCK_P1	1	270 mOsm
330	0.333333	20250621_NM_ER_004_E2_HYPO_SHOCK_P1	1	270 mOsm
332	0.333333	20250621_NM_ER_004_E2_HYPO_SHOCK_P1	1	270 mOsm
334	0.666667	20250621_NM_ER_004_E2_HYPO_SHOCK_P1	1	270 mOsm
336	0.333333	20250621_NM_ER_004_E2_HYPO_SHOCK_P1	1	270 mOsm
338	0.666667	20250621_NM_ER_004_E2_HYPO_SHOCK_P1	1	270 mOsm
340	0.333333	20250621_NM_ER_004_E2_HYPO_SHOCK_P1	1	270 mOsm
342	0.333333	20250621_NM_ER_004_E2_HYPO_SHOCK_P1	1	270 mOsm
344	0.666667	20250621_NM_ER_004_E2_HYPO_SHOCK_P1	1	270 mOsm
346	0.333333	20250621_NM_ER_004_E2_HYPO_SHOCK_P1	1	270 mOsm
348	0.666667	20250621_NM_ER_004_E2_HYPO_SHOCK_P1	1	270 mOsm
350	0.666667	20250621_NM_ER_004_E2_HYPO_SHOCK_P1	1	270 mOsm
352	1	20250621_NM_ER_004_E2_HYPO_SHOCK_P1	1	270 mOsm
354	0.333333	20250621_NM_ER_004_E2_HYPO_SHOCK_P1	1	270 mOsm
356	0.666667	20250621_NM_ER_004_E2_HYPO_SHOCK_P1	1	270 mOsm
358	1	20250621_NM_ER_004_E2_HYPO_SHOCK_P1	1	270 mOsm
360	1	20250621_NM_ER_004_E2_HYPO_SHOCK_P1	1	270 mOsm
0	1	20250622_NM_ER_004_E3_HYPO_SHOCK_P1	2	270 mOsm
2	3	20250622_NM_ER_004_E3_HYPO_SHOCK_P1	2	270 mOsm
4	1.5	20250622_NM_ER_004_E3_HYPO_SHOCK_P1	2	270 mOsm
6	1	20250622_NM_ER_004_E3_HYPO_SHOCK_P1	2	270 mOsm
8	0.5	20250622_NM_ER_004_E3_HYPO_SHOCK_P1	2	270 mOsm
10	0.5	20250622_NM_ER_004_E3_HYPO_SHOCK_P1	2	270 mOsm
12	0.5	20250622_NM_ER_004_E3_HYPO_SHOCK_P1	2	270 mOsm
14	0	20250622_NM_ER_004_E3_HYPO_SHOCK_P1	2	270 mOsm
16	1.5	20250622_NM_ER_004_E3_HYPO_SHOCK_P1	2	270 mOsm
18	0.5	20250622_NM_ER_004_E3_HYPO_SHOCK_P1	2	270 mOsm
20	1	20250622_NM_ER_004_E3_HYPO_SHOCK_P1	2	270 mOsm
22	2	20250622_NM_ER_004_E3_HYPO_SHOCK_P1	2	270 mOsm
24	2.5	20250622_NM_ER_004_E3_HYPO_SHOCK_P1	2	270 mOsm
26	3.5	20250622_NM_ER_004_E3_HYPO_SHOCK_P1	2	270 mOsm
28	2.5	20250622_NM_ER_004_E3_HYPO_SHOCK_P1	2	270 mOsm
30	5	20250622_NM_ER_004_E3_HYPO_SHOCK_P1	2	270 mOsm
32	3.5	20250622_NM_ER_004_E3_HYPO_SHOCK_P1	2	270 mOsm
34	3.5	20250622_NM_ER_004_E3_HYPO_SHOCK_P1	2	270 mOsm
36	4	20250622_NM_ER_004_E3_HYPO_SHOCK_P1	2	270 mOsm
38	5	20250622_NM_ER_004_E3_HYPO_SHOCK_P1	2	270 mOsm
40	5.5	20250622_NM_ER_004_E3_HYPO_SHOCK_P1	2	270 mOsm
42	5	20250622_NM_ER_004_E3_HYPO_SHOCK_P1	2	270 mOsm
44	5	20250622_NM_ER_004_E3_HYPO_SHOCK_P1	2	270 mOsm
46	5	20250622_NM_ER_004_E3_HYPO_SHOCK_P1	2	270 mOsm
48	5	20250622_NM_ER_004_E3_HYPO_SHOCK_P1	2	270 mOsm
50	4.5	20250622_NM_ER_004_E3_HYPO_SHOCK_P1	2	270 mOsm
52	5	20250622_NM_ER_004_E3_HYPO_SHOCK_P1	2	270 mOsm
54	4	20250622_NM_ER_004_E3_HYPO_SHOCK_P1	2	270 mOsm
56	4.5	20250622_NM_ER_004_E3_HYPO_SHOCK_P1	2	270 mOsm
58	5	20250622_NM_ER_004_E3_HYPO_SHOCK_P1	2	270 mOsm
60	4	20250622_NM_ER_004_E3_HYPO_SHOCK_P1	2	270 mOsm
62	4	20250622_NM_ER_004_E3_HYPO_SHOCK_P1	2	270 mOsm
64	4.5	20250622_NM_ER_004_E3_HYPO_SHOCK_P1	2	270 mOsm
66	5.5	20250622_NM_ER_004_E3_HYPO_SHOCK_P1	2	270 mOsm
68	4	20250622_NM_ER_004_E3_HYPO_SHOCK_P1	2	270 mOsm
70	4.5	20250622_NM_ER_004_E3_HYPO_SHOCK_P1	2	270 mOsm
72	4.5	20250622_NM_ER_004_E3_HYPO_SHOCK_P1	2	270 mOsm
74	4	20250622_NM_ER_004_E3_HYPO_SHOCK_P1	2	270 mOsm
76	4	20250622_NM_ER_004_E3_HYPO_SHOCK_P1	2	270 mOsm
78	4.5	20250622_NM_ER_004_E3_HYPO_SHOCK_P1	2	270 mOsm
80	4	20250622_NM_ER_004_E3_HYPO_SHOCK_P1	2	270 mOsm
82	5.5	20250622_NM_ER_004_E3_HYPO_SHOCK_P1	2	270 mOsm
84	4	20250622_NM_ER_004_E3_HYPO_SHOCK_P1	2	270 mOsm
86	4	20250622_NM_ER_004_E3_HYPO_SHOCK_P1	2	270 mOsm
88	4.5	20250622_NM_ER_004_E3_HYPO_SHOCK_P1	2	270 mOsm
90	5	20250622_NM_ER_004_E3_HYPO_SHOCK_P1	2	270 mOsm
92	4	20250622_NM_ER_004_E3_HYPO_SHOCK_P1	2	270 mOsm
94	3.5	20250622_NM_ER_004_E3_HYPO_SHOCK_P1	2	270 mOsm
96	5	20250622_NM_ER_004_E3_HYPO_SHOCK_P1	2	270 mOsm
98	4	20250622_NM_ER_004_E3_HYPO_SHOCK_P1	2	270 mOsm
100	4	20250622_NM_ER_004_E3_HYPO_SHOCK_P1	2	270 mOsm
102	3	20250622_NM_ER_004_E3_HYPO_SHOCK_P1	2	270 mOsm
104	3	20250622_NM_ER_004_E3_HYPO_SHOCK_P1	2	270 mOsm
106	4	20250622_NM_ER_004_E3_HYPO_SHOCK_P1	2	270 mOsm
108	3.5	20250622_NM_ER_004_E3_HYPO_SHOCK_P1	2	270 mOsm
110	4.5	20250622_NM_ER_004_E3_HYPO_SHOCK_P1	2	270 mOsm
112	3.5	20250622_NM_ER_004_E3_HYPO_SHOCK_P1	2	270 mOsm
114	3	20250622_NM_ER_004_E3_HYPO_SHOCK_P1	2	270 mOsm
116	4	20250622_NM_ER_004_E3_HYPO_SHOCK_P1	2	270 mOsm
118	2	20250622_NM_ER_004_E3_HYPO_SHOCK_P1	2	270 mOsm
120	2.5	20250622_NM_ER_004_E3_HYPO_SHOCK_P1	2	270 mOsm
122	2	20250622_NM_ER_004_E3_HYPO_SHOCK_P1	2	270 mOsm
124	1.5	20250622_NM_ER_004_E3_HYPO_SHOCK_P1	2	270 mOsm
126	2.5	20250622_NM_ER_004_E3_HYPO_SHOCK_P1	2	270 mOsm
128	3	20250622_NM_ER_004_E3_HYPO_SHOCK_P1	2	270 mOsm
130	1.5	20250622_NM_ER_004_E3_HYPO_SHOCK_P1	2	270 mOsm
132	2	20250622_NM_ER_004_E3_HYPO_SHOCK_P1	2	270 mOsm
134	2.5	20250622_NM_ER_004_E3_HYPO_SHOCK_P1	2	270 mOsm
136	2.5	20250622_NM_ER_004_E3_HYPO_SHOCK_P1	2	270 mOsm
138	2	20250622_NM_ER_004_E3_HYPO_SHOCK_P1	2	270 mOsm
140	1.5	20250622_NM_ER_004_E3_HYPO_SHOCK_P1	2	270 mOsm
142	1	20250622_NM_ER_004_E3_HYPO_SHOCK_P1	2	270 mOsm
144	1	20250622_NM_ER_004_E3_HYPO_SHOCK_P1	2	270 mOsm
146	1.5	20250622_NM_ER_004_E3_HYPO_SHOCK_P1	2	270 mOsm
148	1.5	20250622_NM_ER_004_E3_HYPO_SHOCK_P1	2	270 mOsm
150	1.5	20250622_NM_ER_004_E3_HYPO_SHOCK_P1	2	270 mOsm
152	1.5	20250622_NM_ER_004_E3_HYPO_SHOCK_P1	2	270 mOsm
154	1.5	20250622_NM_ER_004_E3_HYPO_SHOCK_P1	2	270 mOsm
156	1.5	20250622_NM_ER_004_E3_HYPO_SHOCK_P1	2	270 mOsm
158	1.5	20250622_NM_ER_004_E3_HYPO_SHOCK_P1	2	270 mOsm
160	1.5	20250622_NM_ER_004_E3_HYPO_SHOCK_P1	2	270 mOsm
162	1.5	20250622_NM_ER_004_E3_HYPO_SHOCK_P1	2	270 mOsm
164	1.5	20250622_NM_ER_004_E3_HYPO_SHOCK_P1	2	270 mOsm
166	0	20250622_NM_ER_004_E3_HYPO_SHOCK_P1	2	270 mOsm
168	0	20250622_NM_ER_004_E3_HYPO_SHOCK_P1	2	270 mOsm
170	0.5	20250622_NM_ER_004_E3_HYPO_SHOCK_P1	2	270 mOsm
172	0	20250622_NM_ER_004_E3_HYPO_SHOCK_P1	2	270 mOsm
174	0	20250622_NM_ER_004_E3_HYPO_SHOCK_P1	2	270 mOsm
176	0	20250622_NM_ER_004_E3_HYPO_SHOCK_P1	2	270 mOsm
178	0	20250622_NM_ER_004_E3_HYPO_SHOCK_P1	2	270 mOsm
180	0.5	20250622_NM_ER_004_E3_HYPO_SHOCK_P1	2	270 mOsm
182	0	20250622_NM_ER_004_E3_HYPO_SHOCK_P1	2	270 mOsm
184	0	20250622_NM_ER_004_E3_HYPO_SHOCK_P1	2	270 mOsm
186	0	20250622_NM_ER_004_E3_HYPO_SHOCK_P1	2	270 mOsm
188	0	20250622_NM_ER_004_E3_HYPO_SHOCK_P1	2	270 mOsm
190	0	20250622_NM_ER_004_E3_HYPO_SHOCK_P1	2	270 mOsm
192	0	20250622_NM_ER_004_E3_HYPO_SHOCK_P1	2	270 mOsm
194	0	20250622_NM_ER_004_E3_HYPO_SHOCK_P1	2	270 mOsm
196	0	20250622_NM_ER_004_E3_HYPO_SHOCK_P1	2	270 mOsm
198	0.5	20250622_NM_ER_004_E3_HYPO_SHOCK_P1	2	270 mOsm
200	0	20250622_NM_ER_004_E3_HYPO_SHOCK_P1	2	270 mOsm
202	0	20250622_NM_ER_004_E3_HYPO_SHOCK_P1	2	270 mOsm
204	0.5	20250622_NM_ER_004_E3_HYPO_SHOCK_P1	2	270 mOsm
206	0	20250622_NM_ER_004_E3_HYPO_SHOCK_P1	2	270 mOsm
208	0	20250622_NM_ER_004_E3_HYPO_SHOCK_P1	2	270 mOsm
210	0	20250622_NM_ER_004_E3_HYPO_SHOCK_P1	2	270 mOsm
212	0	20250622_NM_ER_004_E3_HYPO_SHOCK_P1	2	270 mOsm
214	0	20250622_NM_ER_004_E3_HYPO_SHOCK_P1	2	270 mOsm
216	0	20250622_NM_ER_004_E3_HYPO_SHOCK_P1	2	270 mOsm
218	0.5	20250622_NM_ER_004_E3_HYPO_SHOCK_P1	2	270 mOsm
220	0	20250622_NM_ER_004_E3_HYPO_SHOCK_P1	2	270 mOsm
222	0	20250622_NM_ER_004_E3_HYPO_SHOCK_P1	2	270 mOsm
224	0	20250622_NM_ER_004_E3_HYPO_SHOCK_P1	2	270 mOsm
226	0.5	20250622_NM_ER_004_E3_HYPO_SHOCK_P1	2	270 mOsm
228	0.5	20250622_NM_ER_004_E3_HYPO_SHOCK_P1	2	270 mOsm
230	0	20250622_NM_ER_004_E3_HYPO_SHOCK_P1	2	270 mOsm
232	0.5	20250622_NM_ER_004_E3_HYPO_SHOCK_P1	2	270 mOsm
234	0	20250622_NM_ER_004_E3_HYPO_SHOCK_P1	2	270 mOsm
236	0	20250622_NM_ER_004_E3_HYPO_SHOCK_P1	2	270 mOsm
238	0	20250622_NM_ER_004_E3_HYPO_SHOCK_P1	2	270 mOsm
240	0.5	20250622_NM_ER_004_E3_HYPO_SHOCK_P1	2	270 mOsm
242	0.5	20250622_NM_ER_004_E3_HYPO_SHOCK_P1	2	270 mOsm
244	0.5	20250622_NM_ER_004_E3_HYPO_SHOCK_P1	2	270 mOsm
246	0	20250622_NM_ER_004_E3_HYPO_SHOCK_P1	2	270 mOsm
248	0.5	20250622_NM_ER_004_E3_HYPO_SHOCK_P1	2	270 mOsm
250	0	20250622_NM_ER_004_E3_HYPO_SHOCK_P1	2	270 mOsm
252	0	20250622_NM_ER_004_E3_HYPO_SHOCK_P1	2	270 mOsm
254	0	20250622_NM_ER_004_E3_HYPO_SHOCK_P1	2	270 mOsm
256	0	20250622_NM_ER_004_E3_HYPO_SHOCK_P1	2	270 mOsm
258	0	20250622_NM_ER_004_E3_HYPO_SHOCK_P1	2	270 mOsm
260	0	20250622_NM_ER_004_E3_HYPO_SHOCK_P1	2	270 mOsm
262	0	20250622_NM_ER_004_E3_HYPO_SHOCK_P1	2	270 mOsm
264	0	20250622_NM_ER_004_E3_HYPO_SHOCK_P1	2	270 mOsm
266	0.5	20250622_NM_ER_004_E3_HYPO_SHOCK_P1	2	270 mOsm
268	0	20250622_NM_ER_004_E3_HYPO_SHOCK_P1	2	270 mOsm
270	0	20250622_NM_ER_004_E3_HYPO_SHOCK_P1	2	270 mOsm
272	0.5	20250622_NM_ER_004_E3_HYPO_SHOCK_P1	2	270 mOsm
274	0	20250622_NM_ER_004_E3_HYPO_SHOCK_P1	2	270 mOsm
276	0.5	20250622_NM_ER_004_E3_HYPO_SHOCK_P1	2	270 mOsm
278	0	20250622_NM_ER_004_E3_HYPO_SHOCK_P1	2	270 mOsm
280	0	20250622_NM_ER_004_E3_HYPO_SHOCK_P1	2	270 mOsm
282	0	20250622_NM_ER_004_E3_HYPO_SHOCK_P1	2	270 mOsm
284	0	20250622_NM_ER_004_E3_HYPO_SHOCK_P1	2	270 mOsm
286	0	20250622_NM_ER_004_E3_HYPO_SHOCK_P1	2	270 mOsm
288	0	20250622_NM_ER_004_E3_HYPO_SHOCK_P1	2	270 mOsm
290	0	20250622_NM_ER_004_E3_HYPO_SHOCK_P1	2	270 mOsm
292	0.5	20250622_NM_ER_004_E3_HYPO_SHOCK_P1	2	270 mOsm
294	0.5	20250622_NM_ER_004_E3_HYPO_SHOCK_P1	2	270 mOsm
296	0	20250622_NM_ER_004_E3_HYPO_SHOCK_P1	2	270 mOsm
298	0.5	20250622_NM_ER_004_E3_HYPO_SHOCK_P1	2	270 mOsm
300	0	20250622_NM_ER_004_E3_HYPO_SHOCK_P1	2	270 mOsm
302	0	20250622_NM_ER_004_E3_HYPO_SHOCK_P1	2	270 mOsm
304	0	20250622_NM_ER_004_E3_HYPO_SHOCK_P1	2	270 mOsm
306	0	20250622_NM_ER_004_E3_HYPO_SHOCK_P1	2	270 mOsm
308	0	20250622_NM_ER_004_E3_HYPO_SHOCK_P1	2	270 mOsm
310	0	20250622_NM_ER_004_E3_HYPO_SHOCK_P1	2	270 mOsm
312	0.5	20250622_NM_ER_004_E3_HYPO_SHOCK_P1	2	270 mOsm
314	0	20250622_NM_ER_004_E3_HYPO_SHOCK_P1	2	270 mOsm
316	0	20250622_NM_ER_004_E3_HYPO_SHOCK_P1	2	270 mOsm
318	0	20250622_NM_ER_004_E3_HYPO_SHOCK_P1	2	270 mOsm
320	0	20250622_NM_ER_004_E3_HYPO_SHOCK_P1	2	270 mOsm
322	0	20250622_NM_ER_004_E3_HYPO_SHOCK_P1	2	270 mOsm
324	0	20250622_NM_ER_004_E3_HYPO_SHOCK_P1	2	270 mOsm
326	0	20250622_NM_ER_004_E3_HYPO_SHOCK_P1	2	270 mOsm
328	0	20250622_NM_ER_004_E3_HYPO_SHOCK_P1	2	270 mOsm
330	0	20250622_NM_ER_004_E3_HYPO_SHOCK_P1	2	270 mOsm
332	0.5	20250622_NM_ER_004_E3_HYPO_SHOCK_P1	2	270 mOsm
334	0.5	20250622_NM_ER_004_E3_HYPO_SHOCK_P1	2	270 mOsm
336	0.5	20250622_NM_ER_004_E3_HYPO_SHOCK_P1	2	270 mOsm
338	0	20250622_NM_ER_004_E3_HYPO_SHOCK_P1	2	270 mOsm
340	0.5	20250622_NM_ER_004_E3_HYPO_SHOCK_P1	2	270 mOsm
342	0.5	20250622_NM_ER_004_E3_HYPO_SHOCK_P1	2	270 mOsm
344	0	20250622_NM_ER_004_E3_HYPO_SHOCK_P1	2	270 mOsm
346	0.5	20250622_NM_ER_004_E3_HYPO_SHOCK_P1	2	270 mOsm
348	0	20250622_NM_ER_004_E3_HYPO_SHOCK_P1	2	270 mOsm
350	0	20250622_NM_ER_004_E3_HYPO_SHOCK_P1	2	270 mOsm
352	0	20250622_NM_ER_004_E3_HYPO_SHOCK_P1	2	270 mOsm
354	0.5	20250622_NM_ER_004_E3_HYPO_SHOCK_P1	2	270 mOsm
356	0.5	20250622_NM_ER_004_E3_HYPO_SHOCK_P1	2	270 mOsm
358	1	20250622_NM_ER_004_E3_HYPO_SHOCK_P1	2	270 mOsm
360	0.5	20250622_NM_ER_004_E3_HYPO_SHOCK_P1	2	270 mOsm
0	1	20250621_NM_ER_004_E2_HYPO_SHOCK_P2	3	270 mOsm
2	1.5	20250621_NM_ER_004_E2_HYPO_SHOCK_P2	3	270 mOsm
4	0.5	20250621_NM_ER_004_E2_HYPO_SHOCK_P2	3	270 mOsm
6	0	20250621_NM_ER_004_E2_HYPO_SHOCK_P2	3	270 mOsm
8	0.5	20250621_NM_ER_004_E2_HYPO_SHOCK_P2	3	270 mOsm
10	1	20250621_NM_ER_004_E2_HYPO_SHOCK_P2	3	270 mOsm
12	0	20250621_NM_ER_004_E2_HYPO_SHOCK_P2	3	270 mOsm
14	1	20250621_NM_ER_004_E2_HYPO_SHOCK_P2	3	270 mOsm
16	2	20250621_NM_ER_004_E2_HYPO_SHOCK_P2	3	270 mOsm
18	0.5	20250621_NM_ER_004_E2_HYPO_SHOCK_P2	3	270 mOsm
20	1.5	20250621_NM_ER_004_E2_HYPO_SHOCK_P2	3	270 mOsm
22	2	20250621_NM_ER_004_E2_HYPO_SHOCK_P2	3	270 mOsm
24	1.5	20250621_NM_ER_004_E2_HYPO_SHOCK_P2	3	270 mOsm
26	3	20250621_NM_ER_004_E2_HYPO_SHOCK_P2	3	270 mOsm
28	2.5	20250621_NM_ER_004_E2_HYPO_SHOCK_P2	3	270 mOsm
30	1.5	20250621_NM_ER_004_E2_HYPO_SHOCK_P2	3	270 mOsm
32	2	20250621_NM_ER_004_E2_HYPO_SHOCK_P2	3	270 mOsm
34	3.5	20250621_NM_ER_004_E2_HYPO_SHOCK_P2	3	270 mOsm
36	3.5	20250621_NM_ER_004_E2_HYPO_SHOCK_P2	3	270 mOsm
38	3.5	20250621_NM_ER_004_E2_HYPO_SHOCK_P2	3	270 mOsm
40	3	20250621_NM_ER_004_E2_HYPO_SHOCK_P2	3	270 mOsm
42	3	20250621_NM_ER_004_E2_HYPO_SHOCK_P2	3	270 mOsm
44	2.5	20250621_NM_ER_004_E2_HYPO_SHOCK_P2	3	270 mOsm
46	4	20250621_NM_ER_004_E2_HYPO_SHOCK_P2	3	270 mOsm
48	4.5	20250621_NM_ER_004_E2_HYPO_SHOCK_P2	3	270 mOsm
50	4	20250621_NM_ER_004_E2_HYPO_SHOCK_P2	3	270 mOsm
52	4	20250621_NM_ER_004_E2_HYPO_SHOCK_P2	3	270 mOsm
54	3.5	20250621_NM_ER_004_E2_HYPO_SHOCK_P2	3	270 mOsm
56	4	20250621_NM_ER_004_E2_HYPO_SHOCK_P2	3	270 mOsm
58	4	20250621_NM_ER_004_E2_HYPO_SHOCK_P2	3	270 mOsm
60	4.5	20250621_NM_ER_004_E2_HYPO_SHOCK_P2	3	270 mOsm
62	3.5	20250621_NM_ER_004_E2_HYPO_SHOCK_P2	3	270 mOsm
64	3	20250621_NM_ER_004_E2_HYPO_SHOCK_P2	3	270 mOsm
66	3.5	20250621_NM_ER_004_E2_HYPO_SHOCK_P2	3	270 mOsm
68	3	20250621_NM_ER_004_E2_HYPO_SHOCK_P2	3	270 mOsm
70	4.5	20250621_NM_ER_004_E2_HYPO_SHOCK_P2	3	270 mOsm
72	4	20250621_NM_ER_004_E2_HYPO_SHOCK_P2	3	270 mOsm
74	3.5	20250621_NM_ER_004_E2_HYPO_SHOCK_P2	3	270 mOsm
76	5	20250621_NM_ER_004_E2_HYPO_SHOCK_P2	3	270 mOsm
78	3	20250621_NM_ER_004_E2_HYPO_SHOCK_P2	3	270 mOsm
80	3.5	20250621_NM_ER_004_E2_HYPO_SHOCK_P2	3	270 mOsm
82	3.5	20250621_NM_ER_004_E2_HYPO_SHOCK_P2	3	270 mOsm
84	3.5	20250621_NM_ER_004_E2_HYPO_SHOCK_P2	3	270 mOsm
86	3.5	20250621_NM_ER_004_E2_HYPO_SHOCK_P2	3	270 mOsm
88	5	20250621_NM_ER_004_E2_HYPO_SHOCK_P2	3	270 mOsm
90	3.5	20250621_NM_ER_004_E2_HYPO_SHOCK_P2	3	270 mOsm
92	4	20250621_NM_ER_004_E2_HYPO_SHOCK_P2	3	270 mOsm
94	3.5	20250621_NM_ER_004_E2_HYPO_SHOCK_P2	3	270 mOsm
96	4	20250621_NM_ER_004_E2_HYPO_SHOCK_P2	3	270 mOsm
98	4.5	20250621_NM_ER_004_E2_HYPO_SHOCK_P2	3	270 mOsm
100	3	20250621_NM_ER_004_E2_HYPO_SHOCK_P2	3	270 mOsm
102	4	20250621_NM_ER_004_E2_HYPO_SHOCK_P2	3	270 mOsm
104	3	20250621_NM_ER_004_E2_HYPO_SHOCK_P2	3	270 mOsm
106	3	20250621_NM_ER_004_E2_HYPO_SHOCK_P2	3	270 mOsm
108	3.5	20250621_NM_ER_004_E2_HYPO_SHOCK_P2	3	270 mOsm
110	4.5	20250621_NM_ER_004_E2_HYPO_SHOCK_P2	3	270 mOsm
112	3.5	20250621_NM_ER_004_E2_HYPO_SHOCK_P2	3	270 mOsm
114	3.5	20250621_NM_ER_004_E2_HYPO_SHOCK_P2	3	270 mOsm
116	3.5	20250621_NM_ER_004_E2_HYPO_SHOCK_P2	3	270 mOsm
118	4	20250621_NM_ER_004_E2_HYPO_SHOCK_P2	3	270 mOsm
120	4.5	20250621_NM_ER_004_E2_HYPO_SHOCK_P2	3	270 mOsm
122	4	20250621_NM_ER_004_E2_HYPO_SHOCK_P2	3	270 mOsm
124	3.5	20250621_NM_ER_004_E2_HYPO_SHOCK_P2	3	270 mOsm
126	3.5	20250621_NM_ER_004_E2_HYPO_SHOCK_P2	3	270 mOsm
128	4	20250621_NM_ER_004_E2_HYPO_SHOCK_P2	3	270 mOsm
130	3	20250621_NM_ER_004_E2_HYPO_SHOCK_P2	3	270 mOsm
132	2.5	20250621_NM_ER_004_E2_HYPO_SHOCK_P2	3	270 mOsm
134	2.5	20250621_NM_ER_004_E2_HYPO_SHOCK_P2	3	270 mOsm
136	2.5	20250621_NM_ER_004_E2_HYPO_SHOCK_P2	3	270 mOsm
138	3.5	20250621_NM_ER_004_E2_HYPO_SHOCK_P2	3	270 mOsm
140	2	20250621_NM_ER_004_E2_HYPO_SHOCK_P2	3	270 mOsm
142	2.5	20250621_NM_ER_004_E2_HYPO_SHOCK_P2	3	270 mOsm
144	2.5	20250621_NM_ER_004_E2_HYPO_SHOCK_P2	3	270 mOsm
146	2.5	20250621_NM_ER_004_E2_HYPO_SHOCK_P2	3	270 mOsm
148	3	20250621_NM_ER_004_E2_HYPO_SHOCK_P2	3	270 mOsm
150	2.5	20250621_NM_ER_004_E2_HYPO_SHOCK_P2	3	270 mOsm
152	3	20250621_NM_ER_004_E2_HYPO_SHOCK_P2	3	270 mOsm
154	3.5	20250621_NM_ER_004_E2_HYPO_SHOCK_P2	3	270 mOsm
156	3.5	20250621_NM_ER_004_E2_HYPO_SHOCK_P2	3	270 mOsm
158	3.5	20250621_NM_ER_004_E2_HYPO_SHOCK_P2	3	270 mOsm
160	2	20250621_NM_ER_004_E2_HYPO_SHOCK_P2	3	270 mOsm
162	3	20250621_NM_ER_004_E2_HYPO_SHOCK_P2	3	270 mOsm
164	4	20250621_NM_ER_004_E2_HYPO_SHOCK_P2	3	270 mOsm
166	3.5	20250621_NM_ER_004_E2_HYPO_SHOCK_P2	3	270 mOsm
168	3	20250621_NM_ER_004_E2_HYPO_SHOCK_P2	3	270 mOsm
170	3.5	20250621_NM_ER_004_E2_HYPO_SHOCK_P2	3	270 mOsm
172	2	20250621_NM_ER_004_E2_HYPO_SHOCK_P2	3	270 mOsm
174	2	20250621_NM_ER_004_E2_HYPO_SHOCK_P2	3	270 mOsm
176	1.5	20250621_NM_ER_004_E2_HYPO_SHOCK_P2	3	270 mOsm
178	1.5	20250621_NM_ER_004_E2_HYPO_SHOCK_P2	3	270 mOsm
180	1.5	20250621_NM_ER_004_E2_HYPO_SHOCK_P2	3	270 mOsm
182	1.5	20250621_NM_ER_004_E2_HYPO_SHOCK_P2	3	270 mOsm
184	1.5	20250621_NM_ER_004_E2_HYPO_SHOCK_P2	3	270 mOsm
186	2	20250621_NM_ER_004_E2_HYPO_SHOCK_P2	3	270 mOsm
188	2.5	20250621_NM_ER_004_E2_HYPO_SHOCK_P2	3	270 mOsm
190	2	20250621_NM_ER_004_E2_HYPO_SHOCK_P2	3	270 mOsm
192	1.5	20250621_NM_ER_004_E2_HYPO_SHOCK_P2	3	270 mOsm
194	1.5	20250621_NM_ER_004_E2_HYPO_SHOCK_P2	3	270 mOsm
196	2.5	20250621_NM_ER_004_E2_HYPO_SHOCK_P2	3	270 mOsm
198	2.5	20250621_NM_ER_004_E2_HYPO_SHOCK_P2	3	270 mOsm
200	2	20250621_NM_ER_004_E2_HYPO_SHOCK_P2	3	270 mOsm
202	0.5	20250621_NM_ER_004_E2_HYPO_SHOCK_P2	3	270 mOsm
204	1.5	20250621_NM_ER_004_E2_HYPO_SHOCK_P2	3	270 mOsm
206	1	20250621_NM_ER_004_E2_HYPO_SHOCK_P2	3	270 mOsm
208	1	20250621_NM_ER_004_E2_HYPO_SHOCK_P2	3	270 mOsm
210	2	20250621_NM_ER_004_E2_HYPO_SHOCK_P2	3	270 mOsm
212	1	20250621_NM_ER_004_E2_HYPO_SHOCK_P2	3	270 mOsm
214	0.5	20250621_NM_ER_004_E2_HYPO_SHOCK_P2	3	270 mOsm
216	2	20250621_NM_ER_004_E2_HYPO_SHOCK_P2	3	270 mOsm
218	1	20250621_NM_ER_004_E2_HYPO_SHOCK_P2	3	270 mOsm
220	1.5	20250621_NM_ER_004_E2_HYPO_SHOCK_P2	3	270 mOsm
222	0.5	20250621_NM_ER_004_E2_HYPO_SHOCK_P2	3	270 mOsm
224	0	20250621_NM_ER_004_E2_HYPO_SHOCK_P2	3	270 mOsm
226	1	20250621_NM_ER_004_E2_HYPO_SHOCK_P2	3	270 mOsm
228	1.5	20250621_NM_ER_004_E2_HYPO_SHOCK_P2	3	270 mOsm
230	0	20250621_NM_ER_004_E2_HYPO_SHOCK_P2	3	270 mOsm
232	1	20250621_NM_ER_004_E2_HYPO_SHOCK_P2	3	270 mOsm
234	1	20250621_NM_ER_004_E2_HYPO_SHOCK_P2	3	270 mOsm
236	1	20250621_NM_ER_004_E2_HYPO_SHOCK_P2	3	270 mOsm
238	1	20250621_NM_ER_004_E2_HYPO_SHOCK_P2	3	270 mOsm
240	1	20250621_NM_ER_004_E2_HYPO_SHOCK_P2	3	270 mOsm
242	1	20250621_NM_ER_004_E2_HYPO_SHOCK_P2	3	270 mOsm
244	1	20250621_NM_ER_004_E2_HYPO_SHOCK_P2	3	270 mOsm
246	1	20250621_NM_ER_004_E2_HYPO_SHOCK_P2	3	270 mOsm
248	1	20250621_NM_ER_004_E2_HYPO_SHOCK_P2	3	270 mOsm
250	1	20250621_NM_ER_004_E2_HYPO_SHOCK_P2	3	270 mOsm
252	1	20250621_NM_ER_004_E2_HYPO_SHOCK_P2	3	270 mOsm
254	1	20250621_NM_ER_004_E2_HYPO_SHOCK_P2	3	270 mOsm
256	1	20250621_NM_ER_004_E2_HYPO_SHOCK_P2	3	270 mOsm
258	1	20250621_NM_ER_004_E2_HYPO_SHOCK_P2	3	270 mOsm
260	1	20250621_NM_ER_004_E2_HYPO_SHOCK_P2	3	270 mOsm
262	0.5	20250621_NM_ER_004_E2_HYPO_SHOCK_P2	3	270 mOsm
264	1	20250621_NM_ER_004_E2_HYPO_SHOCK_P2	3	270 mOsm
266	1	20250621_NM_ER_004_E2_HYPO_SHOCK_P2	3	270 mOsm
268	1	20250621_NM_ER_004_E2_HYPO_SHOCK_P2	3	270 mOsm
270	1	20250621_NM_ER_004_E2_HYPO_SHOCK_P2	3	270 mOsm
272	1	20250621_NM_ER_004_E2_HYPO_SHOCK_P2	3	270 mOsm
274	1	20250621_NM_ER_004_E2_HYPO_SHOCK_P2	3	270 mOsm
276	1	20250621_NM_ER_004_E2_HYPO_SHOCK_P2	3	270 mOsm
278	1	20250621_NM_ER_004_E2_HYPO_SHOCK_P2	3	270 mOsm
280	1	20250621_NM_ER_004_E2_HYPO_SHOCK_P2	3	270 mOsm
282	1	20250621_NM_ER_004_E2_HYPO_SHOCK_P2	3	270 mOsm
284	1	20250621_NM_ER_004_E2_HYPO_SHOCK_P2	3	270 mOsm
286	1	20250621_NM_ER_004_E2_HYPO_SHOCK_P2	3	270 mOsm
288	1	20250621_NM_ER_004_E2_HYPO_SHOCK_P2	3	270 mOsm
290	1	20250621_NM_ER_004_E2_HYPO_SHOCK_P2	3	270 mOsm
292	1	20250621_NM_ER_004_E2_HYPO_SHOCK_P2	3	270 mOsm
294	1	20250621_NM_ER_004_E2_HYPO_SHOCK_P2	3	270 mOsm
296	1	20250621_NM_ER_004_E2_HYPO_SHOCK_P2	3	270 mOsm
298	1	20250621_NM_ER_004_E2_HYPO_SHOCK_P2	3	270 mOsm
300	1	20250621_NM_ER_004_E2_HYPO_SHOCK_P2	3	270 mOsm
302	0.5	20250621_NM_ER_004_E2_HYPO_SHOCK_P2	3	270 mOsm
304	1	20250621_NM_ER_004_E2_HYPO_SHOCK_P2	3	270 mOsm
306	1	20250621_NM_ER_004_E2_HYPO_SHOCK_P2	3	270 mOsm
308	1	20250621_NM_ER_004_E2_HYPO_SHOCK_P2	3	270 mOsm
310	1	20250621_NM_ER_004_E2_HYPO_SHOCK_P2	3	270 mOsm
312	1	20250621_NM_ER_004_E2_HYPO_SHOCK_P2	3	270 mOsm
314	1	20250621_NM_ER_004_E2_HYPO_SHOCK_P2	3	270 mOsm
316	1	20250621_NM_ER_004_E2_HYPO_SHOCK_P2	3	270 mOsm
318	1	20250621_NM_ER_004_E2_HYPO_SHOCK_P2	3	270 mOsm
320	1	20250621_NM_ER_004_E2_HYPO_SHOCK_P2	3	270 mOsm
322	1	20250621_NM_ER_004_E2_HYPO_SHOCK_P2	3	270 mOsm
324	1	20250621_NM_ER_004_E2_HYPO_SHOCK_P2	3	270 mOsm
326	1	20250621_NM_ER_004_E2_HYPO_SHOCK_P2	3	270 mOsm
328	1	20250621_NM_ER_004_E2_HYPO_SHOCK_P2	3	270 mOsm
330	1	20250621_NM_ER_004_E2_HYPO_SHOCK_P2	3	270 mOsm
332	1	20250621_NM_ER_004_E2_HYPO_SHOCK_P2	3	270 mOsm
334	0.5	20250621_NM_ER_004_E2_HYPO_SHOCK_P2	3	270 mOsm
336	1	20250621_NM_ER_004_E2_HYPO_SHOCK_P2	3	270 mOsm
338	1	20250621_NM_ER_004_E2_HYPO_SHOCK_P2	3	270 mOsm
340	1	20250621_NM_ER_004_E2_HYPO_SHOCK_P2	3	270 mOsm
342	1	20250621_NM_ER_004_E2_HYPO_SHOCK_P2	3	270 mOsm
344	1	20250621_NM_ER_004_E2_HYPO_SHOCK_P2	3	270 mOsm
346	1	20250621_NM_ER_004_E2_HYPO_SHOCK_P2	3	270 mOsm
348	1	20250621_NM_ER_004_E2_HYPO_SHOCK_P2	3	270 mOsm
350	1	20250621_NM_ER_004_E2_HYPO_SHOCK_P2	3	270 mOsm
352	1	20250621_NM_ER_004_E2_HYPO_SHOCK_P2	3	270 mOsm
354	1	20250621_NM_ER_004_E2_HYPO_SHOCK_P2	3	270 mOsm
356	1	20250621_NM_ER_004_E2_HYPO_SHOCK_P2	3	270 mOsm
358	0.5	20250621_NM_ER_004_E2_HYPO_SHOCK_P2	3	270 mOsm
360	1	20250621_NM_ER_004_E2_HYPO_SHOCK_P2	3	270 mOsm
0	1	20250621_NM_ER_004_E2_HYPO_SHOCK_P3	4	270 mOsm
2	0.714286	20250621_NM_ER_004_E2_HYPO_SHOCK_P3	4	270 mOsm
4	0.857143	20250621_NM_ER_004_E2_HYPO_SHOCK_P3	4	270 mOsm
6	0.571429	20250621_NM_ER_004_E2_HYPO_SHOCK_P3	4	270 mOsm
8	0.571429	20250621_NM_ER_004_E2_HYPO_SHOCK_P3	4	270 mOsm
10	0.571429	20250621_NM_ER_004_E2_HYPO_SHOCK_P3	4	270 mOsm
12	0.571429	20250621_NM_ER_004_E2_HYPO_SHOCK_P3	4	270 mOsm
14	0.714286	20250621_NM_ER_004_E2_HYPO_SHOCK_P3	4	270 mOsm
16	0.571429	20250621_NM_ER_004_E2_HYPO_SHOCK_P3	4	270 mOsm
18	0.714286	20250621_NM_ER_004_E2_HYPO_SHOCK_P3	4	270 mOsm
20	1	20250621_NM_ER_004_E2_HYPO_SHOCK_P3	4	270 mOsm
22	1.14286	20250621_NM_ER_004_E2_HYPO_SHOCK_P3	4	270 mOsm
24	0.857143	20250621_NM_ER_004_E2_HYPO_SHOCK_P3	4	270 mOsm
26	1.14286	20250621_NM_ER_004_E2_HYPO_SHOCK_P3	4	270 mOsm
28	1.71429	20250621_NM_ER_004_E2_HYPO_SHOCK_P3	4	270 mOsm
30	1.42857	20250621_NM_ER_004_E2_HYPO_SHOCK_P3	4	270 mOsm
32	1	20250621_NM_ER_004_E2_HYPO_SHOCK_P3	4	270 mOsm
34	1.14286	20250621_NM_ER_004_E2_HYPO_SHOCK_P3	4	270 mOsm
36	1.28571	20250621_NM_ER_004_E2_HYPO_SHOCK_P3	4	270 mOsm
38	1.14286	20250621_NM_ER_004_E2_HYPO_SHOCK_P3	4	270 mOsm
40	1.42857	20250621_NM_ER_004_E2_HYPO_SHOCK_P3	4	270 mOsm
42	1.14286	20250621_NM_ER_004_E2_HYPO_SHOCK_P3	4	270 mOsm
44	1.14286	20250621_NM_ER_004_E2_HYPO_SHOCK_P3	4	270 mOsm
46	1.28571	20250621_NM_ER_004_E2_HYPO_SHOCK_P3	4	270 mOsm
48	0.857143	20250621_NM_ER_004_E2_HYPO_SHOCK_P3	4	270 mOsm
50	1.57143	20250621_NM_ER_004_E2_HYPO_SHOCK_P3	4	270 mOsm
52	2.14286	20250621_NM_ER_004_E2_HYPO_SHOCK_P3	4	270 mOsm
54	1.85714	20250621_NM_ER_004_E2_HYPO_SHOCK_P3	4	270 mOsm
56	2.57143	20250621_NM_ER_004_E2_HYPO_SHOCK_P3	4	270 mOsm
58	2.28571	20250621_NM_ER_004_E2_HYPO_SHOCK_P3	4	270 mOsm
60	2.14286	20250621_NM_ER_004_E2_HYPO_SHOCK_P3	4	270 mOsm
62	1.57143	20250621_NM_ER_004_E2_HYPO_SHOCK_P3	4	270 mOsm
64	1.57143	20250621_NM_ER_004_E2_HYPO_SHOCK_P3	4	270 mOsm
66	1.42857	20250621_NM_ER_004_E2_HYPO_SHOCK_P3	4	270 mOsm
68	1.28571	20250621_NM_ER_004_E2_HYPO_SHOCK_P3	4	270 mOsm
70	1.42857	20250621_NM_ER_004_E2_HYPO_SHOCK_P3	4	270 mOsm
72	1.57143	20250621_NM_ER_004_E2_HYPO_SHOCK_P3	4	270 mOsm
74	1.42857	20250621_NM_ER_004_E2_HYPO_SHOCK_P3	4	270 mOsm
76	1.71429	20250621_NM_ER_004_E2_HYPO_SHOCK_P3	4	270 mOsm
78	1.71429	20250621_NM_ER_004_E2_HYPO_SHOCK_P3	4	270 mOsm
80	1.42857	20250621_NM_ER_004_E2_HYPO_SHOCK_P3	4	270 mOsm
82	1.42857	20250621_NM_ER_004_E2_HYPO_SHOCK_P3	4	270 mOsm
84	1.71429	20250621_NM_ER_004_E2_HYPO_SHOCK_P3	4	270 mOsm
86	1.42857	20250621_NM_ER_004_E2_HYPO_SHOCK_P3	4	270 mOsm
88	1.71429	20250621_NM_ER_004_E2_HYPO_SHOCK_P3	4	270 mOsm
90	1.57143	20250621_NM_ER_004_E2_HYPO_SHOCK_P3	4	270 mOsm
92	1.57143	20250621_NM_ER_004_E2_HYPO_SHOCK_P3	4	270 mOsm
94	1.57143	20250621_NM_ER_004_E2_HYPO_SHOCK_P3	4	270 mOsm
96	1.71429	20250621_NM_ER_004_E2_HYPO_SHOCK_P3	4	270 mOsm
98	2.42857	20250621_NM_ER_004_E2_HYPO_SHOCK_P3	4	270 mOsm
100	1.71429	20250621_NM_ER_004_E2_HYPO_SHOCK_P3	4	270 mOsm
102	1.85714	20250621_NM_ER_004_E2_HYPO_SHOCK_P3	4	270 mOsm
104	1.57143	20250621_NM_ER_004_E2_HYPO_SHOCK_P3	4	270 mOsm
106	1.85714	20250621_NM_ER_004_E2_HYPO_SHOCK_P3	4	270 mOsm
108	2	20250621_NM_ER_004_E2_HYPO_SHOCK_P3	4	270 mOsm
110	2.14286	20250621_NM_ER_004_E2_HYPO_SHOCK_P3	4	270 mOsm
112	2.14286	20250621_NM_ER_004_E2_HYPO_SHOCK_P3	4	270 mOsm
114	2	20250621_NM_ER_004_E2_HYPO_SHOCK_P3	4	270 mOsm
116	1.85714	20250621_NM_ER_004_E2_HYPO_SHOCK_P3	4	270 mOsm
118	2	20250621_NM_ER_004_E2_HYPO_SHOCK_P3	4	270 mOsm
120	1.85714	20250621_NM_ER_004_E2_HYPO_SHOCK_P3	4	270 mOsm
122	1.57143	20250621_NM_ER_004_E2_HYPO_SHOCK_P3	4	270 mOsm
124	2	20250621_NM_ER_004_E2_HYPO_SHOCK_P3	4	270 mOsm
126	1.71429	20250621_NM_ER_004_E2_HYPO_SHOCK_P3	4	270 mOsm
128	1.57143	20250621_NM_ER_004_E2_HYPO_SHOCK_P3	4	270 mOsm
130	2	20250621_NM_ER_004_E2_HYPO_SHOCK_P3	4	270 mOsm
132	2	20250621_NM_ER_004_E2_HYPO_SHOCK_P3	4	270 mOsm
134	1.85714	20250621_NM_ER_004_E2_HYPO_SHOCK_P3	4	270 mOsm
136	1.42857	20250621_NM_ER_004_E2_HYPO_SHOCK_P3	4	270 mOsm
138	1.71429	20250621_NM_ER_004_E2_HYPO_SHOCK_P3	4	270 mOsm
140	2	20250621_NM_ER_004_E2_HYPO_SHOCK_P3	4	270 mOsm
142	1.57143	20250621_NM_ER_004_E2_HYPO_SHOCK_P3	4	270 mOsm
144	1.71429	20250621_NM_ER_004_E2_HYPO_SHOCK_P3	4	270 mOsm
146	1.57143	20250621_NM_ER_004_E2_HYPO_SHOCK_P3	4	270 mOsm
148	1.85714	20250621_NM_ER_004_E2_HYPO_SHOCK_P3	4	270 mOsm
150	2.14286	20250621_NM_ER_004_E2_HYPO_SHOCK_P3	4	270 mOsm
152	1.28571	20250621_NM_ER_004_E2_HYPO_SHOCK_P3	4	270 mOsm
154	1.71429	20250621_NM_ER_004_E2_HYPO_SHOCK_P3	4	270 mOsm
156	1.57143	20250621_NM_ER_004_E2_HYPO_SHOCK_P3	4	270 mOsm
158	1.71429	20250621_NM_ER_004_E2_HYPO_SHOCK_P3	4	270 mOsm
160	1.42857	20250621_NM_ER_004_E2_HYPO_SHOCK_P3	4	270 mOsm
162	1.28571	20250621_NM_ER_004_E2_HYPO_SHOCK_P3	4	270 mOsm
164	1.14286	20250621_NM_ER_004_E2_HYPO_SHOCK_P3	4	270 mOsm
166	1.42857	20250621_NM_ER_004_E2_HYPO_SHOCK_P3	4	270 mOsm
168	1.42857	20250621_NM_ER_004_E2_HYPO_SHOCK_P3	4	270 mOsm
170	1.57143	20250621_NM_ER_004_E2_HYPO_SHOCK_P3	4	270 mOsm
172	1.42857	20250621_NM_ER_004_E2_HYPO_SHOCK_P3	4	270 mOsm
174	1.42857	20250621_NM_ER_004_E2_HYPO_SHOCK_P3	4	270 mOsm
176	1.42857	20250621_NM_ER_004_E2_HYPO_SHOCK_P3	4	270 mOsm
178	1.57143	20250621_NM_ER_004_E2_HYPO_SHOCK_P3	4	270 mOsm
180	1.57143	20250621_NM_ER_004_E2_HYPO_SHOCK_P3	4	270 mOsm
182	1.42857	20250621_NM_ER_004_E2_HYPO_SHOCK_P3	4	270 mOsm
184	1.28571	20250621_NM_ER_004_E2_HYPO_SHOCK_P3	4	270 mOsm
186	1.57143	20250621_NM_ER_004_E2_HYPO_SHOCK_P3	4	270 mOsm
188	1.42857	20250621_NM_ER_004_E2_HYPO_SHOCK_P3	4	270 mOsm
190	1.85714	20250621_NM_ER_004_E2_HYPO_SHOCK_P3	4	270 mOsm
192	1.28571	20250621_NM_ER_004_E2_HYPO_SHOCK_P3	4	270 mOsm
194	1.14286	20250621_NM_ER_004_E2_HYPO_SHOCK_P3	4	270 mOsm
196	1.42857	20250621_NM_ER_004_E2_HYPO_SHOCK_P3	4	270 mOsm
198	1.28571	20250621_NM_ER_004_E2_HYPO_SHOCK_P3	4	270 mOsm
200	2	20250621_NM_ER_004_E2_HYPO_SHOCK_P3	4	270 mOsm
202	1.57143	20250621_NM_ER_004_E2_HYPO_SHOCK_P3	4	270 mOsm
204	1.71429	20250621_NM_ER_004_E2_HYPO_SHOCK_P3	4	270 mOsm
206	1.42857	20250621_NM_ER_004_E2_HYPO_SHOCK_P3	4	270 mOsm
208	1.28571	20250621_NM_ER_004_E2_HYPO_SHOCK_P3	4	270 mOsm
210	1.85714	20250621_NM_ER_004_E2_HYPO_SHOCK_P3	4	270 mOsm
212	1.85714	20250621_NM_ER_004_E2_HYPO_SHOCK_P3	4	270 mOsm
214	1.85714	20250621_NM_ER_004_E2_HYPO_SHOCK_P3	4	270 mOsm
216	1.57143	20250621_NM_ER_004_E2_HYPO_SHOCK_P3	4	270 mOsm
218	1.57143	20250621_NM_ER_004_E2_HYPO_SHOCK_P3	4	270 mOsm
220	1.28571	20250621_NM_ER_004_E2_HYPO_SHOCK_P3	4	270 mOsm
222	1.42857	20250621_NM_ER_004_E2_HYPO_SHOCK_P3	4	270 mOsm
224	1	20250621_NM_ER_004_E2_HYPO_SHOCK_P3	4	270 mOsm
226	1.28571	20250621_NM_ER_004_E2_HYPO_SHOCK_P3	4	270 mOsm
228	1	20250621_NM_ER_004_E2_HYPO_SHOCK_P3	4	270 mOsm
230	1.42857	20250621_NM_ER_004_E2_HYPO_SHOCK_P3	4	270 mOsm
232	1.57143	20250621_NM_ER_004_E2_HYPO_SHOCK_P3	4	270 mOsm
234	1.28571	20250621_NM_ER_004_E2_HYPO_SHOCK_P3	4	270 mOsm
236	1.71429	20250621_NM_ER_004_E2_HYPO_SHOCK_P3	4	270 mOsm
238	1.42857	20250621_NM_ER_004_E2_HYPO_SHOCK_P3	4	270 mOsm
240	1.57143	20250621_NM_ER_004_E2_HYPO_SHOCK_P3	4	270 mOsm
242	1.14286	20250621_NM_ER_004_E2_HYPO_SHOCK_P3	4	270 mOsm
244	1.28571	20250621_NM_ER_004_E2_HYPO_SHOCK_P3	4	270 mOsm
246	1	20250621_NM_ER_004_E2_HYPO_SHOCK_P3	4	270 mOsm
248	1.28571	20250621_NM_ER_004_E2_HYPO_SHOCK_P3	4	270 mOsm
250	1.42857	20250621_NM_ER_004_E2_HYPO_SHOCK_P3	4	270 mOsm
252	1.14286	20250621_NM_ER_004_E2_HYPO_SHOCK_P3	4	270 mOsm
254	1.57143	20250621_NM_ER_004_E2_HYPO_SHOCK_P3	4	270 mOsm
256	1.57143	20250621_NM_ER_004_E2_HYPO_SHOCK_P3	4	270 mOsm
258	1.57143	20250621_NM_ER_004_E2_HYPO_SHOCK_P3	4	270 mOsm
260	1.14286	20250621_NM_ER_004_E2_HYPO_SHOCK_P3	4	270 mOsm
262	1.57143	20250621_NM_ER_004_E2_HYPO_SHOCK_P3	4	270 mOsm
264	1.28571	20250621_NM_ER_004_E2_HYPO_SHOCK_P3	4	270 mOsm
266	1.28571	20250621_NM_ER_004_E2_HYPO_SHOCK_P3	4	270 mOsm
268	1.28571	20250621_NM_ER_004_E2_HYPO_SHOCK_P3	4	270 mOsm
270	1.42857	20250621_NM_ER_004_E2_HYPO_SHOCK_P3	4	270 mOsm
272	1.28571	20250621_NM_ER_004_E2_HYPO_SHOCK_P3	4	270 mOsm
274	1.14286	20250621_NM_ER_004_E2_HYPO_SHOCK_P3	4	270 mOsm
276	1.28571	20250621_NM_ER_004_E2_HYPO_SHOCK_P3	4	270 mOsm
278	1.42857	20250621_NM_ER_004_E2_HYPO_SHOCK_P3	4	270 mOsm
280	0.714286	20250621_NM_ER_004_E2_HYPO_SHOCK_P3	4	270 mOsm
282	1.42857	20250621_NM_ER_004_E2_HYPO_SHOCK_P3	4	270 mOsm
284	1.42857	20250621_NM_ER_004_E2_HYPO_SHOCK_P3	4	270 mOsm
286	1.14286	20250621_NM_ER_004_E2_HYPO_SHOCK_P3	4	270 mOsm
288	1.28571	20250621_NM_ER_004_E2_HYPO_SHOCK_P3	4	270 mOsm
290	1	20250621_NM_ER_004_E2_HYPO_SHOCK_P3	4	270 mOsm
292	0.428571	20250621_NM_ER_004_E2_HYPO_SHOCK_P3	4	270 mOsm
294	0.285714	20250621_NM_ER_004_E2_HYPO_SHOCK_P3	4	270 mOsm
296	1.14286	20250621_NM_ER_004_E2_HYPO_SHOCK_P3	4	270 mOsm
298	0.571429	20250621_NM_ER_004_E2_HYPO_SHOCK_P3	4	270 mOsm
300	0.428571	20250621_NM_ER_004_E2_HYPO_SHOCK_P3	4	270 mOsm
302	0.428571	20250621_NM_ER_004_E2_HYPO_SHOCK_P3	4	270 mOsm
304	0.428571	20250621_NM_ER_004_E2_HYPO_SHOCK_P3	4	270 mOsm
306	0.571429	20250621_NM_ER_004_E2_HYPO_SHOCK_P3	4	270 mOsm
308	0.285714	20250621_NM_ER_004_E2_HYPO_SHOCK_P3	4	270 mOsm
310	0.428571	20250621_NM_ER_004_E2_HYPO_SHOCK_P3	4	270 mOsm
312	0.714286	20250621_NM_ER_004_E2_HYPO_SHOCK_P3	4	270 mOsm
314	0.714286	20250621_NM_ER_004_E2_HYPO_SHOCK_P3	4	270 mOsm
316	0.571429	20250621_NM_ER_004_E2_HYPO_SHOCK_P3	4	270 mOsm
318	0.285714	20250621_NM_ER_004_E2_HYPO_SHOCK_P3	4	270 mOsm
320	0.428571	20250621_NM_ER_004_E2_HYPO_SHOCK_P3	4	270 mOsm
322	0.428571	20250621_NM_ER_004_E2_HYPO_SHOCK_P3	4	270 mOsm
324	0.285714	20250621_NM_ER_004_E2_HYPO_SHOCK_P3	4	270 mOsm
326	0.428571	20250621_NM_ER_004_E2_HYPO_SHOCK_P3	4	270 mOsm
328	0.285714	20250621_NM_ER_004_E2_HYPO_SHOCK_P3	4	270 mOsm
330	0.428571	20250621_NM_ER_004_E2_HYPO_SHOCK_P3	4	270 mOsm
332	0.571429	20250621_NM_ER_004_E2_HYPO_SHOCK_P3	4	270 mOsm
334	0.714286	20250621_NM_ER_004_E2_HYPO_SHOCK_P3	4	270 mOsm
336	0.571429	20250621_NM_ER_004_E2_HYPO_SHOCK_P3	4	270 mOsm
338	0.571429	20250621_NM_ER_004_E2_HYPO_SHOCK_P3	4	270 mOsm
340	0.428571	20250621_NM_ER_004_E2_HYPO_SHOCK_P3	4	270 mOsm
342	0.714286	20250621_NM_ER_004_E2_HYPO_SHOCK_P3	4	270 mOsm
344	0.285714	20250621_NM_ER_004_E2_HYPO_SHOCK_P3	4	270 mOsm
346	0.285714	20250621_NM_ER_004_E2_HYPO_SHOCK_P3	4	270 mOsm
348	0.428571	20250621_NM_ER_004_E2_HYPO_SHOCK_P3	4	270 mOsm
350	0.428571	20250621_NM_ER_004_E2_HYPO_SHOCK_P3	4	270 mOsm
352	0.285714	20250621_NM_ER_004_E2_HYPO_SHOCK_P3	4	270 mOsm
354	0.428571	20250621_NM_ER_004_E2_HYPO_SHOCK_P3	4	270 mOsm
356	0.285714	20250621_NM_ER_004_E2_HYPO_SHOCK_P3	4	270 mOsm
358	0.428571	20250621_NM_ER_004_E2_HYPO_SHOCK_P3	4	270 mOsm
360	0.285714	20250621_NM_ER_004_E2_HYPO_SHOCK_P3	4	270 mOsm
0	1	20250621_NM_ER_004_E2_HYPO_SHOCK_P4	5	270 mOsm
2	0.529412	20250621_NM_ER_004_E2_HYPO_SHOCK_P4	5	270 mOsm
4	0.470588	20250621_NM_ER_004_E2_HYPO_SHOCK_P4	5	270 mOsm
6	0.235294	20250621_NM_ER_004_E2_HYPO_SHOCK_P4	5	270 mOsm
8	0.294118	20250621_NM_ER_004_E2_HYPO_SHOCK_P4	5	270 mOsm
10	0.176471	20250621_NM_ER_004_E2_HYPO_SHOCK_P4	5	270 mOsm
12	0.235294	20250621_NM_ER_004_E2_HYPO_SHOCK_P4	5	270 mOsm
14	0.235294	20250621_NM_ER_004_E2_HYPO_SHOCK_P4	5	270 mOsm
16	0.235294	20250621_NM_ER_004_E2_HYPO_SHOCK_P4	5	270 mOsm
18	0.352941	20250621_NM_ER_004_E2_HYPO_SHOCK_P4	5	270 mOsm
20	0.470588	20250621_NM_ER_004_E2_HYPO_SHOCK_P4	5	270 mOsm
22	0.588235	20250621_NM_ER_004_E2_HYPO_SHOCK_P4	5	270 mOsm
24	1.05882	20250621_NM_ER_004_E2_HYPO_SHOCK_P4	5	270 mOsm
26	1.23529	20250621_NM_ER_004_E2_HYPO_SHOCK_P4	5	270 mOsm
28	1.29412	20250621_NM_ER_004_E2_HYPO_SHOCK_P4	5	270 mOsm
30	1.47059	20250621_NM_ER_004_E2_HYPO_SHOCK_P4	5	270 mOsm
32	1.70588	20250621_NM_ER_004_E2_HYPO_SHOCK_P4	5	270 mOsm
34	1.23529	20250621_NM_ER_004_E2_HYPO_SHOCK_P4	5	270 mOsm
36	1.41176	20250621_NM_ER_004_E2_HYPO_SHOCK_P4	5	270 mOsm
38	1.58824	20250621_NM_ER_004_E2_HYPO_SHOCK_P4	5	270 mOsm
40	1.76471	20250621_NM_ER_004_E2_HYPO_SHOCK_P4	5	270 mOsm
42	1.58824	20250621_NM_ER_004_E2_HYPO_SHOCK_P4	5	270 mOsm
44	1.41176	20250621_NM_ER_004_E2_HYPO_SHOCK_P4	5	270 mOsm
46	1.41176	20250621_NM_ER_004_E2_HYPO_SHOCK_P4	5	270 mOsm
48	1.29412	20250621_NM_ER_004_E2_HYPO_SHOCK_P4	5	270 mOsm
50	1.29412	20250621_NM_ER_004_E2_HYPO_SHOCK_P4	5	270 mOsm
52	1.82353	20250621_NM_ER_004_E2_HYPO_SHOCK_P4	5	270 mOsm
54	1.76471	20250621_NM_ER_004_E2_HYPO_SHOCK_P4	5	270 mOsm
56	1.70588	20250621_NM_ER_004_E2_HYPO_SHOCK_P4	5	270 mOsm
58	1.35294	20250621_NM_ER_004_E2_HYPO_SHOCK_P4	5	270 mOsm
60	1.70588	20250621_NM_ER_004_E2_HYPO_SHOCK_P4	5	270 mOsm
62	1.52941	20250621_NM_ER_004_E2_HYPO_SHOCK_P4	5	270 mOsm
64	1.94118	20250621_NM_ER_004_E2_HYPO_SHOCK_P4	5	270 mOsm
66	1.82353	20250621_NM_ER_004_E2_HYPO_SHOCK_P4	5	270 mOsm
68	1.47059	20250621_NM_ER_004_E2_HYPO_SHOCK_P4	5	270 mOsm
70	1.64706	20250621_NM_ER_004_E2_HYPO_SHOCK_P4	5	270 mOsm
72	1.70588	20250621_NM_ER_004_E2_HYPO_SHOCK_P4	5	270 mOsm
74	1.58824	20250621_NM_ER_004_E2_HYPO_SHOCK_P4	5	270 mOsm
76	1.58824	20250621_NM_ER_004_E2_HYPO_SHOCK_P4	5	270 mOsm
78	1.41176	20250621_NM_ER_004_E2_HYPO_SHOCK_P4	5	270 mOsm
80	1.82353	20250621_NM_ER_004_E2_HYPO_SHOCK_P4	5	270 mOsm
82	1.58824	20250621_NM_ER_004_E2_HYPO_SHOCK_P4	5	270 mOsm
84	1.64706	20250621_NM_ER_004_E2_HYPO_SHOCK_P4	5	270 mOsm
86	1.88235	20250621_NM_ER_004_E2_HYPO_SHOCK_P4	5	270 mOsm
88	1.52941	20250621_NM_ER_004_E2_HYPO_SHOCK_P4	5	270 mOsm
90	1.52941	20250621_NM_ER_004_E2_HYPO_SHOCK_P4	5	270 mOsm
92	1.52941	20250621_NM_ER_004_E2_HYPO_SHOCK_P4	5	270 mOsm
94	1.47059	20250621_NM_ER_004_E2_HYPO_SHOCK_P4	5	270 mOsm
96	1.76471	20250621_NM_ER_004_E2_HYPO_SHOCK_P4	5	270 mOsm
98	1.64706	20250621_NM_ER_004_E2_HYPO_SHOCK_P4	5	270 mOsm
100	1.29412	20250621_NM_ER_004_E2_HYPO_SHOCK_P4	5	270 mOsm
102	1.47059	20250621_NM_ER_004_E2_HYPO_SHOCK_P4	5	270 mOsm
104	1.58824	20250621_NM_ER_004_E2_HYPO_SHOCK_P4	5	270 mOsm
106	1.35294	20250621_NM_ER_004_E2_HYPO_SHOCK_P4	5	270 mOsm
108	1.35294	20250621_NM_ER_004_E2_HYPO_SHOCK_P4	5	270 mOsm
110	1.35294	20250621_NM_ER_004_E2_HYPO_SHOCK_P4	5	270 mOsm
112	1.29412	20250621_NM_ER_004_E2_HYPO_SHOCK_P4	5	270 mOsm
114	1.41176	20250621_NM_ER_004_E2_HYPO_SHOCK_P4	5	270 mOsm
116	1.05882	20250621_NM_ER_004_E2_HYPO_SHOCK_P4	5	270 mOsm
118	1.29412	20250621_NM_ER_004_E2_HYPO_SHOCK_P4	5	270 mOsm
120	1.17647	20250621_NM_ER_004_E2_HYPO_SHOCK_P4	5	270 mOsm
122	1.47059	20250621_NM_ER_004_E2_HYPO_SHOCK_P4	5	270 mOsm
124	1.11765	20250621_NM_ER_004_E2_HYPO_SHOCK_P4	5	270 mOsm
126	1	20250621_NM_ER_004_E2_HYPO_SHOCK_P4	5	270 mOsm
128	1.05882	20250621_NM_ER_004_E2_HYPO_SHOCK_P4	5	270 mOsm
130	1.23529	20250621_NM_ER_004_E2_HYPO_SHOCK_P4	5	270 mOsm
132	1.11765	20250621_NM_ER_004_E2_HYPO_SHOCK_P4	5	270 mOsm
134	1.05882	20250621_NM_ER_004_E2_HYPO_SHOCK_P4	5	270 mOsm
136	0.764706	20250621_NM_ER_004_E2_HYPO_SHOCK_P4	5	270 mOsm
138	1.23529	20250621_NM_ER_004_E2_HYPO_SHOCK_P4	5	270 mOsm
140	0.941176	20250621_NM_ER_004_E2_HYPO_SHOCK_P4	5	270 mOsm
142	0.941176	20250621_NM_ER_004_E2_HYPO_SHOCK_P4	5	270 mOsm
144	1.05882	20250621_NM_ER_004_E2_HYPO_SHOCK_P4	5	270 mOsm
146	1.11765	20250621_NM_ER_004_E2_HYPO_SHOCK_P4	5	270 mOsm
148	1.17647	20250621_NM_ER_004_E2_HYPO_SHOCK_P4	5	270 mOsm
150	1.23529	20250621_NM_ER_004_E2_HYPO_SHOCK_P4	5	270 mOsm
152	0.882353	20250621_NM_ER_004_E2_HYPO_SHOCK_P4	5	270 mOsm
154	1.05882	20250621_NM_ER_004_E2_HYPO_SHOCK_P4	5	270 mOsm
156	1	20250621_NM_ER_004_E2_HYPO_SHOCK_P4	5	270 mOsm
158	1.05882	20250621_NM_ER_004_E2_HYPO_SHOCK_P4	5	270 mOsm
160	0.941176	20250621_NM_ER_004_E2_HYPO_SHOCK_P4	5	270 mOsm
162	1.05882	20250621_NM_ER_004_E2_HYPO_SHOCK_P4	5	270 mOsm
164	0.882353	20250621_NM_ER_004_E2_HYPO_SHOCK_P4	5	270 mOsm
166	1	20250621_NM_ER_004_E2_HYPO_SHOCK_P4	5	270 mOsm
168	0.941176	20250621_NM_ER_004_E2_HYPO_SHOCK_P4	5	270 mOsm
170	1.17647	20250621_NM_ER_004_E2_HYPO_SHOCK_P4	5	270 mOsm
172	0.941176	20250621_NM_ER_004_E2_HYPO_SHOCK_P4	5	270 mOsm
174	0.882353	20250621_NM_ER_004_E2_HYPO_SHOCK_P4	5	270 mOsm
176	1.11765	20250621_NM_ER_004_E2_HYPO_SHOCK_P4	5	270 mOsm
178	0.705882	20250621_NM_ER_004_E2_HYPO_SHOCK_P4	5	270 mOsm
180	0.941176	20250621_NM_ER_004_E2_HYPO_SHOCK_P4	5	270 mOsm
182	1.05882	20250621_NM_ER_004_E2_HYPO_SHOCK_P4	5	270 mOsm
184	0.941176	20250621_NM_ER_004_E2_HYPO_SHOCK_P4	5	270 mOsm
186	1.23529	20250621_NM_ER_004_E2_HYPO_SHOCK_P4	5	270 mOsm
188	1.23529	20250621_NM_ER_004_E2_HYPO_SHOCK_P4	5	270 mOsm
190	1.35294	20250621_NM_ER_004_E2_HYPO_SHOCK_P4	5	270 mOsm
192	1	20250621_NM_ER_004_E2_HYPO_SHOCK_P4	5	270 mOsm
194	1.05882	20250621_NM_ER_004_E2_HYPO_SHOCK_P4	5	270 mOsm
196	1.17647	20250621_NM_ER_004_E2_HYPO_SHOCK_P4	5	270 mOsm
198	1.17647	20250621_NM_ER_004_E2_HYPO_SHOCK_P4	5	270 mOsm
200	1.41176	20250621_NM_ER_004_E2_HYPO_SHOCK_P4	5	270 mOsm
202	1.11765	20250621_NM_ER_004_E2_HYPO_SHOCK_P4	5	270 mOsm
204	1.29412	20250621_NM_ER_004_E2_HYPO_SHOCK_P4	5	270 mOsm
206	0.588235	20250621_NM_ER_004_E2_HYPO_SHOCK_P4	5	270 mOsm
208	0.529412	20250621_NM_ER_004_E2_HYPO_SHOCK_P4	5	270 mOsm
210	0.529412	20250621_NM_ER_004_E2_HYPO_SHOCK_P4	5	270 mOsm
212	0.470588	20250621_NM_ER_004_E2_HYPO_SHOCK_P4	5	270 mOsm
214	0.529412	20250621_NM_ER_004_E2_HYPO_SHOCK_P4	5	270 mOsm
216	0.411765	20250621_NM_ER_004_E2_HYPO_SHOCK_P4	5	270 mOsm
218	0.411765	20250621_NM_ER_004_E2_HYPO_SHOCK_P4	5	270 mOsm
220	0.352941	20250621_NM_ER_004_E2_HYPO_SHOCK_P4	5	270 mOsm
222	0.235294	20250621_NM_ER_004_E2_HYPO_SHOCK_P4	5	270 mOsm
224	0.294118	20250621_NM_ER_004_E2_HYPO_SHOCK_P4	5	270 mOsm
226	0.235294	20250621_NM_ER_004_E2_HYPO_SHOCK_P4	5	270 mOsm
228	0.352941	20250621_NM_ER_004_E2_HYPO_SHOCK_P4	5	270 mOsm
230	0.294118	20250621_NM_ER_004_E2_HYPO_SHOCK_P4	5	270 mOsm
232	0.235294	20250621_NM_ER_004_E2_HYPO_SHOCK_P4	5	270 mOsm
234	0.235294	20250621_NM_ER_004_E2_HYPO_SHOCK_P4	5	270 mOsm
236	0.235294	20250621_NM_ER_004_E2_HYPO_SHOCK_P4	5	270 mOsm
238	0.411765	20250621_NM_ER_004_E2_HYPO_SHOCK_P4	5	270 mOsm
240	0.294118	20250621_NM_ER_004_E2_HYPO_SHOCK_P4	5	270 mOsm
242	0.294118	20250621_NM_ER_004_E2_HYPO_SHOCK_P4	5	270 mOsm
244	0.235294	20250621_NM_ER_004_E2_HYPO_SHOCK_P4	5	270 mOsm
246	0.294118	20250621_NM_ER_004_E2_HYPO_SHOCK_P4	5	270 mOsm
248	0.294118	20250621_NM_ER_004_E2_HYPO_SHOCK_P4	5	270 mOsm
250	0.294118	20250621_NM_ER_004_E2_HYPO_SHOCK_P4	5	270 mOsm
252	0.235294	20250621_NM_ER_004_E2_HYPO_SHOCK_P4	5	270 mOsm
254	0.294118	20250621_NM_ER_004_E2_HYPO_SHOCK_P4	5	270 mOsm
256	0.294118	20250621_NM_ER_004_E2_HYPO_SHOCK_P4	5	270 mOsm
258	0.294118	20250621_NM_ER_004_E2_HYPO_SHOCK_P4	5	270 mOsm
260	0.235294	20250621_NM_ER_004_E2_HYPO_SHOCK_P4	5	270 mOsm
262	0.294118	20250621_NM_ER_004_E2_HYPO_SHOCK_P4	5	270 mOsm
264	0.235294	20250621_NM_ER_004_E2_HYPO_SHOCK_P4	5	270 mOsm
266	0.294118	20250621_NM_ER_004_E2_HYPO_SHOCK_P4	5	270 mOsm
268	0.235294	20250621_NM_ER_004_E2_HYPO_SHOCK_P4	5	270 mOsm
270	0.235294	20250621_NM_ER_004_E2_HYPO_SHOCK_P4	5	270 mOsm
272	0.117647	20250621_NM_ER_004_E2_HYPO_SHOCK_P4	5	270 mOsm
274	0.294118	20250621_NM_ER_004_E2_HYPO_SHOCK_P4	5	270 mOsm
276	0.117647	20250621_NM_ER_004_E2_HYPO_SHOCK_P4	5	270 mOsm
278	0.176471	20250621_NM_ER_004_E2_HYPO_SHOCK_P4	5	270 mOsm
280	0.176471	20250621_NM_ER_004_E2_HYPO_SHOCK_P4	5	270 mOsm
282	0.176471	20250621_NM_ER_004_E2_HYPO_SHOCK_P4	5	270 mOsm
284	0.235294	20250621_NM_ER_004_E2_HYPO_SHOCK_P4	5	270 mOsm
286	0.0588235	20250621_NM_ER_004_E2_HYPO_SHOCK_P4	5	270 mOsm
288	0.0588235	20250621_NM_ER_004_E2_HYPO_SHOCK_P4	5	270 mOsm
290	0.117647	20250621_NM_ER_004_E2_HYPO_SHOCK_P4	5	270 mOsm
292	0.117647	20250621_NM_ER_004_E2_HYPO_SHOCK_P4	5	270 mOsm
294	0.176471	20250621_NM_ER_004_E2_HYPO_SHOCK_P4	5	270 mOsm
296	0.176471	20250621_NM_ER_004_E2_HYPO_SHOCK_P4	5	270 mOsm
298	0.176471	20250621_NM_ER_004_E2_HYPO_SHOCK_P4	5	270 mOsm
300	0.176471	20250621_NM_ER_004_E2_HYPO_SHOCK_P4	5	270 mOsm
302	0.235294	20250621_NM_ER_004_E2_HYPO_SHOCK_P4	5	270 mOsm
304	0.176471	20250621_NM_ER_004_E2_HYPO_SHOCK_P4	5	270 mOsm
306	0.117647	20250621_NM_ER_004_E2_HYPO_SHOCK_P4	5	270 mOsm
308	0.176471	20250621_NM_ER_004_E2_HYPO_SHOCK_P4	5	270 mOsm
310	0.176471	20250621_NM_ER_004_E2_HYPO_SHOCK_P4	5	270 mOsm
312	0.0588235	20250621_NM_ER_004_E2_HYPO_SHOCK_P4	5	270 mOsm
314	0.117647	20250621_NM_ER_004_E2_HYPO_SHOCK_P4	5	270 mOsm
316	0.117647	20250621_NM_ER_004_E2_HYPO_SHOCK_P4	5	270 mOsm
318	0.117647	20250621_NM_ER_004_E2_HYPO_SHOCK_P4	5	270 mOsm
320	0.117647	20250621_NM_ER_004_E2_HYPO_SHOCK_P4	5	270 mOsm
322	0.117647	20250621_NM_ER_004_E2_HYPO_SHOCK_P4	5	270 mOsm
324	0.294118	20250621_NM_ER_004_E2_HYPO_SHOCK_P4	5	270 mOsm
326	0.117647	20250621_NM_ER_004_E2_HYPO_SHOCK_P4	5	270 mOsm
328	0.176471	20250621_NM_ER_004_E2_HYPO_SHOCK_P4	5	270 mOsm
330	0.0588235	20250621_NM_ER_004_E2_HYPO_SHOCK_P4	5	270 mOsm
332	0.117647	20250621_NM_ER_004_E2_HYPO_SHOCK_P4	5	270 mOsm
334	0.117647	20250621_NM_ER_004_E2_HYPO_SHOCK_P4	5	270 mOsm
336	0.176471	20250621_NM_ER_004_E2_HYPO_SHOCK_P4	5	270 mOsm
338	0.176471	20250621_NM_ER_004_E2_HYPO_SHOCK_P4	5	270 mOsm
340	0.176471	20250621_NM_ER_004_E2_HYPO_SHOCK_P4	5	270 mOsm
342	0.235294	20250621_NM_ER_004_E2_HYPO_SHOCK_P4	5	270 mOsm
344	0.117647	20250621_NM_ER_004_E2_HYPO_SHOCK_P4	5	270 mOsm
346	0.117647	20250621_NM_ER_004_E2_HYPO_SHOCK_P4	5	270 mOsm
348	0.176471	20250621_NM_ER_004_E2_HYPO_SHOCK_P4	5	270 mOsm
350	0.176471	20250621_NM_ER_004_E2_HYPO_SHOCK_P4	5	270 mOsm
352	0.117647	20250621_NM_ER_004_E2_HYPO_SHOCK_P4	5	270 mOsm
354	0.176471	20250621_NM_ER_004_E2_HYPO_SHOCK_P4	5	270 mOsm
356	0.176471	20250621_NM_ER_004_E2_HYPO_SHOCK_P4	5	270 mOsm
358	0.176471	20250621_NM_ER_004_E2_HYPO_SHOCK_P4	5	270 mOsm
360	0.117647	20250621_NM_ER_004_E2_HYPO_SHOCK_P4	5	270 mOsm
0	1	20250622_NM_ER_004_E3_HYPO_SHOCK_P4	6	270 mOsm
2	1.23529	20250622_NM_ER_004_E3_HYPO_SHOCK_P4	6	270 mOsm
4	0.764706	20250622_NM_ER_004_E3_HYPO_SHOCK_P4	6	270 mOsm
6	0.470588	20250622_NM_ER_004_E3_HYPO_SHOCK_P4	6	270 mOsm
8	0.470588	20250622_NM_ER_004_E3_HYPO_SHOCK_P4	6	270 mOsm
10	0.294118	20250622_NM_ER_004_E3_HYPO_SHOCK_P4	6	270 mOsm
12	0.117647	20250622_NM_ER_004_E3_HYPO_SHOCK_P4	6	270 mOsm
14	0.352941	20250622_NM_ER_004_E3_HYPO_SHOCK_P4	6	270 mOsm
16	0.352941	20250622_NM_ER_004_E3_HYPO_SHOCK_P4	6	270 mOsm
18	0.470588	20250622_NM_ER_004_E3_HYPO_SHOCK_P4	6	270 mOsm
20	0.647059	20250622_NM_ER_004_E3_HYPO_SHOCK_P4	6	270 mOsm
22	0.882353	20250622_NM_ER_004_E3_HYPO_SHOCK_P4	6	270 mOsm
24	1	20250622_NM_ER_004_E3_HYPO_SHOCK_P4	6	270 mOsm
26	1.11765	20250622_NM_ER_004_E3_HYPO_SHOCK_P4	6	270 mOsm
28	1.23529	20250622_NM_ER_004_E3_HYPO_SHOCK_P4	6	270 mOsm
30	1.05882	20250622_NM_ER_004_E3_HYPO_SHOCK_P4	6	270 mOsm
32	1.35294	20250622_NM_ER_004_E3_HYPO_SHOCK_P4	6	270 mOsm
34	1.23529	20250622_NM_ER_004_E3_HYPO_SHOCK_P4	6	270 mOsm
36	1.17647	20250622_NM_ER_004_E3_HYPO_SHOCK_P4	6	270 mOsm
38	1.47059	20250622_NM_ER_004_E3_HYPO_SHOCK_P4	6	270 mOsm
40	1.23529	20250622_NM_ER_004_E3_HYPO_SHOCK_P4	6	270 mOsm
42	1.29412	20250622_NM_ER_004_E3_HYPO_SHOCK_P4	6	270 mOsm
44	1.41176	20250622_NM_ER_004_E3_HYPO_SHOCK_P4	6	270 mOsm
46	1.29412	20250622_NM_ER_004_E3_HYPO_SHOCK_P4	6	270 mOsm
48	1.41176	20250622_NM_ER_004_E3_HYPO_SHOCK_P4	6	270 mOsm
50	1.35294	20250622_NM_ER_004_E3_HYPO_SHOCK_P4	6	270 mOsm
52	1.17647	20250622_NM_ER_004_E3_HYPO_SHOCK_P4	6	270 mOsm
54	1.11765	20250622_NM_ER_004_E3_HYPO_SHOCK_P4	6	270 mOsm
56	1.23529	20250622_NM_ER_004_E3_HYPO_SHOCK_P4	6	270 mOsm
58	1.23529	20250622_NM_ER_004_E3_HYPO_SHOCK_P4	6	270 mOsm
60	1.64706	20250622_NM_ER_004_E3_HYPO_SHOCK_P4	6	270 mOsm
62	1.58824	20250622_NM_ER_004_E3_HYPO_SHOCK_P4	6	270 mOsm
64	1.17647	20250622_NM_ER_004_E3_HYPO_SHOCK_P4	6	270 mOsm
66	1.29412	20250622_NM_ER_004_E3_HYPO_SHOCK_P4	6	270 mOsm
68	1.41176	20250622_NM_ER_004_E3_HYPO_SHOCK_P4	6	270 mOsm
70	1.58824	20250622_NM_ER_004_E3_HYPO_SHOCK_P4	6	270 mOsm
72	1.82353	20250622_NM_ER_004_E3_HYPO_SHOCK_P4	6	270 mOsm
74	1.70588	20250622_NM_ER_004_E3_HYPO_SHOCK_P4	6	270 mOsm
76	1.29412	20250622_NM_ER_004_E3_HYPO_SHOCK_P4	6	270 mOsm
[truncated: 1,047 more rows]
