# Supplementary material for: Endoplasmic reticulum disruption stimulates nuclear membrane mechanotransduction
Source: Nat Cell Biol. 2025 Dec 9;28(1):125–34. doi: 10.1038/s41556-025-01820-9 (PMC12807876; doi:10.1038/s41556-025-01820-9)
Supplement: Supplementary file 16 — Numerical source data for Extended Data Fig. 2. Characterization of ALPIN1/2 in nuclear membrane tension sensing. [file 41556_2025_1820_MOESM16_ESM.xlsx]

## Sheet: Extended Data Fig.2a
Filenames	20210223 Alps Langmuir DPPC GUV 500nm VB263c 20um
	20210223 Alps Langmuir DPPC GUV 500nm VB263 001
	20210223 Alps Langmuir DPPC GUV 400nm VB263c 20um
	20210223 Alps Langmuir DPPC GUV 400nm VB263
	20210223 Alps Langmuir DPPC GUV 0nm VB263c 20um
	20210223 Alps Langmuir DPPC GUV 0um VB263
	20210223 Alps Langmuir DPPC GUV 25nm VB263
	20210223 Alps Langmuir DPPC GUV 25nm VB263c 20um
	20210223 Alps Langmuir DPPC GUV 50nm VB263
	20210223 Alps Langmuir DPPC GUV 50nm VB263c 20um
	20210223 Alps Langmuir DPPC GUV 100nm VB263 001
	20210223 Alps Langmuir DPPC GUV 100nm VB263c 20um 001
	20210223 Alps Langmuir DPPC GUV 200nm VB263 002
	20210223 Alps Langmuir DPPC GUV 200nm VB263c 20um
	20210223 Alps Langmuir DPPC GUV 300nm VB263
	20210223 Alps Langmuir DPPC GUV 300nm VB263c 20um
Norm. GUV rim fluorescence [au]	ARFGAP1-ALPS 1-2-eGFP [nM]	OsmolaritymOsm	LipidComposition	FreeCa2um	GUV Number by Condition			0 uM Ca Fitting Results	20 uM Ca Fitting Results
0.173913	0	240	DPPC	0	1			General model:	General model:
0.202899	0	240	DPPC	0	2			fit_Alps_DPPCpure_hypo_Lm(c) = Bmax*c^n/(c^n+Kd^n)	fit_Alps_DPPCpure_hypo_Lm_Ca(c) = Bmax*c^n/(c^n+Kd^n)
0.144928	0	240	DPPC	0	3			Coefficients (with 95% confidence bounds):	Coefficients (with 95% confidence bounds):
0.173913	0	240	DPPC	0	4			Bmax = 10.56 (10.28, 10.84)	Bmax = 11.87 (11.54, 12.2)
0.144928	0	240	DPPC	0	5			Kd = 146.9 (140.2, 153.6)	Kd = 132.7 (126.3, 139.1)
0.144928	0	240	DPPC	0	6			n = 3.471 (3.06, 3.882)	n = 3.364 (2.94, 3.787)
0.202899	0	240	DPPC	0	7
0.202899	0	240	DPPC	0	8
0.173913	0	240	DPPC	0	9
0.202899	0	240	DPPC	0	10
0.144928	0	240	DPPC	0	11
0.115942	0	240	DPPC	0	12
0.202899	0	240	DPPC	0	13
0.202899	0	240	DPPC	0	14
0.173913	0	240	DPPC	0	15
0.173913	0	240	DPPC	0	16
0.202899	0	240	DPPC	0	17
0.144928	0	240	DPPC	0	18
0.144928	0	240	DPPC	0	19
0.231884	0	240	DPPC	0	20
0.144928	0	240	DPPC	0	21
0.144928	0	240	DPPC	0	22
0.144928	0	240	DPPC	0	23
0.144928	0	240	DPPC	0	24
0.202899	0	240	DPPC	0	25
0.144928	0	240	DPPC	0	26
0.231884	0	240	DPPC	0	27
0.202899	0	240	DPPC	0	28
0.173913	0	240	DPPC	0	29
0.115942	0	240	DPPC	0	30
0.231884	0	240	DPPC	0	31
0.115942	0	240	DPPC	0	32
0.115942	0	240	DPPC	0	33
0.144928	0	240	DPPC	0	34
0.26087	0	240	DPPC	0	35
0.144928	0	240	DPPC	0	36
0.173913	0	240	DPPC	0	37
0.173913	0	240	DPPC	0	38
0.173913	0	240	DPPC	0	39
0.173913	0	240	DPPC	0	40
0.144928	0	240	DPPC	0	41
0.173913	0	240	DPPC	0	42
0.144928	0	240	DPPC	0	43
0.144928	0	240	DPPC	0	44
0.173913	0	240	DPPC	0	45
0.115942	0	240	DPPC	0	46
0.144928	0	240	DPPC	0	47
0.463768	25	240	DPPC	0	1
0.318841	25	240	DPPC	0	2
0.492754	25	240	DPPC	0	3
0.521739	25	240	DPPC	0	4
0.318841	25	240	DPPC	0	5
0.318841	25	240	DPPC	0	6
0.521739	25	240	DPPC	0	7
0.521739	25	240	DPPC	0	8
0.434783	25	240	DPPC	0	9
0.405797	25	240	DPPC	0	10
0.347826	25	240	DPPC	0	11
0.347826	25	240	DPPC	0	12
0.304348	25	240	DPPC	0	13
0.347826	25	240	DPPC	0	14
0.695652	50	240	DPPC	0	1
0.753623	50	240	DPPC	0	2
0.782609	50	240	DPPC	0	3
0.695652	50	240	DPPC	0	4
0.985507	50	240	DPPC	0	5
0.927536	50	240	DPPC	0	6
0.724638	50	240	DPPC	0	7
0.724638	50	240	DPPC	0	8
0.753623	50	240	DPPC	0	9
0.811594	50	240	DPPC	0	10
0.956522	50	240	DPPC	0	11
0.811594	50	240	DPPC	0	12
0.84058	50	240	DPPC	0	13
0.608696	50	240	DPPC	0	14
1.01449	50	240	DPPC	0	15
0.956522	50	240	DPPC	0	16
1.13043	50	240	DPPC	0	17
0.84058	50	240	DPPC	0	18
0.869565	50	240	DPPC	0	19
0.884058	50	240	DPPC	0	20
0.666667	50	240	DPPC	0	21
0.898551	50	240	DPPC	0	22
0.695652	50	240	DPPC	0	23
0.782609	50	240	DPPC	0	24
1.07246	50	240	DPPC	0	25
0.84058	50	240	DPPC	0	26
0.869565	50	240	DPPC	0	27
0.84058	50	240	DPPC	0	28
2.37681	100	240	DPPC	0	1
1.76812	100	240	DPPC	0	2
1.97101	100	240	DPPC	0	3
2.31884	100	240	DPPC	0	4
2.23188	100	240	DPPC	0	5
2.46377	100	240	DPPC	0	6
2.92754	100	240	DPPC	0	7
2.17391	100	240	DPPC	0	8
1.85507	100	240	DPPC	0	9
2.43478	100	240	DPPC	0	10
2.69565	100	240	DPPC	0	11
2.92754	100	240	DPPC	0	12
2.17391	100	240	DPPC	0	13
2.46377	100	240	DPPC	0	14
2.57971	100	240	DPPC	0	15
1.97101	100	240	DPPC	0	16
1.76812	100	240	DPPC	0	17
2.4058	100	240	DPPC	0	18
2.24638	100	240	DPPC	0	19
2.89855	100	240	DPPC	0	20
2.31884	100	240	DPPC	0	21
3.04348	100	240	DPPC	0	22
2.78261	100	240	DPPC	0	23
2.23188	100	240	DPPC	0	24
2.14493	100	240	DPPC	0	25
2.11594	100	240	DPPC	0	26
2.08696	100	240	DPPC	0	27
1.97101	100	240	DPPC	0	28
2.31884	100	240	DPPC	0	29
1.91304	100	240	DPPC	0	30
2.6087	100	240	DPPC	0	31
2.11594	100	240	DPPC	0	32
2.55072	100	240	DPPC	0	33
2.92754	100	240	DPPC	0	34
2.66667	100	240	DPPC	0	35
2.95652	100	240	DPPC	0	36
1.97101	100	240	DPPC	0	37
2.23188	100	240	DPPC	0	38
2.92754	100	240	DPPC	0	39
2.2029	100	240	DPPC	0	40
2.23188	100	240	DPPC	0	41
2.31884	100	240	DPPC	0	42
2.14493	100	240	DPPC	0	43
2.65217	100	240	DPPC	0	44
2.84058	100	240	DPPC	0	45
2.49275	100	240	DPPC	0	46
1.7971	100	240	DPPC	0	47
2.84058	100	240	DPPC	0	48
1.85507	100	240	DPPC	0	49
2.52174	100	240	DPPC	0	50
1.7971	100	240	DPPC	0	51
2.75362	100	240	DPPC	0	52
2.26087	100	240	DPPC	0	53
2.52174	100	240	DPPC	0	54
1.88406	100	240	DPPC	0	55
2.37681	100	240	DPPC	0	56
2.92754	100	240	DPPC	0	57
6.75362	200	240	DPPC	0	1
6.92754	200	240	DPPC	0	2
7.3913	200	240	DPPC	0	3
7.07246	200	240	DPPC	0	4
6.2029	200	240	DPPC	0	5
6.5942	200	240	DPPC	0	6
8	200	240	DPPC	0	7
6.05797	200	240	DPPC	0	8
6.63768	200	240	DPPC	0	9
7.01449	200	240	DPPC	0	10
6.63768	200	240	DPPC	0	11
7.04348	200	240	DPPC	0	12
8.02899	200	240	DPPC	0	13
8.89855	200	240	DPPC	0	14
6.23188	200	240	DPPC	0	15
9.46377	200	240	DPPC	0	16
8.72464	200	240	DPPC	0	17
7.27536	200	240	DPPC	0	18
7.92754	200	240	DPPC	0	19
6.98551	200	240	DPPC	0	20
6.75362	200	240	DPPC	0	21
7.97101	200	240	DPPC	0	22
7.07246	200	240	DPPC	0	23
8.02899	200	240	DPPC	0	24
7.42029	200	240	DPPC	0	25
6.31884	200	240	DPPC	0	26
6.23188	200	240	DPPC	0	27
7.30435	200	240	DPPC	0	28
9.04348	200	240	DPPC	0	29
5.94203	200	240	DPPC	0	30
6.78261	200	240	DPPC	0	31
9.21739	200	240	DPPC	0	32
6.86957	200	240	DPPC	0	33
7.21739	200	240	DPPC	0	34
6.72464	200	240	DPPC	0	35
7.5942	200	240	DPPC	0	36
6.55072	200	240	DPPC	0	37
7.27536	200	240	DPPC	0	38
8.17391	200	240	DPPC	0	39
6.63768	200	240	DPPC	0	40
7.34783	200	240	DPPC	0	41
6.78261	200	240	DPPC	0	42
7.01449	200	240	DPPC	0	43
7.21739	200	240	DPPC	0	44
7.3913	200	240	DPPC	0	45
7.47826	200	240	DPPC	0	46
7.81159	200	240	DPPC	0	47
7.10145	200	240	DPPC	0	48
6.57971	200	240	DPPC	0	49
6.14493	200	240	DPPC	0	50
6.43478	200	240	DPPC	0	51
7.73913	200	240	DPPC	0	52
7.33333	200	240	DPPC	0	53
9.01449	200	240	DPPC	0	54
6.84058	200	240	DPPC	0	55
8.52174	200	240	DPPC	0	56
8.02899	200	240	DPPC	0	57
7.7971	200	240	DPPC	0	58
6.14493	200	240	DPPC	0	59
6.4058	200	240	DPPC	0	60
5.97101	200	240	DPPC	0	61
10.058	300	240	DPPC	0	1
13.7681	300	240	DPPC	0	2
11.8551	300	240	DPPC	0	3
8.72464	300	240	DPPC	0	4
10.5217	300	240	DPPC	0	5
8.34783	300	240	DPPC	0	6
9.57971	300	240	DPPC	0	7
12.1159	300	240	DPPC	0	8
14.4348	300	240	DPPC	0	9
10.087	300	240	DPPC	0	10
8.86957	300	240	DPPC	0	11
9.15942	300	240	DPPC	0	12
8.42029	300	240	DPPC	0	13
10.1594	300	240	DPPC	0	14
12.8696	300	240	DPPC	0	15
14.6667	300	240	DPPC	0	16
13.1594	300	240	DPPC	0	17
10.9275	300	240	DPPC	0	18
11.4203	300	240	DPPC	0	19
8.78261	300	240	DPPC	0	20
8.75362	300	240	DPPC	0	21
9.53623	300	240	DPPC	0	22
12.5797	300	240	DPPC	0	23
11.8406	300	240	DPPC	0	24
9.04348	300	240	DPPC	0	25
8.26087	300	240	DPPC	0	26
12.029	300	240	DPPC	0	27
10.2899	300	240	DPPC	0	28
12.3768	300	240	DPPC	0	29
13.2464	300	240	DPPC	0	30
13.8841	300	240	DPPC	0	31
11.5072	300	240	DPPC	0	32
10.8986	300	240	DPPC	0	33
9.57971	300	240	DPPC	0	34
10.7826	300	240	DPPC	0	35
9.04348	300	240	DPPC	0	36
12	300	240	DPPC	0	37
9.65217	300	240	DPPC	0	38
8.46377	300	240	DPPC	0	39
9.01449	300	240	DPPC	0	40
12.4348	300	240	DPPC	0	41
13.4493	300	240	DPPC	0	42
12.2899	300	240	DPPC	0	43
11.1159	300	240	DPPC	0	44
11.3043	300	240	DPPC	0	45
10	300	240	DPPC	0	46
15.1304	300	240	DPPC	0	47
11.8696	300	240	DPPC	0	48
12.2609	300	240	DPPC	0	49
12.5652	300	240	DPPC	0	50
11.0725	300	240	DPPC	0	51
9.78261	300	240	DPPC	0	52
7.88406	300	240	DPPC	0	53
7.47826	300	240	DPPC	0	54
13.0145	300	240	DPPC	0	55
14.4058	300	240	DPPC	0	56
12.6957	300	240	DPPC	0	57
10.8986	300	240	DPPC	0	58
9.73913	300	240	DPPC	0	59
11.5652	300	240	DPPC	0	60
10.6377	300	240	DPPC	0	61
9.15942	300	240	DPPC	0	62
9.81159	300	240	DPPC	0	63
11.1304	300	240	DPPC	0	64
9.27536	300	240	DPPC	0	65
6.69565	300	240	DPPC	0	66
6.69565	300	240	DPPC	0	67
8.10145	300	240	DPPC	0	68
9.56522	300	240	DPPC	0	69
10.9275	300	240	DPPC	0	70
9.98551	300	240	DPPC	0	71
8.98551	300	240	DPPC	0	72
14.5072	300	240	DPPC	0	73
8.78261	300	240	DPPC	0	74
11.2754	300	240	DPPC	0	75
10.1449	300	240	DPPC	0	76
13.3623	300	240	DPPC	0	77
9.56522	300	240	DPPC	0	78
11.4638	300	240	DPPC	0	79
10.9855	300	240	DPPC	0	80
11.1304	300	240	DPPC	0	81
12.9275	300	240	DPPC	0	82
9.68116	300	240	DPPC	0	83
11.4493	300	240	DPPC	0	84
11.2174	300	240	DPPC	0	85
13.9275	300	240	DPPC	0	86
9.66667	300	240	DPPC	0	87
11.3333	400	240	DPPC	0	1
9.49275	400	240	DPPC	0	2
7.30435	400	240	DPPC	0	3
8.23188	400	240	DPPC	0	4
11.3623	400	240	DPPC	0	5
10.1159	400	240	DPPC	0	6
9.3913	400	240	DPPC	0	7
10.5217	400	240	DPPC	0	8
10.1739	400	240	DPPC	0	9
10.7826	400	240	DPPC	0	10
11.6812	400	240	DPPC	0	11
12.7246	400	240	DPPC	0	12
8.72464	400	240	DPPC	0	13
10.1739	400	240	DPPC	0	14
9.21739	400	240	DPPC	0	15
9.65217	400	240	DPPC	0	16
10.2029	400	240	DPPC	0	17
9.01449	400	240	DPPC	0	18
13.8261	400	240	DPPC	0	19
13.0435	400	240	DPPC	0	20
9.47826	400	240	DPPC	0	21
9.42029	400	240	DPPC	0	22
11.1159	400	240	DPPC	0	23
11.5362	400	240	DPPC	0	24
8.31884	400	240	DPPC	0	25
9.94203	400	240	DPPC	0	26
8.78261	400	240	DPPC	0	27
9.04348	400	240	DPPC	0	28
7.98551	400	240	DPPC	0	29
9.21739	400	240	DPPC	0	30
8.37681	400	240	DPPC	0	31
10.1159	400	240	DPPC	0	32
9.42029	400	240	DPPC	0	33
9.07246	400	240	DPPC	0	34
7.33333	400	240	DPPC	0	35
8.81159	400	240	DPPC	0	36
11.2754	400	240	DPPC	0	37
7.73913	400	240	DPPC	0	38
10.5507	400	240	DPPC	0	39
9.44928	400	240	DPPC	0	40
9.33333	400	240	DPPC	0	41
8.6087	400	240	DPPC	0	42
8	400	240	DPPC	0	43
10.7246	400	240	DPPC	0	44
9.24638	400	240	DPPC	0	45
8.43478	400	240	DPPC	0	46
9.53623	400	240	DPPC	0	47
8.68116	400	240	DPPC	0	48
9.71014	400	240	DPPC	0	49
13.1304	400	240	DPPC	0	50
9.10145	400	240	DPPC	0	51
9.04348	400	240	DPPC	0	52
10.5797	400	240	DPPC	0	53
11.4058	400	240	DPPC	0	54
11.2899	400	240	DPPC	0	55
9.34783	400	240	DPPC	0	56
9.15942	400	240	DPPC	0	57
8.95652	400	240	DPPC	0	58
10.8116	400	240	DPPC	0	59
8.94203	400	240	DPPC	0	60
10.2029	400	240	DPPC	0	61
9.53623	400	240	DPPC	0	62
9.62319	400	240	DPPC	0	63
8.69565	400	240	DPPC	0	64
10.058	400	240	DPPC	0	65
8.82609	400	240	DPPC	0	66
10.1449	400	240	DPPC	0	67
9.07246	400	240	DPPC	0	68
10.942	400	240	DPPC	0	69
9.63768	400	240	DPPC	0	70
11.2464	400	240	DPPC	0	71
9.26087	400	240	DPPC	0	72
8.69565	400	240	DPPC	0	73
9.3913	400	240	DPPC	0	74
8.37681	400	240	DPPC	0	75
8.31884	400	240	DPPC	0	76
7.7971	400	240	DPPC	0	77
13.8841	400	240	DPPC	0	78
10.5797	400	240	DPPC	0	79
9.85507	400	240	DPPC	0	80
9.28986	400	240	DPPC	0	81
10.8986	400	240	DPPC	0	82
8.75362	400	240	DPPC	0	83
10.6522	400	240	DPPC	0	84
9.49275	400	240	DPPC	0	85
10.7826	400	240	DPPC	0	86
10.6667	400	240	DPPC	0	87
8.95652	400	240	DPPC	0	88
8.37681	400	240	DPPC	0	89
10.6522	500	240	DPPC	0	1
11.913	500	240	DPPC	0	2
8.66667	500	240	DPPC	0	3
9.13043	500	240	DPPC	0	4
8.37681	500	240	DPPC	0	5
7.56522	500	240	DPPC	0	6
11.1014	500	240	DPPC	0	7
8.84058	500	240	DPPC	0	8
9.42029	500	240	DPPC	0	9
11.6232	500	240	DPPC	0	10
8.34783	500	240	DPPC	0	11
8.18841	500	240	DPPC	0	12
9.13043	500	240	DPPC	0	13
8.28986	500	240	DPPC	0	14
7.5942	500	240	DPPC	0	15
10.3478	500	240	DPPC	0	16
9.85507	500	240	DPPC	0	17
9.82609	500	240	DPPC	0	18
8.02899	500	240	DPPC	0	19
11.3043	500	240	DPPC	0	20
10.4348	500	240	DPPC	0	21
12.029	500	240	DPPC	0	22
7.94203	500	240	DPPC	0	23
8.43478	500	240	DPPC	0	24
9.21739	500	240	DPPC	0	25
11.1014	500	240	DPPC	0	26
9.44928	500	240	DPPC	0	27
8.55072	500	240	DPPC	0	28
10.2029	500	240	DPPC	0	29
11.6957	500	240	DPPC	0	30
10.7536	500	240	DPPC	0	31
12.2029	500	240	DPPC	0	32
10.942	500	240	DPPC	0	33
10.2029	500	240	DPPC	0	34
11.4493	500	240	DPPC	0	35
9.4058	500	240	DPPC	0	36
10.4928	500	240	DPPC	0	37
9.85507	500	240	DPPC	0	38
11.1594	500	240	DPPC	0	39
8.42029	500	240	DPPC	0	40
9.10145	500	240	DPPC	0	41
12.8261	500	240	DPPC	0	42
14.9275	500	240	DPPC	0	43
12	500	240	DPPC	0	44
9.07246	500	240	DPPC	0	45
11.4203	500	240	DPPC	0	46
7.66667	500	240	DPPC	0	47
12.5362	500	240	DPPC	0	48
13.913	500	240	DPPC	0	49
11.1304	500	240	DPPC	0	50
9.50725	500	240	DPPC	0	51
11.3913	500	240	DPPC	0	52
9.21739	500	240	DPPC	0	53
14.8696	500	240	DPPC	0	54
12.9275	500	240	DPPC	0	55
10.3768	500	240	DPPC	0	56
9.24638	500	240	DPPC	0	57
9.15942	500	240	DPPC	0	58
8.52174	500	240	DPPC	0	59
9.34783	500	240	DPPC	0	60
10.9855	500	240	DPPC	0	61
10.971	500	240	DPPC	0	62
8.24638	500	240	DPPC	0	63
8.11594	500	240	DPPC	0	64
10	500	240	DPPC	0	65
9.81159	500	240	DPPC	0	66
10.5217	500	240	DPPC	0	67
9.5942	500	240	DPPC	0	68
9.71014	500	240	DPPC	0	69
11.942	500	240	DPPC	0	70
10.1449	500	240	DPPC	0	71
10.5507	500	240	DPPC	0	72
8.66667	500	240	DPPC	0	73
9.2029	500	240	DPPC	0	74
0.173913	0	240	DPPC	20	1
0.289855	0	240	DPPC	20	2
0.202899	0	240	DPPC	20	3
0.231884	0	240	DPPC	20	4
0.0869565	0	240	DPPC	20	5
0.173913	0	240	DPPC	20	6
0.231884	0	240	DPPC	20	7
0.231884	0	240	DPPC	20	8
0.173913	0	240	DPPC	20	9
0.144928	0	240	DPPC	20	10
0.26087	0	240	DPPC	20	11
0.173913	0	240	DPPC	20	12
0.202899	0	240	DPPC	20	13
0.144928	0	240	DPPC	20	14
0.115942	0	240	DPPC	20	15
0.144928	0	240	DPPC	20	16
0.173913	0	240	DPPC	20	17
0.231884	0	240	DPPC	20	18
0.144928	0	240	DPPC	20	19
0.202899	0	240	DPPC	20	20
0.173913	0	240	DPPC	20	21
0.144928	0	240	DPPC	20	22
0.26087	0	240	DPPC	20	23
0.173913	0	240	DPPC	20	24
0.202899	0	240	DPPC	20	25
0.144928	0	240	DPPC	20	26
0.144928	0	240	DPPC	20	27
0.144928	0	240	DPPC	20	28
0.202899	0	240	DPPC	20	29
0.173913	0	240	DPPC	20	30
0.144928	0	240	DPPC	20	31
0.202899	0	240	DPPC	20	32
0.318841	0	240	DPPC	20	33
0.173913	0	240	DPPC	20	34
0.188406	0	240	DPPC	20	35
0.202899	0	240	DPPC	20	36
0.26087	0	240	DPPC	20	37
0.26087	0	240	DPPC	20	38
0.289855	0	240	DPPC	20	39
0.173913	0	240	DPPC	20	40
0.173913	0	240	DPPC	20	41
1.01449	25	240	DPPC	20	1
0.463768	25	240	DPPC	20	2
0.724638	25	240	DPPC	20	3
0.869565	25	240	DPPC	20	4
0.637681	25	240	DPPC	20	5
0.637681	25	240	DPPC	20	6
0.521739	25	240	DPPC	20	7
0.463768	25	240	DPPC	20	8
0.782609	25	240	DPPC	20	9
0.753623	25	240	DPPC	20	10
0.782609	25	240	DPPC	20	11
0.637681	25	240	DPPC	20	12
0.695652	25	240	DPPC	20	13
0.695652	25	240	DPPC	20	14
0.782609	25	240	DPPC	20	15
0.724638	25	240	DPPC	20	16
0.695652	25	240	DPPC	20	17
0.695652	25	240	DPPC	20	18
0.463768	25	240	DPPC	20	19
0.666667	25	240	DPPC	20	20
0.753623	25	240	DPPC	20	21
0.608696	25	240	DPPC	20	22
0.637681	25	240	DPPC	20	23
0.666667	25	240	DPPC	20	24
0.695652	25	240	DPPC	20	25
0.724638	25	240	DPPC	20	26
0.84058	25	240	DPPC	20	27
0.753623	25	240	DPPC	20	28
1.13043	50	240	DPPC	20	1
1.53623	50	240	DPPC	20	2
1.47826	50	240	DPPC	20	3
1.13043	50	240	DPPC	20	4
1.47826	50	240	DPPC	20	5
1.10145	50	240	DPPC	20	6
1.42029	50	240	DPPC	20	7
1.13043	50	240	DPPC	20	8
1.04348	50	240	DPPC	20	9
0.347826	50	240	DPPC	20	10
0.985507	50	240	DPPC	20	11
1.10145	50	240	DPPC	20	12
1.18841	50	240	DPPC	20	13
0.811594	50	240	DPPC	20	14
0.811594	50	240	DPPC	20	15
1.15942	50	240	DPPC	20	16
1.24638	50	240	DPPC	20	17
1.44928	50	240	DPPC	20	18
1.30435	50	240	DPPC	20	19
0.927536	50	240	DPPC	20	20
0.985507	50	240	DPPC	20	21
1.27536	50	240	DPPC	20	22
1.47826	50	240	DPPC	20	23
1.73913	50	240	DPPC	20	24
1.27536	50	240	DPPC	20	25
1.27536	50	240	DPPC	20	26
1.21739	50	240	DPPC	20	27
1.56522	50	240	DPPC	20	28
1.10145	50	240	DPPC	20	29
1.04348	50	240	DPPC	20	30
0.811594	50	240	DPPC	20	31
1.24638	50	240	DPPC	20	32
1.04348	50	240	DPPC	20	33
1.13043	50	240	DPPC	20	34
1.15942	50	240	DPPC	20	35
0.724638	50	240	DPPC	20	36
0.898551	50	240	DPPC	20	37
0.869565	50	240	DPPC	20	38
0.898551	50	240	DPPC	20	39
2.98551	100	240	DPPC	20	1
2.05797	100	240	DPPC	20	2
3.07246	100	240	DPPC	20	3
2.11594	100	240	DPPC	20	4
2.46377	100	240	DPPC	20	5
3.13043	100	240	DPPC	20	6
2.66667	100	240	DPPC	20	7
2.69565	100	240	DPPC	20	8
2.78261	100	240	DPPC	20	9
2.50725	100	240	DPPC	20	10
2.66667	100	240	DPPC	20	11
2.34783	100	240	DPPC	20	12
2.78261	100	240	DPPC	20	13
3.5942	100	240	DPPC	20	14
2.49275	100	240	DPPC	20	15
3.27536	100	240	DPPC	20	16
2.4058	100	240	DPPC	20	17
3.68116	100	240	DPPC	20	18
2.72464	100	240	DPPC	20	19
3.15942	100	240	DPPC	20	20
2.86957	100	240	DPPC	20	21
3.27536	100	240	DPPC	20	22
3.88406	100	240	DPPC	20	23
3.44928	100	240	DPPC	20	24
2.49275	100	240	DPPC	20	25
3.3913	100	240	DPPC	20	26
3.15942	100	240	DPPC	20	27
2.94203	100	240	DPPC	20	28
3.24638	100	240	DPPC	20	29
3.91304	100	240	DPPC	20	30
4.2029	100	240	DPPC	20	31
2.84058	100	240	DPPC	20	32
2.75362	100	240	DPPC	20	33
3.13043	100	240	DPPC	20	34
2.05797	100	240	DPPC	20	35
2.2029	100	240	DPPC	20	36
2.49275	100	240	DPPC	20	37
2.4058	100	240	DPPC	20	38
2.28986	100	240	DPPC	20	39
2.98551	100	240	DPPC	20	40
3.44928	100	240	DPPC	20	41
2.34783	100	240	DPPC	20	42
4.17391	100	240	DPPC	20	43
3.44928	100	240	DPPC	20	44
3.7971	100	240	DPPC	20	45
2.52174	100	240	DPPC	20	46
2.6087	100	240	DPPC	20	47
2.66667	100	240	DPPC	20	48
3.10145	100	240	DPPC	20	49
4.05797	100	240	DPPC	20	50
3.27536	100	240	DPPC	20	51
2.92754	100	240	DPPC	20	52
3.42029	100	240	DPPC	20	53
2.69565	100	240	DPPC	20	54
11.2174	200	240	DPPC	20	1
10.2899	200	240	DPPC	20	2
10.8841	200	240	DPPC	20	3
10.3478	200	240	DPPC	20	4
10.6957	200	240	DPPC	20	5
13.3188	200	240	DPPC	20	6
9.91304	200	240	DPPC	20	7
8.72464	200	240	DPPC	20	8
9.7971	200	240	DPPC	20	9
7.78261	200	240	DPPC	20	10
8.6087	200	240	DPPC	20	11
9.97101	200	240	DPPC	20	12
9.15942	200	240	DPPC	20	13
11.2029	200	240	DPPC	20	14
9.44928	200	240	DPPC	20	15
8.14493	200	240	DPPC	20	16
6.72464	200	240	DPPC	20	17
10.4783	200	240	DPPC	20	18
9.10145	200	240	DPPC	20	19
9.33333	200	240	DPPC	20	20
8.2029	200	240	DPPC	20	21
9.65217	200	240	DPPC	20	22
9.46377	200	240	DPPC	20	23
9.68116	200	240	DPPC	20	24
9.65217	200	240	DPPC	20	25
9.56522	200	240	DPPC	20	26
10	200	240	DPPC	20	27
10.3188	200	240	DPPC	20	28
9.82609	200	240	DPPC	20	29
8.13043	200	240	DPPC	20	30
9.21739	200	240	DPPC	20	31
8.08696	200	240	DPPC	20	32
9.91304	200	240	DPPC	20	33
12	200	240	DPPC	20	34
10.1449	200	240	DPPC	20	35
12.7536	200	240	DPPC	20	36
11.0725	200	240	DPPC	20	37
12.4348	200	240	DPPC	20	38
9.17391	200	240	DPPC	20	39
10.6957	200	240	DPPC	20	40
11.0435	200	240	DPPC	20	41
9.73913	200	240	DPPC	20	42
7.71014	200	240	DPPC	20	43
7.15942	200	240	DPPC	20	44
8.85507	200	240	DPPC	20	45
8.95652	200	240	DPPC	20	46
11.8841	200	240	DPPC	20	47
11.2464	200	240	DPPC	20	48
10.7826	200	240	DPPC	20	49
11.1594	200	240	DPPC	20	50
12.8696	200	240	DPPC	20	51
10.5217	200	240	DPPC	20	52
13.3043	200	240	DPPC	20	53
10.8986	200	240	DPPC	20	54
9.85507	200	240	DPPC	20	55
12.9565	200	240	DPPC	20	56
9.3913	200	240	DPPC	20	57
8.68116	200	240	DPPC	20	58
9.88406	200	240	DPPC	20	59
8.6087	200	240	DPPC	20	60
10.6087	200	240	DPPC	20	61
7.3913	200	240	DPPC	20	62
8.18841	200	240	DPPC	20	63
9.89855	200	240	DPPC	20	64
8.72464	200	240	DPPC	20	65
11.3913	200	240	DPPC	20	66
10.2174	200	240	DPPC	20	67
8.71014	200	240	DPPC	20	68
9.69565	200	240	DPPC	20	69
7.85507	200	240	DPPC	20	70
9.62319	200	240	DPPC	20	71
8.81159	200	240	DPPC	20	72
10.8986	200	240	DPPC	20	73
10.6377	300	240	DPPC	20	1
11.4783	300	240	DPPC	20	2
12.5797	300	240	DPPC	20	3
10.1449	300	240	DPPC	20	4
9.04348	300	240	DPPC	20	5
9.53623	300	240	DPPC	20	6
8.72464	300	240	DPPC	20	7
8.27536	300	240	DPPC	20	8
13.5072	300	240	DPPC	20	9
12.7826	300	240	DPPC	20	10
10.8696	300	240	DPPC	20	11
10.2899	300	240	DPPC	20	12
13.4203	300	240	DPPC	20	13
10.7391	300	240	DPPC	20	14
14.4058	300	240	DPPC	20	15
9.27536	300	240	DPPC	20	16
13.7536	300	240	DPPC	20	17
8.92754	300	240	DPPC	20	18
12.8696	300	240	DPPC	20	19
10	300	240	DPPC	20	20
9.44928	300	240	DPPC	20	21
11.4783	300	240	DPPC	20	22
11.9855	300	240	DPPC	20	23
11.6812	300	240	DPPC	20	24
12.2029	300	240	DPPC	20	25
14.5217	300	240	DPPC	20	26
7.27536	300	240	DPPC	20	27
8.11594	300	240	DPPC	20	28
10.1449	300	240	DPPC	20	29
9.62319	300	240	DPPC	20	30
9.66667	300	240	DPPC	20	31
7.71014	300	240	DPPC	20	32
12.6377	300	240	DPPC	20	33
13.2754	300	240	DPPC	20	34
8.86957	300	240	DPPC	20	35
9.49275	300	240	DPPC	20	36
11.1884	300	240	DPPC	20	37
11.4203	300	240	DPPC	20	38
10.5797	300	240	DPPC	20	39
9.27536	300	240	DPPC	20	40
12.6957	300	240	DPPC	20	41
14.3478	300	240	DPPC	20	42
12.029	300	240	DPPC	20	43
10.6087	300	240	DPPC	20	44
12.8986	300	240	DPPC	20	45
11.5072	300	240	DPPC	20	46
7.5942	300	240	DPPC	20	47
14.4348	300	240	DPPC	20	48
11.8261	300	240	DPPC	20	49
10.9275	300	240	DPPC	20	50
10.058	300	240	DPPC	20	51
9.43478	300	240	DPPC	20	52
10.058	300	240	DPPC	20	53
10.3043	300	240	DPPC	20	54
12.087	300	240	DPPC	20	55
12.7246	300	240	DPPC	20	56
15.2029	300	240	DPPC	20	57
12.7826	300	240	DPPC	20	58
9.33333	300	240	DPPC	20	59
8.86957	300	240	DPPC	20	60
11.2464	300	240	DPPC	20	61
10.6377	300	240	DPPC	20	62
9.3913	300	240	DPPC	20	63
10.2319	300	240	DPPC	20	64
9.15942	300	240	DPPC	20	65
11.2029	300	240	DPPC	20	66
12.0435	300	240	DPPC	20	67
11.7101	300	240	DPPC	20	68
9.56522	300	240	DPPC	20	69
9.15942	300	240	DPPC	20	70
11.2319	300	240	DPPC	20	71
12.4928	300	240	DPPC	20	72
9.91304	300	240	DPPC	20	73
9.7971	300	240	DPPC	20	74
9.91304	300	240	DPPC	20	75
11.971	300	240	DPPC	20	76
10.1739	300	240	DPPC	20	77
11.8406	300	240	DPPC	20	78
13.4783	300	240	DPPC	20	79
8.63768	300	240	DPPC	20	80
9.62319	300	240	DPPC	20	81
10.7536	300	240	DPPC	20	82
9.42029	300	240	DPPC	20	83
12.7826	300	240	DPPC	20	84
12.4058	300	240	DPPC	20	85
11.4928	300	240	DPPC	20	86
12.6232	400	240	DPPC	20	1
9.01449	400	240	DPPC	20	2
9.43478	400	240	DPPC	20	3
10.087	400	240	DPPC	20	4
10.9565	400	240	DPPC	20	5
11	400	240	DPPC	20	6
9.88406	400	240	DPPC	20	7
9.18841	400	240	DPPC	20	8
9.71014	400	240	DPPC	20	9
9.56522	400	240	DPPC	20	10
10.6667	400	240	DPPC	20	11
11.8116	400	240	DPPC	20	12
10	400	240	DPPC	20	13
9.71014	400	240	DPPC	20	14
8.95652	400	240	DPPC	20	15
7.5942	400	240	DPPC	20	16
10.5362	400	240	DPPC	20	17
10.5507	400	240	DPPC	20	18
12.2029	400	240	DPPC	20	19
9.71014	400	240	DPPC	20	20
7.88406	400	240	DPPC	20	21
10.5217	400	240	DPPC	20	22
9.42029	400	240	DPPC	20	23
11.8261	400	240	DPPC	20	24
10.8696	400	240	DPPC	20	25
8.92754	400	240	DPPC	20	26
10.5507	400	240	DPPC	20	27
11.5362	400	240	DPPC	20	28
9.82609	400	240	DPPC	20	29
10.3478	400	240	DPPC	20	30
12.2029	400	240	DPPC	20	31
9.4058	400	240	DPPC	20	32
10.1739	400	240	DPPC	20	33
9.30435	400	240	DPPC	20	34
9.01449	400	240	DPPC	20	35
11.2174	400	240	DPPC	20	36
11.0725	400	240	DPPC	20	37
8.84058	400	240	DPPC	20	38
8.66667	400	240	DPPC	20	39
10.029	400	240	DPPC	20	40
9.68116	400	240	DPPC	20	41
8.02899	400	240	DPPC	20	42
10.6377	400	240	DPPC	20	43
9.21739	400	240	DPPC	20	44
8.6087	400	240	DPPC	20	45
7.97101	400	240	DPPC	20	46
7.97101	400	240	DPPC	20	47
9.5942	400	240	DPPC	20	48
9.85507	400	240	DPPC	20	49
12.0435	400	240	DPPC	20	50
11.5652	400	240	DPPC	20	51
7.46377	400	240	DPPC	20	52
11.2464	400	240	DPPC	20	53
12.1304	400	240	DPPC	20	54
10.4348	400	240	DPPC	20	55
10.7826	400	240	DPPC	20	56
8.85507	400	240	DPPC	20	57
15.2174	400	240	DPPC	20	58
10.7246	400	240	DPPC	20	59
10.6087	400	240	DPPC	20	60
10.4928	400	240	DPPC	20	61
12.5652	400	240	DPPC	20	62
8.42029	400	240	DPPC	20	63
7.7971	400	240	DPPC	20	64
11.4783	400	240	DPPC	20	65
9.53623	400	240	DPPC	20	66
9.07246	400	240	DPPC	20	67
10.4638	400	240	DPPC	20	68
8.88406	400	240	DPPC	20	69
9.85507	400	240	DPPC	20	70
14.3768	400	240	DPPC	20	71
10.4348	400	240	DPPC	20	72
9.82609	400	240	DPPC	20	73
12.913	500	240	DPPC	20	1
14	500	240	DPPC	20	2
15.1884	500	240	DPPC	20	3
14.4928	500	240	DPPC	20	4
16.058	500	240	DPPC	20	5
11.8261	500	240	DPPC	20	6
17.5942	500	240	DPPC	20	7
13.087	500	240	DPPC	20	8
11.8551	500	240	DPPC	20	9
14	500	240	DPPC	20	10
11.5942	500	240	DPPC	20	11
13.3623	500	240	DPPC	20	12
10.4638	500	240	DPPC	20	13
14.8261	500	240	DPPC	20	14
14.4638	500	240	DPPC	20	15
14.9855	500	240	DPPC	20	16
12.4348	500	240	DPPC	20	17
12.3333	500	240	DPPC	20	18
12.7971	500	240	DPPC	20	19
12.7101	500	240	DPPC	20	20
11.8261	500	240	DPPC	20	21
12.4348	500	240	DPPC	20	22
19.3043	500	240	DPPC	20	23
11.6957	500	240	DPPC	20	24
13.2174	500	240	DPPC	20	25
14.6667	500	240	DPPC	20	26
15.4783	500	240	DPPC	20	27
10.8696	500	240	DPPC	20	28
13.4493	500	240	DPPC	20	29
11.8841	500	240	DPPC	20	30
14.9275	500	240	DPPC	20	31
12.913	500	240	DPPC	20	32
11.8551	500	240	DPPC	20	33
11.5072	500	240	DPPC	20	34
13.2754	500	240	DPPC	20	35
13.0725	500	240	DPPC	20	36
10.9275	500	240	DPPC	20	37
11.5942	500	240	DPPC	20	38
12.8406	500	240	DPPC	20	39
16.8696	500	240	DPPC	20	40
17.6377	500	240	DPPC	20	41
11.3623	500	240	DPPC	20	42
16.5072	500	240	DPPC	20	43
11.6522	500	240	DPPC	20	44
12.4203	500	240	DPPC	20	45
11.2464	500	240	DPPC	20	46
17.1304	500	240	DPPC	20	47
12.7826	500	240	DPPC	20	48
12.4348	500	240	DPPC	20	49
13.7681	500	240	DPPC	20	50
16.7246	500	240	DPPC	20	51
15.971	500	240	DPPC	20	52
12.5507	500	240	DPPC	20	53
13.3623	500	240	DPPC	20	54
10.9855	500	240	DPPC	20	55
11.5652	500	240	DPPC	20	56
11.4493	500	240	DPPC	20	57
10.7826	500	240	DPPC	20	58
13.7681	500	240	DPPC	20	59
12.029	500	240	DPPC	20	60
10.7826	500	240	DPPC	20	61
10.8406	500	240	DPPC	20	62
14.7826	500	240	DPPC	20	63
11.5362	500	240	DPPC	20	64
Note: Data represent one day experiment acquired on GUV from 2 independantly-prepared lipid mixtures.

## Sheet: Extended Data Fig.2b
Data source:	20250527_NM_ER_007_Nucleolus_SHOCK_E11
Image processing:	xy registration (FIJI Correct 3D drift): Correct only x&y
	Stack was cropped to save memory
	Maximal intensity projection
20 pt profile plot
Distance_(microns)	Gray_Value	Gray_Value	Distance_(microns)	Min-max(Alpin_ID)	Min-max(Nucleolar_ID)
0	832.429	239.952	0	0	0
0.21667	839.429	252.333	0.21667	0.00567	0.0753
0.43333	860.952	253	0.43333	0.02311	0.07935
0.65	904.238	254.238	0.65	0.05818	0.08688
0.86667	919.429	252.143	0.86667	0.07049	0.07414
1.08333	978.19	274.524	1.08333	0.1181	0.21025
1.3	1073.14	297.286	1.3	0.19503	0.34869
1.51667	1206.57	334.714	1.51667	0.30314	0.57631
1.73333	1401.76	353.048	1.73333	0.46128	0.68781
1.95	1609.24	377.333	1.95	0.62938	0.8355
2.16667	1847.76	393.619	2.16667	0.82264	0.93455
2.38333	1894.81	401.048	2.38333	0.86076	0.97973
2.6	1975.33	404.381	2.6	0.926	1
2.81667	2066.67	396.714	2.81667	1	0.95337
3.03333	1966.43	389.381	3.03333	0.91879	0.90878
3.25	1800.05	372.571	3.25	0.78398	0.80654
3.46667	1586.43	346.286	3.46667	0.6109	0.64669
3.68333	1401.38	313.095	3.68333	0.46097	0.44483
3.9	1258	286.095	3.9	0.3448	0.28063
4.11667	1121.52	261.667	4.11667	0.23423	0.13206
4.33333	974.333	252.381	4.33333	0.11497	0.07559
4.55	889.571	250.381	4.55	0.0463	0.06343
4.76667	841.524	248.619	4.76667	0.00737	0.05271
4.98333	841.857	243.333	4.98333	0.00764	0.02056
5.2	844.286	245.095	5.2	0.00961	0.03128	Note: difficult to average across all nucleolus due to variability in shape size etc.
Data source:	20250524_NM_ER_007_nucleolus_SHOCK_E1		20250524_NM_ER_007_nucleolus_SHOCK_E1		20250524_NM_ER_007_nucleolus_SHOCK_E2		20250524_NM_ER_007_nucleolus_SHOCK_E2		20250524_NM_ER_007_nucleolus_SHOCK_E3		20250524_NM_ER_007_nucleolus_SHOCK_E3		20250524_NM_ER_007_nucleolus_SHOCK_E4		20250524_NM_ER_007_nucleolus_SHOCK_E4		20250524_NM_ER_007_nucleolus_SHOCK_E5		20250524_NM_ER_007_nucleolus_SHOCK_E5		20250524_NM_ER_007_nucleolus_SHOCK_E6		20250524_NM_ER_007_nucleolus_SHOCK_E6		20250524_NM_ER_007_nucleolus_SHOCK_E7		20250524_NM_ER_007_nucleolus_SHOCK_E7		20250524_NM_ER_007_nucleolus_SHOCK_E8		20250524_NM_ER_007_nucleolus_SHOCK_E8		20250524_NM_ER_007_nucleolus_SHOCK_E9		20250524_NM_ER_007_nucleolus_SHOCK_E9		20250524_NM_ER_007_nucleolus_SHOCK_E10		20250524_NM_ER_007_nucleolus_SHOCK_E10		20250524_NM_ER_007_nucleolus_SHOCK_E11		20250524_NM_ER_007_nucleolus_SHOCK_E11		20250524_NM_ER_007_nucleolus_SHOCK_E12		20250524_NM_ER_007_nucleolus_SHOCK_E12		20250524_NM_ER_007_nucleolus_SHOCK_E13
Distance_(microns)	Gray_Value(ALPIN_ID)	Distance_(microns)	Gray_Value(Nucleolar_ID)	Distance_(microns)	Gray_Value(ALPIN_ID)	Distance_(microns)	Gray_Value(Nucleolar_ID)	Distance_(microns)	Gray_Value(ALPIN_ID)	Distance_(microns)	Gray_Value(Nucleolar_ID)	Distance_(microns)	Gray_Value(ALPIN_ID)	Distance_(microns)	Gray_Value(Nucleolar_ID)	Distance_(microns)	Gray_Value(ALPIN_ID)	Distance_(microns)	Gray_Value(Nucleolar_ID)	Distance_(microns)	Gray_Value(ALPIN_ID)	Distance_(microns)	Gray_Value(Nucleolar_ID)	Distance_(microns)	Gray_Value(ALPIN_ID)	Distance_(microns)	Gray_Value(Nucleolar_ID)	Distance_(microns)	Gray_Value(ALPIN_ID)	Distance_(microns)	Gray_Value(Nucleolar_ID)	Distance_(microns)	Gray_Value(ALPIN_ID)	Distance_(microns)	Gray_Value(Nucleolar_ID)	Distance_(microns)	Gray_Value(ALPIN_ID)	Distance_(microns)	Gray_Value(Nucleolar_ID)	Distance_(microns)	Gray_Value(ALPIN_ID)	Distance_(microns)	Gray_Value(Nucleolar_ID)	Distance_(microns)	Gray_Value(ALPIN_ID)	Distance_(microns)	Gray_Value(Nucleolar_ID)	Distance_(microns)	Gray_Value(ALPIN_ID)
0	290.006	0	253.117	0	260.952	0	219.048	0	257.653	0	183.916	0	286.311	0	201.229	0	264.981	0	284.667	0	269.504	0	263.818	0	255.93	0	164.125	0	217.278	0	250.13	0	276.699	0	250.824	0	205.846	0	221.023	0	832.429	0	239.952	0	245.174	0	196.609	0	187.652
0.21667	289.21	0.21667	254.986	0.21667	270.381	0.21667	201.333	0.21667	270.274	0.21667	184.029	0.21667	283.364	0.21667	196.761	0.21667	264.606	0.21667	286.558	0.21667	267.853	0.21667	267.156	0.21667	252.992	0.21667	162.321	0.21667	221.439	0.21667	254.08	0.21667	276.168	0.21667	254.828	0.21667	211.472	0.21667	228.695	0.21667	839.429	0.21667	252.333	0.21667	245.87	0.21667	196.348	0.21667	190.391
0.43333	290.821	0.43333	251.202	0.43333	267.095	0.43333	201.619	0.43333	261.627	0.43333	183.299	0.43333	282.395	0.43333	197.338	0.43333	258.993	0.43333	280.116	0.43333	262.008	0.43333	263.542	0.43333	258.225	0.43333	165.17	0.43333	229.628	0.43333	267.895	0.43333	281.115	0.43333	251.784	0.43333	210.874	0.43333	225.777	0.43333	860.952	0.43333	253	0.43333	250.652	0.43333	208.696	0.43333	187.087
0.65	291.331	0.65	255.665	0.65	265.524	0.65	196	0.65	261.701	0.65	181.471	0.65	285.004	0.65	192.9	0.65	261.167	0.65	289.691	0.65	265.232	0.65	274.346	0.65	259.618	0.65	162.917	0.65	237.705	0.65	299.668	0.65	283.603	0.65	253.686	0.65	216.323	0.65	239.645	0.65	904.238	0.65	254.238	0.65	273.957	0.65	230.652	0.65	191.391
0.86667	301.962	0.86667	272.256	0.86667	252.571	0.86667	194.571	0.86667	267.996	0.86667	180.541	0.86667	284.187	0.86667	193.558	0.86667	277.729	0.86667	336.284	0.86667	278.454	0.86667	302.295	0.86667	261.225	0.86667	166.859	0.86667	256.517	0.86667	344.314	0.86667	280.02	0.86667	263.506	0.86667	239.481	0.86667	260.005	0.86667	919.429	0.86667	252.143	0.86667	292.87	0.86667	246.478	0.86667	194.87
1.08333	329.032	1.08333	307.777	1.08333	260.476	1.08333	207.286	1.08333	274.861	1.08333	186.107	1.08333	295.158	1.08333	203.083	1.08333	307.956	1.08333	385.027	1.08333	311.46	1.08333	346.592	1.08333	276.696	1.08333	164.669	1.08333	287.461	1.08333	394.258	1.08333	284.523	1.08333	276.977	1.08333	269.103	1.08333	298.266	1.08333	978.19	1.08333	274.524	1.08333	315.391	1.08333	286.957	1.08333	192
1.3	390.904	1.3	334.253	1.3	277.429	1.3	214.81	1.3	292.956	1.3	212.165	1.3	310.803	1.3	226.046	1.3	336.044	1.3	430.849	1.3	343.803	1.3	387.539	1.3	303.925	1.3	176.9	1.3	311.405	1.3	442.804	1.3	305.425	1.3	303.462	1.3	311.385	1.3	358.762	1.3	1073.14	1.3	297.286	1.3	339.565	1.3	318.217	1.3	201.783
1.51667	458.78	1.51667	371.254	1.51667	300	1.51667	241.952	1.51667	320.252	1.51667	246.426	1.51667	335.678	1.51667	260.127	1.51667	359.579	1.51667	447.476	1.51667	368.576	1.51667	405.73	1.51667	361.251	1.51667	184.34	1.51667	338.437	1.51667	484.214	1.51667	337.351	1.51667	321.642	1.51667	350.878	1.51667	408.379	1.51667	1206.57	1.51667	334.714	1.51667	402	1.51667	332.609	1.51667	224.696
1.73333	508.501	1.73333	394.682	1.73333	347.333	1.73333	263.429	1.73333	371.767	1.73333	268.651	1.73333	376.555	1.73333	278.616	1.73333	363.483	1.73333	448.766	1.73333	373.86	1.73333	428.832	1.73333	400.701	1.73333	192.013	1.73333	376.459	1.73333	541.629	1.73333	373.976	1.73333	335.493	1.73333	381.871	1.73333	434.602	1.73333	1401.76	1.73333	353.048	1.73333	431.522	1.73333	355.043	1.73333	241.739
1.95	550.788	1.95	422.878	1.95	369.667	1.95	283.429	1.95	409.138	1.95	290.284	1.95	408.695	1.95	284.593	1.95	370.447	1.95	465.886	1.95	382.756	1.95	442.759	1.95	426.417	1.95	207.609	1.95	391.466	1.95	580.333	1.95	398.138	1.95	343.113	1.95	419.243	1.95	459.622	1.95	1609.24	1.95	377.333	1.95	440.696	1.95	342.13	1.95	251.217
2.16667	575.034	2.16667	432.519	2.16667	387	2.16667	314.381	2.16667	424.308	2.16667	287.42	2.16667	421.254	2.16667	304.647	2.16667	382.079	2.16667	483.996	2.16667	382.125	2.16667	443.238	2.16667	440.603	2.16667	210.282	2.16667	408.371	2.16667	606.173	2.16667	404.649	2.16667	347.521	2.16667	434.327	2.16667	467.868	2.16667	1847.76	2.16667	393.619	2.16667	452.391	2.16667	342.652	2.16667	262.522
2.38333	616.53	2.38333	445.727	2.38333	404.619	2.38333	316.143	2.38333	438.079	2.38333	284.38	2.38333	433.994	2.38333	314.295	2.38333	400.376	2.38333	497.923	2.38333	372.38	2.38333	441.695	2.38333	438.099	2.38333	208.9	2.38333	415.676	2.38333	616.75	2.38333	405.115	2.38333	344.826	2.38333	430.15	2.38333	456.548	2.38333	1894.81	2.38333	401.048	2.38333	452.87	2.38333	340.609	2.38333	267.957
2.6	624.414	2.6	444.7	2.6	392.143	2.6	324.429	2.6	461.15	2.6	286.405	2.6	436.524	2.6	308.357	2.6	397.269	2.6	499.697	2.6	372.197	2.6	427.505	2.6	436.948	2.6	209.527	2.6	409.15	2.6	632.644	2.6	398.456	2.6	332.133	2.6	429.073	2.6	444.622	2.6	1975.33	2.6	404.381	2.6	458.696	2.6	329.913	2.6	256.696
2.81667	629.667	2.81667	426.506	2.81667	390.952	2.81667	331.333	2.81667	477.311	2.81667	293.088	2.81667	435.653	2.81667	296.642	2.81667	390.992	2.81667	481.885	2.81667	359.771	2.81667	398.507	2.81667	423.066	2.81667	200.577	2.81667	412.966	2.81667	625.236	2.81667	376.195	2.81667	313.116	2.81667	414.811	2.81667	431.731	2.81667	2066.67	2.81667	396.714	2.81667	439.522	2.81667	327.348	2.81667	254.478
3.03333	612.337	3.03333	421.131	3.03333	375.619	3.03333	331.476	3.03333	450.661	3.03333	283.791	3.03333	424.914	3.03333	287.954	3.03333	377.101	3.03333	468.341	3.03333	348.47	3.03333	376.834	3.03333	395.43	3.03333	198.643	3.03333	407.83	3.03333	614.022	3.03333	331.845	3.03333	300.89	3.03333	403.752	3.03333	411.944	3.03333	1966.43	3.03333	389.381	3.03333	419.435	3.03333	305.522	3.03333	246.652
3.25	578.962	3.25	394.829	3.25	358.381	3.25	299.952	3.25	435.342	3.25	268.349	3.25	410.473	3.25	280.952	3.25	360.408	3.25	431.57	3.25	316.852	3.25	336.833	3.25	357.726	3.25	188.906	3.25	390.567	3.25	590.93	3.25	300.845	3.25	291.551	3.25	367.595	3.25	378.324	3.25	1800.05	3.25	372.571	3.25	371.13	3.25	265.087	3.25	229.174
3.46667	556.207	3.46667	369.165	3.46667	350.476	3.46667	302.19	3.46667	399.657	3.46667	243.221	3.46667	372.276	3.46667	251.518	3.46667	344.253	3.46667	405.914	3.46667	291.783	3.46667	297.493	3.46667	299.879	3.46667	174.736	3.46667	371.644	3.46667	564.756	3.46667	285.608	3.46667	279.941	3.46667	331.49	3.46667	346.295	3.46667	1586.43	3.46667	346.286	3.46667	346.13	3.46667	244.435	3.46667	215.348
3.68333	512.791	3.68333	346.972	3.68333	334.857	3.68333	281.429	3.68333	360.188	3.68333	237.798	3.68333	339.797	3.68333	219.613	3.68333	311.535	3.68333	366.219	3.68333	273.651	3.68333	280.168	3.68333	264.952	3.68333	164.902	3.68333	347.815	3.68333	534.384	3.68333	278.105	3.68333	277.612	3.68333	284.217	3.68333	302.883	3.68333	1401.38	3.68333	313.095	3.68333	317.391	3.68333	217.957	3.68333	202.957
3.9	477.074	3.9	314.473	3.9	310.952	3.9	253.524	3.9	301.227	3.9	198.668	3.9	303.439	3.9	204.762	3.9	278.71	3.9	330.031	3.9	268.158	3.9	276.011	3.9	265.229	3.9	163.906	3.9	326.067	3.9	480.902	3.9	278.329	3.9	271.876	3.9	253.849	3.9	273.663	3.9	1258	3.9	286.095	3.9	287.522	3.9	196.696	3.9	192.13
4.11667	435.7	4.11667	271.009	4.11667	284.048	4.11667	225.762	4.11667	270.852	4.11667	183.03	4.11667	282.153	4.11667	195.807	4.11667	261.957	4.11667	306.16	4.11667	263.371	4.11667	278.79	4.11667	266.203	4.11667	166.477	4.11667	296.827	4.11667	397.296	4.11667	283.396	4.11667	257.373	4.11667	234.886	4.11667	253.408	4.11667	1121.52	4.11667	261.667	4.11667	260.565	4.11667	187.652	4.11667	195.261
4.33333	380.07	4.33333	249.709	4.33333	277.048	4.33333	211.333	4.33333	257.795	4.33333	172.201	4.33333	277.972	4.33333	199.314	4.33333	246.555	4.33333	298.844	4.33333	261.882	4.33333	284.905	4.33333	256.333	4.33333	166.088	4.33333	256.48	4.33333	337.541	4.33333	284.398	4.33333	260.797	4.33333	215.195	4.33333	248.462	4.33333	974.333	4.33333	252.381	4.33333	237.739	4.33333	186.435	4.33333	194.913
4.55	320.984	4.55	241.41	4.55	262.905	4.55	205.952	4.55	264.59	4.55	171.649	4.55	284.131	4.55	205.704	4.55	246.751	4.55	294.785	4.55	259.378	4.55	282.893	4.55	261.188	4.55	165.632	4.55	225.788	4.55	285.908	4.55	287.186	4.55	264.301	4.55	210.861	4.55	245.987	4.55	889.571	4.55	250.381	4.55	242.348	4.55	185.348	4.55	195.913
4.76667	284.617	4.76667	233.238	4.76667	258.476	4.76667	211.381	4.76667	259.781	4.76667	171.5	4.76667	272.544	4.76667	197.396	4.76667	247.717	4.76667	292.831	4.76667	268.442	4.76667	286.509	4.76667	256.018	4.76667	169.557	4.76667	221.741	4.76667	277.894	4.76667	287.841	4.76667	257.743	4.76667	210.203	4.76667	241.898	4.76667	841.524	4.76667	248.619	4.76667	236.043	4.76667	189.478	4.76667	193.913
4.98333	267.914	4.98333	238.266	4.98333	262.81	4.98333	199	4.98333	260.284	4.98333	173.829	4.98333	274.671	4.98333	202.547	4.98333	244.815	4.98333	293.095	4.98333	269.236	4.98333	279.317	4.98333	262.529	4.98333	164.482	4.98333	214.434	4.98333	266.892	4.98333	273.413	4.98333	255.216	4.98333	208.752	4.98333	242.308	4.98333	841.857	4.98333	243.333	4.98333	243.087	4.98333	191.217	4.98333	194.217
5.2	262.36	5.2	237.119	5.2	260.476	5.2	192.714	5.2	259.747	5.2	168.744	5.2	275.635	5.2	198.725	5.2	243.28	5.2	287.298	5.2	262.324	5.2	282.335	5.2	255.504	5.2	161.9	5.2	214.58	5.2	262.478	5.2	271.517	5.2	252.314	5.2	210.196	5.2	241.236	5.2	844.286	5.2	245.095	5.2	243.043	5.2	198.348	5.2	193.957
Data Processing (min_Max)
Distance_col_0	Normalized_gray_col_1	Distance_col_2	Normalized_gray_col_3	Distance_col_4	Normalized_gray_col_5	Distance_col_6	Normalized_gray_col_7	Distance_col_8	Normalized_gray_col_9	Distance_col_10	Normalized_gray_col_11	Distance_col_12	Normalized_gray_col_13	Distance_col_14	Normalized_gray_col_15	Distance_col_16	Normalized_gray_col_17	Distance_col_18	Normalized_gray_col_19	Distance_col_20	Normalized_gray_col_21	Distance_col_22	Normalized_gray_col_23	Distance_col_24	Normalized_gray_col_25	Distance_col_26	Normalized_gray_col_27	Distance_col_28	Normalized_gray_col_29	Distance_col_30	Normalized_gray_col_31	Distance_col_32	Normalized_gray_col_33	Distance_col_34	Normalized_gray_col_35	Distance_col_36	Normalized_gray_col_37	Distance_col_38	Normalized_gray_col_39	Distance_col_40	Normalized_gray_col_41	Distance_col_42	Normalized_gray_col_43	Distance_col_44	Normalized_gray_col_45	Distance_col_46	Normalized_gray_col_47	Distance_col_48	Normalized_gray_col_49
0	0.0752667	0	0.0935531	0	0.0551208	0	0.189778	0	0	0	0.122016	0	0.0839554	0	0.0686107	0	0.138138	0	0.0207258	0	0.082073	0	0.00153593	0	0.0156601	0	0.0459918	0	0.0141322	0	0	0	0.038788	0	0	0	0	0	0	0	0	0	0	0	0.04101	0	0.0663602	0	0.00698904
0.21667	0.0730996	0.21667	0.102349	0.21667	0.117134	0.21667	0.0621135	0.21667	0.0574575	0.21667	0.122925	0.21667	0.0659837	0.21667	0.0318053	0.21667	0.135751	0.21667	0.0293377	0.21667	0.0686913	0.21667	0.0201117	0.21667	0	0.21667	0.00871596	0.21667	0.0348088	0.21667	0.0103264	0.21667	0.0348134	0.21667	0.041407	0.21667	0.0246235	0.21667	0.0310802	0.21667	0.00567152	0.21667	0.0752969	0.21667	0.0441359	0.21667	0.0648222	0.21667	0.0408597
0.43333	0.0774856	0.43333	0.0845408	0.43333	0.0955225	0.43333	0.0641746	0.43333	0.0180918	0.43333	0.117054	0.43333	0.0600744	0.43333	0.0365583	0.43333	0.100022	0.43333	0	0.43333	0.0213166	0.43333	0	0.43333	0.0278928	0.43333	0.0675988	0.43333	0.0755011	0.43333	0.0464427	0.43333	0.0718424	0.43333	0.00992283	0.43333	0.0220062	0.43333	0.019259	0.43333	0.0231098	0.43333	0.0793534	0.43333	0.0656133	0.43333	0.137588	0.43333	0
0.65	0.0788741	0.65	0.105544	0.65	0.0851902	0.65	0.0236808	0.65	0.0184286	0.65	0.102353	0.65	0.0759849	0.65	0	0.65	0.11386	0.65	0.0436058	0.65	0.0474477	0.65	0.0601238	0.65	0.0353178	0.65	0.0210221	0.65	0.115637	0.65	0.129506	0.65	0.0904654	0.65	0.0295906	0.65	0.045855	0.65	0.0754401	0.65	0.0581808	0.65	0.0868825	0.65	0.170283	0.65	0.266973	0.65	0.0532253
0.86667	0.107817	0.86667	0.183624	0.86667	0	0.86667	0.0133826	0.86667	0.0470868	0.86667	0.0948739	0.86667	0.0710026	0.86667	0.00542032	0.86667	0.219286	0.86667	0.255796	0.86667	0.154614	0.86667	0.215659	0.86667	0.0438834	0.86667	0.1025	0.86667	0.209116	0.86667	0.246224	0.86667	0.0636462	0.86667	0.13115	0.86667	0.147211	0.86667	0.157921	0.86667	0.0704888	0.86667	0.0741414	0.86667	0.255227	0.86667	0.360235	0.86667	0.0962365
1.08333	0.181516	1.08333	0.35079	1.08333	0.0519902	1.08333	0.105014	1.08333	0.07834	1.08333	0.139637	1.08333	0.137907	1.08333	0.0838832	1.08333	0.411697	1.08333	0.477778	1.08333	0.422134	1.08333	0.462169	1.08333	0.126347	1.08333	0.0572356	1.08333	0.362882	1.08333	0.376791	1.08333	0.0973518	1.08333	0.270464	1.08333	0.276859	1.08333	0.312921	1.08333	0.118098	1.08333	0.210255	1.08333	0.356375	1.08333	0.598774	1.08333	0.0607522
1.3	0.349963	1.3	0.475389	1.3	0.163488	1.3	0.159237	1.3	0.160718	1.3	0.349201	1.3	0.233315	1.3	0.273043	1.3	0.590492	1.3	0.686457	1.3	0.684279	1.3	0.690038	1.3	0.271482	1.3	0.310046	1.3	0.481863	1.3	0.503704	1.3	0.253806	1.3	0.544361	1.3	0.461916	1.3	0.557998	1.3	0.19503	1.3	0.348685	1.3	0.464948	1.3	0.782987	1.3	0.18172
1.51667	0.534757	1.51667	0.649521	1.51667	0.311934	1.51667	0.354838	1.51667	0.284984	1.51667	0.624735	1.51667	0.38501	1.51667	0.553787	1.51667	0.740305	1.51667	0.762179	1.51667	0.885069	1.51667	0.79127	1.51667	0.57704	1.51667	0.463808	1.51667	0.616188	1.51667	0.611962	1.51667	0.492777	1.51667	0.732368	1.51667	0.634766	1.51667	0.759003	1.51667	0.303136	1.51667	0.57631	1.51667	0.745362	1.51667	0.867798	1.51667	0.465053
1.73333	0.670123	1.73333	0.759776	1.73333	0.623237	1.73333	0.509614	1.73333	0.519508	1.73333	0.803473	1.73333	0.634291	1.73333	0.706092	1.73333	0.765156	1.73333	0.768054	1.73333	0.927896	1.73333	0.919831	1.73333	0.787315	1.73333	0.622409	1.73333	0.805125	1.73333	0.762061	1.73333	0.76692	1.73333	0.875618	1.73333	0.770414	1.73333	0.865235	1.73333	0.461283	1.73333	0.687811	1.73333	0.877954	1.73333	1	1.73333	0.675806
1.95	0.78525	1.95	0.89247	1.95	0.770125	1.95	0.653745	1.95	0.68964	1.95	0.97745	1.95	0.83029	1.95	0.755328	1.95	0.809486	1.95	0.84602	1.95	1	1.95	0.997334	1.95	0.924386	1.95	0.944757	1.95	0.879697	1.95	0.863244	1.95	0.947776	1.95	0.954414	1.95	0.933981	1.95	0.966594	1.95	0.629383	1.95	0.835503	1.95	0.919157	1.95	0.923905	1.95	0.793011
2.16667	0.851261	2.16667	0.937841	2.16667	0.884122	2.16667	0.876803	2.16667	0.758702	2.16667	0.954417	2.16667	0.906879	2.16667	0.920524	2.16667	0.88353	2.16667	0.928496	2.16667	0.994886	2.16667	1	2.16667	1	2.16667	1	2.16667	0.9637	2.16667	0.930797	2.16667	0.996512	2.16667	1	2.16667	1	2.16667	1	2.16667	0.82264	2.16667	0.934549	2.16667	0.971682	2.16667	0.926981	2.16667	0.932795
2.38333	0.964234	2.38333	1	2.38333	1	2.38333	0.889501	2.38333	0.821395	2.38333	0.929968	2.38333	0.984571	2.38333	1	2.38333	1	2.38333	0.991921	2.38333	0.915901	2.38333	0.991413	2.38333	0.986653	2.38333	0.971434	2.38333	1	2.38333	0.958449	2.38333	1	2.38333	0.972131	2.38333	0.981718	2.38333	0.954141	2.38333	0.860759	2.38333	0.97973	2.38333	0.973834	2.38333	0.914942	2.38333	1
2.6	0.985699	2.6	0.995167	2.6	0.917947	2.6	0.949215	2.6	0.926427	2.6	0.946254	2.6	1	2.6	0.951085	2.6	0.980222	2.6	1	2.6	0.914417	2.6	0.912447	2.6	0.980518	2.6	0.984393	2.6	0.967571	2.6	1	2.6	0.950156	2.6	0.840866	2.6	0.977005	2.6	0.905828	2.6	0.926	2.6	1	2.6	1	2.6	0.851911	2.6	0.860752
2.81667	1	2.81667	0.909544	2.81667	0.910114	2.81667	0.998969	2.81667	1	2.81667	1	2.81667	0.994688	2.81667	0.854582	2.81667	0.940266	2.81667	0.918882	2.81667	0.813703	2.81667	0.751074	2.81667	0.906525	2.81667	0.799407	2.81667	0.986534	2.81667	0.980633	2.81667	0.78353	2.81667	0.6442	2.81667	0.914584	2.81667	0.853604	2.81667	1	2.81667	0.953372	2.81667	0.913884	2.81667	0.836795	2.81667	0.833334
3.03333	0.952819	3.03333	0.884248	3.03333	0.809271	3.03333	1	3.03333	0.878675	3.03333	0.925232	3.03333	0.929199	3.03333	0.783014	3.03333	0.851842	3.03333	0.857201	3.03333	0.722106	3.03333	0.630465	3.03333	0.75922	3.03333	0.759438	3.03333	0.961012	3.03333	0.951317	3.03333	0.451564	3.03333	0.517763	3.03333	0.866181	3.03333	0.773445	3.03333	0.918786	3.03333	0.908775	3.03333	0.823667	3.03333	0.708176	3.03333	0.73656
3.25	0.861955	3.25	0.760468	3.25	0.695899	3.25	0.77282	3.25	0.808935	3.25	0.801044	3.25	0.841133	3.25	0.725335	3.25	0.745582	3.25	0.689741	3.25	0.465837	3.25	0.407861	3.25	0.558251	3.25	0.558179	3.25	0.87523	3.25	0.890948	3.25	0.219524	3.25	0.421187	3.25	0.707932	3.25	0.637246	3.25	0.783981	3.25	0.806543	3.25	0.606715	3.25	0.469896	3.25	0.52043
3.46667	0.800004	3.46667	0.63969	3.46667	0.643909	3.46667	0.788948	3.46667	0.646478	3.46667	0.598959	3.46667	0.608196	3.46667	0.48287	3.46667	0.642747	3.46667	0.5729	3.46667	0.262648	3.46667	0.188936	3.46667	0.249916	3.46667	0.265303	3.46667	0.781199	3.46667	0.822522	3.46667	0.105473	3.46667	0.301119	3.46667	0.54991	3.46667	0.507493	3.46667	0.610903	3.46667	0.646686	3.46667	0.494433	3.46667	0.348195	3.46667	0.349462
3.68333	0.681803	3.68333	0.535247	3.68333	0.541184	3.68333	0.639332	3.68333	0.466794	3.68333	0.555346	3.68333	0.410129	3.68333	0.22005	3.68333	0.43448	3.68333	0.392124	3.68333	0.115685	3.68333	0.0925229	3.68333	0.0637489	3.68333	0.0620596	3.68333	0.662789	3.68333	0.743121	3.68333	0.0493121	3.68333	0.277027	3.68333	0.343009	3.68333	0.331625	3.68333	0.460974	3.68333	0.44483	3.68333	0.365358	3.68333	0.192162	3.68333	0.196236
3.9	0.584563	3.9	0.382302	3.9	0.383964	3.9	0.438232	3.9	0.198372	3.9	0.240655	3.9	0.188407	3.9	0.0977141	3.9	0.225531	3.9	0.227319	3.9	0.0711634	3.9	0.0693894	3.9	0.0652254	3.9	0.0414716	3.9	0.55472	3.9	0.603303	3.9	0.0509888	3.9	0.217712	3.9	0.210096	3.9	0.213251	3.9	0.344805	3.9	0.280626	3.9	0.231207	3.9	0.0668729	3.9	0.0623647
4.11667	0.471921	4.11667	0.177755	4.11667	0.20702	4.11667	0.238163	4.11667	0.0600889	4.11667	0.114891	4.11667	0.0585986	4.11667	0.0239466	4.11667	0.118889	4.11667	0.118608	4.11667	0.032364	4.11667	0.0848544	4.11667	0.070417	4.11667	0.0946127	4.11667	0.409422	4.11667	0.384734	4.11667	0.088916	4.11667	0.0677255	4.11667	0.1271	4.11667	0.131196	4.11667	0.23423	4.11667	0.132063	4.11667	0.110136	4.11667	0.0135773	4.11667	0.101075
4.33333	0.320468	4.33333	0.0775146	4.33333	0.160982	4.33333	0.134179	4.33333	0.000646459	4.33333	0.0278019	4.33333	0.0331016	4.33333	0.0528358	4.33333	0.0208471	4.33333	0.0852897	4.33333	0.0202954	4.33333	0.118884	4.33333	0.0178081	4.33333	0.0865747	4.33333	0.208933	4.33333	0.228517	4.33333	0.0964161	4.33333	0.103132	4.33333	0.0409181	4.33333	0.111159	4.33333	0.114973	4.33333	0.0755889	4.33333	0.00761723	4.33333	0.00640561	4.33333	0.0967732
4.55	0.159605	4.55	0.0384585	4.55	0.0679654	4.55	0.0954008	4.55	0.0315809	4.55	0.0233626	4.55	0.0706611	4.55	0.105474	4.55	0.0220948	4.55	0.0668045	4.55	0	4.55	0.107687	4.55	0.0436861	4.55	0.0771498	4.55	0.0564196	4.55	0.0935338	4.55	0.117285	4.55	0.139375	4.55	0.0219493	4.55	0.101132	4.55	0.0462974	4.55	0.0634256	4.55	0.0283176	4.55	0	4.55	0.109139
4.76667	0.0605951	4.76667	0	4.76667	0.0388364	4.76667	0.134525	4.76667	0.00968779	4.76667	0.0221643	4.76667	0	4.76667	0.0370361	4.76667	0.0282439	4.76667	0.0579057	4.76667	0.0734653	4.76667	0.12781	4.76667	0.0161291	4.76667	0.158266	4.76667	0.0363095	4.76667	0.072583	4.76667	0.122187	4.76667	0.071555	4.76667	0.0190694	4.76667	0.0845672	4.76667	0.00736892	4.76667	0.0527097	4.76667	0	4.76667	0.0243378	4.76667	0.0844076
4.98333	0.0151209	4.98333	0.0236624	4.98333	0.0673406	4.98333	0.0453006	4.98333	0.0119777	4.98333	0.0408946	4.98333	0.0129711	4.98333	0.0794679	4.98333	0.0097711	4.98333	0.059108	4.98333	0.0799008	4.98333	0.0877872	4.98333	0.0508339	4.98333	0.0533664	4.98333	0	4.98333	0.0438206	4.98333	0.0141918	4.98333	0.0454134	4.98333	0.0127188	4.98333	0.0862282	4.98333	0.00763872	4.98333	0.0205621	4.98333	0.0316367	4.98333	0.0345856	4.98333	0.0881717
5.2	0	5.2	0.0182645	5.2	0.0519902	5.2	0	5.2	0.009533	5.2	0	5.2	0.0188499	5.2	0.0479839	5.2	0	5.2	0.0327077	5.2	0.0238778	5.2	0.104582	5.2	0.0133894	5.2	0	5.2	0.000725495	5.2	0.0322812	5.2	0	5.2	0.015407	5.2	0.0190388	5.2	0.0818854	5.2	0.00960674	5.2	0.0312779	5.2	0.0314391	5.2	0.076608	5.2	0.0849455
[truncated: 34 more columns]

## Sheet: Extended Data Fig.2c
Data source:	20250527_ALPIN1-mk2_eGFP_Sec61b_6hrs_SHOCK_HYPO_E2_P6
Image processing:		xy registration (FIJI Correct 3D drift): Correct only x&y
		Stack was cropped to save memory
Left panel: Representative images
Top right panel: Representative profile plots (min-max normalized ALPIN1-mKate2 fluorescence along 5 um profile)
	Min-Max normalized
x [microns]	z9t1	z9t2	z9t3	z11t4	z11t5	z11t6	z10t15	z10t16	z10t17
0	0.003703	0.0250372	0.0275303	0.0148883	0.0262739	0	0.0297278	0.00104885	0.00594154
0.21667	0.00915576	0.0206163	0.0171579	0.00394587	0.0391134	0.00717816	0.0292095	0.00402345	0
0.43333	0.0106817	0.0205252	0	0	0.051898	0.0217913	0.000611741	0.00321962	0.0106182
0.65	0.0187998	0.0162258	0.00936894	0.00579713	0.0300717	0.0194101	0	0.00732045	0.0102557
0.86667	0.0201671	0.0182215	0.0257027	0.00838715	0.0281225	0.0208476	0.0308719	0.016399	0.00978441
1.08333	0.014637	0.0264385	0.0382914	0.0306109	0.0226407	0.0149044	0.0305824	0.00432865	0.00692844
1.3	0.0124193	0.0346989	0.0358958	0.0194773	0	0.0102495	0.0323569	0	0.00484588
1.51667	0.00518419	0.0126466	0.0272101	0.0201552	0.00195842	0.0270945	0.0281167	0.00799102	0.0213815
1.73333	0	0	0.0303914	0.094979	0.0369354	0.0441985	0.0544729	0.0172114	0.0207974
1.95	0.0320899	0.0364951	0.0539675	0.268406	0.124067	0.0776966	0.108983	0.0281083	0.0314721
2.16667	0.147904	0.086782	0.122287	0.597043	0.308908	0.284719	0.185479	0.0933132	0.0904363
2.38333	0.355943	0.182128	0.28363	0.886265	0.574484	0.562148	0.34306	0.264336	0.249613
2.6	0.547799	0.406348	0.492237	0.9731	0.851462	0.762632	0.59719	0.478739	0.470937
2.81667	0.708334	0.619869	0.653247	1	0.986502	0.893186	0.798247	0.69344	0.657034
3.03333	0.845182	0.741172	0.741086	0.936066	1	1	0.893286	0.842122	0.769412
3.25	0.936536	0.86192	0.842231	0.855524	0.974742	0.993386	0.924807	0.895588	0.864053
3.46667	0.983166	0.94426	0.92173	0.884005	0.982521	0.950129	0.932298	0.977682	0.946139
3.68333	0.990201	0.954871	0.91272	0.889255	0.980892	0.86131	0.990871	1	1
3.9	0.962286	0.982664	0.884549	0.878478	0.935747	0.809676	0.971953	0.981929	0.984419
4.11667	0.941277	1	0.876504	0.864876	0.928051	0.850056	0.955871	0.988531	0.940081
4.33333	0.961216	0.998273	0.920022	0.869239	0.94812	0.87906	1	0.987414	0.917709
4.55	1	0.967414	0.951345	0.873949	0.954911	0.880764	0.975404	0.981813	0.950433
4.76667	0.999528	0.956407	0.978512	0.844694	0.939646	0.914493	0.951294	0.979625	0.97194
4.98333	0.993595	0.959492	1	0.826747	0.912356	0.933728	0.945555	0.995693	0.96342
Bottom right panel:Representative dynamics
t [min]	Nuclear area (MIP) [min-max]	ALPIN1 nuclear leakage (MIP) [min-max]	Sytox blue [min-max]
0	0.667793	0.0809145	0.0404473
2	0.677067	0.065582	0.0480945
4	0.681704	0.0986309	0.0629834
6	0.89618	0.085412	0.125967
8	1	0.0132441	0.138352
10	0.947815	0.0607668	0.147598
12	0.912842	0.0562945	0.134615
14	0.816881	0.14905	0.191475
16	0.686812	0.0843049	0.21842
18	0.559572	0.0895636	0.12797
20	0.475637	0.0452362	0
22	0.452295	0.11062	0.092279
24	0.435791	0.176473	0.185889
26	0.425574	0.135438	0.191475
28	0.421173	0.270996	0.218054
30	0.423766	0.160772	0.218767
32	0.425338	0.200602	0.231171
34	0.424002	0.150302	0.251107
36	0.417243	0.224681	0.248911
38	0.421644	0.13652	0.226375
40	0.419601	0.210676	0.236083
42	0.414964	0.105437	0.208059
44	0.415671	0.22586	0.218343
46	0.416536	0.165367	0.177374
48	0.414257	0.1505	0.226606
50	0.408677	0.256035	0.214298
52	0.406397	0.174655	0.207075
54	0.402153	0.297682	0.213759
56	0.399167	0.193057	0.188143
58	0.406162	0.136838	0.189894
60	0.399638	0.0910858	0.194422
62	0.396652	0.176718	0.212526
64	0.396888	0.0921929	0.178782
66	0.392015	0.196202	0.193669
68	0.384077	0.286328	0.212603
70	0.382977	0.240627	0.207056
72	0.379283	0.143914	0.177817
74	0.37276	0.291269	0.203897
76	0.370874	0.22537	0.191146
78	0.363722	0.138977	0.186756
80	0.364194	0.130353	0.148811
82	0.365608	0.119738	0.12198
84	0.358142	0.0771561	0.117743
86	0.355627	0.115879	0.0969979
88	0.35099	0.115511	0.132998
90	0.341716	0.149714	0.142455
92	0.336136	0.12851	0.183037
94	0.331264	0.156422	0.220481
96	0.32199	0.200086	0.191358
98	0.321283	0.161606	0.147713
100	0.313659	0.129246	0.0438766
102	0.307843	0.18114	0.0653335
104	0.300456	0.10266	0.0870212
106	0.290475	0.216079	0.170615
108	0.286309	0.161851	0.185446
110	0.27955	0.157627	0.179302
112	0.276564	0.192393	0.174273
114	0.278686	0.218045	0.188642
116	0.278843	0.214557	0.194151
118	0.276564	0.195466	0.200045
120	0.27287	0.214532	0.218208
122	0.268705	0.140131	0.209677
124	0.258724	0.126519	0.165857
126	0.24387	0.212223	0.236142
128	0.236011	0.215563	0.219865
130	0.230902	0.138215	0.191995
132	0.222336	0.194752	0.232173
134	0.215105	0.186178	0.206459
136	0.204024	0.260237	0.215858
138	0.197029	0.314364	0.225104
140	0.196322	0.265517	0.222022
142	0.195457	0.212714	0.171578
144	0.196322	0.196325	0.0957271
146	0.202138	0.156718	0.100812
148	0.199387	0.240529	0.0952841
150	0.206775	0.106541	0.104857
152	0.204495	0.220995	0.1053
154	0.21487	0.128091	0.114699
156	0.207482	0.159247	0.111945
158	0.208661	0.13669	0.122519
160	0.206303	0.14298	0.0997534
162	0.217935	0.357241	0.151546
164	0.223908	0.49312	0.123694
166	0.227916	0.625316	0.157689
168	0.225558	0.696128	0.162697
170	0.225086	0.793259	0.108805
172	0.223515	0.852698	0.0696471
174	0.223515	0.891692	0.127335
176	0.22375	0.93216	0.132516
178	0.223908	0.953119	0.139065
180	0.212119	1	0.124773
182	0.222336	0.980591	0.141646
184	0.215577	0.893953	0.123559
186	0.220214	0.482065	0.0111894
188	outlier removed
190	0.204731	0.900095	0.202839
192	0.196165	0.918227	0.237624
194	0.181547	0.883461	0.206884
196	0.181311	0.769032	0.20382
198	0.166221	0.984473	0.227608
200	0.165986	0.774438	0.208945
202	0.154668	0.868128	0.258387
204	0.14005	0.857416	0.218131
206	0.136356	0.882354	0.262471
208	0.125432	0.75977	0.236179
210	0.123075	0.821024	0.264724
212	0.11105	0.741783	0.287645
214	0.0971393	0.743157	0.312011
216	0.0873939	0.794438	0.320332
218	0.0851147	0.793479	0.346392
220	0.0778843	0.752004	0.314341
222	0.0670387	0.802326	0.349434
224	0.0651525	0.742987	0.361859
226	0.0612229	0.653254	0.349378
228	0.0502986	0.702642	0.404213
230	0.0424395	0.642686	0.436071
232	0.0396888	0.581356	0.476326
234	0.0299434	0.558114	0.488058
236	0.0262496	0.606936	0.590738
238	0.01116	0.555359	0.674217
240	0.00770198	0.633449	0.85606
242	0	0.544621	1

## Sheet: Extended Data Fig.2d
Time (min)	ALPIN rim:LMNB1 [S/S0]	Filename	Nuclei Number	Treatment	Condition	Special Note
0	1	20220319 Alps1 and LMNB1 80 shock	1	270 mOsm	ALPIN1
1	1.0044	20220319 Alps1 and LMNB1 80 shock	1	270 mOsm	ALPIN1
2	1.00913	20220319 Alps1 and LMNB1 80 shock	1	270 mOsm	ALPIN1
3	1.00637	20220319 Alps1 and LMNB1 80 shock	1	270 mOsm	ALPIN1
4	1.03233	20220319 Alps1 and LMNB1 80 shock	1	270 mOsm	ALPIN1
5	2.1222	20220319 Alps1 and LMNB1 80 shock	1	270 mOsm	ALPIN1
6	2.08148	20220319 Alps1 and LMNB1 80 shock	1	270 mOsm	ALPIN1
7	1.81791	20220319 Alps1 and LMNB1 80 shock	1	270 mOsm	ALPIN1
8	1.87695	20220319 Alps1 and LMNB1 80 shock	1	270 mOsm	ALPIN1
9	1.53561	20220319 Alps1 and LMNB1 80 shock	1	270 mOsm	ALPIN1
10	1.29368	20220319 Alps1 and LMNB1 80 shock	1	270 mOsm	ALPIN1
11	1.15524	20220319 Alps1 and LMNB1 80 shock	1	270 mOsm	ALPIN1
12	1.09624	20220319 Alps1 and LMNB1 80 shock	1	270 mOsm	ALPIN1
13	1.0414	20220319 Alps1 and LMNB1 80 shock	1	270 mOsm	ALPIN1
14	1.00834	20220319 Alps1 and LMNB1 80 shock	1	270 mOsm	ALPIN1
15	0.971211	20220319 Alps1 and LMNB1 80 shock	1	270 mOsm	ALPIN1
16	0.938212	20220319 Alps1 and LMNB1 80 shock	1	270 mOsm	ALPIN1
17	0.912933	20220319 Alps1 and LMNB1 80 shock	1	270 mOsm	ALPIN1
18	0.899999	20220319 Alps1 and LMNB1 80 shock	1	270 mOsm	ALPIN1
19	0.906341	20220319 Alps1 and LMNB1 80 shock	1	270 mOsm	ALPIN1
20	0.885048	20220319 Alps1 and LMNB1 80 shock	1	270 mOsm	ALPIN1
0	1	20220319 Alps1 and LMNB1 80 shock	2	270 mOsm	ALPIN1
1	0.997439	20220319 Alps1 and LMNB1 80 shock	2	270 mOsm	ALPIN1
2	1.01915	20220319 Alps1 and LMNB1 80 shock	2	270 mOsm	ALPIN1
3	1.01596	20220319 Alps1 and LMNB1 80 shock	2	270 mOsm	ALPIN1
4	1.71291	20220319 Alps1 and LMNB1 80 shock	2	270 mOsm	ALPIN1
5	2.88118	20220319 Alps1 and LMNB1 80 shock	2	270 mOsm	ALPIN1
6	3.27404	20220319 Alps1 and LMNB1 80 shock	2	270 mOsm	ALPIN1
7	3.30687	20220319 Alps1 and LMNB1 80 shock	2	270 mOsm	ALPIN1
8	3.25149	20220319 Alps1 and LMNB1 80 shock	2	270 mOsm	ALPIN1
9	3.0408	20220319 Alps1 and LMNB1 80 shock	2	270 mOsm	ALPIN1
10	2.98149	20220319 Alps1 and LMNB1 80 shock	2	270 mOsm	ALPIN1
11	2.88207	20220319 Alps1 and LMNB1 80 shock	2	270 mOsm	ALPIN1
12	2.57783	20220319 Alps1 and LMNB1 80 shock	2	270 mOsm	ALPIN1
13	2.21822	20220319 Alps1 and LMNB1 80 shock	2	270 mOsm	ALPIN1
14	2.37613	20220319 Alps1 and LMNB1 80 shock	2	270 mOsm	ALPIN1
15	2.28096	20220319 Alps1 and LMNB1 80 shock	2	270 mOsm	ALPIN1
16	2.17794	20220319 Alps1 and LMNB1 80 shock	2	270 mOsm	ALPIN1
17	2.16442	20220319 Alps1 and LMNB1 80 shock	2	270 mOsm	ALPIN1
18	2.00403	20220319 Alps1 and LMNB1 80 shock	2	270 mOsm	ALPIN1
19	1.82685	20220319 Alps1 and LMNB1 80 shock	2	270 mOsm	ALPIN1
20	1.66278	20220319 Alps1 and LMNB1 80 shock	2	270 mOsm	ALPIN1
0	1	20220319 Alps1 and LMNB1 80 shock	3	270 mOsm	ALPIN1
1	1.13848	20220319 Alps1 and LMNB1 80 shock	3	270 mOsm	ALPIN1
2	1.22207	20220319 Alps1 and LMNB1 80 shock	3	270 mOsm	ALPIN1
3	1.18325	20220319 Alps1 and LMNB1 80 shock	3	270 mOsm	ALPIN1
4	1.31923	20220319 Alps1 and LMNB1 80 shock	3	270 mOsm	ALPIN1
5	2.53963	20220319 Alps1 and LMNB1 80 shock	3	270 mOsm	ALPIN1
6	2.67534	20220319 Alps1 and LMNB1 80 shock	3	270 mOsm	ALPIN1
7	2.75508	20220319 Alps1 and LMNB1 80 shock	3	270 mOsm	ALPIN1
8	2.7843	20220319 Alps1 and LMNB1 80 shock	3	270 mOsm	ALPIN1
9	2.7192	20220319 Alps1 and LMNB1 80 shock	3	270 mOsm	ALPIN1
10	2.67276	20220319 Alps1 and LMNB1 80 shock	3	270 mOsm	ALPIN1
11	2.63251	20220319 Alps1 and LMNB1 80 shock	3	270 mOsm	ALPIN1
12	2.61932	20220319 Alps1 and LMNB1 80 shock	3	270 mOsm	ALPIN1
13	2.61473	20220319 Alps1 and LMNB1 80 shock	3	270 mOsm	ALPIN1
14	2.61815	20220319 Alps1 and LMNB1 80 shock	3	270 mOsm	ALPIN1
15	2.51548	20220319 Alps1 and LMNB1 80 shock	3	270 mOsm	ALPIN1
16	2.40554	20220319 Alps1 and LMNB1 80 shock	3	270 mOsm	ALPIN1
17	2.28809	20220319 Alps1 and LMNB1 80 shock	3	270 mOsm	ALPIN1
18	2.06767	20220319 Alps1 and LMNB1 80 shock	3	270 mOsm	ALPIN1
19	1.66612	20220319 Alps1 and LMNB1 80 shock	3	270 mOsm	ALPIN1
20	1.65829	20220319 Alps1 and LMNB1 80 shock	3	270 mOsm	ALPIN1
0	1	20220319 Alps1 and LMNB1 80 shock	4	270 mOsm	ALPIN1
1	0.995257	20220319 Alps1 and LMNB1 80 shock	4	270 mOsm	ALPIN1
2	0.991344	20220319 Alps1 and LMNB1 80 shock	4	270 mOsm	ALPIN1
3	0.983523	20220319 Alps1 and LMNB1 80 shock	4	270 mOsm	ALPIN1
4	1.30003	20220319 Alps1 and LMNB1 80 shock	4	270 mOsm	ALPIN1
5	1.63605	20220319 Alps1 and LMNB1 80 shock	4	270 mOsm	ALPIN1
6	1.67577	20220319 Alps1 and LMNB1 80 shock	4	270 mOsm	ALPIN1
7	1.88427	20220319 Alps1 and LMNB1 80 shock	4	270 mOsm	ALPIN1
8	1.86217	20220319 Alps1 and LMNB1 80 shock	4	270 mOsm	ALPIN1
9	1.74236	20220319 Alps1 and LMNB1 80 shock	4	270 mOsm	ALPIN1
10	1.62232	20220319 Alps1 and LMNB1 80 shock	4	270 mOsm	ALPIN1
11	1.54407	20220319 Alps1 and LMNB1 80 shock	4	270 mOsm	ALPIN1
12	1.27634	20220319 Alps1 and LMNB1 80 shock	4	270 mOsm	ALPIN1
13	1.13093	20220319 Alps1 and LMNB1 80 shock	4	270 mOsm	ALPIN1
14	1.11179	20220319 Alps1 and LMNB1 80 shock	4	270 mOsm	ALPIN1
15	1.0879	20220319 Alps1 and LMNB1 80 shock	4	270 mOsm	ALPIN1
16	1.07621	20220319 Alps1 and LMNB1 80 shock	4	270 mOsm	ALPIN1
17	1.06015	20220319 Alps1 and LMNB1 80 shock	4	270 mOsm	ALPIN1
18	1.01792	20220319 Alps1 and LMNB1 80 shock	4	270 mOsm	ALPIN1
19	1.11381	20220319 Alps1 and LMNB1 80 shock	4	270 mOsm	ALPIN1
20	1.12076	20220319 Alps1 and LMNB1 80 shock	4	270 mOsm	ALPIN1
0	1	20220319 Alps1 and LMNB1 80 shock	5	270 mOsm	ALPIN1
1	1.03809	20220319 Alps1 and LMNB1 80 shock	5	270 mOsm	ALPIN1
2	1.06006	20220319 Alps1 and LMNB1 80 shock	5	270 mOsm	ALPIN1
3	1.04437	20220319 Alps1 and LMNB1 80 shock	5	270 mOsm	ALPIN1
4	1.53036	20220319 Alps1 and LMNB1 80 shock	5	270 mOsm	ALPIN1
5	1.96499	20220319 Alps1 and LMNB1 80 shock	5	270 mOsm	ALPIN1
6	2.01427	20220319 Alps1 and LMNB1 80 shock	5	270 mOsm	ALPIN1
7	1.69036	20220319 Alps1 and LMNB1 80 shock	5	270 mOsm	ALPIN1
8	1.66136	20220319 Alps1 and LMNB1 80 shock	5	270 mOsm	ALPIN1
9	1.40791	20220319 Alps1 and LMNB1 80 shock	5	270 mOsm	ALPIN1
10	1.24874	20220319 Alps1 and LMNB1 80 shock	5	270 mOsm	ALPIN1
11	1.19117	20220319 Alps1 and LMNB1 80 shock	5	270 mOsm	ALPIN1
12	1.13615	20220319 Alps1 and LMNB1 80 shock	5	270 mOsm	ALPIN1
13	1.12783	20220319 Alps1 and LMNB1 80 shock	5	270 mOsm	ALPIN1
14	1.10518	20220319 Alps1 and LMNB1 80 shock	5	270 mOsm	ALPIN1
15	1.11466	20220319 Alps1 and LMNB1 80 shock	5	270 mOsm	ALPIN1
16	1.09702	20220319 Alps1 and LMNB1 80 shock	5	270 mOsm	ALPIN1
17	1.09227	20220319 Alps1 and LMNB1 80 shock	5	270 mOsm	ALPIN1
18	1.09928	20220319 Alps1 and LMNB1 80 shock	5	270 mOsm	ALPIN1
19	1.08411	20220319 Alps1 and LMNB1 80 shock	5	270 mOsm	ALPIN1
20	1.07718	20220319 Alps1 and LMNB1 80 shock	5	270 mOsm	ALPIN1
0	1	20220319 Alps1 and LMNB1 80 shock	6	270 mOsm	ALPIN1
1	0.989854	20220319 Alps1 and LMNB1 80 shock	6	270 mOsm	ALPIN1
2	1.03337	20220319 Alps1 and LMNB1 80 shock	6	270 mOsm	ALPIN1
3	1.03749	20220319 Alps1 and LMNB1 80 shock	6	270 mOsm	ALPIN1
4	2.10574	20220319 Alps1 and LMNB1 80 shock	6	270 mOsm	ALPIN1
5	2.28929	20220319 Alps1 and LMNB1 80 shock	6	270 mOsm	ALPIN1
6	2.26718	20220319 Alps1 and LMNB1 80 shock	6	270 mOsm	ALPIN1
7	2.14498	20220319 Alps1 and LMNB1 80 shock	6	270 mOsm	ALPIN1
8	2.02294	20220319 Alps1 and LMNB1 80 shock	6	270 mOsm	ALPIN1
9	1.80213	20220319 Alps1 and LMNB1 80 shock	6	270 mOsm	ALPIN1
10	1.677	20220319 Alps1 and LMNB1 80 shock	6	270 mOsm	ALPIN1
11	1.59831	20220319 Alps1 and LMNB1 80 shock	6	270 mOsm	ALPIN1
12	1.53263	20220319 Alps1 and LMNB1 80 shock	6	270 mOsm	ALPIN1
13	1.44172	20220319 Alps1 and LMNB1 80 shock	6	270 mOsm	ALPIN1
14	1.34997	20220319 Alps1 and LMNB1 80 shock	6	270 mOsm	ALPIN1
15	1.26764	20220319 Alps1 and LMNB1 80 shock	6	270 mOsm	ALPIN1
16	1.16559	20220319 Alps1 and LMNB1 80 shock	6	270 mOsm	ALPIN1
17	1.11826	20220319 Alps1 and LMNB1 80 shock	6	270 mOsm	ALPIN1
18	1.08969	20220319 Alps1 and LMNB1 80 shock	6	270 mOsm	ALPIN1
19	1.06646	20220319 Alps1 and LMNB1 80 shock	6	270 mOsm	ALPIN1
20	1.05869	20220319 Alps1 and LMNB1 80 shock	6	270 mOsm	ALPIN1
0	1	20220324 Alps1 and LMNB1 shock ddh2o	7	270 mOsm	ALPIN1
1	1.00691	20220324 Alps1 and LMNB1 shock ddh2o	7	270 mOsm	ALPIN1
2	0.998261	20220324 Alps1 and LMNB1 shock ddh2o	7	270 mOsm	ALPIN1
3	0.9985	20220324 Alps1 and LMNB1 shock ddh2o	7	270 mOsm	ALPIN1
4	0.969345	20220324 Alps1 and LMNB1 shock ddh2o	7	270 mOsm	ALPIN1
5	1.78468	20220324 Alps1 and LMNB1 shock ddh2o	7	270 mOsm	ALPIN1
6	1.71978	20220324 Alps1 and LMNB1 shock ddh2o	7	270 mOsm	ALPIN1
7	1.42619	20220324 Alps1 and LMNB1 shock ddh2o	7	270 mOsm	ALPIN1
8	1.05282	20220324 Alps1 and LMNB1 shock ddh2o	7	270 mOsm	ALPIN1
9	0.968941	20220324 Alps1 and LMNB1 shock ddh2o	7	270 mOsm	ALPIN1
10	0.94494	20220324 Alps1 and LMNB1 shock ddh2o	7	270 mOsm	ALPIN1
11	0.941355	20220324 Alps1 and LMNB1 shock ddh2o	7	270 mOsm	ALPIN1
12	0.921517	20220324 Alps1 and LMNB1 shock ddh2o	7	270 mOsm	ALPIN1
13	0.92147	20220324 Alps1 and LMNB1 shock ddh2o	7	270 mOsm	ALPIN1
14	0.90113	20220324 Alps1 and LMNB1 shock ddh2o	7	270 mOsm	ALPIN1
15	0.8926	20220324 Alps1 and LMNB1 shock ddh2o	7	270 mOsm	ALPIN1
16	0.873283	20220324 Alps1 and LMNB1 shock ddh2o	7	270 mOsm	ALPIN1
17	0.860115	20220324 Alps1 and LMNB1 shock ddh2o	7	270 mOsm	ALPIN1
18	0.916098	20220324 Alps1 and LMNB1 shock ddh2o	7	270 mOsm	ALPIN1
0	1	20220324 Alps1 and LMNB1 shock ddh2o	8	270 mOsm	ALPIN1
1	0.839296	20220324 Alps1 and LMNB1 shock ddh2o	8	270 mOsm	ALPIN1
2	0.869127	20220324 Alps1 and LMNB1 shock ddh2o	8	270 mOsm	ALPIN1
3	0.82232	20220324 Alps1 and LMNB1 shock ddh2o	8	270 mOsm	ALPIN1
4	0.811295	20220324 Alps1 and LMNB1 shock ddh2o	8	270 mOsm	ALPIN1
5	1.9295	20220324 Alps1 and LMNB1 shock ddh2o	8	270 mOsm	ALPIN1
6	1.30879	20220324 Alps1 and LMNB1 shock ddh2o	8	270 mOsm	ALPIN1
7	1.01498	20220324 Alps1 and LMNB1 shock ddh2o	8	270 mOsm	ALPIN1
8	0.823956	20220324 Alps1 and LMNB1 shock ddh2o	8	270 mOsm	ALPIN1
9	0.800477	20220324 Alps1 and LMNB1 shock ddh2o	8	270 mOsm	ALPIN1
10	0.783733	20220324 Alps1 and LMNB1 shock ddh2o	8	270 mOsm	ALPIN1
11	0.780463	20220324 Alps1 and LMNB1 shock ddh2o	8	270 mOsm	ALPIN1
12	0.7877	20220324 Alps1 and LMNB1 shock ddh2o	8	270 mOsm	ALPIN1
13	0.799265	20220324 Alps1 and LMNB1 shock ddh2o	8	270 mOsm	ALPIN1
14	0.783912	20220324 Alps1 and LMNB1 shock ddh2o	8	270 mOsm	ALPIN1
15	0.801882	20220324 Alps1 and LMNB1 shock ddh2o	8	270 mOsm	ALPIN1
16	0.784096	20220324 Alps1 and LMNB1 shock ddh2o	8	270 mOsm	ALPIN1
17	0.772719	20220324 Alps1 and LMNB1 shock ddh2o	8	270 mOsm	ALPIN1
18	0.797915	20220324 Alps1 and LMNB1 shock ddh2o	8	270 mOsm	ALPIN1
0	1	20220324 Alps1 and LMNB1 shock ddh2o	9	270 mOsm	ALPIN1
1	1.03824	20220324 Alps1 and LMNB1 shock ddh2o	9	270 mOsm	ALPIN1
2	1.00062	20220324 Alps1 and LMNB1 shock ddh2o	9	270 mOsm	ALPIN1
3	1.00784	20220324 Alps1 and LMNB1 shock ddh2o	9	270 mOsm	ALPIN1
4	1.4656	20220324 Alps1 and LMNB1 shock ddh2o	9	270 mOsm	ALPIN1
5	2.02103	20220324 Alps1 and LMNB1 shock ddh2o	9	270 mOsm	ALPIN1
6	1.53664	20220324 Alps1 and LMNB1 shock ddh2o	9	270 mOsm	ALPIN1
7	1.30243	20220324 Alps1 and LMNB1 shock ddh2o	9	270 mOsm	ALPIN1
8	1.0399	20220324 Alps1 and LMNB1 shock ddh2o	9	270 mOsm	ALPIN1
9	0.911896	20220324 Alps1 and LMNB1 shock ddh2o	9	270 mOsm	ALPIN1
10	0.863126	20220324 Alps1 and LMNB1 shock ddh2o	9	270 mOsm	ALPIN1
11	0.850896	20220324 Alps1 and LMNB1 shock ddh2o	9	270 mOsm	ALPIN1
12	0.865085	20220324 Alps1 and LMNB1 shock ddh2o	9	270 mOsm	ALPIN1
13	0.872363	20220324 Alps1 and LMNB1 shock ddh2o	9	270 mOsm	ALPIN1
14	0.866515	20220324 Alps1 and LMNB1 shock ddh2o	9	270 mOsm	ALPIN1
15	0.867432	20220324 Alps1 and LMNB1 shock ddh2o	9	270 mOsm	ALPIN1
16	0.884761	20220324 Alps1 and LMNB1 shock ddh2o	9	270 mOsm	ALPIN1
17	0.874854	20220324 Alps1 and LMNB1 shock ddh2o	9	270 mOsm	ALPIN1
18	0.864624	20220324 Alps1 and LMNB1 shock ddh2o	9	270 mOsm	ALPIN1
0	1	20220324 Alps1 and LMNB1 shock ddh2o	10	270 mOsm	ALPIN1
1	0.984611	20220324 Alps1 and LMNB1 shock ddh2o	10	270 mOsm	ALPIN1
2	0.988545	20220324 Alps1 and LMNB1 shock ddh2o	10	270 mOsm	ALPIN1
3	1.00233	20220324 Alps1 and LMNB1 shock ddh2o	10	270 mOsm	ALPIN1
4	2.25969	20220324 Alps1 and LMNB1 shock ddh2o	10	270 mOsm	ALPIN1
5	2.31969	20220324 Alps1 and LMNB1 shock ddh2o	10	270 mOsm	ALPIN1
6	2.38299	20220324 Alps1 and LMNB1 shock ddh2o	10	270 mOsm	ALPIN1
7	1.94455	20220324 Alps1 and LMNB1 shock ddh2o	10	270 mOsm	ALPIN1
8	1.53188	20220324 Alps1 and LMNB1 shock ddh2o	10	270 mOsm	ALPIN1
9	1.12043	20220324 Alps1 and LMNB1 shock ddh2o	10	270 mOsm	ALPIN1
10	0.95364	20220324 Alps1 and LMNB1 shock ddh2o	10	270 mOsm	ALPIN1
11	0.93036	20220324 Alps1 and LMNB1 shock ddh2o	10	270 mOsm	ALPIN1
12	0.924985	20220324 Alps1 and LMNB1 shock ddh2o	10	270 mOsm	ALPIN1
13	0.938081	20220324 Alps1 and LMNB1 shock ddh2o	10	270 mOsm	ALPIN1
14	0.94134	20220324 Alps1 and LMNB1 shock ddh2o	10	270 mOsm	ALPIN1
15	0.857497	20220324 Alps1 and LMNB1 shock ddh2o	10	270 mOsm	ALPIN1
16	0.840848	20220324 Alps1 and LMNB1 shock ddh2o	10	270 mOsm	ALPIN1
17	0.839042	20220324 Alps1 and LMNB1 shock ddh2o	10	270 mOsm	ALPIN1
18	0.839079	20220324 Alps1 and LMNB1 shock ddh2o	10	270 mOsm	ALPIN1
0	1	20220324 Alps1 and LMNB1 shock ddh20	11	270 mOsm	ALPIN1
1	1.01519	20220324 Alps1 and LMNB1 shock ddh20	11	270 mOsm	ALPIN1
2	1.02121	20220324 Alps1 and LMNB1 shock ddh20	11	270 mOsm	ALPIN1
3	1.01609	20220324 Alps1 and LMNB1 shock ddh20	11	270 mOsm	ALPIN1
4	1.25569	20220324 Alps1 and LMNB1 shock ddh20	11	270 mOsm	ALPIN1
5	2.3387	20220324 Alps1 and LMNB1 shock ddh20	11	270 mOsm	ALPIN1
6	2.44001	20220324 Alps1 and LMNB1 shock ddh20	11	270 mOsm	ALPIN1
7	1.5189	20220324 Alps1 and LMNB1 shock ddh20	11	270 mOsm	ALPIN1
8	1.08974	20220324 Alps1 and LMNB1 shock ddh20	11	270 mOsm	ALPIN1
9	0.890491	20220324 Alps1 and LMNB1 shock ddh20	11	270 mOsm	ALPIN1
10	0.890221	20220324 Alps1 and LMNB1 shock ddh20	11	270 mOsm	ALPIN1
11	0.996993	20220324 Alps1 and LMNB1 shock ddh20	11	270 mOsm	ALPIN1
12	0.992992	20220324 Alps1 and LMNB1 shock ddh20	11	270 mOsm	ALPIN1
13	0.834958	20220324 Alps1 and LMNB1 shock ddh20	11	270 mOsm	ALPIN1
14	0.754218	20220324 Alps1 and LMNB1 shock ddh20	11	270 mOsm	ALPIN1
15	0.95778	20220324 Alps1 and LMNB1 shock ddh20	11	270 mOsm	ALPIN1
16	0.812126	20220324 Alps1 and LMNB1 shock ddh20	11	270 mOsm	ALPIN1
17	0.823453	20220324 Alps1 and LMNB1 shock ddh20	11	270 mOsm	ALPIN1
18	0.744518	20220324 Alps1 and LMNB1 shock ddh20	11	270 mOsm	ALPIN1
19	0.785923	20220324 Alps1 and LMNB1 shock ddh20	11	270 mOsm	ALPIN1
20	0.88115	20220324 Alps1 and LMNB1 shock ddh20	11	270 mOsm	ALPIN1
0	1	20220324 Alps1 and LMNB1 shock ddh20	12	270 mOsm	ALPIN1
1	0.981889	20220324 Alps1 and LMNB1 shock ddh20	12	270 mOsm	ALPIN1
2	0.961016	20220324 Alps1 and LMNB1 shock ddh20	12	270 mOsm	ALPIN1
3	0.979113	20220324 Alps1 and LMNB1 shock ddh20	12	270 mOsm	ALPIN1
4	1.2603	20220324 Alps1 and LMNB1 shock ddh20	12	270 mOsm	ALPIN1
5	1.69878	20220324 Alps1 and LMNB1 shock ddh20	12	270 mOsm	ALPIN1
6	1.77434	20220324 Alps1 and LMNB1 shock ddh20	12	270 mOsm	ALPIN1
7	1.77295	20220324 Alps1 and LMNB1 shock ddh20	12	270 mOsm	ALPIN1
8	1.44564	20220324 Alps1 and LMNB1 shock ddh20	12	270 mOsm	ALPIN1
9	1.2992	20220324 Alps1 and LMNB1 shock ddh20	12	270 mOsm	ALPIN1
10	1.21451	20220324 Alps1 and LMNB1 shock ddh20	12	270 mOsm	ALPIN1
11	1.1648	20220324 Alps1 and LMNB1 shock ddh20	12	270 mOsm	ALPIN1
12	1.0985	20220324 Alps1 and LMNB1 shock ddh20	12	270 mOsm	ALPIN1
13	1.01807	20220324 Alps1 and LMNB1 shock ddh20	12	270 mOsm	ALPIN1
14	0.951685	20220324 Alps1 and LMNB1 shock ddh20	12	270 mOsm	ALPIN1
15	0.933709	20220324 Alps1 and LMNB1 shock ddh20	12	270 mOsm	ALPIN1
16	0.939805	20220324 Alps1 and LMNB1 shock ddh20	12	270 mOsm	ALPIN1
17	0.915503	20220324 Alps1 and LMNB1 shock ddh20	12	270 mOsm	ALPIN1
18	0.948076	20220324 Alps1 and LMNB1 shock ddh20	12	270 mOsm	ALPIN1
19	0.93492	20220324 Alps1 and LMNB1 shock ddh20	12	270 mOsm	ALPIN1
20	1.00413	20220324 Alps1 and LMNB1 shock ddh20	12	270 mOsm	ALPIN1
0	1	20220324 Alps1 and LMNB1 shock ddh20	13	270 mOsm	ALPIN1
1	1.00085	20220324 Alps1 and LMNB1 shock ddh20	13	270 mOsm	ALPIN1
2	0.985774	20220324 Alps1 and LMNB1 shock ddh20	13	270 mOsm	ALPIN1
3	0.976558	20220324 Alps1 and LMNB1 shock ddh20	13	270 mOsm	ALPIN1
4	1.49187	20220324 Alps1 and LMNB1 shock ddh20	13	270 mOsm	ALPIN1
5	1.66213	20220324 Alps1 and LMNB1 shock ddh20	13	270 mOsm	ALPIN1
6	1.68566	20220324 Alps1 and LMNB1 shock ddh20	13	270 mOsm	ALPIN1
7	1.61861	20220324 Alps1 and LMNB1 shock ddh20	13	270 mOsm	ALPIN1
8	1.74113	20220324 Alps1 and LMNB1 shock ddh20	13	270 mOsm	ALPIN1
9	1.54087	20220324 Alps1 and LMNB1 shock ddh20	13	270 mOsm	ALPIN1
10	1.39902	20220324 Alps1 and LMNB1 shock ddh20	13	270 mOsm	ALPIN1
11	1.28791	20220324 Alps1 and LMNB1 shock ddh20	13	270 mOsm	ALPIN1
12	1.22615	20220324 Alps1 and LMNB1 shock ddh20	13	270 mOsm	ALPIN1
13	1.18531	20220324 Alps1 and LMNB1 shock ddh20	13	270 mOsm	ALPIN1
14	1.21721	20220324 Alps1 and LMNB1 shock ddh20	13	270 mOsm	ALPIN1
15	1.18545	20220324 Alps1 and LMNB1 shock ddh20	13	270 mOsm	ALPIN1
16	1.12124	20220324 Alps1 and LMNB1 shock ddh20	13	270 mOsm	ALPIN1
17	1.08389	20220324 Alps1 and LMNB1 shock ddh20	13	270 mOsm	ALPIN1
18	1.02034	20220324 Alps1 and LMNB1 shock ddh20	13	270 mOsm	ALPIN1
19	0.9927	20220324 Alps1 and LMNB1 shock ddh20	13	270 mOsm	ALPIN1
20	0.964092	20220324 Alps1 and LMNB1 shock ddh20	13	270 mOsm	ALPIN1
0	1	20220324 Alps1 and LMNB1 shock ddh20	14	270 mOsm	ALPIN1
1	1.09601	20220324 Alps1 and LMNB1 shock ddh20	14	270 mOsm	ALPIN1
2	0.971504	20220324 Alps1 and LMNB1 shock ddh20	14	270 mOsm	ALPIN1
3	1.08134	20220324 Alps1 and LMNB1 shock ddh20	14	270 mOsm	ALPIN1
4	2.19545	20220324 Alps1 and LMNB1 shock ddh20	14	270 mOsm	ALPIN1
5	1.94138	20220324 Alps1 and LMNB1 shock ddh20	14	270 mOsm	ALPIN1
6	1.21003	20220324 Alps1 and LMNB1 shock ddh20	14	270 mOsm	ALPIN1
7	1.07455	20220324 Alps1 and LMNB1 shock ddh20	14	270 mOsm	ALPIN1
8	0.965747	20220324 Alps1 and LMNB1 shock ddh20	14	270 mOsm	ALPIN1
9	0.893693	20220324 Alps1 and LMNB1 shock ddh20	14	270 mOsm	ALPIN1
10	0.934464	20220324 Alps1 and LMNB1 shock ddh20	14	270 mOsm	ALPIN1
11	0.909556	20220324 Alps1 and LMNB1 shock ddh20	14	270 mOsm	ALPIN1
12	0.900839	20220324 Alps1 and LMNB1 shock ddh20	14	270 mOsm	ALPIN1
13	0.921662	20220324 Alps1 and LMNB1 shock ddh20	14	270 mOsm	ALPIN1
14	0.950531	20220324 Alps1 and LMNB1 shock ddh20	14	270 mOsm	ALPIN1
15	0.886725	20220324 Alps1 and LMNB1 shock ddh20	14	270 mOsm	ALPIN1
16	0.855915	20220324 Alps1 and LMNB1 shock ddh20	14	270 mOsm	ALPIN1
17	0.859903	20220324 Alps1 and LMNB1 shock ddh20	14	270 mOsm	ALPIN1
18	0.795852	20220324 Alps1 and LMNB1 shock ddh20	14	270 mOsm	ALPIN1
19	0.772837	20220324 Alps1 and LMNB1 shock ddh20	14	270 mOsm	ALPIN1
20	0.739639	20220324 Alps1 and LMNB1 shock ddh20	14	270 mOsm	ALPIN1
0	1	20220330 ALPS LMNB1 SHock 80 binding ddH2O002	15	270 mOsm	ALPIN1
1	1.00002	20220330 ALPS LMNB1 SHock 80 binding ddH2O002	15	270 mOsm	ALPIN1
2	1.00051	20220330 ALPS LMNB1 SHock 80 binding ddH2O002	15	270 mOsm	ALPIN1
3	0.961689	20220330 ALPS LMNB1 SHock 80 binding ddH2O002	15	270 mOsm	ALPIN1
4	1.09008	20220330 ALPS LMNB1 SHock 80 binding ddH2O002	15	270 mOsm	ALPIN1
5	1.32387	20220330 ALPS LMNB1 SHock 80 binding ddH2O002	15	270 mOsm	ALPIN1
6	1.40929	20220330 ALPS LMNB1 SHock 80 binding ddH2O002	15	270 mOsm	ALPIN1
7	1.5216	20220330 ALPS LMNB1 SHock 80 binding ddH2O002	15	270 mOsm	ALPIN1
8	1.54462	20220330 ALPS LMNB1 SHock 80 binding ddH2O002	15	270 mOsm	ALPIN1
9	1.53814	20220330 ALPS LMNB1 SHock 80 binding ddH2O002	15	270 mOsm	ALPIN1
10	1.52562	20220330 ALPS LMNB1 SHock 80 binding ddH2O002	15	270 mOsm	ALPIN1
11	1.49487	20220330 ALPS LMNB1 SHock 80 binding ddH2O002	15	270 mOsm	ALPIN1
12	1.35393	20220330 ALPS LMNB1 SHock 80 binding ddH2O002	15	270 mOsm	ALPIN1
13	1.27527	20220330 ALPS LMNB1 SHock 80 binding ddH2O002	15	270 mOsm	ALPIN1
14	1.09859	20220330 ALPS LMNB1 SHock 80 binding ddH2O002	15	270 mOsm	ALPIN1
15	0.98498	20220330 ALPS LMNB1 SHock 80 binding ddH2O002	15	270 mOsm	ALPIN1
16	1.03452	20220330 ALPS LMNB1 SHock 80 binding ddH2O002	15	270 mOsm	ALPIN1
17	0.989723	20220330 ALPS LMNB1 SHock 80 binding ddH2O002	15	270 mOsm	ALPIN1
18	0.950033	20220330 ALPS LMNB1 SHock 80 binding ddH2O002	15	270 mOsm	ALPIN1
19	0.927355	20220330 ALPS LMNB1 SHock 80 binding ddH2O002	15	270 mOsm	ALPIN1
20	0.904504	20220330 ALPS LMNB1 SHock 80 binding ddH2O002	15	270 mOsm	ALPIN1
0	1	20220330 ALPS LMNB1 SHock 80 binding ddH2O002	16	270 mOsm	ALPIN1
1	1.01667	20220330 ALPS LMNB1 SHock 80 binding ddH2O002	16	270 mOsm	ALPIN1
2	0.993351	20220330 ALPS LMNB1 SHock 80 binding ddH2O002	16	270 mOsm	ALPIN1
3	0.990927	20220330 ALPS LMNB1 SHock 80 binding ddH2O002	16	270 mOsm	ALPIN1
4	1.41194	20220330 ALPS LMNB1 SHock 80 binding ddH2O002	16	270 mOsm	ALPIN1
5	1.81026	20220330 ALPS LMNB1 SHock 80 binding ddH2O002	16	270 mOsm	ALPIN1
6	2.05002	20220330 ALPS LMNB1 SHock 80 binding ddH2O002	16	270 mOsm	ALPIN1
7	1.59196	20220330 ALPS LMNB1 SHock 80 binding ddH2O002	16	270 mOsm	ALPIN1
8	2.31241	20220330 ALPS LMNB1 SHock 80 binding ddH2O002	16	270 mOsm	ALPIN1
9	2.38628	20220330 ALPS LMNB1 SHock 80 binding ddH2O002	16	270 mOsm	ALPIN1
10	2.0428	20220330 ALPS LMNB1 SHock 80 binding ddH2O002	16	270 mOsm	ALPIN1
11	2.10426	20220330 ALPS LMNB1 SHock 80 binding ddH2O002	16	270 mOsm	ALPIN1
12	2.04558	20220330 ALPS LMNB1 SHock 80 binding ddH2O002	16	270 mOsm	ALPIN1
13	2.0111	20220330 ALPS LMNB1 SHock 80 binding ddH2O002	16	270 mOsm	ALPIN1
14	1.97498	20220330 ALPS LMNB1 SHock 80 binding ddH2O002	16	270 mOsm	ALPIN1
15	1.86576	20220330 ALPS LMNB1 SHock 80 binding ddH2O002	16	270 mOsm	ALPIN1
16	1.63294	20220330 ALPS LMNB1 SHock 80 binding ddH2O002	16	270 mOsm	ALPIN1
17	1.61069	20220330 ALPS LMNB1 SHock 80 binding ddH2O002	16	270 mOsm	ALPIN1
18	1.59703	20220330 ALPS LMNB1 SHock 80 binding ddH2O002	16	270 mOsm	ALPIN1
19	1.58063	20220330 ALPS LMNB1 SHock 80 binding ddH2O002	16	270 mOsm	ALPIN1
20	1.56597	20220330 ALPS LMNB1 SHock 80 binding ddH2O002	16	270 mOsm	ALPIN1
0	1	20220324 Alps1 and LMNB1 shock ddh2o	17	270 mOsm	ALPIN1
1	0.996001	20220324 Alps1 and LMNB1 shock ddh2o	17	270 mOsm	ALPIN1
2	0.997628	20220324 Alps1 and LMNB1 shock ddh2o	17	270 mOsm	ALPIN1
3	1.01939	20220324 Alps1 and LMNB1 shock ddh2o	17	270 mOsm	ALPIN1
4	2.00236	20220324 Alps1 and LMNB1 shock ddh2o	17	270 mOsm	ALPIN1
5	2.19726	20220324 Alps1 and LMNB1 shock ddh2o	17	270 mOsm	ALPIN1
6	2.13558	20220324 Alps1 and LMNB1 shock ddh2o	17	270 mOsm	ALPIN1
7	1.64189	20220324 Alps1 and LMNB1 shock ddh2o	17	270 mOsm	ALPIN1
8	1.33506	20220324 Alps1 and LMNB1 shock ddh2o	17	270 mOsm	ALPIN1
9	1.18527	20220324 Alps1 and LMNB1 shock ddh2o	17	270 mOsm	ALPIN1
10	1.17698	20220324 Alps1 and LMNB1 shock ddh2o	17	270 mOsm	ALPIN1
11	1.30822	20220324 Alps1 and LMNB1 shock ddh2o	17	270 mOsm	ALPIN1
12	1.24925	20220324 Alps1 and LMNB1 shock ddh2o	17	270 mOsm	ALPIN1
13	1.32623	20220324 Alps1 and LMNB1 shock ddh2o	17	270 mOsm	ALPIN1
14	1.14727	20220324 Alps1 and LMNB1 shock ddh2o	17	270 mOsm	ALPIN1
15	1.00064	20220324 Alps1 and LMNB1 shock ddh2o	17	270 mOsm	ALPIN1
16	0.978225	20220324 Alps1 and LMNB1 shock ddh2o	17	270 mOsm	ALPIN1
17	1.12064	20220324 Alps1 and LMNB1 shock ddh2o	17	270 mOsm	ALPIN1
18	1.04127	20220324 Alps1 and LMNB1 shock ddh2o	17	270 mOsm	ALPIN1
0	1	04162024 C963.5 80 Shock ddH2O Cacl2 005	1	270 mOsm	ALPIN2	Same ALPIN 2 Movies as analyzed in Figure 2b
1	0.96392	04162024 C963.5 80 Shock ddH2O Cacl2 005	1	270 mOsm	ALPIN2	Same ALPIN 2 Movies as analyzed in Figure 2b
2	0.972208	04162024 C963.5 80 Shock ddH2O Cacl2 005	1	270 mOsm	ALPIN2	Same ALPIN 2 Movies as analyzed in Figure 2b
3	1.00136	04162024 C963.5 80 Shock ddH2O Cacl2 005	1	270 mOsm	ALPIN2	Same ALPIN 2 Movies as analyzed in Figure 2b
4	1.22889	04162024 C963.5 80 Shock ddH2O Cacl2 005	1	270 mOsm	ALPIN2	Same ALPIN 2 Movies as analyzed in Figure 2b
5	1.96609	04162024 C963.5 80 Shock ddH2O Cacl2 005	1	270 mOsm	ALPIN2	Same ALPIN 2 Movies as analyzed in Figure 2b
6	2.4913	04162024 C963.5 80 Shock ddH2O Cacl2 005	1	270 mOsm	ALPIN2	Same ALPIN 2 Movies as analyzed in Figure 2b
7	2.99586	04162024 C963.5 80 Shock ddH2O Cacl2 005	1	270 mOsm	ALPIN2	Same ALPIN 2 Movies as analyzed in Figure 2b
8	2.73646	04162024 C963.5 80 Shock ddH2O Cacl2 005	1	270 mOsm	ALPIN2	Same ALPIN 2 Movies as analyzed in Figure 2b
9	2.70168	04162024 C963.5 80 Shock ddH2O Cacl2 005	1	270 mOsm	ALPIN2	Same ALPIN 2 Movies as analyzed in Figure 2b
10	2.74054	04162024 C963.5 80 Shock ddH2O Cacl2 005	1	270 mOsm	ALPIN2	Same ALPIN 2 Movies as analyzed in Figure 2b
11	1.56765	04162024 C963.5 80 Shock ddH2O Cacl2 005	1	270 mOsm	ALPIN2	Same ALPIN 2 Movies as analyzed in Figure 2b
12	1.34333	04162024 C963.5 80 Shock ddH2O Cacl2 005	1	270 mOsm	ALPIN2	Same ALPIN 2 Movies as analyzed in Figure 2b
13	1.11006	04162024 C963.5 80 Shock ddH2O Cacl2 005	1	270 mOsm	ALPIN2	Same ALPIN 2 Movies as analyzed in Figure 2b
14	0.941952	04162024 C963.5 80 Shock ddH2O Cacl2 005	1	270 mOsm	ALPIN2	Same ALPIN 2 Movies as analyzed in Figure 2b
15	0.79612	04162024 C963.5 80 Shock ddH2O Cacl2 005	1	270 mOsm	ALPIN2	Same ALPIN 2 Movies as analyzed in Figure 2b
16	0.700863	04162024 C963.5 80 Shock ddH2O Cacl2 005	1	270 mOsm	ALPIN2	Same ALPIN 2 Movies as analyzed in Figure 2b
17	0.654271	04162024 C963.5 80 Shock ddH2O Cacl2 005	1	270 mOsm	ALPIN2	Same ALPIN 2 Movies as analyzed in Figure 2b
18	0.61537	04162024 C963.5 80 Shock ddH2O Cacl2 005	1	270 mOsm	ALPIN2	Same ALPIN 2 Movies as analyzed in Figure 2b
19	0.571058	04162024 C963.5 80 Shock ddH2O Cacl2 005	1	270 mOsm	ALPIN2	Same ALPIN 2 Movies as analyzed in Figure 2b
20	0.546527	04162024 C963.5 80 Shock ddH2O Cacl2 005	1	270 mOsm	ALPIN2	Same ALPIN 2 Movies as analyzed in Figure 2b
0	1	202311102 U2OS C963.5 ddH2O 80 Shock002	2	270 mOsm	ALPIN2	Same ALPIN 2 Movies as analyzed in Figure 2b
1	0.995398	202311102 U2OS C963.5 ddH2O 80 Shock002	2	270 mOsm	ALPIN2	Same ALPIN 2 Movies as analyzed in Figure 2b
2	1.00091	202311102 U2OS C963.5 ddH2O 80 Shock002	2	270 mOsm	ALPIN2	Same ALPIN 2 Movies as analyzed in Figure 2b
3	1.01417	202311102 U2OS C963.5 ddH2O 80 Shock002	2	270 mOsm	ALPIN2	Same ALPIN 2 Movies as analyzed in Figure 2b
4	0.97913	202311102 U2OS C963.5 ddH2O 80 Shock002	2	270 mOsm	ALPIN2	Same ALPIN 2 Movies as analyzed in Figure 2b
5	1.51095	202311102 U2OS C963.5 ddH2O 80 Shock002	2	270 mOsm	ALPIN2	Same ALPIN 2 Movies as analyzed in Figure 2b
6	2.17811	202311102 U2OS C963.5 ddH2O 80 Shock002	2	270 mOsm	ALPIN2	Same ALPIN 2 Movies as analyzed in Figure 2b
7	2.31512	202311102 U2OS C963.5 ddH2O 80 Shock002	2	270 mOsm	ALPIN2	Same ALPIN 2 Movies as analyzed in Figure 2b
8	2.55017	202311102 U2OS C963.5 ddH2O 80 Shock002	2	270 mOsm	ALPIN2	Same ALPIN 2 Movies as analyzed in Figure 2b
9	2.57688	202311102 U2OS C963.5 ddH2O 80 Shock002	2	270 mOsm	ALPIN2	Same ALPIN 2 Movies as analyzed in Figure 2b
10	2.8641	202311102 U2OS C963.5 ddH2O 80 Shock002	2	270 mOsm	ALPIN2	Same ALPIN 2 Movies as analyzed in Figure 2b
11	2.96572	202311102 U2OS C963.5 ddH2O 80 Shock002	2	270 mOsm	ALPIN2	Same ALPIN 2 Movies as analyzed in Figure 2b
12	2.9733	202311102 U2OS C963.5 ddH2O 80 Shock002	2	270 mOsm	ALPIN2	Same ALPIN 2 Movies as analyzed in Figure 2b
13	2.77153	202311102 U2OS C963.5 ddH2O 80 Shock002	2	270 mOsm	ALPIN2	Same ALPIN 2 Movies as analyzed in Figure 2b
14	2.82761	202311102 U2OS C963.5 ddH2O 80 Shock002	2	270 mOsm	ALPIN2	Same ALPIN 2 Movies as analyzed in Figure 2b
15	2.76263	202311102 U2OS C963.5 ddH2O 80 Shock002	2	270 mOsm	ALPIN2	Same ALPIN 2 Movies as analyzed in Figure 2b
16	2.69661	202311102 U2OS C963.5 ddH2O 80 Shock002	2	270 mOsm	ALPIN2	Same ALPIN 2 Movies as analyzed in Figure 2b
17	2.56358	202311102 U2OS C963.5 ddH2O 80 Shock002	2	270 mOsm	ALPIN2	Same ALPIN 2 Movies as analyzed in Figure 2b
18	2.39999	202311102 U2OS C963.5 ddH2O 80 Shock002	2	270 mOsm	ALPIN2	Same ALPIN 2 Movies as analyzed in Figure 2b
19	2.07389	202311102 U2OS C963.5 ddH2O 80 Shock002	2	270 mOsm	ALPIN2	Same ALPIN 2 Movies as analyzed in Figure 2b
20	1.97872	202311102 U2OS C963.5 ddH2O 80 Shock002	2	270 mOsm	ALPIN2	Same ALPIN 2 Movies as analyzed in Figure 2b
0	1	202311102 U2OS C963.5 ddH2O 80 Shock002	3	270 mOsm	ALPIN2	Same ALPIN 2 Movies as analyzed in Figure 2b
1	1.00149	202311102 U2OS C963.5 ddH2O 80 Shock002	3	270 mOsm	ALPIN2	Same ALPIN 2 Movies as analyzed in Figure 2b
2	0.966712	202311102 U2OS C963.5 ddH2O 80 Shock002	3	270 mOsm	ALPIN2	Same ALPIN 2 Movies as analyzed in Figure 2b
3	1.00182	202311102 U2OS C963.5 ddH2O 80 Shock002	3	270 mOsm	ALPIN2	Same ALPIN 2 Movies as analyzed in Figure 2b
4	0.937143	202311102 U2OS C963.5 ddH2O 80 Shock002	3	270 mOsm	ALPIN2	Same ALPIN 2 Movies as analyzed in Figure 2b
5	1.56429	202311102 U2OS C963.5 ddH2O 80 Shock002	3	270 mOsm	ALPIN2	Same ALPIN 2 Movies as analyzed in Figure 2b
6	2.06678	202311102 U2OS C963.5 ddH2O 80 Shock002	3	270 mOsm	ALPIN2	Same ALPIN 2 Movies as analyzed in Figure 2b
7	2.12562	202311102 U2OS C963.5 ddH2O 80 Shock002	3	270 mOsm	ALPIN2	Same ALPIN 2 Movies as analyzed in Figure 2b
8	2.30783	202311102 U2OS C963.5 ddH2O 80 Shock002	3	270 mOsm	ALPIN2	Same ALPIN 2 Movies as analyzed in Figure 2b
9	2.53353	202311102 U2OS C963.5 ddH2O 80 Shock002	3	270 mOsm	ALPIN2	Same ALPIN 2 Movies as analyzed in Figure 2b
10	2.62519	202311102 U2OS C963.5 ddH2O 80 Shock002	3	270 mOsm	ALPIN2	Same ALPIN 2 Movies as analyzed in Figure 2b
11	2.68496	202311102 U2OS C963.5 ddH2O 80 Shock002	3	270 mOsm	ALPIN2	Same ALPIN 2 Movies as analyzed in Figure 2b
12	2.71483	202311102 U2OS C963.5 ddH2O 80 Shock002	3	270 mOsm	ALPIN2	Same ALPIN 2 Movies as analyzed in Figure 2b
13	2.68231	202311102 U2OS C963.5 ddH2O 80 Shock002	3	270 mOsm	ALPIN2	Same ALPIN 2 Movies as analyzed in Figure 2b
14	2.63086	202311102 U2OS C963.5 ddH2O 80 Shock002	3	270 mOsm	ALPIN2	Same ALPIN 2 Movies as analyzed in Figure 2b
15	2.56519	202311102 U2OS C963.5 ddH2O 80 Shock002	3	270 mOsm	ALPIN2	Same ALPIN 2 Movies as analyzed in Figure 2b
16	2.34353	202311102 U2OS C963.5 ddH2O 80 Shock002	3	270 mOsm	ALPIN2	Same ALPIN 2 Movies as analyzed in Figure 2b
17	2.35154	202311102 U2OS C963.5 ddH2O 80 Shock002	3	270 mOsm	ALPIN2	Same ALPIN 2 Movies as analyzed in Figure 2b
18	2.21052	202311102 U2OS C963.5 ddH2O 80 Shock002	3	270 mOsm	ALPIN2	Same ALPIN 2 Movies as analyzed in Figure 2b
19	1.97867	202311102 U2OS C963.5 ddH2O 80 Shock002	3	270 mOsm	ALPIN2	Same ALPIN 2 Movies as analyzed in Figure 2b
20	1.5195	202311102 U2OS C963.5 ddH2O 80 Shock002	3	270 mOsm	ALPIN2	Same ALPIN 2 Movies as analyzed in Figure 2b
0	1	202311102 U2OS C963.5 ddH2O 80 Shock	4	270 mOsm	ALPIN2	Same ALPIN 2 Movies as analyzed in Figure 2b
1	1.06674	202311102 U2OS C963.5 ddH2O 80 Shock	4	270 mOsm	ALPIN2	Same ALPIN 2 Movies as analyzed in Figure 2b
2	1.09604	202311102 U2OS C963.5 ddH2O 80 Shock	4	270 mOsm	ALPIN2	Same ALPIN 2 Movies as analyzed in Figure 2b
3	1.06584	202311102 U2OS C963.5 ddH2O 80 Shock	4	270 mOsm	ALPIN2	Same ALPIN 2 Movies as analyzed in Figure 2b
4	1.11433	202311102 U2OS C963.5 ddH2O 80 Shock	4	270 mOsm	ALPIN2	Same ALPIN 2 Movies as analyzed in Figure 2b
5	1.74608	202311102 U2OS C963.5 ddH2O 80 Shock	4	270 mOsm	ALPIN2	Same ALPIN 2 Movies as analyzed in Figure 2b
6	2.7455	202311102 U2OS C963.5 ddH2O 80 Shock	4	270 mOsm	ALPIN2	Same ALPIN 2 Movies as analyzed in Figure 2b
7	3.23476	202311102 U2OS C963.5 ddH2O 80 Shock	4	270 mOsm	ALPIN2	Same ALPIN 2 Movies as analyzed in Figure 2b
8	3.38444	202311102 U2OS C963.5 ddH2O 80 Shock	4	270 mOsm	ALPIN2	Same ALPIN 2 Movies as analyzed in Figure 2b
9	3.69312	202311102 U2OS C963.5 ddH2O 80 Shock	4	270 mOsm	ALPIN2	Same ALPIN 2 Movies as analyzed in Figure 2b
10	3.95447	202311102 U2OS C963.5 ddH2O 80 Shock	4	270 mOsm	ALPIN2	Same ALPIN 2 Movies as analyzed in Figure 2b
11	4.04746	202311102 U2OS C963.5 ddH2O 80 Shock	4	270 mOsm	ALPIN2	Same ALPIN 2 Movies as analyzed in Figure 2b
12	4.07319	202311102 U2OS C963.5 ddH2O 80 Shock	4	270 mOsm	ALPIN2	Same ALPIN 2 Movies as analyzed in Figure 2b
13	4.18431	202311102 U2OS C963.5 ddH2O 80 Shock	4	270 mOsm	ALPIN2	Same ALPIN 2 Movies as analyzed in Figure 2b
14	4.03687	202311102 U2OS C963.5 ddH2O 80 Shock	4	270 mOsm	ALPIN2	Same ALPIN 2 Movies as analyzed in Figure 2b
15	3.79223	202311102 U2OS C963.5 ddH2O 80 Shock	4	270 mOsm	ALPIN2	Same ALPIN 2 Movies as analyzed in Figure 2b
16	3.87676	202311102 U2OS C963.5 ddH2O 80 Shock	4	270 mOsm	ALPIN2	Same ALPIN 2 Movies as analyzed in Figure 2b
17	3.67471	202311102 U2OS C963.5 ddH2O 80 Shock	4	270 mOsm	ALPIN2	Same ALPIN 2 Movies as analyzed in Figure 2b
18	3.44015	202311102 U2OS C963.5 ddH2O 80 Shock	4	270 mOsm	ALPIN2	Same ALPIN 2 Movies as analyzed in Figure 2b
19	3.12595	202311102 U2OS C963.5 ddH2O 80 Shock	4	270 mOsm	ALPIN2	Same ALPIN 2 Movies as analyzed in Figure 2b
20	2.91613	202311102 U2OS C963.5 ddH2O 80 Shock	4	270 mOsm	ALPIN2	Same ALPIN 2 Movies as analyzed in Figure 2b
0	1	202311102 U2OS C963.5 ddH2O 80 Shock	5	270 mOsm	ALPIN2	Same ALPIN 2 Movies as analyzed in Figure 2b
1	1.03489	202311102 U2OS C963.5 ddH2O 80 Shock	5	270 mOsm	ALPIN2	Same ALPIN 2 Movies as analyzed in Figure 2b
2	1.03386	202311102 U2OS C963.5 ddH2O 80 Shock	5	270 mOsm	ALPIN2	Same ALPIN 2 Movies as analyzed in Figure 2b
3	1.16616	202311102 U2OS C963.5 ddH2O 80 Shock	5	270 mOsm	ALPIN2	Same ALPIN 2 Movies as analyzed in Figure 2b
4	1.14845	202311102 U2OS C963.5 ddH2O 80 Shock	5	270 mOsm	ALPIN2	Same ALPIN 2 Movies as analyzed in Figure 2b
5	1.77961	202311102 U2OS C963.5 ddH2O 80 Shock	5	270 mOsm	ALPIN2	Same ALPIN 2 Movies as analyzed in Figure 2b
6	2.97125	202311102 U2OS C963.5 ddH2O 80 Shock	5	270 mOsm	ALPIN2	Same ALPIN 2 Movies as analyzed in Figure 2b
7	3.99685	202311102 U2OS C963.5 ddH2O 80 Shock	5	270 mOsm	ALPIN2	Same ALPIN 2 Movies as analyzed in Figure 2b
8	4.49229	202311102 U2OS C963.5 ddH2O 80 Shock	5	270 mOsm	ALPIN2	Same ALPIN 2 Movies as analyzed in Figure 2b
9	4.52729	202311102 U2OS C963.5 ddH2O 80 Shock	5	270 mOsm	ALPIN2	Same ALPIN 2 Movies as analyzed in Figure 2b
10	4.61018	202311102 U2OS C963.5 ddH2O 80 Shock	5	270 mOsm	ALPIN2	Same ALPIN 2 Movies as analyzed in Figure 2b
11	4.6718	202311102 U2OS C963.5 ddH2O 80 Shock	5	270 mOsm	ALPIN2	Same ALPIN 2 Movies as analyzed in Figure 2b
12	4.5918	202311102 U2OS C963.5 ddH2O 80 Shock	5	270 mOsm	ALPIN2	Same ALPIN 2 Movies as analyzed in Figure 2b
13	4.25062	202311102 U2OS C963.5 ddH2O 80 Shock	5	270 mOsm	ALPIN2	Same ALPIN 2 Movies as analyzed in Figure 2b
14	3.7335	202311102 U2OS C963.5 ddH2O 80 Shock	5	270 mOsm	ALPIN2	Same ALPIN 2 Movies as analyzed in Figure 2b
15	2.99301	202311102 U2OS C963.5 ddH2O 80 Shock	5	270 mOsm	ALPIN2	Same ALPIN 2 Movies as analyzed in Figure 2b
16	2.90408	202311102 U2OS C963.5 ddH2O 80 Shock	5	270 mOsm	ALPIN2	Same ALPIN 2 Movies as analyzed in Figure 2b
17	2.43814	202311102 U2OS C963.5 ddH2O 80 Shock	5	270 mOsm	ALPIN2	Same ALPIN 2 Movies as analyzed in Figure 2b
18	1.78503	202311102 U2OS C963.5 ddH2O 80 Shock	5	270 mOsm	ALPIN2	Same ALPIN 2 Movies as analyzed in Figure 2b
19	1.75749	202311102 U2OS C963.5 ddH2O 80 Shock	5	270 mOsm	ALPIN2	Same ALPIN 2 Movies as analyzed in Figure 2b
20	1.70293	202311102 U2OS C963.5 ddH2O 80 Shock	5	270 mOsm	ALPIN2	Same ALPIN 2 Movies as analyzed in Figure 2b
0	1	04162024 C963.5 80 Shock ddH2O Cacl2 006	6	270 mOsm	ALPIN2	Same ALPIN 2 Movies as analyzed in Figure 2b
1	1.00834	04162024 C963.5 80 Shock ddH2O Cacl2 006	6	270 mOsm	ALPIN2	Same ALPIN 2 Movies as analyzed in Figure 2b
2	1.03608	04162024 C963.5 80 Shock ddH2O Cacl2 006	6	270 mOsm	ALPIN2	Same ALPIN 2 Movies as analyzed in Figure 2b
3	0.971677	04162024 C963.5 80 Shock ddH2O Cacl2 006	6	270 mOsm	ALPIN2	Same ALPIN 2 Movies as analyzed in Figure 2b
4	1.50995	04162024 C963.5 80 Shock ddH2O Cacl2 006	6	270 mOsm	ALPIN2	Same ALPIN 2 Movies as analyzed in Figure 2b
5	2.77318	04162024 C963.5 80 Shock ddH2O Cacl2 006	6	270 mOsm	ALPIN2	Same ALPIN 2 Movies as analyzed in Figure 2b
6	3.73119	04162024 C963.5 80 Shock ddH2O Cacl2 006	6	270 mOsm	ALPIN2	Same ALPIN 2 Movies as analyzed in Figure 2b
7	4.2631	04162024 C963.5 80 Shock ddH2O Cacl2 006	6	270 mOsm	ALPIN2	Same ALPIN 2 Movies as analyzed in Figure 2b
8	4.17912	04162024 C963.5 80 Shock ddH2O Cacl2 006	6	270 mOsm	ALPIN2	Same ALPIN 2 Movies as analyzed in Figure 2b
9	3.84926	04162024 C963.5 80 Shock ddH2O Cacl2 006	6	270 mOsm	ALPIN2	Same ALPIN 2 Movies as analyzed in Figure 2b
10	2.91898	04162024 C963.5 80 Shock ddH2O Cacl2 006	6	270 mOsm	ALPIN2	Same ALPIN 2 Movies as analyzed in Figure 2b
11	2.68685	04162024 C963.5 80 Shock ddH2O Cacl2 006	6	270 mOsm	ALPIN2	Same ALPIN 2 Movies as analyzed in Figure 2b
12	2.14119	04162024 C963.5 80 Shock ddH2O Cacl2 006	6	270 mOsm	ALPIN2	Same ALPIN 2 Movies as analyzed in Figure 2b
13	1.4895	04162024 C963.5 80 Shock ddH2O Cacl2 006	6	270 mOsm	ALPIN2	Same ALPIN 2 Movies as analyzed in Figure 2b
14	1.30219	04162024 C963.5 80 Shock ddH2O Cacl2 006	6	270 mOsm	ALPIN2	Same ALPIN 2 Movies as analyzed in Figure 2b
15	1.00509	04162024 C963.5 80 Shock ddH2O Cacl2 006	6	270 mOsm	ALPIN2	Same ALPIN 2 Movies as analyzed in Figure 2b
16	0.815293	04162024 C963.5 80 Shock ddH2O Cacl2 006	6	270 mOsm	ALPIN2	Same ALPIN 2 Movies as analyzed in Figure 2b
17	0.69719	04162024 C963.5 80 Shock ddH2O Cacl2 006	6	270 mOsm	ALPIN2	Same ALPIN 2 Movies as analyzed in Figure 2b
18	0.625089	04162024 C963.5 80 Shock ddH2O Cacl2 006	6	270 mOsm	ALPIN2	Same ALPIN 2 Movies as analyzed in Figure 2b
19	0.571003	04162024 C963.5 80 Shock ddH2O Cacl2 006	6	270 mOsm	ALPIN2	Same ALPIN 2 Movies as analyzed in Figure 2b
20	0.531713	04162024 C963.5 80 Shock ddH2O Cacl2 006	6	270 mOsm	ALPIN2	Same ALPIN 2 Movies as analyzed in Figure 2b
0	1	04162024 C963.5 80 Shock ddH2O Cacl2 007	7	270 mOsm	ALPIN2	Same ALPIN 2 Movies as analyzed in Figure 2b
1	0.991158	04162024 C963.5 80 Shock ddH2O Cacl2 007	7	270 mOsm	ALPIN2	Same ALPIN 2 Movies as analyzed in Figure 2b
2	0.953026	04162024 C963.5 80 Shock ddH2O Cacl2 007	7	270 mOsm	ALPIN2	Same ALPIN 2 Movies as analyzed in Figure 2b
3	0.893137	04162024 C963.5 80 Shock ddH2O Cacl2 007	7	270 mOsm	ALPIN2	Same ALPIN 2 Movies as analyzed in Figure 2b
4	1.67496	04162024 C963.5 80 Shock ddH2O Cacl2 007	7	270 mOsm	ALPIN2	Same ALPIN 2 Movies as analyzed in Figure 2b
5	3.29497	04162024 C963.5 80 Shock ddH2O Cacl2 007	7	270 mOsm	ALPIN2	Same ALPIN 2 Movies as analyzed in Figure 2b
6	4.22898	04162024 C963.5 80 Shock ddH2O Cacl2 007	7	270 mOsm	ALPIN2	Same ALPIN 2 Movies as analyzed in Figure 2b
7	4.1532	04162024 C963.5 80 Shock ddH2O Cacl2 007	7	270 mOsm	ALPIN2	Same ALPIN 2 Movies as analyzed in Figure 2b
8	3.39039	04162024 C963.5 80 Shock ddH2O Cacl2 007	7	270 mOsm	ALPIN2	Same ALPIN 2 Movies as analyzed in Figure 2b
9	2.82996	04162024 C963.5 80 Shock ddH2O Cacl2 007	7	270 mOsm	ALPIN2	Same ALPIN 2 Movies as analyzed in Figure 2b
10	2.34118	04162024 C963.5 80 Shock ddH2O Cacl2 007	7	270 mOsm	ALPIN2	Same ALPIN 2 Movies as analyzed in Figure 2b
11	1.76207	04162024 C963.5 80 Shock ddH2O Cacl2 007	7	270 mOsm	ALPIN2	Same ALPIN 2 Movies as analyzed in Figure 2b
12	1.2391	04162024 C963.5 80 Shock ddH2O Cacl2 007	7	270 mOsm	ALPIN2	Same ALPIN 2 Movies as analyzed in Figure 2b
13	1.1403	04162024 C963.5 80 Shock ddH2O Cacl2 007	7	270 mOsm	ALPIN2	Same ALPIN 2 Movies as analyzed in Figure 2b
14	0.930969	04162024 C963.5 80 Shock ddH2O Cacl2 007	7	270 mOsm	ALPIN2	Same ALPIN 2 Movies as analyzed in Figure 2b
15	0.797715	04162024 C963.5 80 Shock ddH2O Cacl2 007	7	270 mOsm	ALPIN2	Same ALPIN 2 Movies as analyzed in Figure 2b
16	0.723132	04162024 C963.5 80 Shock ddH2O Cacl2 007	7	270 mOsm	ALPIN2	Same ALPIN 2 Movies as analyzed in Figure 2b
17	0.654809	04162024 C963.5 80 Shock ddH2O Cacl2 007	7	270 mOsm	ALPIN2	Same ALPIN 2 Movies as analyzed in Figure 2b
18	0.622909	04162024 C963.5 80 Shock ddH2O Cacl2 007	7	270 mOsm	ALPIN2	Same ALPIN 2 Movies as analyzed in Figure 2b
19	0.580892	04162024 C963.5 80 Shock ddH2O Cacl2 007	7	270 mOsm	ALPIN2	Same ALPIN 2 Movies as analyzed in Figure 2b
20	0.557944	04162024 C963.5 80 Shock ddH2O Cacl2 007	7	270 mOsm	ALPIN2	Same ALPIN 2 Movies as analyzed in Figure 2b
0	1	202311102 U2OS C963.5 80 Shock	8	270 mOsm	ALPIN2	Same ALPIN 2 Movies as analyzed in Figure 2b
1	0.920443	202311102 U2OS C963.5 80 Shock	8	270 mOsm	ALPIN2	Same ALPIN 2 Movies as analyzed in Figure 2b
2	0.913048	202311102 U2OS C963.5 80 Shock	8	270 mOsm	ALPIN2	Same ALPIN 2 Movies as analyzed in Figure 2b
3	0.89407	202311102 U2OS C963.5 80 Shock	8	270 mOsm	ALPIN2	Same ALPIN 2 Movies as analyzed in Figure 2b
4	1.98515	202311102 U2OS C963.5 80 Shock	8	270 mOsm	ALPIN2	Same ALPIN 2 Movies as analyzed in Figure 2b
5	2.73645	202311102 U2OS C963.5 80 Shock	8	270 mOsm	ALPIN2	Same ALPIN 2 Movies as analyzed in Figure 2b
6	2.93262	202311102 U2OS C963.5 80 Shock	8	270 mOsm	ALPIN2	Same ALPIN 2 Movies as analyzed in Figure 2b
7	2.83703	202311102 U2OS C963.5 80 Shock	8	270 mOsm	ALPIN2	Same ALPIN 2 Movies as analyzed in Figure 2b
8	2.79805	202311102 U2OS C963.5 80 Shock	8	270 mOsm	ALPIN2	Same ALPIN 2 Movies as analyzed in Figure 2b
9	2.78833	202311102 U2OS C963.5 80 Shock	8	270 mOsm	ALPIN2	Same ALPIN 2 Movies as analyzed in Figure 2b
10	2.76693	202311102 U2OS C963.5 80 Shock	8	270 mOsm	ALPIN2	Same ALPIN 2 Movies as analyzed in Figure 2b
11	2.68114	202311102 U2OS C963.5 80 Shock	8	270 mOsm	ALPIN2	Same ALPIN 2 Movies as analyzed in Figure 2b
12	2.57823	202311102 U2OS C963.5 80 Shock	8	270 mOsm	ALPIN2	Same ALPIN 2 Movies as analyzed in Figure 2b
13	2.40745	202311102 U2OS C963.5 80 Shock	8	270 mOsm	ALPIN2	Same ALPIN 2 Movies as analyzed in Figure 2b
14	2.15137	202311102 U2OS C963.5 80 Shock	8	270 mOsm	ALPIN2	Same ALPIN 2 Movies as analyzed in Figure 2b
15	1.89098	202311102 U2OS C963.5 80 Shock	8	270 mOsm	ALPIN2	Same ALPIN 2 Movies as analyzed in Figure 2b
16	1.75714	202311102 U2OS C963.5 80 Shock	8	270 mOsm	ALPIN2	Same ALPIN 2 Movies as analyzed in Figure 2b
17	1.70825	202311102 U2OS C963.5 80 Shock	8	270 mOsm	ALPIN2	Same ALPIN 2 Movies as analyzed in Figure 2b
18	1.63281	202311102 U2OS C963.5 80 Shock	8	270 mOsm	ALPIN2	Same ALPIN 2 Movies as analyzed in Figure 2b
19	1.51073	202311102 U2OS C963.5 80 Shock	8	270 mOsm	ALPIN2	Same ALPIN 2 Movies as analyzed in Figure 2b
20	1.35534	202311102 U2OS C963.5 80 Shock	8	270 mOsm	ALPIN2	Same ALPIN 2 Movies as analyzed in Figure 2b
0	1	202311102 U2OS C963.5 80 Shock	9	270 mOsm	ALPIN2	Same ALPIN 2 Movies as analyzed in Figure 2b
1	1.02827	202311102 U2OS C963.5 80 Shock	9	270 mOsm	ALPIN2	Same ALPIN 2 Movies as analyzed in Figure 2b
2	1.02109	202311102 U2OS C963.5 80 Shock	9	270 mOsm	ALPIN2	Same ALPIN 2 Movies as analyzed in Figure 2b
3	0.986537	202311102 U2OS C963.5 80 Shock	9	270 mOsm	ALPIN2	Same ALPIN 2 Movies as analyzed in Figure 2b
4	2.30315	202311102 U2OS C963.5 80 Shock	9	270 mOsm	ALPIN2	Same ALPIN 2 Movies as analyzed in Figure 2b
5	2.63549	202311102 U2OS C963.5 80 Shock	9	270 mOsm	ALPIN2	Same ALPIN 2 Movies as analyzed in Figure 2b
6	3.10752	202311102 U2OS C963.5 80 Shock	9	270 mOsm	ALPIN2	Same ALPIN 2 Movies as analyzed in Figure 2b
7	3.22817	202311102 U2OS C963.5 80 Shock	9	270 mOsm	ALPIN2	Same ALPIN 2 Movies as analyzed in Figure 2b
8	3.18441	202311102 U2OS C963.5 80 Shock	9	270 mOsm	ALPIN2	Same ALPIN 2 Movies as analyzed in Figure 2b
9	3.13727	202311102 U2OS C963.5 80 Shock	9	270 mOsm	ALPIN2	Same ALPIN 2 Movies as analyzed in Figure 2b
10	2.94695	202311102 U2OS C963.5 80 Shock	9	270 mOsm	ALPIN2	Same ALPIN 2 Movies as analyzed in Figure 2b
11	2.85927	202311102 U2OS C963.5 80 Shock	9	270 mOsm	ALPIN2	Same ALPIN 2 Movies as analyzed in Figure 2b
12	2.80656	202311102 U2OS C963.5 80 Shock	9	270 mOsm	ALPIN2	Same ALPIN 2 Movies as analyzed in Figure 2b
13	2.72565	202311102 U2OS C963.5 80 Shock	9	270 mOsm	ALPIN2	Same ALPIN 2 Movies as analyzed in Figure 2b
14	2.64429	202311102 U2OS C963.5 80 Shock	9	270 mOsm	ALPIN2	Same ALPIN 2 Movies as analyzed in Figure 2b
15	2.44585	202311102 U2OS C963.5 80 Shock	9	270 mOsm	ALPIN2	Same ALPIN 2 Movies as analyzed in Figure 2b
16	2.21492	202311102 U2OS C963.5 80 Shock	9	270 mOsm	ALPIN2	Same ALPIN 2 Movies as analyzed in Figure 2b
17	2.0506	202311102 U2OS C963.5 80 Shock	9	270 mOsm	ALPIN2	Same ALPIN 2 Movies as analyzed in Figure 2b
18	1.89351	202311102 U2OS C963.5 80 Shock	9	270 mOsm	ALPIN2	Same ALPIN 2 Movies as analyzed in Figure 2b
19	1.5326	202311102 U2OS C963.5 80 Shock	9	270 mOsm	ALPIN2	Same ALPIN 2 Movies as analyzed in Figure 2b
20	1.43611	202311102 U2OS C963.5 80 Shock	9	270 mOsm	ALPIN2	Same ALPIN 2 Movies as analyzed in Figure 2b
0	1	202311102 U2OS C963.5 ddH2O 80 Shock001	10	270 mOsm	ALPIN2	Same ALPIN 2 Movies as analyzed in Figure 2b
1	1.02863	202311102 U2OS C963.5 ddH2O 80 Shock001	10	270 mOsm	ALPIN2	Same ALPIN 2 Movies as analyzed in Figure 2b
2	1.06554	202311102 U2OS C963.5 ddH2O 80 Shock001	10	270 mOsm	ALPIN2	Same ALPIN 2 Movies as analyzed in Figure 2b
3	1.06451	202311102 U2OS C963.5 ddH2O 80 Shock001	10	270 mOsm	ALPIN2	Same ALPIN 2 Movies as analyzed in Figure 2b
4	1.07474	202311102 U2OS C963.5 ddH2O 80 Shock001	10	270 mOsm	ALPIN2	Same ALPIN 2 Movies as analyzed in Figure 2b
5	1.49991	202311102 U2OS C963.5 ddH2O 80 Shock001	10	270 mOsm	ALPIN2	Same ALPIN 2 Movies as analyzed in Figure 2b
6	2.58323	202311102 U2OS C963.5 ddH2O 80 Shock001	10	270 mOsm	ALPIN2	Same ALPIN 2 Movies as analyzed in Figure 2b
7	3.13862	202311102 U2OS C963.5 ddH2O 80 Shock001	10	270 mOsm	ALPIN2	Same ALPIN 2 Movies as analyzed in Figure 2b
8	3.17576	202311102 U2OS C963.5 ddH2O 80 Shock001	10	270 mOsm	ALPIN2	Same ALPIN 2 Movies as analyzed in Figure 2b
9	3.02366	202311102 U2OS C963.5 ddH2O 80 Shock001	10	270 mOsm	ALPIN2	Same ALPIN 2 Movies as analyzed in Figure 2b
10	2.85699	202311102 U2OS C963.5 ddH2O 80 Shock001	10	270 mOsm	ALPIN2	Same ALPIN 2 Movies as analyzed in Figure 2b
11	2.79351	202311102 U2OS C963.5 ddH2O 80 Shock001	10	270 mOsm	ALPIN2	Same ALPIN 2 Movies as analyzed in Figure 2b
12	2.67247	202311102 U2OS C963.5 ddH2O 80 Shock001	10	270 mOsm	ALPIN2	Same ALPIN 2 Movies as analyzed in Figure 2b
13	2.56119	202311102 U2OS C963.5 ddH2O 80 Shock001	10	270 mOsm	ALPIN2	Same ALPIN 2 Movies as analyzed in Figure 2b
14	2.5478	202311102 U2OS C963.5 ddH2O 80 Shock001	10	270 mOsm	ALPIN2	Same ALPIN 2 Movies as analyzed in Figure 2b
15	2.44119	202311102 U2OS C963.5 ddH2O 80 Shock001	10	270 mOsm	ALPIN2	Same ALPIN 2 Movies as analyzed in Figure 2b
16	2.40447	202311102 U2OS C963.5 ddH2O 80 Shock001	10	270 mOsm	ALPIN2	Same ALPIN 2 Movies as analyzed in Figure 2b
17	2.36331	202311102 U2OS C963.5 ddH2O 80 Shock001	10	270 mOsm	ALPIN2	Same ALPIN 2 Movies as analyzed in Figure 2b
18	2.39398	202311102 U2OS C963.5 ddH2O 80 Shock001	10	270 mOsm	ALPIN2	Same ALPIN 2 Movies as analyzed in Figure 2b
19	2.20339	202311102 U2OS C963.5 ddH2O 80 Shock001	10	270 mOsm	ALPIN2	Same ALPIN 2 Movies as analyzed in Figure 2b
20	1.94665	202311102 U2OS C963.5 ddH2O 80 Shock001	10	270 mOsm	ALPIN2	Same ALPIN 2 Movies as analyzed in Figure 2b
0	1	202311102 U2OS C963.5 ddH2O 80 Shock001	11	270 mOsm	ALPIN2	Same ALPIN 2 Movies as analyzed in Figure 2b
1	1.00778	202311102 U2OS C963.5 ddH2O 80 Shock001	11	270 mOsm	ALPIN2	Same ALPIN 2 Movies as analyzed in Figure 2b
2	1.02033	202311102 U2OS C963.5 ddH2O 80 Shock001	11	270 mOsm	ALPIN2	Same ALPIN 2 Movies as analyzed in Figure 2b
3	1.02508	202311102 U2OS C963.5 ddH2O 80 Shock001	11	270 mOsm	ALPIN2	Same ALPIN 2 Movies as analyzed in Figure 2b
4	0.982397	202311102 U2OS C963.5 ddH2O 80 Shock001	11	270 mOsm	ALPIN2	Same ALPIN 2 Movies as analyzed in Figure 2b
5	1.1231	202311102 U2OS C963.5 ddH2O 80 Shock001	11	270 mOsm	ALPIN2	Same ALPIN 2 Movies as analyzed in Figure 2b
6	1.43505	202311102 U2OS C963.5 ddH2O 80 Shock001	11	270 mOsm	ALPIN2	Same ALPIN 2 Movies as analyzed in Figure 2b
7	1.50411	202311102 U2OS C963.5 ddH2O 80 Shock001	11	270 mOsm	ALPIN2	Same ALPIN 2 Movies as analyzed in Figure 2b
8	2.12441	202311102 U2OS C963.5 ddH2O 80 Shock001	11	270 mOsm	ALPIN2	Same ALPIN 2 Movies as analyzed in Figure 2b
9	2.14812	202311102 U2OS C963.5 ddH2O 80 Shock001	11	270 mOsm	ALPIN2	Same ALPIN 2 Movies as analyzed in Figure 2b
10	2.02487	202311102 U2OS C963.5 ddH2O 80 Shock001	11	270 mOsm	ALPIN2	Same ALPIN 2 Movies as analyzed in Figure 2b
11	1.90293	202311102 U2OS C963.5 ddH2O 80 Shock001	11	270 mOsm	ALPIN2	Same ALPIN 2 Movies as analyzed in Figure 2b
12	1.82191	202311102 U2OS C963.5 ddH2O 80 Shock001	11	270 mOsm	ALPIN2	Same ALPIN 2 Movies as analyzed in Figure 2b
13	1.77925	202311102 U2OS C963.5 ddH2O 80 Shock001	11	270 mOsm	ALPIN2	Same ALPIN 2 Movies as analyzed in Figure 2b
14	1.74075	202311102 U2OS C963.5 ddH2O 80 Shock001	11	270 mOsm	ALPIN2	Same ALPIN 2 Movies as analyzed in Figure 2b
15	1.76497	202311102 U2OS C963.5 ddH2O 80 Shock001	11	270 mOsm	ALPIN2	Same ALPIN 2 Movies as analyzed in Figure 2b
16	1.87256	202311102 U2OS C963.5 ddH2O 80 Shock001	11	270 mOsm	ALPIN2	Same ALPIN 2 Movies as analyzed in Figure 2b
17	1.6986	202311102 U2OS C963.5 ddH2O 80 Shock001	11	270 mOsm	ALPIN2	Same ALPIN 2 Movies as analyzed in Figure 2b
18	1.74142	202311102 U2OS C963.5 ddH2O 80 Shock001	11	270 mOsm	ALPIN2	Same ALPIN 2 Movies as analyzed in Figure 2b
19	1.50973	202311102 U2OS C963.5 ddH2O 80 Shock001	11	270 mOsm	ALPIN2	Same ALPIN 2 Movies as analyzed in Figure 2b
20	1.2338	202311102 U2OS C963.5 ddH2O 80 Shock001	11	270 mOsm	ALPIN2	Same ALPIN 2 Movies as analyzed in Figure 2b
0	1	04162024 C963.5 80 Shock ddH2O Cacl2 002	12	270 mOsm	ALPIN2	Same ALPIN 2 Movies as analyzed in Figure 2b
1	0.99846	04162024 C963.5 80 Shock ddH2O Cacl2 002	12	270 mOsm	ALPIN2	Same ALPIN 2 Movies as analyzed in Figure 2b
2	0.948752	04162024 C963.5 80 Shock ddH2O Cacl2 002	12	270 mOsm	ALPIN2	Same ALPIN 2 Movies as analyzed in Figure 2b
3	0.954095	04162024 C963.5 80 Shock ddH2O Cacl2 002	12	270 mOsm	ALPIN2	Same ALPIN 2 Movies as analyzed in Figure 2b
4	1.01651	04162024 C963.5 80 Shock ddH2O Cacl2 002	12	270 mOsm	ALPIN2	Same ALPIN 2 Movies as analyzed in Figure 2b
5	1.84074	04162024 C963.5 80 Shock ddH2O Cacl2 002	12	270 mOsm	ALPIN2	Same ALPIN 2 Movies as analyzed in Figure 2b
6	2.73758	04162024 C963.5 80 Shock ddH2O Cacl2 002	12	270 mOsm	ALPIN2	Same ALPIN 2 Movies as analyzed in Figure 2b
7	2.26258	04162024 C963.5 80 Shock ddH2O Cacl2 002	12	270 mOsm	ALPIN2	Same ALPIN 2 Movies as analyzed in Figure 2b
8	2.35056	04162024 C963.5 80 Shock ddH2O Cacl2 002	12	270 mOsm	ALPIN2	Same ALPIN 2 Movies as analyzed in Figure 2b
9	1.88537	04162024 C963.5 80 Shock ddH2O Cacl2 002	12	270 mOsm	ALPIN2	Same ALPIN 2 Movies as analyzed in Figure 2b
10	1.39431	04162024 C963.5 80 Shock ddH2O Cacl2 002	12	270 mOsm	ALPIN2	Same ALPIN 2 Movies as analyzed in Figure 2b
11	1.14186	04162024 C963.5 80 Shock ddH2O Cacl2 002	12	270 mOsm	ALPIN2	Same ALPIN 2 Movies as analyzed in Figure 2b
12	0.918518	04162024 C963.5 80 Shock ddH2O Cacl2 002	12	270 mOsm	ALPIN2	Same ALPIN 2 Movies as analyzed in Figure 2b
13	0.720315	04162024 C963.5 80 Shock ddH2O Cacl2 002	12	270 mOsm	ALPIN2	Same ALPIN 2 Movies as analyzed in Figure 2b
14	0.556023	04162024 C963.5 80 Shock ddH2O Cacl2 002	12	270 mOsm	ALPIN2	Same ALPIN 2 Movies as analyzed in Figure 2b
15	0.518919	04162024 C963.5 80 Shock ddH2O Cacl2 002	12	270 mOsm	ALPIN2	Same ALPIN 2 Movies as analyzed in Figure 2b
16	0.479537	04162024 C963.5 80 Shock ddH2O Cacl2 002	12	270 mOsm	ALPIN2	Same ALPIN 2 Movies as analyzed in Figure 2b
17	0.435443	04162024 C963.5 80 Shock ddH2O Cacl2 002	12	270 mOsm	ALPIN2	Same ALPIN 2 Movies as analyzed in Figure 2b
18	0.415679	04162024 C963.5 80 Shock ddH2O Cacl2 002	12	270 mOsm	ALPIN2	Same ALPIN 2 Movies as analyzed in Figure 2b
19	0.389917	04162024 C963.5 80 Shock ddH2O Cacl2 002	12	270 mOsm	ALPIN2	Same ALPIN 2 Movies as analyzed in Figure 2b
20	0.369953	04162024 C963.5 80 Shock ddH2O Cacl2 002	12	270 mOsm	ALPIN2	Same ALPIN 2 Movies as analyzed in Figure 2b
0	1	04162024 C963.5 80 Shock ddH2O Cacl2 002	13	270 mOsm	ALPIN2	Same ALPIN 2 Movies as analyzed in Figure 2b
1	1.04028	04162024 C963.5 80 Shock ddH2O Cacl2 002	13	270 mOsm	ALPIN2	Same ALPIN 2 Movies as analyzed in Figure 2b
2	1.00394	04162024 C963.5 80 Shock ddH2O Cacl2 002	13	270 mOsm	ALPIN2	Same ALPIN 2 Movies as analyzed in Figure 2b
3	1.03149	04162024 C963.5 80 Shock ddH2O Cacl2 002	13	270 mOsm	ALPIN2	Same ALPIN 2 Movies as analyzed in Figure 2b
4	0.987594	04162024 C963.5 80 Shock ddH2O Cacl2 002	13	270 mOsm	ALPIN2	Same ALPIN 2 Movies as analyzed in Figure 2b
5	1.85199	04162024 C963.5 80 Shock ddH2O Cacl2 002	13	270 mOsm	ALPIN2	Same ALPIN 2 Movies as analyzed in Figure 2b
6	1.91668	04162024 C963.5 80 Shock ddH2O Cacl2 002	13	270 mOsm	ALPIN2	Same ALPIN 2 Movies as analyzed in Figure 2b
7	2.22988	04162024 C963.5 80 Shock ddH2O Cacl2 002	13	270 mOsm	ALPIN2	Same ALPIN 2 Movies as analyzed in Figure 2b
8	1.90059	04162024 C963.5 80 Shock ddH2O Cacl2 002	13	270 mOsm	ALPIN2	Same ALPIN 2 Movies as analyzed in Figure 2b
9	1.52729	04162024 C963.5 80 Shock ddH2O Cacl2 002	13	270 mOsm	ALPIN2	Same ALPIN 2 Movies as analyzed in Figure 2b
10	1.25211	04162024 C963.5 80 Shock ddH2O Cacl2 002	13	270 mOsm	ALPIN2	Same ALPIN 2 Movies as analyzed in Figure 2b
11	1.08062	04162024 C963.5 80 Shock ddH2O Cacl2 002	13	270 mOsm	ALPIN2	Same ALPIN 2 Movies as analyzed in Figure 2b
12	0.867861	04162024 C963.5 80 Shock ddH2O Cacl2 002	13	270 mOsm	ALPIN2	Same ALPIN 2 Movies as analyzed in Figure 2b
13	0.774497	04162024 C963.5 80 Shock ddH2O Cacl2 002	13	270 mOsm	ALPIN2	Same ALPIN 2 Movies as analyzed in Figure 2b
14	0.729385	04162024 C963.5 80 Shock ddH2O Cacl2 002	13	270 mOsm	ALPIN2	Same ALPIN 2 Movies as analyzed in Figure 2b
15	0.653353	04162024 C963.5 80 Shock ddH2O Cacl2 002	13	270 mOsm	ALPIN2	Same ALPIN 2 Movies as analyzed in Figure 2b
16	0.629099	04162024 C963.5 80 Shock ddH2O Cacl2 002	13	270 mOsm	ALPIN2	Same ALPIN 2 Movies as analyzed in Figure 2b
17	0.595027	04162024 C963.5 80 Shock ddH2O Cacl2 002	13	270 mOsm	ALPIN2	Same ALPIN 2 Movies as analyzed in Figure 2b
18	0.549906	04162024 C963.5 80 Shock ddH2O Cacl2 002	13	270 mOsm	ALPIN2	Same ALPIN 2 Movies as analyzed in Figure 2b
19	0.531957	04162024 C963.5 80 Shock ddH2O Cacl2 002	13	270 mOsm	ALPIN2	Same ALPIN 2 Movies as analyzed in Figure 2b
20	0.497422	04162024 C963.5 80 Shock ddH2O Cacl2 002	13	270 mOsm	ALPIN2	Same ALPIN 2 Movies as analyzed in Figure 2b
0	1	04162024 C963.5 80 Shock ddH2O Cacl2 003	14	270 mOsm	ALPIN2	Same ALPIN 2 Movies as analyzed in Figure 2b
1	0.972583	04162024 C963.5 80 Shock ddH2O Cacl2 003	14	270 mOsm	ALPIN2	Same ALPIN 2 Movies as analyzed in Figure 2b
2	0.940531	04162024 C963.5 80 Shock ddH2O Cacl2 003	14	270 mOsm	ALPIN2	Same ALPIN 2 Movies as analyzed in Figure 2b
3	0.969038	04162024 C963.5 80 Shock ddH2O Cacl2 003	14	270 mOsm	ALPIN2	Same ALPIN 2 Movies as analyzed in Figure 2b
4	0.954851	04162024 C963.5 80 Shock ddH2O Cacl2 003	14	270 mOsm	ALPIN2	Same ALPIN 2 Movies as analyzed in Figure 2b
5	2.47368	04162024 C963.5 80 Shock ddH2O Cacl2 003	14	270 mOsm	ALPIN2	Same ALPIN 2 Movies as analyzed in Figure 2b
6	3.99611	04162024 C963.5 80 Shock ddH2O Cacl2 003	14	270 mOsm	ALPIN2	Same ALPIN 2 Movies as analyzed in Figure 2b
7	5.31213	04162024 C963.5 80 Shock ddH2O Cacl2 003	14	270 mOsm	ALPIN2	Same ALPIN 2 Movies as analyzed in Figure 2b
8	4.76143	04162024 C963.5 80 Shock ddH2O Cacl2 003	14	270 mOsm	ALPIN2	Same ALPIN 2 Movies as analyzed in Figure 2b
9	3.75938	04162024 C963.5 80 Shock ddH2O Cacl2 003	14	270 mOsm	ALPIN2	Same ALPIN 2 Movies as analyzed in Figure 2b
10	2.02955	04162024 C963.5 80 Shock ddH2O Cacl2 003	14	270 mOsm	ALPIN2	Same ALPIN 2 Movies as analyzed in Figure 2b
11	1.45239	04162024 C963.5 80 Shock ddH2O Cacl2 003	14	270 mOsm	ALPIN2	Same ALPIN 2 Movies as analyzed in Figure 2b
12	1.03017	04162024 C963.5 80 Shock ddH2O Cacl2 003	14	270 mOsm	ALPIN2	Same ALPIN 2 Movies as analyzed in Figure 2b
13	0.89354	04162024 C963.5 80 Shock ddH2O Cacl2 003	14	270 mOsm	ALPIN2	Same ALPIN 2 Movies as analyzed in Figure 2b
14	0.796408	04162024 C963.5 80 Shock ddH2O Cacl2 003	14	270 mOsm	ALPIN2	Same ALPIN 2 Movies as analyzed in Figure 2b
15	0.740317	04162024 C963.5 80 Shock ddH2O Cacl2 003	14	270 mOsm	ALPIN2	Same ALPIN 2 Movies as analyzed in Figure 2b
16	0.709934	04162024 C963.5 80 Shock ddH2O Cacl2 003	14	270 mOsm	ALPIN2	Same ALPIN 2 Movies as analyzed in Figure 2b
17	0.662538	04162024 C963.5 80 Shock ddH2O Cacl2 003	14	270 mOsm	ALPIN2	Same ALPIN 2 Movies as analyzed in Figure 2b
18	0.64532	04162024 C963.5 80 Shock ddH2O Cacl2 003	14	270 mOsm	ALPIN2	Same ALPIN 2 Movies as analyzed in Figure 2b
19	0.619932	04162024 C963.5 80 Shock ddH2O Cacl2 003	14	270 mOsm	ALPIN2	Same ALPIN 2 Movies as analyzed in Figure 2b
20	0.598541	04162024 C963.5 80 Shock ddH2O Cacl2 003	14	270 mOsm	ALPIN2	Same ALPIN 2 Movies as analyzed in Figure 2b
0	1	04162024 C963.5 80 Shock ddH2O Cacl2 004	15	270 mOsm	ALPIN2	Same ALPIN 2 Movies as analyzed in Figure 2b
1	0.975265	04162024 C963.5 80 Shock ddH2O Cacl2 004	15	270 mOsm	ALPIN2	Same ALPIN 2 Movies as analyzed in Figure 2b
2	0.979077	04162024 C963.5 80 Shock ddH2O Cacl2 004	15	270 mOsm	ALPIN2	Same ALPIN 2 Movies as analyzed in Figure 2b
3	0.995243	04162024 C963.5 80 Shock ddH2O Cacl2 004	15	270 mOsm	ALPIN2	Same ALPIN 2 Movies as analyzed in Figure 2b
4	1.40443	04162024 C963.5 80 Shock ddH2O Cacl2 004	15	270 mOsm	ALPIN2	Same ALPIN 2 Movies as analyzed in Figure 2b
5	2.25985	04162024 C963.5 80 Shock ddH2O Cacl2 004	15	270 mOsm	ALPIN2	Same ALPIN 2 Movies as analyzed in Figure 2b
6	2.51973	04162024 C963.5 80 Shock ddH2O Cacl2 004	15	270 mOsm	ALPIN2	Same ALPIN 2 Movies as analyzed in Figure 2b
7	2.59572	04162024 C963.5 80 Shock ddH2O Cacl2 004	15	270 mOsm	ALPIN2	Same ALPIN 2 Movies as analyzed in Figure 2b
8	2.50539	04162024 C963.5 80 Shock ddH2O Cacl2 004	15	270 mOsm	ALPIN2	Same ALPIN 2 Movies as analyzed in Figure 2b
9	2.11263	04162024 C963.5 80 Shock ddH2O Cacl2 004	15	270 mOsm	ALPIN2	Same ALPIN 2 Movies as analyzed in Figure 2b
10	2.07485	04162024 C963.5 80 Shock ddH2O Cacl2 004	15	270 mOsm	ALPIN2	Same ALPIN 2 Movies as analyzed in Figure 2b
11	1.92501	04162024 C963.5 80 Shock ddH2O Cacl2 004	15	270 mOsm	ALPIN2	Same ALPIN 2 Movies as analyzed in Figure 2b
12	1.65807	04162024 C963.5 80 Shock ddH2O Cacl2 004	15	270 mOsm	ALPIN2	Same ALPIN 2 Movies as analyzed in Figure 2b
13	1.20853	04162024 C963.5 80 Shock ddH2O Cacl2 004	15	270 mOsm	ALPIN2	Same ALPIN 2 Movies as analyzed in Figure 2b
14	1.1208	04162024 C963.5 80 Shock ddH2O Cacl2 004	15	270 mOsm	ALPIN2	Same ALPIN 2 Movies as analyzed in Figure 2b
15	1.07299	04162024 C963.5 80 Shock ddH2O Cacl2 004	15	270 mOsm	ALPIN2	Same ALPIN 2 Movies as analyzed in Figure 2b
16	1.03154	04162024 C963.5 80 Shock ddH2O Cacl2 004	15	270 mOsm	ALPIN2	Same ALPIN 2 Movies as analyzed in Figure 2b
17	0.96767	04162024 C963.5 80 Shock ddH2O Cacl2 004	15	270 mOsm	ALPIN2	Same ALPIN 2 Movies as analyzed in Figure 2b
18	0.907526	04162024 C963.5 80 Shock ddH2O Cacl2 004	15	270 mOsm	ALPIN2	Same ALPIN 2 Movies as analyzed in Figure 2b
19	0.834715	04162024 C963.5 80 Shock ddH2O Cacl2 004	15	270 mOsm	ALPIN2	Same ALPIN 2 Movies as analyzed in Figure 2b
20	0.823932	04162024 C963.5 80 Shock ddH2O Cacl2 004	15	270 mOsm	ALPIN2	Same ALPIN 2 Movies as analyzed in Figure 2b

## Sheet: Extended Data Fig.2e
ALPIN Binding and Nuclear Volume during 270 mOsm Hypo Shock									ER Circularity during 270 mOsm Hypo Shock
Time (min)	ALPIN rim:center [S/S0]	Nuclear Volume [V/V0]	Filename	Nuclei Number	Treatment				Time (min)	FOV Number	ER Circularity [Cir/Cir0]	Filename	Treatment
0	1	1	20250527_NM_ER_007_SHOCK_cytox_Blue_E1_P4	1	270 mOsm				0	1	1	20250527_NM_ER_007_SHOCK_cytox_Blue_E1_P4	270 mOsm
2	1.00625	1.00277	20250527_NM_ER_007_SHOCK_cytox_Blue_E1_P4	1	270 mOsm				2	1	1.24418	20250527_NM_ER_007_SHOCK_cytox_Blue_E1_P4	270 mOsm
4	1.01143	1.00454	20250527_NM_ER_007_SHOCK_cytox_Blue_E1_P4	1	270 mOsm				4	1	0.728173	20250527_NM_ER_007_SHOCK_cytox_Blue_E1_P4	270 mOsm
6	1.05742	1.20839	20250527_NM_ER_007_SHOCK_cytox_Blue_E1_P4	1	270 mOsm				6	1	1.17777	20250527_NM_ER_007_SHOCK_cytox_Blue_E1_P4	270 mOsm
8	1.06932	1.44668	20250527_NM_ER_007_SHOCK_cytox_Blue_E1_P4	1	270 mOsm				8	1	1.17898	20250527_NM_ER_007_SHOCK_cytox_Blue_E1_P4	270 mOsm
10	1.0851	1.46867	20250527_NM_ER_007_SHOCK_cytox_Blue_E1_P4	1	270 mOsm				10	1	1.28364	20250527_NM_ER_007_SHOCK_cytox_Blue_E1_P4	270 mOsm
12	1.0937	1.56758	20250527_NM_ER_007_SHOCK_cytox_Blue_E1_P4	1	270 mOsm				12	1	1.2187	20250527_NM_ER_007_SHOCK_cytox_Blue_E1_P4	270 mOsm
14	1.0937	1.51407	20250527_NM_ER_007_SHOCK_cytox_Blue_E1_P4	1	270 mOsm				14	1	1.33721	20250527_NM_ER_007_SHOCK_cytox_Blue_E1_P4	270 mOsm
16	1.10274	1.40955	20250527_NM_ER_007_SHOCK_cytox_Blue_E1_P4	1	270 mOsm				16	1	1.33721	20250527_NM_ER_007_SHOCK_cytox_Blue_E1_P4	270 mOsm
18	1.09347	1.26074	20250527_NM_ER_007_SHOCK_cytox_Blue_E1_P4	1	270 mOsm				18	1	1.32412	20250527_NM_ER_007_SHOCK_cytox_Blue_E1_P4	270 mOsm
20	1.08421	1.09699	20250527_NM_ER_007_SHOCK_cytox_Blue_E1_P4	1	270 mOsm				20	1	1.2743	20250527_NM_ER_007_SHOCK_cytox_Blue_E1_P4	270 mOsm
22	1.07606	0.998116	20250527_NM_ER_007_SHOCK_cytox_Blue_E1_P4	1	270 mOsm				22	1	1.26069	20250527_NM_ER_007_SHOCK_cytox_Blue_E1_P4	270 mOsm
24	1.06745	0.919466	20250527_NM_ER_007_SHOCK_cytox_Blue_E1_P4	1	270 mOsm				24	1	1.27416	20250527_NM_ER_007_SHOCK_cytox_Blue_E1_P4	270 mOsm
26	1.05898	0.879296	20250527_NM_ER_007_SHOCK_cytox_Blue_E1_P4	1	270 mOsm				26	1	1.42086	20250527_NM_ER_007_SHOCK_cytox_Blue_E1_P4	270 mOsm
28	1.05966	0.847313	20250527_NM_ER_007_SHOCK_cytox_Blue_E1_P4	1	270 mOsm				28	1	1.15012	20250527_NM_ER_007_SHOCK_cytox_Blue_E1_P4	270 mOsm
30	1.06	0.826786	20250527_NM_ER_007_SHOCK_cytox_Blue_E1_P4	1	270 mOsm				30	1	1.14338	20250527_NM_ER_007_SHOCK_cytox_Blue_E1_P4	270 mOsm
32	1.0447	0.789729	20250527_NM_ER_007_SHOCK_cytox_Blue_E1_P4	1	270 mOsm				32	1	1.23245	20250527_NM_ER_007_SHOCK_cytox_Blue_E1_P4	270 mOsm
34	1.06065	0.793611	20250527_NM_ER_007_SHOCK_cytox_Blue_E1_P4	1	270 mOsm				34	1	1.15406	20250527_NM_ER_007_SHOCK_cytox_Blue_E1_P4	270 mOsm
36	1.05966	0.803529	20250527_NM_ER_007_SHOCK_cytox_Blue_E1_P4	1	270 mOsm				36	1	1.15059	20250527_NM_ER_007_SHOCK_cytox_Blue_E1_P4	270 mOsm
38	1.05184	0.769932	20250527_NM_ER_007_SHOCK_cytox_Blue_E1_P4	1	270 mOsm				38	1	1.30932	20250527_NM_ER_007_SHOCK_cytox_Blue_E1_P4	270 mOsm
40	1.03787	0.776082	20250527_NM_ER_007_SHOCK_cytox_Blue_E1_P4	1	270 mOsm				40	1	1.32479	20250527_NM_ER_007_SHOCK_cytox_Blue_E1_P4	270 mOsm
42	1.01568	0.831706	20250527_NM_ER_007_SHOCK_cytox_Blue_E1_P4	1	270 mOsm				42	1	1.27599	20250527_NM_ER_007_SHOCK_cytox_Blue_E1_P4	270 mOsm
44	1.01568	0.797955	20250527_NM_ER_007_SHOCK_cytox_Blue_E1_P4	1	270 mOsm				44	1	1.37881	20250527_NM_ER_007_SHOCK_cytox_Blue_E1_P4	270 mOsm
46	1.0151	0.81237	20250527_NM_ER_007_SHOCK_cytox_Blue_E1_P4	1	270 mOsm				46	1	1.37774	20250527_NM_ER_007_SHOCK_cytox_Blue_E1_P4	270 mOsm
48	1.01737	0.817483	20250527_NM_ER_007_SHOCK_cytox_Blue_E1_P4	1	270 mOsm				48	1	1.3433	20250527_NM_ER_007_SHOCK_cytox_Blue_E1_P4	270 mOsm
50	1.00441	0.815292	20250527_NM_ER_007_SHOCK_cytox_Blue_E1_P4	1	270 mOsm				50	1	1.21482	20250527_NM_ER_007_SHOCK_cytox_Blue_E1_P4	270 mOsm
52	1.01791	0.817829	20250527_NM_ER_007_SHOCK_cytox_Blue_E1_P4	1	270 mOsm				52	1	1.3103	20250527_NM_ER_007_SHOCK_cytox_Blue_E1_P4	270 mOsm
54	1.00965	0.796917	20250527_NM_ER_007_SHOCK_cytox_Blue_E1_P4	1	270 mOsm				54	1	1.24334	20250527_NM_ER_007_SHOCK_cytox_Blue_E1_P4	270 mOsm
56	1.00638	0.796686	20250527_NM_ER_007_SHOCK_cytox_Blue_E1_P4	1	270 mOsm				56	1	1.24393	20250527_NM_ER_007_SHOCK_cytox_Blue_E1_P4	270 mOsm
58	1.01143	0.804221	20250527_NM_ER_007_SHOCK_cytox_Blue_E1_P4	1	270 mOsm				58	1	1.22517	20250527_NM_ER_007_SHOCK_cytox_Blue_E1_P4	270 mOsm
60	1.00564	0.795149	20250527_NM_ER_007_SHOCK_cytox_Blue_E1_P4	1	270 mOsm				60	1	1.22722	20250527_NM_ER_007_SHOCK_cytox_Blue_E1_P4	270 mOsm
62	1.00564	0.801761	20250527_NM_ER_007_SHOCK_cytox_Blue_E1_P4	1	270 mOsm				62	1	1.15868	20250527_NM_ER_007_SHOCK_cytox_Blue_E1_P4	270 mOsm
64	1.01845	0.789114	20250527_NM_ER_007_SHOCK_cytox_Blue_E1_P4	1	270 mOsm				64	1	1.24963	20250527_NM_ER_007_SHOCK_cytox_Blue_E1_P4	270 mOsm
66	1.01143	0.786269	20250527_NM_ER_007_SHOCK_cytox_Blue_E1_P4	1	270 mOsm				66	1	1.48069	20250527_NM_ER_007_SHOCK_cytox_Blue_E1_P4	270 mOsm
68	0.997382	0.777351	20250527_NM_ER_007_SHOCK_cytox_Blue_E1_P4	1	270 mOsm				68	1	1.31909	20250527_NM_ER_007_SHOCK_cytox_Blue_E1_P4	270 mOsm
70	1.00625	0.787691	20250527_NM_ER_007_SHOCK_cytox_Blue_E1_P4	1	270 mOsm				70	1	1.33029	20250527_NM_ER_007_SHOCK_cytox_Blue_E1_P4	270 mOsm
72	0.993827	0.771431	20250527_NM_ER_007_SHOCK_cytox_Blue_E1_P4	1	270 mOsm				72	1	1.09284	20250527_NM_ER_007_SHOCK_cytox_Blue_E1_P4	270 mOsm
74	1.00685	0.78131	20250527_NM_ER_007_SHOCK_cytox_Blue_E1_P4	1	270 mOsm				74	1	1.02507	20250527_NM_ER_007_SHOCK_cytox_Blue_E1_P4	270 mOsm
76	1.00063	0.783732	20250527_NM_ER_007_SHOCK_cytox_Blue_E1_P4	1	270 mOsm				76	1	0.998828	20250527_NM_ER_007_SHOCK_cytox_Blue_E1_P4	270 mOsm
78	0.997555	0.774237	20250527_NM_ER_007_SHOCK_cytox_Blue_E1_P4	1	270 mOsm				78	1	1.32966	20250527_NM_ER_007_SHOCK_cytox_Blue_E1_P4	270 mOsm
80	0.999358	0.766318	20250527_NM_ER_007_SHOCK_cytox_Blue_E1_P4	1	270 mOsm				80	1	1.39077	20250527_NM_ER_007_SHOCK_cytox_Blue_E1_P4	270 mOsm
82	1.00564	0.758937	20250527_NM_ER_007_SHOCK_cytox_Blue_E1_P4	1	270 mOsm				82	1	1.3502	20250527_NM_ER_007_SHOCK_cytox_Blue_E1_P4	270 mOsm
84	0.998708	0.754786	20250527_NM_ER_007_SHOCK_cytox_Blue_E1_P4	1	270 mOsm				84	1	1.58162	20250527_NM_ER_007_SHOCK_cytox_Blue_E1_P4	270 mOsm
86	0.999358	0.760321	20250527_NM_ER_007_SHOCK_cytox_Blue_E1_P4	1	270 mOsm				86	1	1.10401	20250527_NM_ER_007_SHOCK_cytox_Blue_E1_P4	270 mOsm
88	0.993151	0.754824	20250527_NM_ER_007_SHOCK_cytox_Blue_E1_P4	1	270 mOsm				88	1	1.51617	20250527_NM_ER_007_SHOCK_cytox_Blue_E1_P4	270 mOsm
90	0.981707	0.764627	20250527_NM_ER_007_SHOCK_cytox_Blue_E1_P4	1	270 mOsm				90	1	1.22722	20250527_NM_ER_007_SHOCK_cytox_Blue_E1_P4	270 mOsm
92	0.995155	0.764704	20250527_NM_ER_007_SHOCK_cytox_Blue_E1_P4	1	270 mOsm				92	1	1.2701	20250527_NM_ER_007_SHOCK_cytox_Blue_E1_P4	270 mOsm
94	0.995155	0.770162	20250527_NM_ER_007_SHOCK_cytox_Blue_E1_P4	1	270 mOsm				94	1	1.33426	20250527_NM_ER_007_SHOCK_cytox_Blue_E1_P4	270 mOsm
96	0.994495	0.766972	20250527_NM_ER_007_SHOCK_cytox_Blue_E1_P4	1	270 mOsm				96	1	1.24217	20250527_NM_ER_007_SHOCK_cytox_Blue_E1_P4	270 mOsm
98	0.994495	0.757054	20250527_NM_ER_007_SHOCK_cytox_Blue_E1_P4	1	270 mOsm				98	1	1.25228	20250527_NM_ER_007_SHOCK_cytox_Blue_E1_P4	270 mOsm
100	0.995155	0.76528	20250527_NM_ER_007_SHOCK_cytox_Blue_E1_P4	1	270 mOsm				100	1	1.39249	20250527_NM_ER_007_SHOCK_cytox_Blue_E1_P4	270 mOsm
102	1.00063	0.760129	20250527_NM_ER_007_SHOCK_cytox_Blue_E1_P4	1	270 mOsm				102	1	1.42291	20250527_NM_ER_007_SHOCK_cytox_Blue_E1_P4	270 mOsm
104	0.993151	0.758861	20250527_NM_ER_007_SHOCK_cytox_Blue_E1_P4	1	270 mOsm				104	1	1.39566	20250527_NM_ER_007_SHOCK_cytox_Blue_E1_P4	270 mOsm
106	0.988431	0.764396	20250527_NM_ER_007_SHOCK_cytox_Blue_E1_P4	1	270 mOsm				106	1	1.54988	20250527_NM_ER_007_SHOCK_cytox_Blue_E1_P4	270 mOsm
108	0.993827	0.762397	20250527_NM_ER_007_SHOCK_cytox_Blue_E1_P4	1	270 mOsm				108	1	1.17932	20250527_NM_ER_007_SHOCK_cytox_Blue_E1_P4	270 mOsm
110	0.98702	0.756669	20250527_NM_ER_007_SHOCK_cytox_Blue_E1_P4	1	270 mOsm				110	1	1.39542	20250527_NM_ER_007_SHOCK_cytox_Blue_E1_P4	270 mOsm
112	0.988431	0.764588	20250527_NM_ER_007_SHOCK_cytox_Blue_E1_P4	1	270 mOsm				112	1	1.25134	20250527_NM_ER_007_SHOCK_cytox_Blue_E1_P4	270 mOsm
114	0.999358	0.754017	20250527_NM_ER_007_SHOCK_cytox_Blue_E1_P4	1	270 mOsm				114	1	1.40739	20250527_NM_ER_007_SHOCK_cytox_Blue_E1_P4	270 mOsm
116	0.988431	0.766395	20250527_NM_ER_007_SHOCK_cytox_Blue_E1_P4	1	270 mOsm				116	1	1.22295	20250527_NM_ER_007_SHOCK_cytox_Blue_E1_P4	270 mOsm
118	1	0.765126	20250527_NM_ER_007_SHOCK_cytox_Blue_E1_P4	1	270 mOsm				118	1	1.37222	20250527_NM_ER_007_SHOCK_cytox_Blue_E1_P4	270 mOsm
120	0.999358	0.753633	20250527_NM_ER_007_SHOCK_cytox_Blue_E1_P4	1	270 mOsm				120	1	1.23871	20250527_NM_ER_007_SHOCK_cytox_Blue_E1_P4	270 mOsm
0	1	1	20250527_NM_ER_007_SHOCK_cytox_Blue_E1_P4	2	270 mOsm				0	2	1	20250527_NM_ER_007_SHOCK_cytox_Blue_E1_P2	270 mOsm
2	0.988235	1.00349	20250527_NM_ER_007_SHOCK_cytox_Blue_E1_P4	2	270 mOsm				2	2	1.01571	20250527_NM_ER_007_SHOCK_cytox_Blue_E1_P2	270 mOsm
4	1.01055	0.989265	20250527_NM_ER_007_SHOCK_cytox_Blue_E1_P4	2	270 mOsm				4	2	0.977633	20250527_NM_ER_007_SHOCK_cytox_Blue_E1_P2	270 mOsm
6	1.06143	1.13581	20250527_NM_ER_007_SHOCK_cytox_Blue_E1_P4	2	270 mOsm				6	2	1.52641	20250527_NM_ER_007_SHOCK_cytox_Blue_E1_P2	270 mOsm
8	1.09278	1.39757	20250527_NM_ER_007_SHOCK_cytox_Blue_E1_P4	2	270 mOsm				8	2	1.43752	20250527_NM_ER_007_SHOCK_cytox_Blue_E1_P2	270 mOsm
10	1.0991	1.40299	20250527_NM_ER_007_SHOCK_cytox_Blue_E1_P4	2	270 mOsm				10	2	1.76893	20250527_NM_ER_007_SHOCK_cytox_Blue_E1_P2	270 mOsm
12	1.12583	1.46923	20250527_NM_ER_007_SHOCK_cytox_Blue_E1_P4	2	270 mOsm				12	2	1.6494	20250527_NM_ER_007_SHOCK_cytox_Blue_E1_P2	270 mOsm
14	1.10745	1.44572	20250527_NM_ER_007_SHOCK_cytox_Blue_E1_P4	2	270 mOsm				14	2	1.78205	20250527_NM_ER_007_SHOCK_cytox_Blue_E1_P2	270 mOsm
16	1.12526	1.35744	20250527_NM_ER_007_SHOCK_cytox_Blue_E1_P4	2	270 mOsm				16	2	1.78205	20250527_NM_ER_007_SHOCK_cytox_Blue_E1_P2	270 mOsm
18	1.11606	1.22304	20250527_NM_ER_007_SHOCK_cytox_Blue_E1_P4	2	270 mOsm				18	2	1.76428	20250527_NM_ER_007_SHOCK_cytox_Blue_E1_P2	270 mOsm
20	1.1159	1.10245	20250527_NM_ER_007_SHOCK_cytox_Blue_E1_P4	2	270 mOsm				20	2	1.8473	20250527_NM_ER_007_SHOCK_cytox_Blue_E1_P2	270 mOsm
22	1.11653	1.01605	20250527_NM_ER_007_SHOCK_cytox_Blue_E1_P4	2	270 mOsm				22	2	1.80426	20250527_NM_ER_007_SHOCK_cytox_Blue_E1_P2	270 mOsm
24	1.09009	0.957163	20250527_NM_ER_007_SHOCK_cytox_Blue_E1_P4	2	270 mOsm				24	2	1.85603	20250527_NM_ER_007_SHOCK_cytox_Blue_E1_P2	270 mOsm
26	1.10811	0.917609	20250527_NM_ER_007_SHOCK_cytox_Blue_E1_P4	2	270 mOsm				26	2	1.72659	20250527_NM_ER_007_SHOCK_cytox_Blue_E1_P2	270 mOsm
28	1.09079	0.859607	20250527_NM_ER_007_SHOCK_cytox_Blue_E1_P4	2	270 mOsm				28	2	1.66511	20250527_NM_ER_007_SHOCK_cytox_Blue_E1_P2	270 mOsm
30	1.09114	0.854239	20250527_NM_ER_007_SHOCK_cytox_Blue_E1_P4	2	270 mOsm				30	2	1.56353	20250527_NM_ER_007_SHOCK_cytox_Blue_E1_P2	270 mOsm
32	1.07539	0.842305	20250527_NM_ER_007_SHOCK_cytox_Blue_E1_P4	2	270 mOsm				32	2	1.499	20250527_NM_ER_007_SHOCK_cytox_Blue_E1_P2	270 mOsm
34	1.09181	0.810569	20250527_NM_ER_007_SHOCK_cytox_Blue_E1_P4	2	270 mOsm				34	2	1.44414	20250527_NM_ER_007_SHOCK_cytox_Blue_E1_P2	270 mOsm
36	1.08234	0.819688	20250527_NM_ER_007_SHOCK_cytox_Blue_E1_P4	2	270 mOsm				36	2	1.61795	20250527_NM_ER_007_SHOCK_cytox_Blue_E1_P2	270 mOsm
38	1.08314	0.774037	20250527_NM_ER_007_SHOCK_cytox_Blue_E1_P4	2	270 mOsm				38	2	1.54303	20250527_NM_ER_007_SHOCK_cytox_Blue_E1_P2	270 mOsm
40	1.0611	0.767679	20250527_NM_ER_007_SHOCK_cytox_Blue_E1_P4	2	270 mOsm				40	2	1.54424	20250527_NM_ER_007_SHOCK_cytox_Blue_E1_P2	270 mOsm
42	1.04837	0.81578	20250527_NM_ER_007_SHOCK_cytox_Blue_E1_P4	2	270 mOsm				42	2	1.52619	20250527_NM_ER_007_SHOCK_cytox_Blue_E1_P2	270 mOsm
44	1.04782	0.783157	20250527_NM_ER_007_SHOCK_cytox_Blue_E1_P4	2	270 mOsm				44	2	1.48493	20250527_NM_ER_007_SHOCK_cytox_Blue_E1_P2	270 mOsm
46	1.04054	0.797801	20250527_NM_ER_007_SHOCK_cytox_Blue_E1_P4	2	270 mOsm				46	2	1.55489	20250527_NM_ER_007_SHOCK_cytox_Blue_E1_P2	270 mOsm
48	1.03581	0.793215	20250527_NM_ER_007_SHOCK_cytox_Blue_E1_P4	2	270 mOsm				48	2	1.56181	20250527_NM_ER_007_SHOCK_cytox_Blue_E1_P2	270 mOsm
50	1.03067	0.772005	20250527_NM_ER_007_SHOCK_cytox_Blue_E1_P4	2	270 mOsm				50	2	1.57854	20250527_NM_ER_007_SHOCK_cytox_Blue_E1_P2	270 mOsm
52	1.03764	0.79556	20250527_NM_ER_007_SHOCK_cytox_Blue_E1_P4	2	270 mOsm				52	2	1.52001	20250527_NM_ER_007_SHOCK_cytox_Blue_E1_P2	270 mOsm
54	1.02371	0.756267	20250527_NM_ER_007_SHOCK_cytox_Blue_E1_P4	2	270 mOsm				54	2	1.4938	20250527_NM_ER_007_SHOCK_cytox_Blue_E1_P2	270 mOsm
56	1.03704	0.74845	20250527_NM_ER_007_SHOCK_cytox_Blue_E1_P4	2	270 mOsm				56	2	1.56682	20250527_NM_ER_007_SHOCK_cytox_Blue_E1_P2	270 mOsm
58	1.02027	0.761999	20250527_NM_ER_007_SHOCK_cytox_Blue_E1_P4	2	270 mOsm				58	2	1.53754	20250527_NM_ER_007_SHOCK_cytox_Blue_E1_P2	270 mOsm
60	1.02703	0.771848	20250527_NM_ER_007_SHOCK_cytox_Blue_E1_P4	2	270 mOsm				60	2	1.50305	20250527_NM_ER_007_SHOCK_cytox_Blue_E1_P2	270 mOsm
62	1.02162	0.75413	20250527_NM_ER_007_SHOCK_cytox_Blue_E1_P4	2	270 mOsm				62	2	1.52745	20250527_NM_ER_007_SHOCK_cytox_Blue_E1_P2	270 mOsm
64	1.02095	0.748398	20250527_NM_ER_007_SHOCK_cytox_Blue_E1_P4	2	270 mOsm				64	2	1.41765	20250527_NM_ER_007_SHOCK_cytox_Blue_E1_P2	270 mOsm
66	1.02095	0.752098	20250527_NM_ER_007_SHOCK_cytox_Blue_E1_P4	2	270 mOsm				66	2	1.47921	20250527_NM_ER_007_SHOCK_cytox_Blue_E1_P2	270 mOsm
68	1.02767	0.750743	20250527_NM_ER_007_SHOCK_cytox_Blue_E1_P4	2	270 mOsm				68	2	1.5503	20250527_NM_ER_007_SHOCK_cytox_Blue_E1_P2	270 mOsm
70	1.01904	0.768305	20250527_NM_ER_007_SHOCK_cytox_Blue_E1_P4	2	270 mOsm				70	2	1.39333	20250527_NM_ER_007_SHOCK_cytox_Blue_E1_P2	270 mOsm
72	1.01904	0.758872	20250527_NM_ER_007_SHOCK_cytox_Blue_E1_P4	2	270 mOsm				72	2	1.52951	20250527_NM_ER_007_SHOCK_cytox_Blue_E1_P2	270 mOsm
74	1.01904	0.740476	20250527_NM_ER_007_SHOCK_cytox_Blue_E1_P4	2	270 mOsm				74	2	1.56744	20250527_NM_ER_007_SHOCK_cytox_Blue_E1_P2	270 mOsm
76	1.00687	0.760592	20250527_NM_ER_007_SHOCK_cytox_Blue_E1_P4	2	270 mOsm				76	2	1.52512	20250527_NM_ER_007_SHOCK_cytox_Blue_E1_P2	270 mOsm
78	1.02549	0.744228	20250527_NM_ER_007_SHOCK_cytox_Blue_E1_P4	2	270 mOsm				78	2	1.54982	20250527_NM_ER_007_SHOCK_cytox_Blue_E1_P2	270 mOsm
80	1.01118	0.728542	20250527_NM_ER_007_SHOCK_cytox_Blue_E1_P4	2	270 mOsm				80	2	1.51643	20250527_NM_ER_007_SHOCK_cytox_Blue_E1_P2	270 mOsm
82	1.00972	0.721403	20250527_NM_ER_007_SHOCK_cytox_Blue_E1_P4	2	270 mOsm				82	2	1.57881	20250527_NM_ER_007_SHOCK_cytox_Blue_E1_P2	270 mOsm
84	1.02954	0.729324	20250527_NM_ER_007_SHOCK_cytox_Blue_E1_P4	2	270 mOsm				84	2	1.59919	20250527_NM_ER_007_SHOCK_cytox_Blue_E1_P2	270 mOsm
86	1.01328	0.747095	20250527_NM_ER_007_SHOCK_cytox_Blue_E1_P4	2	270 mOsm				86	2	1.50874	20250527_NM_ER_007_SHOCK_cytox_Blue_E1_P2	270 mOsm
88	1.01904	0.72109	20250527_NM_ER_007_SHOCK_cytox_Blue_E1_P4	2	270 mOsm				88	2	1.61775	20250527_NM_ER_007_SHOCK_cytox_Blue_E1_P2	270 mOsm
90	1.0197	0.721924	20250527_NM_ER_007_SHOCK_cytox_Blue_E1_P4	2	270 mOsm				90	2	1.65233	20250527_NM_ER_007_SHOCK_cytox_Blue_E1_P2	270 mOsm
92	1.00901	0.730106	20250527_NM_ER_007_SHOCK_cytox_Blue_E1_P4	2	270 mOsm				92	2	1.70801	20250527_NM_ER_007_SHOCK_cytox_Blue_E1_P2	270 mOsm
94	1.00416	0.727344	20250527_NM_ER_007_SHOCK_cytox_Blue_E1_P4	2	270 mOsm				94	2	1.53229	20250527_NM_ER_007_SHOCK_cytox_Blue_E1_P2	270 mOsm
96	1.02099	0.732138	20250527_NM_ER_007_SHOCK_cytox_Blue_E1_P4	2	270 mOsm				96	2	1.8232	20250527_NM_ER_007_SHOCK_cytox_Blue_E1_P2	270 mOsm
98	1.02099	0.698577	20250527_NM_ER_007_SHOCK_cytox_Blue_E1_P4	2	270 mOsm				98	2	1.58512	20250527_NM_ER_007_SHOCK_cytox_Blue_E1_P2	270 mOsm
100	1.00901	0.707645	20250527_NM_ER_007_SHOCK_cytox_Blue_E1_P4	2	270 mOsm				100	2	1.81118	20250527_NM_ER_007_SHOCK_cytox_Blue_E1_P2	270 mOsm
102	1.01397	0.709469	20250527_NM_ER_007_SHOCK_cytox_Blue_E1_P4	2	270 mOsm				102	2	1.7629	20250527_NM_ER_007_SHOCK_cytox_Blue_E1_P2	270 mOsm
104	1.01259	0.727865	20250527_NM_ER_007_SHOCK_cytox_Blue_E1_P4	2	270 mOsm				104	2	1.89997	20250527_NM_ER_007_SHOCK_cytox_Blue_E1_P2	270 mOsm
106	1.00901	0.70728	20250527_NM_ER_007_SHOCK_cytox_Blue_E1_P4	2	270 mOsm				106	2	1.55924	20250527_NM_ER_007_SHOCK_cytox_Blue_E1_P2	270 mOsm
108	1.01465	0.706082	20250527_NM_ER_007_SHOCK_cytox_Blue_E1_P4	2	270 mOsm				108	2	1.58053	20250527_NM_ER_007_SHOCK_cytox_Blue_E1_P2	270 mOsm
110	1.02611	0.719579	20250527_NM_ER_007_SHOCK_cytox_Blue_E1_P4	2	270 mOsm				110	2	1.81392	20250527_NM_ER_007_SHOCK_cytox_Blue_E1_P2	270 mOsm
112	1.01532	0.72479	20250527_NM_ER_007_SHOCK_cytox_Blue_E1_P4	2	270 mOsm				112	2	1.80669	20250527_NM_ER_007_SHOCK_cytox_Blue_E1_P2	270 mOsm
114	1.0197	0.688676	20250527_NM_ER_007_SHOCK_cytox_Blue_E1_P4	2	270 mOsm				114	2	1.6552	20250527_NM_ER_007_SHOCK_cytox_Blue_E1_P2	270 mOsm
116	0.998671	0.730366	20250527_NM_ER_007_SHOCK_cytox_Blue_E1_P4	2	270 mOsm				116	2	1.72718	20250527_NM_ER_007_SHOCK_cytox_Blue_E1_P2	270 mOsm
118	1.01328	0.715149	20250527_NM_ER_007_SHOCK_cytox_Blue_E1_P4	2	270 mOsm				118	2	1.58525	20250527_NM_ER_007_SHOCK_cytox_Blue_E1_P2	270 mOsm
120	1.01259	0.709208	20250527_NM_ER_007_SHOCK_cytox_Blue_E1_P4	2	270 mOsm				120	2	1.61745	20250527_NM_ER_007_SHOCK_cytox_Blue_E1_P2	270 mOsm
0	1	1	20250527_NM_ER_007_SHOCK_cytox_Blue_E1_P4	3	270 mOsm				0	3	1	20250527_NM_ER_007_SHOCK_cytox_Blue_E1_P5	270 mOsm
2	0.992803	0.998161	20250527_NM_ER_007_SHOCK_cytox_Blue_E1_P4	3	270 mOsm				2	3	0.937243	20250527_NM_ER_007_SHOCK_cytox_Blue_E1_P5	270 mOsm
4	1.0097	1.00682	20250527_NM_ER_007_SHOCK_cytox_Blue_E1_P4	3	270 mOsm				4	3	1.30333	20250527_NM_ER_007_SHOCK_cytox_Blue_E1_P5	270 mOsm
6	1.03467	1.21814	20250527_NM_ER_007_SHOCK_cytox_Blue_E1_P4	3	270 mOsm				6	3	1.19674	20250527_NM_ER_007_SHOCK_cytox_Blue_E1_P5	270 mOsm
8	1.08056	1.43586	20250527_NM_ER_007_SHOCK_cytox_Blue_E1_P4	3	270 mOsm				8	3	1.20395	20250527_NM_ER_007_SHOCK_cytox_Blue_E1_P5	270 mOsm
10	1.08784	1.36221	20250527_NM_ER_007_SHOCK_cytox_Blue_E1_P4	3	270 mOsm				10	3	1.32947	20250527_NM_ER_007_SHOCK_cytox_Blue_E1_P5	270 mOsm
12	1.08732	1.40819	20250527_NM_ER_007_SHOCK_cytox_Blue_E1_P4	3	270 mOsm				12	3	1.36995	20250527_NM_ER_007_SHOCK_cytox_Blue_E1_P5	270 mOsm
14	1.08745	1.41454	20250527_NM_ER_007_SHOCK_cytox_Blue_E1_P4	3	270 mOsm				14	3	1.30499	20250527_NM_ER_007_SHOCK_cytox_Blue_E1_P5	270 mOsm
16	1.08676	1.31525	20250527_NM_ER_007_SHOCK_cytox_Blue_E1_P4	3	270 mOsm				16	3	1.30499	20250527_NM_ER_007_SHOCK_cytox_Blue_E1_P5	270 mOsm
18	1.07889	1.22165	20250527_NM_ER_007_SHOCK_cytox_Blue_E1_P4	3	270 mOsm				18	3	1.38342	20250527_NM_ER_007_SHOCK_cytox_Blue_E1_P5	270 mOsm
20	1.08718	1.12994	20250527_NM_ER_007_SHOCK_cytox_Blue_E1_P4	3	270 mOsm				20	3	1.35782	20250527_NM_ER_007_SHOCK_cytox_Blue_E1_P5	270 mOsm
22	1.07928	1.0865	20250527_NM_ER_007_SHOCK_cytox_Blue_E1_P4	3	270 mOsm				22	3	1.38444	20250527_NM_ER_007_SHOCK_cytox_Blue_E1_P5	270 mOsm
24	1.07947	1.05691	20250527_NM_ER_007_SHOCK_cytox_Blue_E1_P4	3	270 mOsm				24	3	1.4083	20250527_NM_ER_007_SHOCK_cytox_Blue_E1_P5	270 mOsm
26	1.06762	1.00403	20250527_NM_ER_007_SHOCK_cytox_Blue_E1_P4	3	270 mOsm				26	3	1.46848	20250527_NM_ER_007_SHOCK_cytox_Blue_E1_P5	270 mOsm
28	1.07185	0.975333	20250527_NM_ER_007_SHOCK_cytox_Blue_E1_P4	3	270 mOsm				28	3	1.40247	20250527_NM_ER_007_SHOCK_cytox_Blue_E1_P5	270 mOsm
30	1.06426	0.960263	20250527_NM_ER_007_SHOCK_cytox_Blue_E1_P4	3	270 mOsm				30	3	1.39821	20250527_NM_ER_007_SHOCK_cytox_Blue_E1_P5	270 mOsm
32	1.05757	0.952575	20250527_NM_ER_007_SHOCK_cytox_Blue_E1_P4	3	270 mOsm				32	3	1.33116	20250527_NM_ER_007_SHOCK_cytox_Blue_E1_P5	270 mOsm
34	1.04974	0.94576	20250527_NM_ER_007_SHOCK_cytox_Blue_E1_P4	3	270 mOsm				34	3	1.33521	20250527_NM_ER_007_SHOCK_cytox_Blue_E1_P5	270 mOsm
36	1.0562	0.943779	20250527_NM_ER_007_SHOCK_cytox_Blue_E1_P4	3	270 mOsm				36	3	1.3147	20250527_NM_ER_007_SHOCK_cytox_Blue_E1_P5	270 mOsm
38	1.05724	0.917744	20250527_NM_ER_007_SHOCK_cytox_Blue_E1_P4	3	270 mOsm				38	3	1.30523	20250527_NM_ER_007_SHOCK_cytox_Blue_E1_P5	270 mOsm
40	1.02943	0.913947	20250527_NM_ER_007_SHOCK_cytox_Blue_E1_P4	3	270 mOsm				40	3	1.21152	20250527_NM_ER_007_SHOCK_cytox_Blue_E1_P5	270 mOsm
42	1.01426	0.951844	20250527_NM_ER_007_SHOCK_cytox_Blue_E1_P4	3	270 mOsm				42	3	1.2578	20250527_NM_ER_007_SHOCK_cytox_Blue_E1_P5	270 mOsm
44	1.01426	0.914678	20250527_NM_ER_007_SHOCK_cytox_Blue_E1_P4	3	270 mOsm				44	3	1.30446	20250527_NM_ER_007_SHOCK_cytox_Blue_E1_P5	270 mOsm
46	1.02068	0.935006	20250527_NM_ER_007_SHOCK_cytox_Blue_E1_P4	3	270 mOsm				46	3	1.23326	20250527_NM_ER_007_SHOCK_cytox_Blue_E1_P5	270 mOsm
48	1.0097	0.92654	20250527_NM_ER_007_SHOCK_cytox_Blue_E1_P4	3	270 mOsm				48	3	1.35062	20250527_NM_ER_007_SHOCK_cytox_Blue_E1_P5	270 mOsm
50	1.01142	0.93635	20250527_NM_ER_007_SHOCK_cytox_Blue_E1_P4	3	270 mOsm				50	3	1.25467	20250527_NM_ER_007_SHOCK_cytox_Blue_E1_P5	270 mOsm
52	1.00476	0.916659	20250527_NM_ER_007_SHOCK_cytox_Blue_E1_P4	3	270 mOsm				52	3	1.33938	20250527_NM_ER_007_SHOCK_cytox_Blue_E1_P5	270 mOsm
54	1.0097	0.905551	20250527_NM_ER_007_SHOCK_cytox_Blue_E1_P4	3	270 mOsm				54	3	1.2842	20250527_NM_ER_007_SHOCK_cytox_Blue_E1_P5	270 mOsm
56	1.00293	0.886001	20250527_NM_ER_007_SHOCK_cytox_Blue_E1_P4	3	270 mOsm				56	3	1.23296	20250527_NM_ER_007_SHOCK_cytox_Blue_E1_P5	270 mOsm
58	1.00536	0.895316	20250527_NM_ER_007_SHOCK_cytox_Blue_E1_P4	3	270 mOsm				58	3	1.37386	20250527_NM_ER_007_SHOCK_cytox_Blue_E1_P5	270 mOsm
60	0.988304	0.901613	20250527_NM_ER_007_SHOCK_cytox_Blue_E1_P4	3	270 mOsm				60	3	1.31153	20250527_NM_ER_007_SHOCK_cytox_Blue_E1_P5	270 mOsm
62	1.00062	0.885435	20250527_NM_ER_007_SHOCK_cytox_Blue_E1_P4	3	270 mOsm				62	3	1.32267	20250527_NM_ER_007_SHOCK_cytox_Blue_E1_P5	270 mOsm
64	0.999378	0.87645	20250527_NM_ER_007_SHOCK_cytox_Blue_E1_P4	3	270 mOsm				64	3	1.39603	20250527_NM_ER_007_SHOCK_cytox_Blue_E1_P5	270 mOsm
66	0.992803	0.87638	20250527_NM_ER_007_SHOCK_cytox_Blue_E1_P4	3	270 mOsm				66	3	1.44553	20250527_NM_ER_007_SHOCK_cytox_Blue_E1_P5	270 mOsm
68	0.998748	0.859211	20250527_NM_ER_007_SHOCK_cytox_Blue_E1_P4	3	270 mOsm				68	3	1.41684	20250527_NM_ER_007_SHOCK_cytox_Blue_E1_P5	270 mOsm
70	0.995402	0.872654	20250527_NM_ER_007_SHOCK_cytox_Blue_E1_P4	3	270 mOsm				70	3	1.38544	20250527_NM_ER_007_SHOCK_cytox_Blue_E1_P5	270 mOsm
72	0.996033	0.868291	20250527_NM_ER_007_SHOCK_cytox_Blue_E1_P4	3	270 mOsm				72	3	1.38777	20250527_NM_ER_007_SHOCK_cytox_Blue_E1_P5	270 mOsm
74	0.990309	0.864706	20250527_NM_ER_007_SHOCK_cytox_Blue_E1_P4	3	270 mOsm				74	3	1.43609	20250527_NM_ER_007_SHOCK_cytox_Blue_E1_P5	270 mOsm
76	1.01361	0.863503	20250527_NM_ER_007_SHOCK_cytox_Blue_E1_P4	3	270 mOsm				76	3	1.32858	20250527_NM_ER_007_SHOCK_cytox_Blue_E1_P5	270 mOsm
78	0.983961	0.85815	20250527_NM_ER_007_SHOCK_cytox_Blue_E1_P4	3	270 mOsm				78	3	1.32139	20250527_NM_ER_007_SHOCK_cytox_Blue_E1_P5	270 mOsm
80	0.994764	0.853787	20250527_NM_ER_007_SHOCK_cytox_Blue_E1_P4	3	270 mOsm				80	3	1.38882	20250527_NM_ER_007_SHOCK_cytox_Blue_E1_P5	270 mOsm
82	1.01859	0.851759	20250527_NM_ER_007_SHOCK_cytox_Blue_E1_P4	3	270 mOsm				82	3	1.40343	20250527_NM_ER_007_SHOCK_cytox_Blue_E1_P5	270 mOsm
84	1.01198	0.84176	20250527_NM_ER_007_SHOCK_cytox_Blue_E1_P4	3	270 mOsm				84	3	1.37983	20250527_NM_ER_007_SHOCK_cytox_Blue_E1_P5	270 mOsm
86	1.01253	0.843387	20250527_NM_ER_007_SHOCK_cytox_Blue_E1_P4	3	270 mOsm				86	3	1.51595	20250527_NM_ER_007_SHOCK_cytox_Blue_E1_P5	270 mOsm
88	0.976879	0.852231	20250527_NM_ER_007_SHOCK_cytox_Blue_E1_P4	3	270 mOsm				88	3	1.4753	20250527_NM_ER_007_SHOCK_cytox_Blue_E1_P5	270 mOsm
90	0.978338	0.853269	20250527_NM_ER_007_SHOCK_cytox_Blue_E1_P4	3	270 mOsm				90	3	1.42604	20250527_NM_ER_007_SHOCK_cytox_Blue_E1_P5	270 mOsm
92	0.979055	0.857136	20250527_NM_ER_007_SHOCK_cytox_Blue_E1_P4	3	270 mOsm				92	3	1.354	20250527_NM_ER_007_SHOCK_cytox_Blue_E1_P5	270 mOsm
94	0.98465	0.850957	20250527_NM_ER_007_SHOCK_cytox_Blue_E1_P4	3	270 mOsm				94	3	1.42648	20250527_NM_ER_007_SHOCK_cytox_Blue_E1_P5	270 mOsm
96	0.981494	0.849307	20250527_NM_ER_007_SHOCK_cytox_Blue_E1_P4	3	270 mOsm				96	3	1.34133	20250527_NM_ER_007_SHOCK_cytox_Blue_E1_P5	270 mOsm
98	0.978338	0.854377	20250527_NM_ER_007_SHOCK_cytox_Blue_E1_P4	3	270 mOsm				98	3	1.31199	20250527_NM_ER_007_SHOCK_cytox_Blue_E1_P5	270 mOsm
100	0.979764	0.856664	20250527_NM_ER_007_SHOCK_cytox_Blue_E1_P4	3	270 mOsm				100	3	1.39681	20250527_NM_ER_007_SHOCK_cytox_Blue_E1_P5	270 mOsm
102	0.996033	0.849047	20250527_NM_ER_007_SHOCK_cytox_Blue_E1_P4	3	270 mOsm				102	3	1.38129	20250527_NM_ER_007_SHOCK_cytox_Blue_E1_P5	270 mOsm
104	0.983263	0.84143	20250527_NM_ER_007_SHOCK_cytox_Blue_E1_P4	3	270 mOsm				104	3	1.34094	20250527_NM_ER_007_SHOCK_cytox_Blue_E1_P5	270 mOsm
106	0.972779	0.847184	20250527_NM_ER_007_SHOCK_cytox_Blue_E1_P4	3	270 mOsm				106	3	1.43666	20250527_NM_ER_007_SHOCK_cytox_Blue_E1_P5	270 mOsm
108	0.978338	0.838482	20250527_NM_ER_007_SHOCK_cytox_Blue_E1_P4	3	270 mOsm				108	3	1.37715	20250527_NM_ER_007_SHOCK_cytox_Blue_E1_P5	270 mOsm
110	1.01307	0.840345	20250527_NM_ER_007_SHOCK_cytox_Blue_E1_P4	3	270 mOsm				110	3	1.37896	20250527_NM_ER_007_SHOCK_cytox_Blue_E1_P5	270 mOsm
112	0.986005	0.842869	20250527_NM_ER_007_SHOCK_cytox_Blue_E1_P4	3	270 mOsm				112	3	1.28229	20250527_NM_ER_007_SHOCK_cytox_Blue_E1_P5	270 mOsm
114	0.98898	0.83445	20250527_NM_ER_007_SHOCK_cytox_Blue_E1_P4	3	270 mOsm				114	3	1.30608	20250527_NM_ER_007_SHOCK_cytox_Blue_E1_P5	270 mOsm
116	0.979764	0.845934	20250527_NM_ER_007_SHOCK_cytox_Blue_E1_P4	3	270 mOsm				116	3	1.2886	20250527_NM_ER_007_SHOCK_cytox_Blue_E1_P5	270 mOsm
118	0.990309	0.835841	20250527_NM_ER_007_SHOCK_cytox_Blue_E1_P4	3	270 mOsm				118	3	1.37913	20250527_NM_ER_007_SHOCK_cytox_Blue_E1_P5	270 mOsm
120	0.977613	0.832115	20250527_NM_ER_007_SHOCK_cytox_Blue_E1_P4	3	270 mOsm				120	3	1.34166	20250527_NM_ER_007_SHOCK_cytox_Blue_E1_P5	270 mOsm
0	1	1	20250527_NM_ER_007_SHOCK_cytox_Blue_E1_P2	4	270 mOsm				0	4	1	20250527_NM_ER_007_SHOCK_cytox_Blue_E1_P1	270 mOsm
2	0.98669	0.965743	20250527_NM_ER_007_SHOCK_cytox_Blue_E1_P2	4	270 mOsm				2	4	0.554048	20250527_NM_ER_007_SHOCK_cytox_Blue_E1_P1	270 mOsm
4	0.984931	0.907186	20250527_NM_ER_007_SHOCK_cytox_Blue_E1_P2	4	270 mOsm				4	4	1.44898	20250527_NM_ER_007_SHOCK_cytox_Blue_E1_P1	270 mOsm
6	1.02257	1.18475	20250527_NM_ER_007_SHOCK_cytox_Blue_E1_P2	4	270 mOsm				6	4	1.26003	20250527_NM_ER_007_SHOCK_cytox_Blue_E1_P1	270 mOsm
8	1.02819	1.31031	20250527_NM_ER_007_SHOCK_cytox_Blue_E1_P2	4	270 mOsm				8	4	1.4875	20250527_NM_ER_007_SHOCK_cytox_Blue_E1_P1	270 mOsm
10	1.02819	1.30473	20250527_NM_ER_007_SHOCK_cytox_Blue_E1_P2	4	270 mOsm				10	4	1.54577	20250527_NM_ER_007_SHOCK_cytox_Blue_E1_P1	270 mOsm
12	1.02783	1.23789	20250527_NM_ER_007_SHOCK_cytox_Blue_E1_P2	4	270 mOsm				12	4	2.18167	20250527_NM_ER_007_SHOCK_cytox_Blue_E1_P1	270 mOsm
14	1.04426	1.22634	20250527_NM_ER_007_SHOCK_cytox_Blue_E1_P2	4	270 mOsm				14	4	2.08445	20250527_NM_ER_007_SHOCK_cytox_Blue_E1_P1	270 mOsm
16	1.01444	1.16452	20250527_NM_ER_007_SHOCK_cytox_Blue_E1_P2	4	270 mOsm				16	4	2.08445	20250527_NM_ER_007_SHOCK_cytox_Blue_E1_P1	270 mOsm
18	0.994165	1.07393	20250527_NM_ER_007_SHOCK_cytox_Blue_E1_P2	4	270 mOsm				18	4	1.98135	20250527_NM_ER_007_SHOCK_cytox_Blue_E1_P1	270 mOsm
20	1.00005	0.971399	20250527_NM_ER_007_SHOCK_cytox_Blue_E1_P2	4	270 mOsm				20	4	2.1439	20250527_NM_ER_007_SHOCK_cytox_Blue_E1_P1	270 mOsm
22	1.00516	0.912444	20250527_NM_ER_007_SHOCK_cytox_Blue_E1_P2	4	270 mOsm				22	4	1.89974	20250527_NM_ER_007_SHOCK_cytox_Blue_E1_P1	270 mOsm
24	0.992415	0.858429	20250527_NM_ER_007_SHOCK_cytox_Blue_E1_P2	4	270 mOsm				24	4	1.76422	20250527_NM_ER_007_SHOCK_cytox_Blue_E1_P1	270 mOsm
26	0.970166	0.865838	20250527_NM_ER_007_SHOCK_cytox_Blue_E1_P2	4	270 mOsm				26	4	1.77365	20250527_NM_ER_007_SHOCK_cytox_Blue_E1_P1	270 mOsm
28	0.971546	0.838034	20250527_NM_ER_007_SHOCK_cytox_Blue_E1_P2	4	270 mOsm				28	4	1.80403	20250527_NM_ER_007_SHOCK_cytox_Blue_E1_P1	270 mOsm
30	0.967387	0.85588	20250527_NM_ER_007_SHOCK_cytox_Blue_E1_P2	4	270 mOsm				30	4	1.80149	20250527_NM_ER_007_SHOCK_cytox_Blue_E1_P1	270 mOsm
32	0.95092	0.872132	20250527_NM_ER_007_SHOCK_cytox_Blue_E1_P2	4	270 mOsm				32	4	1.81805	20250527_NM_ER_007_SHOCK_cytox_Blue_E1_P1	270 mOsm
34	0.96875	0.882091	20250527_NM_ER_007_SHOCK_cytox_Blue_E1_P2	4	270 mOsm				34	4	1.92918	20250527_NM_ER_007_SHOCK_cytox_Blue_E1_P1	270 mOsm
36	0.967387	0.916268	20250527_NM_ER_007_SHOCK_cytox_Blue_E1_P2	4	270 mOsm				36	4	1.7481	20250527_NM_ER_007_SHOCK_cytox_Blue_E1_P1	270 mOsm
38	0.96875	0.85588	20250527_NM_ER_007_SHOCK_cytox_Blue_E1_P2	4	270 mOsm				38	4	1.7296	20250527_NM_ER_007_SHOCK_cytox_Blue_E1_P1	270 mOsm
40	0.972222	0.802581	20250527_NM_ER_007_SHOCK_cytox_Blue_E1_P2	4	270 mOsm				40	4	1.60632	20250527_NM_ER_007_SHOCK_cytox_Blue_E1_P1	270 mOsm
42	0.96599	0.82696	20250527_NM_ER_007_SHOCK_cytox_Blue_E1_P2	4	270 mOsm				42	4	1.77134	20250527_NM_ER_007_SHOCK_cytox_Blue_E1_P1	270 mOsm
44	0.972222	0.812699	20250527_NM_ER_007_SHOCK_cytox_Blue_E1_P2	4	270 mOsm				44	4	1.60471	20250527_NM_ER_007_SHOCK_cytox_Blue_E1_P1	270 mOsm
46	0.975926	0.893164	20250527_NM_ER_007_SHOCK_cytox_Blue_E1_P2	4	270 mOsm				46	4	1.58486	20250527_NM_ER_007_SHOCK_cytox_Blue_E1_P1	270 mOsm
48	0.97289	0.800829	20250527_NM_ER_007_SHOCK_cytox_Blue_E1_P2	4	270 mOsm				48	4	1.61484	20250527_NM_ER_007_SHOCK_cytox_Blue_E1_P1	270 mOsm
50	0.95909	0.89412	20250527_NM_ER_007_SHOCK_cytox_Blue_E1_P2	4	270 mOsm				50	4	1.33712	20250527_NM_ER_007_SHOCK_cytox_Blue_E1_P1	270 mOsm
52	0.965278	0.809273	20250527_NM_ER_007_SHOCK_cytox_Blue_E1_P2	4	270 mOsm				52	4	1.4726	20250527_NM_ER_007_SHOCK_cytox_Blue_E1_P1	270 mOsm
54	0.97289	0.902565	20250527_NM_ER_007_SHOCK_cytox_Blue_E1_P2	4	270 mOsm				54	4	1.51591	20250527_NM_ER_007_SHOCK_cytox_Blue_E1_P1	270 mOsm
56	0.967387	0.883525	20250527_NM_ER_007_SHOCK_cytox_Blue_E1_P2	4	270 mOsm				56	4	1.7979	20250527_NM_ER_007_SHOCK_cytox_Blue_E1_P1	270 mOsm
58	0.969419	0.817957	20250527_NM_ER_007_SHOCK_cytox_Blue_E1_P2	4	270 mOsm				58	4	1.63972	20250527_NM_ER_007_SHOCK_cytox_Blue_E1_P1	270 mOsm
60	0.96875	0.88703	20250527_NM_ER_007_SHOCK_cytox_Blue_E1_P2	4	270 mOsm				60	4	1.4765	20250527_NM_ER_007_SHOCK_cytox_Blue_E1_P1	270 mOsm
64	0.968073	0.816683	20250527_NM_ER_007_SHOCK_cytox_Blue_E1_P2	4	270 mOsm				62	4	1.54732	20250527_NM_ER_007_SHOCK_cytox_Blue_E1_P1	270 mOsm
70	0.951685	0.878266	20250527_NM_ER_007_SHOCK_cytox_Blue_E1_P2	4	270 mOsm				64	4	1.80378	20250527_NM_ER_007_SHOCK_cytox_Blue_E1_P1	270 mOsm
72	0.970079	0.822817	20250527_NM_ER_007_SHOCK_cytox_Blue_E1_P2	4	270 mOsm				66	4	1.4216	20250527_NM_ER_007_SHOCK_cytox_Blue_E1_P1	270 mOsm
74	0.958965	0.823932	20250527_NM_ER_007_SHOCK_cytox_Blue_E1_P2	4	270 mOsm				68	4	1.76726	20250527_NM_ER_007_SHOCK_cytox_Blue_E1_P1	270 mOsm
76	0.971375	0.83891	20250527_NM_ER_007_SHOCK_cytox_Blue_E1_P2	4	270 mOsm				70	4	1.57401	20250527_NM_ER_007_SHOCK_cytox_Blue_E1_P1	270 mOsm
78	0.958249	0.832776	20250527_NM_ER_007_SHOCK_cytox_Blue_E1_P2	4	270 mOsm				72	4	1.80364	20250527_NM_ER_007_SHOCK_cytox_Blue_E1_P1	270 mOsm
80	0.963434	0.887827	20250527_NM_ER_007_SHOCK_cytox_Blue_E1_P2	4	270 mOsm				74	4	1.49015	20250527_NM_ER_007_SHOCK_cytox_Blue_E1_P1	270 mOsm
82	0.963434	0.82449	20250527_NM_ER_007_SHOCK_cytox_Blue_E1_P2	4	270 mOsm				76	4	1.40045	20250527_NM_ER_007_SHOCK_cytox_Blue_E1_P1	270 mOsm
84	0.962023	0.852693	20250527_NM_ER_007_SHOCK_cytox_Blue_E1_P2	4	270 mOsm				78	4	1.64456	20250527_NM_ER_007_SHOCK_cytox_Blue_E1_P1	270 mOsm
86	0.976723	0.826482	20250527_NM_ER_007_SHOCK_cytox_Blue_E1_P2	4	270 mOsm				80	4	1.52523	20250527_NM_ER_007_SHOCK_cytox_Blue_E1_P1	270 mOsm
88	0.964127	0.824809	20250527_NM_ER_007_SHOCK_cytox_Blue_E1_P2	4	270 mOsm				82	4	1.55243	20250527_NM_ER_007_SHOCK_cytox_Blue_E1_P1	270 mOsm
90	0.970079	0.895395	20250527_NM_ER_007_SHOCK_cytox_Blue_E1_P2	4	270 mOsm				84	4	1.59643	20250527_NM_ER_007_SHOCK_cytox_Blue_E1_P1	270 mOsm
92	0.964812	0.899458	20250527_NM_ER_007_SHOCK_cytox_Blue_E1_P2	4	270 mOsm				86	4	1.47735	20250527_NM_ER_007_SHOCK_cytox_Blue_E1_P1	270 mOsm
94	0.958965	0.870539	20250527_NM_ER_007_SHOCK_cytox_Blue_E1_P2	4	270 mOsm				88	4	1.34015	20250527_NM_ER_007_SHOCK_cytox_Blue_E1_P1	270 mOsm
96	0.964812	0.881453	20250527_NM_ER_007_SHOCK_cytox_Blue_E1_P2	4	270 mOsm				90	4	1.53942	20250527_NM_ER_007_SHOCK_cytox_Blue_E1_P1	270 mOsm
98	0.966156	0.871893	20250527_NM_ER_007_SHOCK_cytox_Blue_E1_P2	4	270 mOsm				92	4	1.55224	20250527_NM_ER_007_SHOCK_cytox_Blue_E1_P1	270 mOsm
100	0.977335	0.899299	20250527_NM_ER_007_SHOCK_cytox_Blue_E1_P2	4	270 mOsm				94	4	1.52441	20250527_NM_ER_007_SHOCK_cytox_Blue_E1_P1	270 mOsm
102	0.977335	0.85572	20250527_NM_ER_007_SHOCK_cytox_Blue_E1_P2	4	270 mOsm				96	4	1.4668	20250527_NM_ER_007_SHOCK_cytox_Blue_E1_P1	270 mOsm
104	0.982205	0.834608	20250527_NM_ER_007_SHOCK_cytox_Blue_E1_P2	4	270 mOsm				98	4	1.51092	20250527_NM_ER_007_SHOCK_cytox_Blue_E1_P1	270 mOsm
106	0.965488	0.89906	20250527_NM_ER_007_SHOCK_cytox_Blue_E1_P2	4	270 mOsm				100	4	1.37144	20250527_NM_ER_007_SHOCK_cytox_Blue_E1_P1	270 mOsm
108	0.988932	0.855641	20250527_NM_ER_007_SHOCK_cytox_Blue_E1_P2	4	270 mOsm				102	4	1.26058	20250527_NM_ER_007_SHOCK_cytox_Blue_E1_P1	270 mOsm
110	0.988932	0.890456	20250527_NM_ER_007_SHOCK_cytox_Blue_E1_P2	4	270 mOsm				104	4	1.28438	20250527_NM_ER_007_SHOCK_cytox_Blue_E1_P1	270 mOsm
112	0.976723	0.893563	20250527_NM_ER_007_SHOCK_cytox_Blue_E1_P2	4	270 mOsm				106	4	1.45919	20250527_NM_ER_007_SHOCK_cytox_Blue_E1_P1	270 mOsm
114	0.982205	0.866236	20250527_NM_ER_007_SHOCK_cytox_Blue_E1_P2	4	270 mOsm				108	4	1.3782	20250527_NM_ER_007_SHOCK_cytox_Blue_E1_P1	270 mOsm
116	0.977335	0.89181	20250527_NM_ER_007_SHOCK_cytox_Blue_E1_P2	4	270 mOsm				110	4	1.37498	20250527_NM_ER_007_SHOCK_cytox_Blue_E1_P1	270 mOsm
118	1.00097	0.889739	20250527_NM_ER_007_SHOCK_cytox_Blue_E1_P2	4	270 mOsm				112	4	1.54118	20250527_NM_ER_007_SHOCK_cytox_Blue_E1_P1	270 mOsm
120	0.988382	0.871096	20250527_NM_ER_007_SHOCK_cytox_Blue_E1_P2	4	270 mOsm				114	4	1.5969	20250527_NM_ER_007_SHOCK_cytox_Blue_E1_P1	270 mOsm
0	1	1	20250527_NM_ER_007_SHOCK_cytox_Blue_E1_P2	5	270 mOsm				116	4	1.73251	20250527_NM_ER_007_SHOCK_cytox_Blue_E1_P1	270 mOsm
2	1.00372	1.01748	20250527_NM_ER_007_SHOCK_cytox_Blue_E1_P2	5	270 mOsm				118	4	1.65817	20250527_NM_ER_007_SHOCK_cytox_Blue_E1_P1	270 mOsm
4	1.01438	1.01983	20250527_NM_ER_007_SHOCK_cytox_Blue_E1_P2	5	270 mOsm				120	4	1.66145	20250527_NM_ER_007_SHOCK_cytox_Blue_E1_P1	270 mOsm
6	1.06311	1.39127	20250527_NM_ER_007_SHOCK_cytox_Blue_E1_P2	5	270 mOsm				0	5	1	20250531_NM_ER_007_SHOCK_cytox_Blue_E2_P6	270 mOsm
8	1.08249	1.68352	20250527_NM_ER_007_SHOCK_cytox_Blue_E1_P2	5	270 mOsm				2	5	1.32816	20250531_NM_ER_007_SHOCK_cytox_Blue_E2_P6	270 mOsm
10	1.08161	1.70279	20250527_NM_ER_007_SHOCK_cytox_Blue_E1_P2	5	270 mOsm				4	5	1.34734	20250531_NM_ER_007_SHOCK_cytox_Blue_E2_P6	270 mOsm
12	1.081	1.70571	20250527_NM_ER_007_SHOCK_cytox_Blue_E1_P2	5	270 mOsm				6	5	1.54418	20250531_NM_ER_007_SHOCK_cytox_Blue_E2_P6	270 mOsm
14	1.08932	1.69251	20250527_NM_ER_007_SHOCK_cytox_Blue_E1_P2	5	270 mOsm				8	5	1.74489	20250531_NM_ER_007_SHOCK_cytox_Blue_E2_P6	270 mOsm
16	1.08956	1.63525	20250527_NM_ER_007_SHOCK_cytox_Blue_E1_P2	5	270 mOsm				10	5	1.76331	20250531_NM_ER_007_SHOCK_cytox_Blue_E2_P6	270 mOsm
18	1.0898	1.5524	20250527_NM_ER_007_SHOCK_cytox_Blue_E1_P2	5	270 mOsm				12	5	1.84733	20250531_NM_ER_007_SHOCK_cytox_Blue_E2_P6	270 mOsm
20	1.07447	1.45027	20250527_NM_ER_007_SHOCK_cytox_Blue_E1_P2	5	270 mOsm				14	5	1.72798	20250531_NM_ER_007_SHOCK_cytox_Blue_E2_P6	270 mOsm
22	1.0822	1.35998	20250527_NM_ER_007_SHOCK_cytox_Blue_E1_P2	5	270 mOsm				16	5	1.72798	20250531_NM_ER_007_SHOCK_cytox_Blue_E2_P6	270 mOsm
24	1.06912	1.29262	20250527_NM_ER_007_SHOCK_cytox_Blue_E1_P2	5	270 mOsm				18	5	1.7849	20250531_NM_ER_007_SHOCK_cytox_Blue_E2_P6	270 mOsm
26	1.05823	1.20586	20250527_NM_ER_007_SHOCK_cytox_Blue_E1_P2	5	270 mOsm				20	5	1.63609	20250531_NM_ER_007_SHOCK_cytox_Blue_E2_P6	270 mOsm
28	1.05242	1.09971	20250527_NM_ER_007_SHOCK_cytox_Blue_E1_P2	5	270 mOsm				22	5	1.84274	20250531_NM_ER_007_SHOCK_cytox_Blue_E2_P6	270 mOsm
30	1.03571	1.06432	20250527_NM_ER_007_SHOCK_cytox_Blue_E1_P2	5	270 mOsm				24	5	1.76563	20250531_NM_ER_007_SHOCK_cytox_Blue_E2_P6	270 mOsm
32	1.01597	1.03731	20250527_NM_ER_007_SHOCK_cytox_Blue_E1_P2	5	270 mOsm				26	5	1.77721	20250531_NM_ER_007_SHOCK_cytox_Blue_E2_P6	270 mOsm
34	1.0228	1.0132	20250527_NM_ER_007_SHOCK_cytox_Blue_E1_P2	5	270 mOsm				28	5	1.73593	20250531_NM_ER_007_SHOCK_cytox_Blue_E2_P6	270 mOsm
36	1.00474	0.984074	20250527_NM_ER_007_SHOCK_cytox_Blue_E1_P2	5	270 mOsm				30	5	1.74364	20250531_NM_ER_007_SHOCK_cytox_Blue_E2_P6	270 mOsm
38	1.01336	0.916465	20250527_NM_ER_007_SHOCK_cytox_Blue_E1_P2	5	270 mOsm				32	5	1.78952	20250531_NM_ER_007_SHOCK_cytox_Blue_E2_P6	270 mOsm
40	1.01772	0.877115	20250527_NM_ER_007_SHOCK_cytox_Blue_E1_P2	5	270 mOsm				34	5	1.71918	20250531_NM_ER_007_SHOCK_cytox_Blue_E2_P6	270 mOsm
42	1.01216	0.873025	20250527_NM_ER_007_SHOCK_cytox_Blue_E1_P2	5	270 mOsm				36	5	1.69271	20250531_NM_ER_007_SHOCK_cytox_Blue_E2_P6	270 mOsm
44	1.00603	0.858338	20250527_NM_ER_007_SHOCK_cytox_Blue_E1_P2	5	270 mOsm				38	5	1.63917	20250531_NM_ER_007_SHOCK_cytox_Blue_E2_P6	270 mOsm
46	1.01032	0.842412	20250527_NM_ER_007_SHOCK_cytox_Blue_E1_P2	5	270 mOsm				40	5	1.70006	20250531_NM_ER_007_SHOCK_cytox_Blue_E2_P6	270 mOsm
48	1.00379	0.846254	20250527_NM_ER_007_SHOCK_cytox_Blue_E1_P2	5	270 mOsm				42	5	1.93264	20250531_NM_ER_007_SHOCK_cytox_Blue_E2_P6	270 mOsm
50	0.987401	0.846812	20250527_NM_ER_007_SHOCK_cytox_Blue_E1_P2	5	270 mOsm				44	5	1.66102	20250531_NM_ER_007_SHOCK_cytox_Blue_E2_P6	270 mOsm
52	0.990512	0.81465	20250527_NM_ER_007_SHOCK_cytox_Blue_E1_P2	5	270 mOsm				46	5	1.70761	20250531_NM_ER_007_SHOCK_cytox_Blue_E2_P6	270 mOsm
54	0.997849	0.828035	20250527_NM_ER_007_SHOCK_cytox_Blue_E1_P2	5	270 mOsm				48	5	1.78567	20250531_NM_ER_007_SHOCK_cytox_Blue_E2_P6	270 mOsm
56	1.00379	0.828531	20250527_NM_ER_007_SHOCK_cytox_Blue_E1_P2	5	270 mOsm				50	5	1.73396	20250531_NM_ER_007_SHOCK_cytox_Blue_E2_P6	270 mOsm
58	0.991518	0.842784	20250527_NM_ER_007_SHOCK_cytox_Blue_E1_P2	5	270 mOsm				52	5	1.80866	20250531_NM_ER_007_SHOCK_cytox_Blue_E2_P6	270 mOsm
60	1.0023	0.827663	20250527_NM_ER_007_SHOCK_cytox_Blue_E1_P2	5	270 mOsm				54	5	1.63444	20250531_NM_ER_007_SHOCK_cytox_Blue_E2_P6	270 mOsm
62	0.990174	0.827539	20250527_NM_ER_007_SHOCK_cytox_Blue_E1_P2	5	270 mOsm				56	5	1.75728	20250531_NM_ER_007_SHOCK_cytox_Blue_E2_P6	270 mOsm
64	1.00565	0.821032	20250527_NM_ER_007_SHOCK_cytox_Blue_E1_P2	5	270 mOsm				58	5	1.66596	20250531_NM_ER_007_SHOCK_cytox_Blue_E2_P6	270 mOsm
66	0.999798	0.82097	20250527_NM_ER_007_SHOCK_cytox_Blue_E1_P2	5	270 mOsm				60	5	1.72747	20250531_NM_ER_007_SHOCK_cytox_Blue_E2_P6	270 mOsm
68	1.0023	0.824441	20250527_NM_ER_007_SHOCK_cytox_Blue_E1_P2	5	270 mOsm				62	5	1.85306	20250531_NM_ER_007_SHOCK_cytox_Blue_E2_P6	270 mOsm
70	0.994126	0.835409	20250527_NM_ER_007_SHOCK_cytox_Blue_E1_P2	5	270 mOsm				64	5	1.8963	20250531_NM_ER_007_SHOCK_cytox_Blue_E2_P6	270 mOsm
72	0.998476	0.848423	20250527_NM_ER_007_SHOCK_cytox_Blue_E1_P2	5	270 mOsm				66	5	1.98291	20250531_NM_ER_007_SHOCK_cytox_Blue_E2_P6	270 mOsm
74	1.00471	0.851273	20250527_NM_ER_007_SHOCK_cytox_Blue_E1_P2	5	270 mOsm				68	5	1.96027	20250531_NM_ER_007_SHOCK_cytox_Blue_E2_P6	270 mOsm
76	1.00471	0.873025	20250527_NM_ER_007_SHOCK_cytox_Blue_E1_P2	5	270 mOsm				70	5	1.91472	20250531_NM_ER_007_SHOCK_cytox_Blue_E2_P6	270 mOsm
78	1.00352	0.865217	20250527_NM_ER_007_SHOCK_cytox_Blue_E1_P2	5	270 mOsm				72	5	1.85251	20250531_NM_ER_007_SHOCK_cytox_Blue_E2_P6	270 mOsm
80	1.01376	0.869616	20250527_NM_ER_007_SHOCK_cytox_Blue_E1_P2	5	270 mOsm				74	5	1.87298	20250531_NM_ER_007_SHOCK_cytox_Blue_E2_P6	270 mOsm
82	1.00169	0.877425	20250527_NM_ER_007_SHOCK_cytox_Blue_E1_P2	5	270 mOsm				76	5	1.772	20250531_NM_ER_007_SHOCK_cytox_Blue_E2_P6	270 mOsm
84	1.00685	0.882196	20250527_NM_ER_007_SHOCK_cytox_Blue_E1_P2	5	270 mOsm				78	5	1.82105	20250531_NM_ER_007_SHOCK_cytox_Blue_E2_P6	270 mOsm
86	1.01842	0.896945	20250527_NM_ER_007_SHOCK_cytox_Blue_E1_P2	5	270 mOsm				80	5	1.75425	20250531_NM_ER_007_SHOCK_cytox_Blue_E2_P6	270 mOsm
88	1.0237	0.891739	20250527_NM_ER_007_SHOCK_cytox_Blue_E1_P2	5	270 mOsm				82	5	1.967	20250531_NM_ER_007_SHOCK_cytox_Blue_E2_P6	270 mOsm
90	1.00744	0.911942	20250527_NM_ER_007_SHOCK_cytox_Blue_E1_P2	5	270 mOsm				84	5	1.72061	20250531_NM_ER_007_SHOCK_cytox_Blue_E2_P6	270 mOsm
92	1.01896	0.921671	20250527_NM_ER_007_SHOCK_cytox_Blue_E1_P2	5	270 mOsm				86	5	2.0548	20250531_NM_ER_007_SHOCK_cytox_Blue_E2_P6	270 mOsm
94	1.00291	0.923034	20250527_NM_ER_007_SHOCK_cytox_Blue_E1_P2	5	270 mOsm				88	5	1.84904	20250531_NM_ER_007_SHOCK_cytox_Blue_E2_P6	270 mOsm
96	1.02421	0.922043	20250527_NM_ER_007_SHOCK_cytox_Blue_E1_P2	5	270 mOsm				90	5	1.95979	20250531_NM_ER_007_SHOCK_cytox_Blue_E2_P6	270 mOsm
98	1.01207	0.927434	20250527_NM_ER_007_SHOCK_cytox_Blue_E1_P2	5	270 mOsm				92	5	2.02688	20250531_NM_ER_007_SHOCK_cytox_Blue_E2_P6	270 mOsm
100	1.01149	0.939208	20250527_NM_ER_007_SHOCK_cytox_Blue_E1_P2	5	270 mOsm				94	5	1.78524	20250531_NM_ER_007_SHOCK_cytox_Blue_E2_P6	270 mOsm
102	1.02053	0.919192	20250527_NM_ER_007_SHOCK_cytox_Blue_E1_P2	5	270 mOsm				96	5	1.85471	20250531_NM_ER_007_SHOCK_cytox_Blue_E2_P6	270 mOsm
104	1.02443	0.950115	20250527_NM_ER_007_SHOCK_cytox_Blue_E1_P2	5	270 mOsm				98	5	1.84829	20250531_NM_ER_007_SHOCK_cytox_Blue_E2_P6	270 mOsm
106	1.03809	0.956559	20250527_NM_ER_007_SHOCK_cytox_Blue_E1_P2	5	270 mOsm				100	5	1.97173	20250531_NM_ER_007_SHOCK_cytox_Blue_E2_P6	270 mOsm
108	1.0424	0.956374	20250527_NM_ER_007_SHOCK_cytox_Blue_E1_P2	5	270 mOsm				102	5	1.46346	20250531_NM_ER_007_SHOCK_cytox_Blue_E2_P6	270 mOsm
110	1.05547	0.960897	20250527_NM_ER_007_SHOCK_cytox_Blue_E1_P2	5	270 mOsm				104	5	1.81694	20250531_NM_ER_007_SHOCK_cytox_Blue_E2_P6	270 mOsm
112	1.06384	0.948937	20250527_NM_ER_007_SHOCK_cytox_Blue_E1_P2	5	270 mOsm				106	5	1.75793	20250531_NM_ER_007_SHOCK_cytox_Blue_E2_P6	270 mOsm
114	1.06645	0.940323	20250527_NM_ER_007_SHOCK_cytox_Blue_E1_P2	5	270 mOsm				108	5	1.76445	20250531_NM_ER_007_SHOCK_cytox_Blue_E2_P6	270 mOsm
116	0.989274	1.23468	20250527_NM_ER_007_SHOCK_cytox_Blue_E1_P2	5	270 mOsm				110	5	1.80131	20250531_NM_ER_007_SHOCK_cytox_Blue_E2_P6	270 mOsm
118	1.00957	1.23641	20250527_NM_ER_007_SHOCK_cytox_Blue_E1_P2	5	270 mOsm				112	5	1.9689	20250531_NM_ER_007_SHOCK_cytox_Blue_E2_P6	270 mOsm
120	0.983226	1.22997	20250527_NM_ER_007_SHOCK_cytox_Blue_E1_P2	5	270 mOsm				114	5	1.7052	20250531_NM_ER_007_SHOCK_cytox_Blue_E2_P6	270 mOsm
0	1	1	20250527_NM_ER_007_SHOCK_cytox_Blue_E1_P2	6	270 mOsm				116	5	1.97178	20250531_NM_ER_007_SHOCK_cytox_Blue_E2_P6	270 mOsm
2	1.01443	0.905111	20250527_NM_ER_007_SHOCK_cytox_Blue_E1_P2	6	270 mOsm				118	5	1.89673	20250531_NM_ER_007_SHOCK_cytox_Blue_E2_P6	270 mOsm
4	1.01841	0.915123	20250527_NM_ER_007_SHOCK_cytox_Blue_E1_P2	6	270 mOsm				120	5	1.83958	20250531_NM_ER_007_SHOCK_cytox_Blue_E2_P6	270 mOsm
6	1.08742	1.14126	20250527_NM_ER_007_SHOCK_cytox_Blue_E1_P2	6	270 mOsm
8	1.10496	1.25013	20250527_NM_ER_007_SHOCK_cytox_Blue_E1_P2	6	270 mOsm
10	1.10391	1.22382	20250527_NM_ER_007_SHOCK_cytox_Blue_E1_P2	6	270 mOsm
12	1.11873	1.19451	20250527_NM_ER_007_SHOCK_cytox_Blue_E1_P2	6	270 mOsm
14	1.11127	1.16352	20250527_NM_ER_007_SHOCK_cytox_Blue_E1_P2	6	270 mOsm
16	1.09705	1.0999	20250527_NM_ER_007_SHOCK_cytox_Blue_E1_P2	6	270 mOsm
18	1.10596	1.02813	20250527_NM_ER_007_SHOCK_cytox_Blue_E1_P2	6	270 mOsm
20	1.09205	0.946252	20250527_NM_ER_007_SHOCK_cytox_Blue_E1_P2	6	270 mOsm
22	1.0867	0.871433	20250527_NM_ER_007_SHOCK_cytox_Blue_E1_P2	6	270 mOsm
24	1.07212	0.799299	20250527_NM_ER_007_SHOCK_cytox_Blue_E1_P2	6	270 mOsm
26	1.03044	0.799345	20250527_NM_ER_007_SHOCK_cytox_Blue_E1_P2	6	270 mOsm
28	1.02967	0.758158	20250527_NM_ER_007_SHOCK_cytox_Blue_E1_P2	6	270 mOsm
30	1.01136	0.758567	20250527_NM_ER_007_SHOCK_cytox_Blue_E1_P2	6	270 mOsm
32	1.00052	0.763892	20250527_NM_ER_007_SHOCK_cytox_Blue_E1_P2	6	270 mOsm
34	0.988032	0.764757	20250527_NM_ER_007_SHOCK_cytox_Blue_E1_P2	6	270 mOsm
36	1	0.763573	20250527_NM_ER_007_SHOCK_cytox_Blue_E1_P2	6	270 mOsm
38	0.976339	0.79939	20250527_NM_ER_007_SHOCK_cytox_Blue_E1_P2	6	270 mOsm
40	0.985847	0.788104	20250527_NM_ER_007_SHOCK_cytox_Blue_E1_P2	6	270 mOsm
42	0.983317	0.793019	20250527_NM_ER_007_SHOCK_cytox_Blue_E1_P2	6	270 mOsm
44	0.992208	0.782096	20250527_NM_ER_007_SHOCK_cytox_Blue_E1_P2	6	270 mOsm
46	0.980996	0.762982	20250527_NM_ER_007_SHOCK_cytox_Blue_E1_P2	6	270 mOsm
48	0.979487	0.774177	20250527_NM_ER_007_SHOCK_cytox_Blue_E1_P2	6	270 mOsm
50	0.975132	0.777272	20250527_NM_ER_007_SHOCK_cytox_Blue_E1_P2	6	270 mOsm
52	0.979487	0.772494	20250527_NM_ER_007_SHOCK_cytox_Blue_E1_P2	6	270 mOsm
54	0.978059	0.775679	20250527_NM_ER_007_SHOCK_cytox_Blue_E1_P2	6	270 mOsm
56	0.978059	0.776999	20250527_NM_ER_007_SHOCK_cytox_Blue_E1_P2	6	270 mOsm
58	0.976705	0.79047	20250527_NM_ER_007_SHOCK_cytox_Blue_E1_P2	6	270 mOsm
60	0.974643	0.786511	20250527_NM_ER_007_SHOCK_cytox_Blue_E1_P2	6	270 mOsm
62	0.974801	0.779138	20250527_NM_ER_007_SHOCK_cytox_Blue_E1_P2	6	270 mOsm
64	0.979958	0.773176	20250527_NM_ER_007_SHOCK_cytox_Blue_E1_P2	6	270 mOsm
66	0.985171	0.759614	20250527_NM_ER_007_SHOCK_cytox_Blue_E1_P2	6	270 mOsm
68	0.976705	0.768853	20250527_NM_ER_007_SHOCK_cytox_Blue_E1_P2	6	270 mOsm
70	0.969543	0.782733	20250527_NM_ER_007_SHOCK_cytox_Blue_E1_P2	6	270 mOsm
72	0.967615	0.782551	20250527_NM_ER_007_SHOCK_cytox_Blue_E1_P2	6	270 mOsm
74	0.97449	0.774906	20250527_NM_ER_007_SHOCK_cytox_Blue_E1_P2	6	270 mOsm
76	0.969543	0.759842	20250527_NM_ER_007_SHOCK_cytox_Blue_E1_P2	6	270 mOsm
78	0.967615	0.756701	20250527_NM_ER_007_SHOCK_cytox_Blue_E1_P2	6	270 mOsm
80	0.977642	0.754881	20250527_NM_ER_007_SHOCK_cytox_Blue_E1_P2	6	270 mOsm
82	0.982734	0.769945	20250527_NM_ER_007_SHOCK_cytox_Blue_E1_P2	6	270 mOsm
84	0.970676	0.759614	20250527_NM_ER_007_SHOCK_cytox_Blue_E1_P2	6	270 mOsm
86	0.967615	0.760251	20250527_NM_ER_007_SHOCK_cytox_Blue_E1_P2	6	270 mOsm
88	0.968584	0.767578	20250527_NM_ER_007_SHOCK_cytox_Blue_E1_P2	6	270 mOsm
90	0.97449	0.729577	20250527_NM_ER_007_SHOCK_cytox_Blue_E1_P2	6	270 mOsm
92	0.970493	0.74546	20250527_NM_ER_007_SHOCK_cytox_Blue_E1_P2	6	270 mOsm
94	0.970493	0.757339	20250527_NM_ER_007_SHOCK_cytox_Blue_E1_P2	6	270 mOsm
96	0.970493	0.753698	20250527_NM_ER_007_SHOCK_cytox_Blue_E1_P2	6	270 mOsm
98	0.970493	0.761434	20250527_NM_ER_007_SHOCK_cytox_Blue_E1_P2	6	270 mOsm
100	0.981295	0.717244	20250527_NM_ER_007_SHOCK_cytox_Blue_E1_P2	6	270 mOsm
102	0.969543	0.741865	20250527_NM_ER_007_SHOCK_cytox_Blue_E1_P2	6	270 mOsm
104	0.982734	0.736222	20250527_NM_ER_007_SHOCK_cytox_Blue_E1_P2	6	270 mOsm
106	0.971433	0.745688	20250527_NM_ER_007_SHOCK_cytox_Blue_E1_P2	6	270 mOsm
108	0.978569	0.728986	20250527_NM_ER_007_SHOCK_cytox_Blue_E1_P2	6	270 mOsm
110	0.981098	0.712192	20250527_NM_ER_007_SHOCK_cytox_Blue_E1_P2	6	270 mOsm
112	0.980396	0.715651	20250527_NM_ER_007_SHOCK_cytox_Blue_E1_P2	6	270 mOsm
114	0.987879	0.723797	20250527_NM_ER_007_SHOCK_cytox_Blue_E1_P2	6	270 mOsm
116	0.980396	0.712101	20250527_NM_ER_007_SHOCK_cytox_Blue_E1_P2	6	270 mOsm
118	0.987879	0.725254	20250527_NM_ER_007_SHOCK_cytox_Blue_E1_P2	6	270 mOsm
120	0.993939	0.714832	20250527_NM_ER_007_SHOCK_cytox_Blue_E1_P2	6	270 mOsm
0	1	1	20250527_NM_ER_007_SHOCK_cytox_Blue_E1_P2	7	270 mOsm
2	1.01596	0.935669	20250527_NM_ER_007_SHOCK_cytox_Blue_E1_P2	7	270 mOsm
4	1.01882	0.960385	20250527_NM_ER_007_SHOCK_cytox_Blue_E1_P2	7	270 mOsm
6	1.11185	1.25927	20250527_NM_ER_007_SHOCK_cytox_Blue_E1_P2	7	270 mOsm
8	1.13154	1.30232	20250527_NM_ER_007_SHOCK_cytox_Blue_E1_P2	7	270 mOsm
10	1.14736	1.2214	20250527_NM_ER_007_SHOCK_cytox_Blue_E1_P2	7	270 mOsm
12	1.13997	1.17366	20250527_NM_ER_007_SHOCK_cytox_Blue_E1_P2	7	270 mOsm
14	1.14146	1.10569	20250527_NM_ER_007_SHOCK_cytox_Blue_E1_P2	7	270 mOsm
16	1.10227	1.02088	20250527_NM_ER_007_SHOCK_cytox_Blue_E1_P2	7	270 mOsm
18	1.07479	0.922214	20250527_NM_ER_007_SHOCK_cytox_Blue_E1_P2	7	270 mOsm
20	1.05016	0.849711	20250527_NM_ER_007_SHOCK_cytox_Blue_E1_P2	7	270 mOsm
22	1.05193	0.777158	20250527_NM_ER_007_SHOCK_cytox_Blue_E1_P2	7	270 mOsm
24	1.03164	0.752442	20250527_NM_ER_007_SHOCK_cytox_Blue_E1_P2	7	270 mOsm
26	1.00796	0.780197	20250527_NM_ER_007_SHOCK_cytox_Blue_E1_P2	7	270 mOsm
28	1.01824	0.754584	20250527_NM_ER_007_SHOCK_cytox_Blue_E1_P2	7	270 mOsm
30	1.00391	0.761611	20250527_NM_ER_007_SHOCK_cytox_Blue_E1_P2	7	270 mOsm
32	0.980621	0.797289	20250527_NM_ER_007_SHOCK_cytox_Blue_E1_P2	7	270 mOsm
34	0.994069	0.801824	20250527_NM_ER_007_SHOCK_cytox_Blue_E1_P2	7	270 mOsm
36	0.98829	0.828383	20250527_NM_ER_007_SHOCK_cytox_Blue_E1_P2	7	270 mOsm
38	0.98922	0.762059	20250527_NM_ER_007_SHOCK_cytox_Blue_E1_P2	7	270 mOsm
40	1.00972	0.72065	20250527_NM_ER_007_SHOCK_cytox_Blue_E1_P2	7	270 mOsm
42	1.00457	0.750149	20250527_NM_ER_007_SHOCK_cytox_Blue_E1_P2	7	270 mOsm
44	1.00796	0.72658	20250527_NM_ER_007_SHOCK_cytox_Blue_E1_P2	7	270 mOsm
46	1.00341	0.761212	20250527_NM_ER_007_SHOCK_cytox_Blue_E1_P2	7	270 mOsm
48	1.00367	0.761262	20250527_NM_ER_007_SHOCK_cytox_Blue_E1_P2	7	270 mOsm
50	0.99601	0.782589	20250527_NM_ER_007_SHOCK_cytox_Blue_E1_P2	7	270 mOsm
52	0.980505	0.797439	20250527_NM_ER_007_SHOCK_cytox_Blue_E1_P2	7	270 mOsm
54	0.993482	0.773072	20250527_NM_ER_007_SHOCK_cytox_Blue_E1_P2	7	270 mOsm
56	0.988465	0.773919	20250527_NM_ER_007_SHOCK_cytox_Blue_E1_P2	7	270 mOsm
58	0.971966	0.790114	20250527_NM_ER_007_SHOCK_cytox_Blue_E1_P2	7	270 mOsm
60	0.980565	0.774865	20250527_NM_ER_007_SHOCK_cytox_Blue_E1_P2	7	270 mOsm
62	0.99037	0.795296	20250527_NM_ER_007_SHOCK_cytox_Blue_E1_P2	7	270 mOsm
64	0.97858	0.786924	20250527_NM_ER_007_SHOCK_cytox_Blue_E1_P2	7	270 mOsm
66	0.988465	0.772723	20250527_NM_ER_007_SHOCK_cytox_Blue_E1_P2	7	270 mOsm
68	0.989422	0.755581	20250527_NM_ER_007_SHOCK_cytox_Blue_E1_P2	7	270 mOsm
70	0.977718	0.788071	20250527_NM_ER_007_SHOCK_cytox_Blue_E1_P2	7	270 mOsm
72	0.998075	0.788619	20250527_NM_ER_007_SHOCK_cytox_Blue_E1_P2	7	270 mOsm
74	0.98829	0.77636	20250527_NM_ER_007_SHOCK_cytox_Blue_E1_P2	7	270 mOsm
76	0.98735	0.778702	20250527_NM_ER_007_SHOCK_cytox_Blue_E1_P2	7	270 mOsm
78	1.00127	0.76759	20250527_NM_ER_007_SHOCK_cytox_Blue_E1_P2	7	270 mOsm
80	1.01144	0.758073	20250527_NM_ER_007_SHOCK_cytox_Blue_E1_P2	7	270 mOsm
82	1.00457	0.760664	20250527_NM_ER_007_SHOCK_cytox_Blue_E1_P2	7	270 mOsm
84	1.00457	0.762308	20250527_NM_ER_007_SHOCK_cytox_Blue_E1_P2	7	270 mOsm
86	1.01144	0.76485	20250527_NM_ER_007_SHOCK_cytox_Blue_E1_P2	7	270 mOsm
88	1.01144	0.774816	20250527_NM_ER_007_SHOCK_cytox_Blue_E1_P2	7	270 mOsm
90	0.998966	0.787772	20250527_NM_ER_007_SHOCK_cytox_Blue_E1_P2	7	270 mOsm
92	0.998966	0.785529	20250527_NM_ER_007_SHOCK_cytox_Blue_E1_P2	7	270 mOsm
94	1.01395	0.7794	20250527_NM_ER_007_SHOCK_cytox_Blue_E1_P2	7	270 mOsm
96	0.998966	0.783237	20250527_NM_ER_007_SHOCK_cytox_Blue_E1_P2	7	270 mOsm
98	1.01824	0.786675	20250527_NM_ER_007_SHOCK_cytox_Blue_E1_P2	7	270 mOsm
100	1.00975	0.801325	20250527_NM_ER_007_SHOCK_cytox_Blue_E1_P2	7	270 mOsm
102	1.00973	0.802771	20250527_NM_ER_007_SHOCK_cytox_Blue_E1_P2	7	270 mOsm
104	1.03778	0.801824	20250527_NM_ER_007_SHOCK_cytox_Blue_E1_P2	7	270 mOsm
106	1.04531	0.832021	20250527_NM_ER_007_SHOCK_cytox_Blue_E1_P2	7	270 mOsm
108	1.05922	0.838051	20250527_NM_ER_007_SHOCK_cytox_Blue_E1_P2	7	270 mOsm
110	1.07067	0.866952	20250527_NM_ER_007_SHOCK_cytox_Blue_E1_P2	7	270 mOsm
112	1.0829	0.879958	20250527_NM_ER_007_SHOCK_cytox_Blue_E1_P2	7	270 mOsm
114	1.0929	0.872334	20250527_NM_ER_007_SHOCK_cytox_Blue_E1_P2	7	270 mOsm
116	1.08782	0.895505	20250527_NM_ER_007_SHOCK_cytox_Blue_E1_P2	7	270 mOsm
118	1.09143	0.881453	20250527_NM_ER_007_SHOCK_cytox_Blue_E1_P2	7	270 mOsm
120	1.09723	0.877467	20250527_NM_ER_007_SHOCK_cytox_Blue_E1_P2	7	270 mOsm
0	1	1	20250527_NM_ER_007_SHOCK_cytox_Blue_E1_P2	8	270 mOsm
2	1.02648	0.990976	20250527_NM_ER_007_SHOCK_cytox_Blue_E1_P2	8	270 mOsm
4	1.02913	0.990331	20250527_NM_ER_007_SHOCK_cytox_Blue_E1_P2	8	270 mOsm
6	1.16298	1.21383	20250527_NM_ER_007_SHOCK_cytox_Blue_E1_P2	8	270 mOsm
8	1.20638	1.27841	20250527_NM_ER_007_SHOCK_cytox_Blue_E1_P2	8	270 mOsm
10	1.217	1.2085	20250527_NM_ER_007_SHOCK_cytox_Blue_E1_P2	8	270 mOsm
12	1.23106	1.19812	20250527_NM_ER_007_SHOCK_cytox_Blue_E1_P2	8	270 mOsm
14	1.21993	1.17287	20250527_NM_ER_007_SHOCK_cytox_Blue_E1_P2	8	270 mOsm
16	1.21636	1.10554	20250527_NM_ER_007_SHOCK_cytox_Blue_E1_P2	8	270 mOsm
18	1.1753	1.0235	20250527_NM_ER_007_SHOCK_cytox_Blue_E1_P2	8	270 mOsm
20	1.15644	0.961735	20250527_NM_ER_007_SHOCK_cytox_Blue_E1_P2	8	270 mOsm
22	1.16944	0.901084	20250527_NM_ER_007_SHOCK_cytox_Blue_E1_P2	8	270 mOsm
24	1.12227	0.874363	20250527_NM_ER_007_SHOCK_cytox_Blue_E1_P2	8	270 mOsm
26	1.09627	0.870144	20250527_NM_ER_007_SHOCK_cytox_Blue_E1_P2	8	270 mOsm
28	1.07304	0.833577	20250527_NM_ER_007_SHOCK_cytox_Blue_E1_P2	8	270 mOsm
30	1.05683	0.838558	20250527_NM_ER_007_SHOCK_cytox_Blue_E1_P2	8	270 mOsm
32	1.02827	0.836742	20250527_NM_ER_007_SHOCK_cytox_Blue_E1_P2	8	270 mOsm
34	1.006	0.834632	20250527_NM_ER_007_SHOCK_cytox_Blue_E1_P2	8	270 mOsm
36	1.00932	0.861588	20250527_NM_ER_007_SHOCK_cytox_Blue_E1_P2	8	270 mOsm
38	1.04323	0.850806	20250527_NM_ER_007_SHOCK_cytox_Blue_E1_P2	8	270 mOsm
40	1.06997	0.839496	20250527_NM_ER_007_SHOCK_cytox_Blue_E1_P2	8	270 mOsm
42	1.05125	0.85104	20250527_NM_ER_007_SHOCK_cytox_Blue_E1_P2	8	270 mOsm
44	1.06658	0.831175	20250527_NM_ER_007_SHOCK_cytox_Blue_E1_P2	8	270 mOsm
46	1.06559	0.851919	20250527_NM_ER_007_SHOCK_cytox_Blue_E1_P2	8	270 mOsm
48	1.04709	0.852505	20250527_NM_ER_007_SHOCK_cytox_Blue_E1_P2	8	270 mOsm
50	1.05357	0.857486	20250527_NM_ER_007_SHOCK_cytox_Blue_E1_P2	8	270 mOsm
52	1.04056	0.858482	20250527_NM_ER_007_SHOCK_cytox_Blue_E1_P2	8	270 mOsm
54	1.04822	0.840609	20250527_NM_ER_007_SHOCK_cytox_Blue_E1_P2	8	270 mOsm
56	1.05357	0.848403	20250527_NM_ER_007_SHOCK_cytox_Blue_E1_P2	8	270 mOsm
58	1.03555	0.858658	20250527_NM_ER_007_SHOCK_cytox_Blue_E1_P2	8	270 mOsm
60	1.05691	0.845883	20250527_NM_ER_007_SHOCK_cytox_Blue_E1_P2	8	270 mOsm
62	1.04545	0.862877	20250527_NM_ER_007_SHOCK_cytox_Blue_E1_P2	8	270 mOsm
64	1.05218	0.839848	20250527_NM_ER_007_SHOCK_cytox_Blue_E1_P2	8	270 mOsm
66	1.03187	0.841606	20250527_NM_ER_007_SHOCK_cytox_Blue_E1_P2	8	270 mOsm
68	1.05585	0.828186	20250527_NM_ER_007_SHOCK_cytox_Blue_E1_P2	8	270 mOsm
70	1.04575	0.853208	20250527_NM_ER_007_SHOCK_cytox_Blue_E1_P2	8	270 mOsm
72	1.04871	0.851568	20250527_NM_ER_007_SHOCK_cytox_Blue_E1_P2	8	270 mOsm
74	1.04682	0.847114	20250527_NM_ER_007_SHOCK_cytox_Blue_E1_P2	8	270 mOsm
76	1.0528	0.828714	20250527_NM_ER_007_SHOCK_cytox_Blue_E1_P2	8	270 mOsm
78	1.06105	0.829417	20250527_NM_ER_007_SHOCK_cytox_Blue_E1_P2	8	270 mOsm
80	1.07468	0.823323	20250527_NM_ER_007_SHOCK_cytox_Blue_E1_P2	8	270 mOsm
82	1.08031	0.829944	20250527_NM_ER_007_SHOCK_cytox_Blue_E1_P2	8	270 mOsm
84	1.07166	0.825139	20250527_NM_ER_007_SHOCK_cytox_Blue_E1_P2	8	270 mOsm
86	1.07368	0.828128	20250527_NM_ER_007_SHOCK_cytox_Blue_E1_P2	8	270 mOsm
88	1.06523	0.834515	20250527_NM_ER_007_SHOCK_cytox_Blue_E1_P2	8	270 mOsm
90	1.008	0.800996	20250527_NM_ER_007_SHOCK_cytox_Blue_E1_P2	8	270 mOsm
92	1.008	0.813536	20250527_NM_ER_007_SHOCK_cytox_Blue_E1_P2	8	270 mOsm
94	1.07763	0.818107	20250527_NM_ER_007_SHOCK_cytox_Blue_E1_P2	8	270 mOsm
96	1.01053	0.834456	20250527_NM_ER_007_SHOCK_cytox_Blue_E1_P2	8	270 mOsm
98	1.01611	0.843539	20250527_NM_ER_007_SHOCK_cytox_Blue_E1_P2	8	270 mOsm
100	1.02024	0.80586	20250527_NM_ER_007_SHOCK_cytox_Blue_E1_P2	8	270 mOsm
102	1.02216	0.810372	20250527_NM_ER_007_SHOCK_cytox_Blue_E1_P2	8	270 mOsm
104	1.0456	0.807032	20250527_NM_ER_007_SHOCK_cytox_Blue_E1_P2	8	270 mOsm
106	1.04423	0.827776	20250527_NM_ER_007_SHOCK_cytox_Blue_E1_P2	8	270 mOsm
108	1.05491	0.817521	20250527_NM_ER_007_SHOCK_cytox_Blue_E1_P2	8	270 mOsm
110	1.08186	0.822209	20250527_NM_ER_007_SHOCK_cytox_Blue_E1_P2	8	270 mOsm
112	1.06928	0.838617	20250527_NM_ER_007_SHOCK_cytox_Blue_E1_P2	8	270 mOsm
114	1.08565	0.852388	20250527_NM_ER_007_SHOCK_cytox_Blue_E1_P2	8	270 mOsm
116	1.09134	0.838148	20250527_NM_ER_007_SHOCK_cytox_Blue_E1_P2	8	270 mOsm
118	1.09708	0.873015	20250527_NM_ER_007_SHOCK_cytox_Blue_E1_P2	8	270 mOsm
120	1.09802	0.882684	20250527_NM_ER_007_SHOCK_cytox_Blue_E1_P2	8	270 mOsm
0	1	1	20250527_NM_ER_007_SHOCK_cytox_Blue_E1_P2	9	270 mOsm
2	1	1.04818	20250527_NM_ER_007_SHOCK_cytox_Blue_E1_P2	9	270 mOsm
4	0.999669	1.05313	20250527_NM_ER_007_SHOCK_cytox_Blue_E1_P2	9	270 mOsm
6	1.03242	1.60774	20250527_NM_ER_007_SHOCK_cytox_Blue_E1_P2	9	270 mOsm
8	1.03219	1.7913	20250527_NM_ER_007_SHOCK_cytox_Blue_E1_P2	9	270 mOsm
10	1.03211	1.7653	20250527_NM_ER_007_SHOCK_cytox_Blue_E1_P2	9	270 mOsm
12	1.03211	1.7316	20250527_NM_ER_007_SHOCK_cytox_Blue_E1_P2	9	270 mOsm
14	1.04132	1.66737	20250527_NM_ER_007_SHOCK_cytox_Blue_E1_P2	9	270 mOsm
16	1.03227	1.54691	20250527_NM_ER_007_SHOCK_cytox_Blue_E1_P2	9	270 mOsm
18	1.02352	1.36371	20250527_NM_ER_007_SHOCK_cytox_Blue_E1_P2	9	270 mOsm
20	1.02352	1.22714	20250527_NM_ER_007_SHOCK_cytox_Blue_E1_P2	9	270 mOsm
22	1.02256	1.06062	20250527_NM_ER_007_SHOCK_cytox_Blue_E1_P2	9	270 mOsm
24	1.01392	0.999505	20250527_NM_ER_007_SHOCK_cytox_Blue_E1_P2	9	270 mOsm
26	0.998645	1.00339	20250527_NM_ER_007_SHOCK_cytox_Blue_E1_P2	9	270 mOsm
28	0.983471	0.936131	20250527_NM_ER_007_SHOCK_cytox_Blue_E1_P2	9	270 mOsm
30	0.983927	0.94468	20250527_NM_ER_007_SHOCK_cytox_Blue_E1_P2	9	270 mOsm
32	0.992889	0.971669	20250527_NM_ER_007_SHOCK_cytox_Blue_E1_P2	9	270 mOsm
34	0.984816	0.974495	20250527_NM_ER_007_SHOCK_cytox_Blue_E1_P2	9	270 mOsm
36	0.991339	1.0479	20250527_NM_ER_007_SHOCK_cytox_Blue_E1_P2	9	270 mOsm
38	1	0.913947	20250527_NM_ER_007_SHOCK_cytox_Blue_E1_P2	9	270 mOsm
40	0.998292	0.897485	20250527_NM_ER_007_SHOCK_cytox_Blue_E1_P2	9	270 mOsm
42	1.00718	0.949484	20250527_NM_ER_007_SHOCK_cytox_Blue_E1_P2	9	270 mOsm
44	1.0069	0.929349	20250527_NM_ER_007_SHOCK_cytox_Blue_E1_P2	9	270 mOsm
46	1.01485	0.912251	20250527_NM_ER_007_SHOCK_cytox_Blue_E1_P2	9	270 mOsm
48	1.0069	0.887099	20250527_NM_ER_007_SHOCK_cytox_Blue_E1_P2	9	270 mOsm
50	0.990526	0.928501	20250527_NM_ER_007_SHOCK_cytox_Blue_E1_P2	9	270 mOsm
52	1.00661	0.963968	20250527_NM_ER_007_SHOCK_cytox_Blue_E1_P2	9	270 mOsm
54	1.00746	0.899251	20250527_NM_ER_007_SHOCK_cytox_Blue_E1_P2	9	270 mOsm
56	1.00746	0.922001	20250527_NM_ER_007_SHOCK_cytox_Blue_E1_P2	9	270 mOsm
58	0.999669	0.929207	20250527_NM_ER_007_SHOCK_cytox_Blue_E1_P2	9	270 mOsm
60	0.999334	0.916066	20250527_NM_ER_007_SHOCK_cytox_Blue_E1_P2	9	270 mOsm
62	0.999334	0.953582	20250527_NM_ER_007_SHOCK_cytox_Blue_E1_P2	9	270 mOsm
64	1.02411	0.944963	20250527_NM_ER_007_SHOCK_cytox_Blue_E1_P2	9	270 mOsm
66	0.999334	0.920093	20250527_NM_ER_007_SHOCK_cytox_Blue_E1_P2	9	270 mOsm
68	1.00773	0.890137	20250527_NM_ER_007_SHOCK_cytox_Blue_E1_P2	9	270 mOsm
70	1	0.890773	20250527_NM_ER_007_SHOCK_cytox_Blue_E1_P2	9	270 mOsm
72	0.991736	0.857355	20250527_NM_ER_007_SHOCK_cytox_Blue_E1_P2	9	270 mOsm
74	1	0.84704	20250527_NM_ER_007_SHOCK_cytox_Blue_E1_P2	9	270 mOsm
76	0.991736	0.867034	20250527_NM_ER_007_SHOCK_cytox_Blue_E1_P2	9	270 mOsm
78	1.00773	0.869436	20250527_NM_ER_007_SHOCK_cytox_Blue_E1_P2	9	270 mOsm
80	0.999669	0.876289	20250527_NM_ER_007_SHOCK_cytox_Blue_E1_P2	9	270 mOsm
82	0.999669	0.894729	20250527_NM_ER_007_SHOCK_cytox_Blue_E1_P2	9	270 mOsm
84	1.00773	0.880952	20250527_NM_ER_007_SHOCK_cytox_Blue_E1_P2	9	270 mOsm
86	1.008	0.854599	20250527_NM_ER_007_SHOCK_cytox_Blue_E1_P2	9	270 mOsm
88	1	0.881235	20250527_NM_ER_007_SHOCK_cytox_Blue_E1_P2	9	270 mOsm
90	1	0.915289	20250527_NM_ER_007_SHOCK_cytox_Blue_E1_P2	9	270 mOsm
92	1.00033	0.889643	20250527_NM_ER_007_SHOCK_cytox_Blue_E1_P2	9	270 mOsm
94	1.00033	0.892115	20250527_NM_ER_007_SHOCK_cytox_Blue_E1_P2	9	270 mOsm
96	1.00033	0.876289	20250527_NM_ER_007_SHOCK_cytox_Blue_E1_P2	9	270 mOsm
98	1.00033	0.894517	20250527_NM_ER_007_SHOCK_cytox_Blue_E1_P2	9	270 mOsm
100	0.996226	0.916914	20250527_NM_ER_007_SHOCK_cytox_Blue_E1_P2	9	270 mOsm
102	1.00033	0.904126	20250527_NM_ER_007_SHOCK_cytox_Blue_E1_P2	9	270 mOsm
104	1	0.895789	20250527_NM_ER_007_SHOCK_cytox_Blue_E1_P2	9	270 mOsm
106	0.99251	0.898898	20250527_NM_ER_007_SHOCK_cytox_Blue_E1_P2	9	270 mOsm
108	0.992126	0.882365	20250527_NM_ER_007_SHOCK_cytox_Blue_E1_P2	9	270 mOsm
110	1	0.885686	20250527_NM_ER_007_SHOCK_cytox_Blue_E1_P2	9	270 mOsm
112	1.00033	0.887099	20250527_NM_ER_007_SHOCK_cytox_Blue_E1_P2	9	270 mOsm
114	1	0.865974	20250527_NM_ER_007_SHOCK_cytox_Blue_E1_P2	9	270 mOsm
116	1.00033	0.879327	20250527_NM_ER_007_SHOCK_cytox_Blue_E1_P2	9	270 mOsm
118	0.991736	0.870001	20250527_NM_ER_007_SHOCK_cytox_Blue_E1_P2	9	270 mOsm
120	0.992126	0.832344	20250527_NM_ER_007_SHOCK_cytox_Blue_E1_P2	9	270 mOsm
0	1	1	20250527_NM_ER_007_SHOCK_cytox_Blue_E1_P2	10	270 mOsm
6	1.03935	1.67522	20250527_NM_ER_007_SHOCK_cytox_Blue_E1_P2	10	270 mOsm
8	1.04839	1.78376	20250527_NM_ER_007_SHOCK_cytox_Blue_E1_P2	10	270 mOsm
10	1.04839	1.66029	20250527_NM_ER_007_SHOCK_cytox_Blue_E1_P2	10	270 mOsm
12	1.03919	1.65144	20250527_NM_ER_007_SHOCK_cytox_Blue_E1_P2	10	270 mOsm
14	1.03935	1.51869	20250527_NM_ER_007_SHOCK_cytox_Blue_E1_P2	10	270 mOsm
16	1.0395	1.34014	20250527_NM_ER_007_SHOCK_cytox_Blue_E1_P2	10	270 mOsm
18	1.02282	1.15785	20250527_NM_ER_007_SHOCK_cytox_Blue_E1_P2	10	270 mOsm
20	1.00611	1.04316	20250527_NM_ER_007_SHOCK_cytox_Blue_E1_P2	10	270 mOsm
22	1.02173	0.946	20250527_NM_ER_007_SHOCK_cytox_Blue_E1_P2	10	270 mOsm
24	1.00542	0.929384	20250527_NM_ER_007_SHOCK_cytox_Blue_E1_P2	10	270 mOsm
26	0.991498	0.941485	20250527_NM_ER_007_SHOCK_cytox_Blue_E1_P2	10	270 mOsm
28	1.01562	0.930889	20250527_NM_ER_007_SHOCK_cytox_Blue_E1_P2	10	270 mOsm
30	1	0.924387	20250527_NM_ER_007_SHOCK_cytox_Blue_E1_P2	10	270 mOsm
32	0.985797	0.933478	20250527_NM_ER_007_SHOCK_cytox_Blue_E1_P2	10	270 mOsm
34	0.992791	0.950515	20250527_NM_ER_007_SHOCK_cytox_Blue_E1_P2	10	270 mOsm
36	1.00037	0.941725	20250527_NM_ER_007_SHOCK_cytox_Blue_E1_P2	10	270 mOsm
38	1.00837	0.89814	20250527_NM_ER_007_SHOCK_cytox_Blue_E1_P2	10	270 mOsm
40	0.999625	0.867738	20250527_NM_ER_007_SHOCK_cytox_Blue_E1_P2	10	270 mOsm
42	0.999625	0.899223	20250527_NM_ER_007_SHOCK_cytox_Blue_E1_P2	10	270 mOsm
44	0.999625	0.870327	20250527_NM_ER_007_SHOCK_cytox_Blue_E1_P2	10	270 mOsm
46	0.998464	0.895792	20250527_NM_ER_007_SHOCK_cytox_Blue_E1_P2	10	270 mOsm
48	0.991498	0.882006	20250527_NM_ER_007_SHOCK_cytox_Blue_E1_P2	10	270 mOsm
50	0.991935	0.857323	20250527_NM_ER_007_SHOCK_cytox_Blue_E1_P2	10	270 mOsm
52	0.991053	0.863103	20250527_NM_ER_007_SHOCK_cytox_Blue_E1_P2	10	270 mOsm
54	0.991935	0.870688	20250527_NM_ER_007_SHOCK_cytox_Blue_E1_P2	10	270 mOsm
56	0.991935	0.880501	20250527_NM_ER_007_SHOCK_cytox_Blue_E1_P2	10	270 mOsm
58	0.985326	0.88321	20250527_NM_ER_007_SHOCK_cytox_Blue_E1_P2	10	270 mOsm
60	0.992366	0.861778	20250527_NM_ER_007_SHOCK_cytox_Blue_E1_P2	10	270 mOsm
62	0.992366	0.868039	20250527_NM_ER_007_SHOCK_cytox_Blue_E1_P2	10	270 mOsm
64	0.992366	0.854193	20250527_NM_ER_007_SHOCK_cytox_Blue_E1_P2	10	270 mOsm
66	0.992366	0.855397	20250527_NM_ER_007_SHOCK_cytox_Blue_E1_P2	10	270 mOsm
68	1	0.874059	20250527_NM_ER_007_SHOCK_cytox_Blue_E1_P2	10	270 mOsm
70	0.992791	0.890133	20250527_NM_ER_007_SHOCK_cytox_Blue_E1_P2	10	270 mOsm
72	1.00037	0.872735	20250527_NM_ER_007_SHOCK_cytox_Blue_E1_P2	10	270 mOsm
74	0.992366	0.878815	20250527_NM_ER_007_SHOCK_cytox_Blue_E1_P2	10	270 mOsm
76	1.00806	0.877671	20250527_NM_ER_007_SHOCK_cytox_Blue_E1_P2	10	270 mOsm
78	1.00775	0.867016	20250527_NM_ER_007_SHOCK_cytox_Blue_E1_P2	10	270 mOsm
80	1	0.875745	20250527_NM_ER_007_SHOCK_cytox_Blue_E1_P2	10	270 mOsm
82	0.999625	0.87725	20250527_NM_ER_007_SHOCK_cytox_Blue_E1_P2	10	270 mOsm
84	0.999625	0.888508	20250527_NM_ER_007_SHOCK_cytox_Blue_E1_P2	10	270 mOsm
86	0.992366	0.877732	20250527_NM_ER_007_SHOCK_cytox_Blue_E1_P2	10	270 mOsm
88	1	0.880681	20250527_NM_ER_007_SHOCK_cytox_Blue_E1_P2	10	270 mOsm
90	0.999625	0.938655	20250527_NM_ER_007_SHOCK_cytox_Blue_E1_P2	10	270 mOsm
92	0.992791	0.919451	20250527_NM_ER_007_SHOCK_cytox_Blue_E1_P2	10	270 mOsm
94	1.00806	0.902354	20250527_NM_ER_007_SHOCK_cytox_Blue_E1_P2	10	270 mOsm
96	0.992366	0.96713	20250527_NM_ER_007_SHOCK_cytox_Blue_E1_P2	10	270 mOsm
98	0.992791	0.925591	20250527_NM_ER_007_SHOCK_cytox_Blue_E1_P2	10	270 mOsm
100	0.992791	0.968876	20250527_NM_ER_007_SHOCK_cytox_Blue_E1_P2	10	270 mOsm
102	1.00037	0.98507	20250527_NM_ER_007_SHOCK_cytox_Blue_E1_P2	10	270 mOsm
104	0.999625	0.970742	20250527_NM_ER_007_SHOCK_cytox_Blue_E1_P2	10	270 mOsm
106	1	1.00746	20250527_NM_ER_007_SHOCK_cytox_Blue_E1_P2	10	270 mOsm
108	1.00743	0.990007	20250527_NM_ER_007_SHOCK_cytox_Blue_E1_P2	10	270 mOsm
110	1.00743	0.989886	20250527_NM_ER_007_SHOCK_cytox_Blue_E1_P2	10	270 mOsm
112	1.00743	1.01643	20250527_NM_ER_007_SHOCK_cytox_Blue_E1_P2	10	270 mOsm
114	1.01484	1.02998	20250527_NM_ER_007_SHOCK_cytox_Blue_E1_P2	10	270 mOsm
116	1.00743	1.01969	20250527_NM_ER_007_SHOCK_cytox_Blue_E1_P2	10	270 mOsm
118	1.01484	1.0708	20250527_NM_ER_007_SHOCK_cytox_Blue_E1_P2	10	270 mOsm
120	1.00678	1.05165	20250527_NM_ER_007_SHOCK_cytox_Blue_E1_P2	10	270 mOsm
0	1	1	20250527_NM_ER_007_SHOCK_cytox_Blue_E1_P2	11	270 mOsm
2	0.996511	0.899819	20250527_NM_ER_007_SHOCK_cytox_Blue_E1_P2	11	270 mOsm
4	0.996546	0.898151	20250527_NM_ER_007_SHOCK_cytox_Blue_E1_P2	11	270 mOsm
6	1.10705	0.612175	20250527_NM_ER_007_SHOCK_cytox_Blue_E1_P2	11	270 mOsm
8	1.11992	0.681554	20250527_NM_ER_007_SHOCK_cytox_Blue_E1_P2	11	270 mOsm
10	1.11875	0.681131	20250527_NM_ER_007_SHOCK_cytox_Blue_E1_P2	11	270 mOsm
12	1.12661	0.682001	20250527_NM_ER_007_SHOCK_cytox_Blue_E1_P2	11	270 mOsm
14	1.11845	0.658107	20250527_NM_ER_007_SHOCK_cytox_Blue_E1_P2	11	270 mOsm
16	1.11905	0.612527	20250527_NM_ER_007_SHOCK_cytox_Blue_E1_P2	11	270 mOsm
18	1.11963	0.57308	20250527_NM_ER_007_SHOCK_cytox_Blue_E1_P2	11	270 mOsm
20	1.11905	0.522073	20250527_NM_ER_007_SHOCK_cytox_Blue_E1_P2	11	270 mOsm
22	1.11751	0.491342	20250527_NM_ER_007_SHOCK_cytox_Blue_E1_P2	11	270 mOsm
24	1.10935	0.503512	20250527_NM_ER_007_SHOCK_cytox_Blue_E1_P2	11	270 mOsm
26	1.09439	0.507554	20250527_NM_ER_007_SHOCK_cytox_Blue_E1_P2	11	270 mOsm
28	1.09481	0.498226	20250527_NM_ER_007_SHOCK_cytox_Blue_E1_P2	11	270 mOsm
30	1.09602	0.495924	20250527_NM_ER_007_SHOCK_cytox_Blue_E1_P2	11	270 mOsm
32	1.09142	0.494772	20250527_NM_ER_007_SHOCK_cytox_Blue_E1_P2	11	270 mOsm
34	1.091	0.489862	20250527_NM_ER_007_SHOCK_cytox_Blue_E1_P2	11	270 mOsm
36	1.0766	0.502009	20250527_NM_ER_007_SHOCK_cytox_Blue_E1_P2	11	270 mOsm
38	1.07123	0.461034	20250527_NM_ER_007_SHOCK_cytox_Blue_E1_P2	11	270 mOsm
40	1.06143	0.435214	20250527_NM_ER_007_SHOCK_cytox_Blue_E1_P2	11	270 mOsm
42	1.0685	0.429927	20250527_NM_ER_007_SHOCK_cytox_Blue_E1_P2	11	270 mOsm
44	1.0685	0.422409	20250527_NM_ER_007_SHOCK_cytox_Blue_E1_P2	11	270 mOsm
46	1.0602	0.429622	20250527_NM_ER_007_SHOCK_cytox_Blue_E1_P2	11	270 mOsm
48	1.06379	0.417264	20250527_NM_ER_007_SHOCK_cytox_Blue_E1_P2	11	270 mOsm
50	1.04512	0.42255	20250527_NM_ER_007_SHOCK_cytox_Blue_E1_P2	11	270 mOsm
52	1.05127	0.400489	20250527_NM_ER_007_SHOCK_cytox_Blue_E1_P2	11	270 mOsm
54	1.05191	0.424571	20250527_NM_ER_007_SHOCK_cytox_Blue_E1_P2	11	270 mOsm
56	1.05191	0.414257	20250527_NM_ER_007_SHOCK_cytox_Blue_E1_P2	11	270 mOsm
58	1.03731	0.406033	20250527_NM_ER_007_SHOCK_cytox_Blue_E1_P2	11	270 mOsm
60	1.03662	0.421751	20250527_NM_ER_007_SHOCK_cytox_Blue_E1_P2	11	270 mOsm
62	1.02936	0.42302	20250527_NM_ER_007_SHOCK_cytox_Blue_E1_P2	11	270 mOsm
64	1.04181	0.376665	20250527_NM_ER_007_SHOCK_cytox_Blue_E1_P2	11	270 mOsm
66	1.03521	0.403308	20250527_NM_ER_007_SHOCK_cytox_Blue_E1_P2	11	270 mOsm
68	1.02936	0.410004	20250527_NM_ER_007_SHOCK_cytox_Blue_E1_P2	11	270 mOsm
70	1.03731	0.400254	20250527_NM_ER_007_SHOCK_cytox_Blue_E1_P2	11	270 mOsm
72	1.04966	0.399549	20250527_NM_ER_007_SHOCK_cytox_Blue_E1_P2	11	270 mOsm
74	1.04314	0.418603	20250527_NM_ER_007_SHOCK_cytox_Blue_E1_P2	11	270 mOsm
76	1.05618	0.409628	20250527_NM_ER_007_SHOCK_cytox_Blue_E1_P2	11	270 mOsm
78	1.04181	0.423748	20250527_NM_ER_007_SHOCK_cytox_Blue_E1_P2	11	270 mOsm
80	1.04543	0.419143	20250527_NM_ER_007_SHOCK_cytox_Blue_E1_P2	11	270 mOsm
82	1.04776	0.418086	20250527_NM_ER_007_SHOCK_cytox_Blue_E1_P2	11	270 mOsm
84	1.05316	0.41912	20250527_NM_ER_007_SHOCK_cytox_Blue_E1_P2	11	270 mOsm
86	1.04248	0.422503	20250527_NM_ER_007_SHOCK_cytox_Blue_E1_P2	11	270 mOsm
88	1.05559	0.408359	20250527_NM_ER_007_SHOCK_cytox_Blue_E1_P2	11	270 mOsm
90	1.0484	0.437046	20250527_NM_ER_007_SHOCK_cytox_Blue_E1_P2	11	270 mOsm
92	1.04903	0.431666	20250527_NM_ER_007_SHOCK_cytox_Blue_E1_P2	11	270 mOsm
94	1.04314	0.428283	20250527_NM_ER_007_SHOCK_cytox_Blue_E1_P2	11	270 mOsm
96	1.04314	0.430961	20250527_NM_ER_007_SHOCK_cytox_Blue_E1_P2	11	270 mOsm
98	1.04314	0.433334	20250527_NM_ER_007_SHOCK_cytox_Blue_E1_P2	11	270 mOsm
100	1.02869	0.43559	20250527_NM_ER_007_SHOCK_cytox_Blue_E1_P2	11	270 mOsm
102	1.0484	0.423819	20250527_NM_ER_007_SHOCK_cytox_Blue_E1_P2	11	270 mOsm
104	1.06604	0.416301	20250527_NM_ER_007_SHOCK_cytox_Blue_E1_P2	11	270 mOsm
106	1.06159	0.416277	20250527_NM_ER_007_SHOCK_cytox_Blue_E1_P2	11	270 mOsm
108	1.03592	0.409135	20250527_NM_ER_007_SHOCK_cytox_Blue_E1_P2	11	270 mOsm
110	1.04248	0.428024	20250527_NM_ER_007_SHOCK_cytox_Blue_E1_P2	11	270 mOsm
112	1.04314	0.431149	20250527_NM_ER_007_SHOCK_cytox_Blue_E1_P2	11	270 mOsm
114	1.06604	0.418767	20250527_NM_ER_007_SHOCK_cytox_Blue_E1_P2	11	270 mOsm
116	1.06818	0.432629	20250527_NM_ER_007_SHOCK_cytox_Blue_E1_P2	11	270 mOsm
118	1.07906	0.429411	20250527_NM_ER_007_SHOCK_cytox_Blue_E1_P2	11	270 mOsm
120	1.08584	0.421704	20250527_NM_ER_007_SHOCK_cytox_Blue_E1_P2	11	270 mOsm
0	1	1	20250527_NM_ER_007_SHOCK_cytox_Blue_E1_P5	12	270 mOsm
2	1.00947	0.971034	20250527_NM_ER_007_SHOCK_cytox_Blue_E1_P5	12	270 mOsm
4	1.00494	0.968686	20250527_NM_ER_007_SHOCK_cytox_Blue_E1_P5	12	270 mOsm
6	1.0788	1.18407	20250527_NM_ER_007_SHOCK_cytox_Blue_E1_P5	12	270 mOsm
8	1.14279	1.23244	20250527_NM_ER_007_SHOCK_cytox_Blue_E1_P5	12	270 mOsm
10	1.16152	1.20341	20250527_NM_ER_007_SHOCK_cytox_Blue_E1_P5	12	270 mOsm
12	1.17503	1.20681	20250527_NM_ER_007_SHOCK_cytox_Blue_E1_P5	12	270 mOsm
14	1.15857	1.09283	20250527_NM_ER_007_SHOCK_cytox_Blue_E1_P5	12	270 mOsm
16	1.1424	0.996772	20250527_NM_ER_007_SHOCK_cytox_Blue_E1_P5	12	270 mOsm
18	1.11576	0.918706	20250527_NM_ER_007_SHOCK_cytox_Blue_E1_P5	12	270 mOsm
20	1.10648	0.77452	20250527_NM_ER_007_SHOCK_cytox_Blue_E1_P5	12	270 mOsm
22	1.07865	0.757704	20250527_NM_ER_007_SHOCK_cytox_Blue_E1_P5	12	270 mOsm
24	1.05738	0.705465	20250527_NM_ER_007_SHOCK_cytox_Blue_E1_P5	12	270 mOsm
26	1.01625	0.916036	20250527_NM_ER_007_SHOCK_cytox_Blue_E1_P5	12	270 mOsm
28	1.03507	0.705259	20250527_NM_ER_007_SHOCK_cytox_Blue_E1_P5	12	270 mOsm
30	1.03808	0.701092	20250527_NM_ER_007_SHOCK_cytox_Blue_E1_P5	12	270 mOsm
32	1.0338	0.736485	20250527_NM_ER_007_SHOCK_cytox_Blue_E1_P5	12	270 mOsm
34	1.03184	0.73267	20250527_NM_ER_007_SHOCK_cytox_Blue_E1_P5	12	270 mOsm
36	0.988646	0.77678	20250527_NM_ER_007_SHOCK_cytox_Blue_E1_P5	12	270 mOsm
38	0.927971	0.883841	20250527_NM_ER_007_SHOCK_cytox_Blue_E1_P5	12	270 mOsm
40	0.899288	0.858631	20250527_NM_ER_007_SHOCK_cytox_Blue_E1_P5	12	270 mOsm
42	0.89557	0.921729	20250527_NM_ER_007_SHOCK_cytox_Blue_E1_P5	12	270 mOsm
44	0.894489	0.91225	20250527_NM_ER_007_SHOCK_cytox_Blue_E1_P5	12	270 mOsm
46	0.913423	0.853583	20250527_NM_ER_007_SHOCK_cytox_Blue_E1_P5	12	270 mOsm
48	0.88591	0.91046	20250527_NM_ER_007_SHOCK_cytox_Blue_E1_P5	12	270 mOsm
50	0.877977	0.912866	20250527_NM_ER_007_SHOCK_cytox_Blue_E1_P5	12	270 mOsm
52	0.893989	0.898163	20250527_NM_ER_007_SHOCK_cytox_Blue_E1_P5	12	270 mOsm
54	0.915413	0.832101	20250527_NM_ER_007_SHOCK_cytox_Blue_E1_P5	12	270 mOsm
56	0.883536	0.901743	20250527_NM_ER_007_SHOCK_cytox_Blue_E1_P5	12	270 mOsm
58	0.906017	0.851558	20250527_NM_ER_007_SHOCK_cytox_Blue_E1_P5	12	270 mOsm
60	0.888465	0.890004	20250527_NM_ER_007_SHOCK_cytox_Blue_E1_P5	12	270 mOsm
62	0.886398	0.883489	20250527_NM_ER_007_SHOCK_cytox_Blue_E1_P5	12	270 mOsm
64	0.89128	0.880055	20250527_NM_ER_007_SHOCK_cytox_Blue_E1_P5	12	270 mOsm
66	0.889633	0.873511	20250527_NM_ER_007_SHOCK_cytox_Blue_E1_P5	12	270 mOsm
68	0.901413	0.826935	20250527_NM_ER_007_SHOCK_cytox_Blue_E1_P5	12	270 mOsm
70	0.870037	0.884575	20250527_NM_ER_007_SHOCK_cytox_Blue_E1_P5	12	270 mOsm
72	0.86186	0.871486	20250527_NM_ER_007_SHOCK_cytox_Blue_E1_P5	12	270 mOsm
74	0.881215	0.820684	20250527_NM_ER_007_SHOCK_cytox_Blue_E1_P5	12	270 mOsm
76	0.861535	0.865616	20250527_NM_ER_007_SHOCK_cytox_Blue_E1_P5	12	270 mOsm
78	0.884242	0.817192	20250527_NM_ER_007_SHOCK_cytox_Blue_E1_P5	12	270 mOsm
80	0.870518	0.876592	20250527_NM_ER_007_SHOCK_cytox_Blue_E1_P5	12	270 mOsm
82	0.901709	0.823649	20250527_NM_ER_007_SHOCK_cytox_Blue_E1_P5	12	270 mOsm
84	0.905048	0.81637	20250527_NM_ER_007_SHOCK_cytox_Blue_E1_P5	12	270 mOsm
86	0.877025	0.867758	20250527_NM_ER_007_SHOCK_cytox_Blue_E1_P5	12	270 mOsm
88	0.867172	0.801491	20250527_NM_ER_007_SHOCK_cytox_Blue_E1_P5	12	270 mOsm
90	0.862994	0.782063	20250527_NM_ER_007_SHOCK_cytox_Blue_E1_P5	12	270 mOsm
92	0.832454	0.831484	20250527_NM_ER_007_SHOCK_cytox_Blue_E1_P5	12	270 mOsm
94	0.852638	0.835593	20250527_NM_ER_007_SHOCK_cytox_Blue_E1_P5	12	270 mOsm
96	0.894473	0.817662	20250527_NM_ER_007_SHOCK_cytox_Blue_E1_P5	12	270 mOsm
98	0.893105	0.828256	20250527_NM_ER_007_SHOCK_cytox_Blue_E1_P5	12	270 mOsm
100	0.887379	0.831132	20250527_NM_ER_007_SHOCK_cytox_Blue_E1_P5	12	270 mOsm
102	0.870439	0.868521	20250527_NM_ER_007_SHOCK_cytox_Blue_E1_P5	12	270 mOsm
104	0.879117	0.857428	20250527_NM_ER_007_SHOCK_cytox_Blue_E1_P5	12	270 mOsm
106	0.893479	0.828755	20250527_NM_ER_007_SHOCK_cytox_Blue_E1_P5	12	270 mOsm
108	0.907212	0.813494	20250527_NM_ER_007_SHOCK_cytox_Blue_E1_P5	12	270 mOsm
110	0.891572	0.820567	20250527_NM_ER_007_SHOCK_cytox_Blue_E1_P5	12	270 mOsm
112	0.898136	0.823502	20250527_NM_ER_007_SHOCK_cytox_Blue_E1_P5	12	270 mOsm
114	0.884242	0.819188	20250527_NM_ER_007_SHOCK_cytox_Blue_E1_P5	12	270 mOsm
116	0.895365	0.82268	20250527_NM_ER_007_SHOCK_cytox_Blue_E1_P5	12	270 mOsm
118	0.871813	0.857223	20250527_NM_ER_007_SHOCK_cytox_Blue_E1_P5	12	270 mOsm
120	0.895564	0.813905	20250527_NM_ER_007_SHOCK_cytox_Blue_E1_P5	12	270 mOsm
0	1	1	20250527_NM_ER_007_SHOCK_cytox_Blue_E1_P5	13	270 mOsm
2	0.962231	0.994269	20250527_NM_ER_007_SHOCK_cytox_Blue_E1_P5	13	270 mOsm
4	0.968249	0.982851	20250527_NM_ER_007_SHOCK_cytox_Blue_E1_P5	13	270 mOsm
6	1.21721	1.38965	20250527_NM_ER_007_SHOCK_cytox_Blue_E1_P5	13	270 mOsm
8	1.25931	1.41485	20250527_NM_ER_007_SHOCK_cytox_Blue_E1_P5	13	270 mOsm
10	1.27405	1.33379	20250527_NM_ER_007_SHOCK_cytox_Blue_E1_P5	13	270 mOsm
12	1.28148	1.25036	20250527_NM_ER_007_SHOCK_cytox_Blue_E1_P5	13	270 mOsm
14	1.26863	1.19491	20250527_NM_ER_007_SHOCK_cytox_Blue_E1_P5	13	270 mOsm
16	1.26054	1.10062	20250527_NM_ER_007_SHOCK_cytox_Blue_E1_P5	13	270 mOsm
18	1.24653	0.965884	20250527_NM_ER_007_SHOCK_cytox_Blue_E1_P5	13	270 mOsm
20	1.21138	0.8876	20250527_NM_ER_007_SHOCK_cytox_Blue_E1_P5	13	270 mOsm
22	1.18397	0.862764	20250527_NM_ER_007_SHOCK_cytox_Blue_E1_P5	13	270 mOsm
24	1.14577	0.896971	20250527_NM_ER_007_SHOCK_cytox_Blue_E1_P5	13	270 mOsm
26	1.12406	0.894833	20250527_NM_ER_007_SHOCK_cytox_Blue_E1_P5	13	270 mOsm
28	1.11479	0.870861	20250527_NM_ER_007_SHOCK_cytox_Blue_E1_P5	13	270 mOsm
30	1.13309	0.872771	20250527_NM_ER_007_SHOCK_cytox_Blue_E1_P5	13	270 mOsm
32	1.11141	0.886554	20250527_NM_ER_007_SHOCK_cytox_Blue_E1_P5	13	270 mOsm
34	1.11049	0.876547	20250527_NM_ER_007_SHOCK_cytox_Blue_E1_P5	13	270 mOsm
36	1.12825	0.82319	20250527_NM_ER_007_SHOCK_cytox_Blue_E1_P5	13	270 mOsm
38	1.02357	1.00464	20250527_NM_ER_007_SHOCK_cytox_Blue_E1_P5	13	270 mOsm
40	1.00328	1.00655	20250527_NM_ER_007_SHOCK_cytox_Blue_E1_P5	13	270 mOsm
42	1.01825	0.986672	20250527_NM_ER_007_SHOCK_cytox_Blue_E1_P5	13	270 mOsm
44	1.01499	0.976756	20250527_NM_ER_007_SHOCK_cytox_Blue_E1_P5	13	270 mOsm
46	0.990821	0.974209	20250527_NM_ER_007_SHOCK_cytox_Blue_E1_P5	13	270 mOsm
48	0.989976	0.977438	20250527_NM_ER_007_SHOCK_cytox_Blue_E1_P5	13	270 mOsm
50	0.974008	0.965066	20250527_NM_ER_007_SHOCK_cytox_Blue_E1_P5	13	270 mOsm
52	0.97573	0.955559	20250527_NM_ER_007_SHOCK_cytox_Blue_E1_P5	13	270 mOsm
54	0.985455	0.920442	20250527_NM_ER_007_SHOCK_cytox_Blue_E1_P5	13	270 mOsm
56	0.993289	0.916894	20250527_NM_ER_007_SHOCK_cytox_Blue_E1_P5	13	270 mOsm
58	0.979886	0.925309	20250527_NM_ER_007_SHOCK_cytox_Blue_E1_P5	13	270 mOsm
60	0.975717	0.920442	20250527_NM_ER_007_SHOCK_cytox_Blue_E1_P5	13	270 mOsm
62	0.98577	0.913619	20250527_NM_ER_007_SHOCK_cytox_Blue_E1_P5	13	270 mOsm
64	0.990025	0.913073	20250527_NM_ER_007_SHOCK_cytox_Blue_E1_P5	13	270 mOsm
66	0.997608	0.905568	20250527_NM_ER_007_SHOCK_cytox_Blue_E1_P5	13	270 mOsm
68	0.98077	0.910844	20250527_NM_ER_007_SHOCK_cytox_Blue_E1_P5	13	270 mOsm
70	0.97651	0.907205	20250527_NM_ER_007_SHOCK_cytox_Blue_E1_P5	13	270 mOsm
72	0.990532	0.904158	20250527_NM_ER_007_SHOCK_cytox_Blue_E1_P5	13	270 mOsm
74	0.971408	0.914756	20250527_NM_ER_007_SHOCK_cytox_Blue_E1_P5	13	270 mOsm
76	0.991562	0.905113	20250527_NM_ER_007_SHOCK_cytox_Blue_E1_P5	13	270 mOsm
78	0.998657	0.896789	20250527_NM_ER_007_SHOCK_cytox_Blue_E1_P5	13	270 mOsm
80	1.01243	0.898381	20250527_NM_ER_007_SHOCK_cytox_Blue_E1_P5	13	270 mOsm
82	0.997608	0.912436	20250527_NM_ER_007_SHOCK_cytox_Blue_E1_P5	13	270 mOsm
84	1.01344	0.90948	20250527_NM_ER_007_SHOCK_cytox_Blue_E1_P5	13	270 mOsm
86	1.01024	0.907524	20250527_NM_ER_007_SHOCK_cytox_Blue_E1_P5	13	270 mOsm
88	1.02061	0.905158	20250527_NM_ER_007_SHOCK_cytox_Blue_E1_P5	13	270 mOsm
90	1.01522	0.915711	20250527_NM_ER_007_SHOCK_cytox_Blue_E1_P5	13	270 mOsm
92	1.01522	0.919942	20250527_NM_ER_007_SHOCK_cytox_Blue_E1_P5	13	270 mOsm
94	1.02765	0.90857	20250527_NM_ER_007_SHOCK_cytox_Blue_E1_P5	13	270 mOsm
96	1.02728	0.917758	20250527_NM_ER_007_SHOCK_cytox_Blue_E1_P5	13	270 mOsm
98	1.04153	0.922626	20250527_NM_ER_007_SHOCK_cytox_Blue_E1_P5	13	270 mOsm
100	1.0254	0.921898	20250527_NM_ER_007_SHOCK_cytox_Blue_E1_P5	13	270 mOsm
102	1.03171	0.917394	20250527_NM_ER_007_SHOCK_cytox_Blue_E1_P5	13	270 mOsm
104	1.05886	0.919851	20250527_NM_ER_007_SHOCK_cytox_Blue_E1_P5	13	270 mOsm
106	1.04153	0.928766	20250527_NM_ER_007_SHOCK_cytox_Blue_E1_P5	13	270 mOsm
108	1.05449	0.909298	20250527_NM_ER_007_SHOCK_cytox_Blue_E1_P5	13	270 mOsm
110	1.05303	0.923308	20250527_NM_ER_007_SHOCK_cytox_Blue_E1_P5	13	270 mOsm
112	1.04695	0.932223	20250527_NM_ER_007_SHOCK_cytox_Blue_E1_P5	13	270 mOsm
114	1.06855	0.925355	20250527_NM_ER_007_SHOCK_cytox_Blue_E1_P5	13	270 mOsm
116	1.06029	0.930631	20250527_NM_ER_007_SHOCK_cytox_Blue_E1_P5	13	270 mOsm
118	1.06589	0.92631	20250527_NM_ER_007_SHOCK_cytox_Blue_E1_P5	13	270 mOsm
120	1.05797	0.921716	20250527_NM_ER_007_SHOCK_cytox_Blue_E1_P5	13	270 mOsm
0	1	1	20250527_NM_ER_007_SHOCK_cytox_Blue_E1_P5	14	270 mOsm
2	1.00335	0.984935	20250527_NM_ER_007_SHOCK_cytox_Blue_E1_P5	14	270 mOsm
4	1.00542	1.00071	20250527_NM_ER_007_SHOCK_cytox_Blue_E1_P5	14	270 mOsm
6	1.06242	1.42207	20250527_NM_ER_007_SHOCK_cytox_Blue_E1_P5	14	270 mOsm
8	1.07365	2.89082	20250527_NM_ER_007_SHOCK_cytox_Blue_E1_P5	14	270 mOsm
10	1.09941	1.73869	20250527_NM_ER_007_SHOCK_cytox_Blue_E1_P5	14	270 mOsm
12	1.09941	1.80247	20250527_NM_ER_007_SHOCK_cytox_Blue_E1_P5	14	270 mOsm
14	1.09955	1.73649	20250527_NM_ER_007_SHOCK_cytox_Blue_E1_P5	14	270 mOsm
16	1.09948	1.56542	20250527_NM_ER_007_SHOCK_cytox_Blue_E1_P5	14	270 mOsm
18	1.0823	1.39204	20250527_NM_ER_007_SHOCK_cytox_Blue_E1_P5	14	270 mOsm
20	1.06395	1.25855	20250527_NM_ER_007_SHOCK_cytox_Blue_E1_P5	14	270 mOsm
22	1.08168	1.18374	20250527_NM_ER_007_SHOCK_cytox_Blue_E1_P5	14	270 mOsm
24	1.0663	1.22786	20250527_NM_ER_007_SHOCK_cytox_Blue_E1_P5	14	270 mOsm
26	1.05974	1.20907	20250527_NM_ER_007_SHOCK_cytox_Blue_E1_P5	14	270 mOsm
28	1.05165	1.20927	20250527_NM_ER_007_SHOCK_cytox_Blue_E1_P5	14	270 mOsm
30	1.06044	1.15044	20250527_NM_ER_007_SHOCK_cytox_Blue_E1_P5	14	270 mOsm
32	1.05403	1.16479	20250527_NM_ER_007_SHOCK_cytox_Blue_E1_P5	14	270 mOsm
34	1.04671	1.1146	20250527_NM_ER_007_SHOCK_cytox_Blue_E1_P5	14	270 mOsm
36	1.05441	1.10612	20250527_NM_ER_007_SHOCK_cytox_Blue_E1_P5	14	270 mOsm
38	1.03858	1.10576	20250527_NM_ER_007_SHOCK_cytox_Blue_E1_P5	14	270 mOsm
40	1.02912	1.07961	20250527_NM_ER_007_SHOCK_cytox_Blue_E1_P5	14	270 mOsm
42	1.02912	1.08298	20250527_NM_ER_007_SHOCK_cytox_Blue_E1_P5	14	270 mOsm
44	1.02252	1.06736	20250527_NM_ER_007_SHOCK_cytox_Blue_E1_P5	14	270 mOsm
46	1.01701	1.05474	20250527_NM_ER_007_SHOCK_cytox_Blue_E1_P5	14	270 mOsm
48	1.02062	1.03861	20250527_NM_ER_007_SHOCK_cytox_Blue_E1_P5	14	270 mOsm
50	1.01541	1.00904	20250527_NM_ER_007_SHOCK_cytox_Blue_E1_P5	14	270 mOsm
52	1.00361	0.998366	20250527_NM_ER_007_SHOCK_cytox_Blue_E1_P5	14	270 mOsm
54	1.00922	0.883975	20250527_NM_ER_007_SHOCK_cytox_Blue_E1_P5	14	270 mOsm
56	1.01643	0.877949	20250527_NM_ER_007_SHOCK_cytox_Blue_E1_P5	14	270 mOsm
58	1.01345	0.948269	20250527_NM_ER_007_SHOCK_cytox_Blue_E1_P5	14	270 mOsm
60	0.995674	0.954601	20250527_NM_ER_007_SHOCK_cytox_Blue_E1_P5	14	270 mOsm
62	1.00103	0.863906	20250527_NM_ER_007_SHOCK_cytox_Blue_E1_P5	14	270 mOsm
64	1.00045	0.934123	20250527_NM_ER_007_SHOCK_cytox_Blue_E1_P5	14	270 mOsm
66	1.00045	0.927076	20250527_NM_ER_007_SHOCK_cytox_Blue_E1_P5	14	270 mOsm
68	1.00456	0.925697	20250527_NM_ER_007_SHOCK_cytox_Blue_E1_P5	14	270 mOsm
70	0.998032	0.930344	20250527_NM_ER_007_SHOCK_cytox_Blue_E1_P5	14	270 mOsm
72	0.99223	0.928557	20250527_NM_ER_007_SHOCK_cytox_Blue_E1_P5	14	270 mOsm
74	0.998032	0.928761	20250527_NM_ER_007_SHOCK_cytox_Blue_E1_P5	14	270 mOsm
76	1.00383	0.870391	20250527_NM_ER_007_SHOCK_cytox_Blue_E1_P5	14	270 mOsm
78	1.00273	0.875804	20250527_NM_ER_007_SHOCK_cytox_Blue_E1_P5	14	270 mOsm
80	1.01243	0.918139	20250527_NM_ER_007_SHOCK_cytox_Blue_E1_P5	14	270 mOsm
82	1.01793	0.873966	20250527_NM_ER_007_SHOCK_cytox_Blue_E1_P5	14	270 mOsm
84	1.00588	0.881473	20250527_NM_ER_007_SHOCK_cytox_Blue_E1_P5	14	270 mOsm
86	1.01191	0.947043	20250527_NM_ER_007_SHOCK_cytox_Blue_E1_P5	14	270 mOsm
88	1.00644	0.899244	20250527_NM_ER_007_SHOCK_cytox_Blue_E1_P5	14	270 mOsm
90	1.02912	0.962006	20250527_NM_ER_007_SHOCK_cytox_Blue_E1_P5	14	270 mOsm
92	1.02349	0.968491	20250527_NM_ER_007_SHOCK_cytox_Blue_E1_P5	14	270 mOsm
94	1.01694	0.973139	20250527_NM_ER_007_SHOCK_cytox_Blue_E1_P5	14	270 mOsm
96	1.02208	0.977888	20250527_NM_ER_007_SHOCK_cytox_Blue_E1_P5	14	270 mOsm
98	1.02208	0.975947	20250527_NM_ER_007_SHOCK_cytox_Blue_E1_P5	14	270 mOsm
100	1.03398	0.982586	20250527_NM_ER_007_SHOCK_cytox_Blue_E1_P5	14	270 mOsm
102	1.03272	0.977684	20250527_NM_ER_007_SHOCK_cytox_Blue_E1_P5	14	270 mOsm
104	1.04459	0.939026	20250527_NM_ER_007_SHOCK_cytox_Blue_E1_P5	14	270 mOsm
106	1.03439	0.930395	20250527_NM_ER_007_SHOCK_cytox_Blue_E1_P5	14	270 mOsm
108	1.03781	0.958584	20250527_NM_ER_007_SHOCK_cytox_Blue_E1_P5	14	270 mOsm
110	1.03356	0.965989	20250527_NM_ER_007_SHOCK_cytox_Blue_E1_P5	14	270 mOsm
112	1.03862	0.976611	20250527_NM_ER_007_SHOCK_cytox_Blue_E1_P5	14	270 mOsm
114	1.04385	0.982535	20250527_NM_ER_007_SHOCK_cytox_Blue_E1_P5	14	270 mOsm
116	1.04567	0.982433	20250527_NM_ER_007_SHOCK_cytox_Blue_E1_P5	14	270 mOsm
118	1.05673	0.944132	20250527_NM_ER_007_SHOCK_cytox_Blue_E1_P5	14	270 mOsm
120	1.04385	0.990246	20250527_NM_ER_007_SHOCK_cytox_Blue_E1_P5	14	270 mOsm
0	1	1	20250527_NM_ER_007_SHOCK_cytox_Blue_E1_P5	15	270 mOsm
2	0.980945	1.0182	20250527_NM_ER_007_SHOCK_cytox_Blue_E1_P5	15	270 mOsm
4	0.984742	1.01792	20250527_NM_ER_007_SHOCK_cytox_Blue_E1_P5	15	270 mOsm
6	1.04715	1.11806	20250527_NM_ER_007_SHOCK_cytox_Blue_E1_P5	15	270 mOsm
8	1.08095	1.03013	20250527_NM_ER_007_SHOCK_cytox_Blue_E1_P5	15	270 mOsm
10	1.0886	1.07396	20250527_NM_ER_007_SHOCK_cytox_Blue_E1_P5	15	270 mOsm
12	1.09673	1.12285	20250527_NM_ER_007_SHOCK_cytox_Blue_E1_P5	15	270 mOsm
14	1.08872	1.40427	20250527_NM_ER_007_SHOCK_cytox_Blue_E1_P5	15	270 mOsm
16	1.08797	1.30416	20250527_NM_ER_007_SHOCK_cytox_Blue_E1_P5	15	270 mOsm
18	1.08784	1.17716	20250527_NM_ER_007_SHOCK_cytox_Blue_E1_P5	15	270 mOsm
20	1.08347	1.09131	20250527_NM_ER_007_SHOCK_cytox_Blue_E1_P5	15	270 mOsm
22	1.07174	0.960681	20250527_NM_ER_007_SHOCK_cytox_Blue_E1_P5	15	270 mOsm
24	1.03494	0.921328	20250527_NM_ER_007_SHOCK_cytox_Blue_E1_P5	15	270 mOsm
26	1.03081	0.873456	20250527_NM_ER_007_SHOCK_cytox_Blue_E1_P5	15	270 mOsm
28	1.02394	0.824633	20250527_NM_ER_007_SHOCK_cytox_Blue_E1_P5	15	270 mOsm
30	1.0117	0.80471	20250527_NM_ER_007_SHOCK_cytox_Blue_E1_P5	15	270 mOsm
32	0.995161	0.805871	20250527_NM_ER_007_SHOCK_cytox_Blue_E1_P5	15	270 mOsm
34	1.00007	0.789996	20250527_NM_ER_007_SHOCK_cytox_Blue_E1_P5	15	270 mOsm
36	1.00138	0.730402	20250527_NM_ER_007_SHOCK_cytox_Blue_E1_P5	15	270 mOsm
38	0.933702	0.847267	20250527_NM_ER_007_SHOCK_cytox_Blue_E1_P5	15	270 mOsm
40	0.919136	0.849062	20250527_NM_ER_007_SHOCK_cytox_Blue_E1_P5	15	270 mOsm
42	0.904068	0.843148	20250527_NM_ER_007_SHOCK_cytox_Blue_E1_P5	15	270 mOsm
44	0.916567	0.831743	20250527_NM_ER_007_SHOCK_cytox_Blue_E1_P5	15	270 mOsm
46	0.908196	0.832623	20250527_NM_ER_007_SHOCK_cytox_Blue_E1_P5	15	270 mOsm
48	0.894734	0.835791	20250527_NM_ER_007_SHOCK_cytox_Blue_E1_P5	15	270 mOsm
50	0.903622	0.833785	20250527_NM_ER_007_SHOCK_cytox_Blue_E1_P5	15	270 mOsm
52	0.897946	0.854448	20250527_NM_ER_007_SHOCK_cytox_Blue_E1_P5	15	270 mOsm
54	0.894023	0.825654	20250527_NM_ER_007_SHOCK_cytox_Blue_E1_P5	15	270 mOsm
56	0.901094	0.824915	20250527_NM_ER_007_SHOCK_cytox_Blue_E1_P5	15	270 mOsm
58	0.903622	0.819212	20250527_NM_ER_007_SHOCK_cytox_Blue_E1_P5	15	270 mOsm
60	0.89566	0.823718	20250527_NM_ER_007_SHOCK_cytox_Blue_E1_P5	15	270 mOsm
62	0.892857	0.812454	20250527_NM_ER_007_SHOCK_cytox_Blue_E1_P5	15	270 mOsm
64	0.926751	0.819775	20250527_NM_ER_007_SHOCK_cytox_Blue_E1_P5	15	270 mOsm
66	0.931843	0.812348	20250527_NM_ER_007_SHOCK_cytox_Blue_E1_P5	15	270 mOsm
68	0.914114	0.814707	20250527_NM_ER_007_SHOCK_cytox_Blue_E1_P5	15	270 mOsm
70	0.916789	0.804886	20250527_NM_ER_007_SHOCK_cytox_Blue_E1_P5	15	270 mOsm
72	0.915964	0.795065	20250527_NM_ER_007_SHOCK_cytox_Blue_E1_P5	15	270 mOsm
74	0.921615	0.790559	20250527_NM_ER_007_SHOCK_cytox_Blue_E1_P5	15	270 mOsm
76	0.917607	0.79158	20250527_NM_ER_007_SHOCK_cytox_Blue_E1_P5	15	270 mOsm
78	0.919181	0.781161	20250527_NM_ER_007_SHOCK_cytox_Blue_E1_P5	15	270 mOsm
80	0.921636	0.790771	20250527_NM_ER_007_SHOCK_cytox_Blue_E1_P5	15	270 mOsm
82	0.911726	0.803971	20250527_NM_ER_007_SHOCK_cytox_Blue_E1_P5	15	270 mOsm
84	0.916681	0.798268	20250527_NM_ER_007_SHOCK_cytox_Blue_E1_P5	15	270 mOsm
86	0.918355	0.78799	20250527_NM_ER_007_SHOCK_cytox_Blue_E1_P5	15	270 mOsm
88	0.913635	0.763983	20250527_NM_ER_007_SHOCK_cytox_Blue_E1_P5	15	270 mOsm
90	0.92002	0.772326	20250527_NM_ER_007_SHOCK_cytox_Blue_E1_P5	15	270 mOsm
92	0.92081	0.770495	20250527_NM_ER_007_SHOCK_cytox_Blue_E1_P5	15	270 mOsm
94	0.92002	0.765039	20250527_NM_ER_007_SHOCK_cytox_Blue_E1_P5	15	270 mOsm
96	0.916789	0.786793	20250527_NM_ER_007_SHOCK_cytox_Blue_E1_P5	15	270 mOsm
98	0.919999	0.796614	20250527_NM_ER_007_SHOCK_cytox_Blue_E1_P5	15	270 mOsm
100	0.92081	0.79246	20250527_NM_ER_007_SHOCK_cytox_Blue_E1_P5	15	270 mOsm
102	0.917522	0.788483	20250527_NM_ER_007_SHOCK_cytox_Blue_E1_P5	15	270 mOsm
104	0.925788	0.793446	20250527_NM_ER_007_SHOCK_cytox_Blue_E1_P5	15	270 mOsm
106	0.894501	0.796367	20250527_NM_ER_007_SHOCK_cytox_Blue_E1_P5	15	270 mOsm
108	0.928379	0.788377	20250527_NM_ER_007_SHOCK_cytox_Blue_E1_P5	15	270 mOsm
110	0.923266	0.791439	20250527_NM_ER_007_SHOCK_cytox_Blue_E1_P5	15	270 mOsm
112	0.897488	0.793727	20250527_NM_ER_007_SHOCK_cytox_Blue_E1_P5	15	270 mOsm
114	0.924977	0.793551	20250527_NM_ER_007_SHOCK_cytox_Blue_E1_P5	15	270 mOsm
116	0.912803	0.79415	20250527_NM_ER_007_SHOCK_cytox_Blue_E1_P5	15	270 mOsm
118	0.925788	0.781372	20250527_NM_ER_007_SHOCK_cytox_Blue_E1_P5	15	270 mOsm
120	0.924977	0.777817	20250527_NM_ER_007_SHOCK_cytox_Blue_E1_P5	15	270 mOsm
0	1	1	20250527_NM_ER_007_SHOCK_cytox_Blue_E1_P1	16	270 mOsm
2	1.00133	1.00938	20250527_NM_ER_007_SHOCK_cytox_Blue_E1_P1	16	270 mOsm
4	1.03702	0.996256	20250527_NM_ER_007_SHOCK_cytox_Blue_E1_P1	16	270 mOsm
6	1.10887	1.13489	20250527_NM_ER_007_SHOCK_cytox_Blue_E1_P1	16	270 mOsm
8	1.18776	1.29683	20250527_NM_ER_007_SHOCK_cytox_Blue_E1_P1	16	270 mOsm
10	1.20291	1.3291	20250527_NM_ER_007_SHOCK_cytox_Blue_E1_P1	16	270 mOsm
12	1.22068	1.34107	20250527_NM_ER_007_SHOCK_cytox_Blue_E1_P1	16	270 mOsm
14	1.22006	1.30122	20250527_NM_ER_007_SHOCK_cytox_Blue_E1_P1	16	270 mOsm
16	1.20248	1.40181	20250527_NM_ER_007_SHOCK_cytox_Blue_E1_P1	16	270 mOsm
18	1.20204	1.34222	20250527_NM_ER_007_SHOCK_cytox_Blue_E1_P1	16	270 mOsm
20	1.20333	1.30122	20250527_NM_ER_007_SHOCK_cytox_Blue_E1_P1	16	270 mOsm
22	1.19584	1.25855	20250527_NM_ER_007_SHOCK_cytox_Blue_E1_P1	16	270 mOsm
24	1.17286	1.20641	20250527_NM_ER_007_SHOCK_cytox_Blue_E1_P1	16	270 mOsm
26	1.14596	1.13586	20250527_NM_ER_007_SHOCK_cytox_Blue_E1_P1	16	270 mOsm
28	1.12334	1.05839	20250527_NM_ER_007_SHOCK_cytox_Blue_E1_P1	16	270 mOsm
30	1.10716	1.01937	20250527_NM_ER_007_SHOCK_cytox_Blue_E1_P1	16	270 mOsm
32	1.08084	1.02029	20250527_NM_ER_007_SHOCK_cytox_Blue_E1_P1	16	270 mOsm
34	1.05585	0.982572	20250527_NM_ER_007_SHOCK_cytox_Blue_E1_P1	16	270 mOsm
36	1.04378	0.960845	20250527_NM_ER_007_SHOCK_cytox_Blue_E1_P1	16	270 mOsm
38	1.01748	0.978273	20250527_NM_ER_007_SHOCK_cytox_Blue_E1_P1	16	270 mOsm
40	0.989325	0.972911	20250527_NM_ER_007_SHOCK_cytox_Blue_E1_P1	16	270 mOsm
42	0.935451	0.962925	20250527_NM_ER_007_SHOCK_cytox_Blue_E1_P1	16	270 mOsm
44	0.946372	0.944665	20250527_NM_ER_007_SHOCK_cytox_Blue_E1_P1	16	270 mOsm
46	0.962214	0.935882	20250527_NM_ER_007_SHOCK_cytox_Blue_E1_P1	16	270 mOsm
48	0.961871	0.954558	20250527_NM_ER_007_SHOCK_cytox_Blue_E1_P1	16	270 mOsm
50	0.940285	0.932785	20250527_NM_ER_007_SHOCK_cytox_Blue_E1_P1	16	270 mOsm
52	0.941806	0.929179	20250527_NM_ER_007_SHOCK_cytox_Blue_E1_P1	16	270 mOsm
54	0.952487	0.921043	20250527_NM_ER_007_SHOCK_cytox_Blue_E1_P1	16	270 mOsm
56	0.953978	0.917761	20250527_NM_ER_007_SHOCK_cytox_Blue_E1_P1	16	270 mOsm
58	0.938863	0.921182	20250527_NM_ER_007_SHOCK_cytox_Blue_E1_P1	16	270 mOsm
60	0.930359	0.907822	20250527_NM_ER_007_SHOCK_cytox_Blue_E1_P1	16	270 mOsm
62	0.915645	0.928162	20250527_NM_ER_007_SHOCK_cytox_Blue_E1_P1	16	270 mOsm
64	0.914044	0.918177	20250527_NM_ER_007_SHOCK_cytox_Blue_E1_P1	16	270 mOsm
66	0.924202	0.9277	20250527_NM_ER_007_SHOCK_cytox_Blue_E1_P1	16	270 mOsm
68	0.944805	0.903707	20250527_NM_ER_007_SHOCK_cytox_Blue_E1_P1	16	270 mOsm
70	0.92913	0.91679	20250527_NM_ER_007_SHOCK_cytox_Blue_E1_P1	16	270 mOsm
72	0.933353	0.917714	20250527_NM_ER_007_SHOCK_cytox_Blue_E1_P1	16	270 mOsm
74	0.915148	0.922014	20250527_NM_ER_007_SHOCK_cytox_Blue_E1_P1	16	270 mOsm
76	0.912612	0.905141	20250527_NM_ER_007_SHOCK_cytox_Blue_E1_P1	16	270 mOsm
78	0.916686	0.911428	20250527_NM_ER_007_SHOCK_cytox_Blue_E1_P1	16	270 mOsm
80	0.92913	0.90343	20250527_NM_ER_007_SHOCK_cytox_Blue_E1_P1	16	270 mOsm
82	0.920358	0.903107	20250527_NM_ER_007_SHOCK_cytox_Blue_E1_P1	16	270 mOsm
84	0.92458	0.899408	20250527_NM_ER_007_SHOCK_cytox_Blue_E1_P1	16	270 mOsm
86	0.913595	0.903939	20250527_NM_ER_007_SHOCK_cytox_Blue_E1_P1	16	270 mOsm
88	0.912612	0.895941	20250527_NM_ER_007_SHOCK_cytox_Blue_E1_P1	16	270 mOsm
90	0.893472	0.91924	20250527_NM_ER_007_SHOCK_cytox_Blue_E1_P1	16	270 mOsm
92	0.899814	0.902228	20250527_NM_ER_007_SHOCK_cytox_Blue_E1_P1	16	270 mOsm
94	0.906129	0.914525	20250527_NM_ER_007_SHOCK_cytox_Blue_E1_P1	16	270 mOsm
96	0.903366	0.914155	20250527_NM_ER_007_SHOCK_cytox_Blue_E1_P1	16	270 mOsm
98	0.914417	0.910503	20250527_NM_ER_007_SHOCK_cytox_Blue_E1_P1	16	270 mOsm
100	0.89825	0.906296	20250527_NM_ER_007_SHOCK_cytox_Blue_E1_P1	16	270 mOsm
102	0.888908	0.91323	20250527_NM_ER_007_SHOCK_cytox_Blue_E1_P1	16	270 mOsm
104	0.931863	0.901812	20250527_NM_ER_007_SHOCK_cytox_Blue_E1_P1	16	270 mOsm
106	0.92231	0.889146	20250527_NM_ER_007_SHOCK_cytox_Blue_E1_P1	16	270 mOsm
108	0.918211	0.895664	20250527_NM_ER_007_SHOCK_cytox_Blue_E1_P1	16	270 mOsm
110	0.909499	0.898484	20250527_NM_ER_007_SHOCK_cytox_Blue_E1_P1	16	270 mOsm
112	0.917179	0.903892	20250527_NM_ER_007_SHOCK_cytox_Blue_E1_P1	16	270 mOsm
114	0.924944	0.900934	20250527_NM_ER_007_SHOCK_cytox_Blue_E1_P1	16	270 mOsm
116	0.895079	0.902552	20250527_NM_ER_007_SHOCK_cytox_Blue_E1_P1	16	270 mOsm
118	0.903727	0.895895	20250527_NM_ER_007_SHOCK_cytox_Blue_E1_P1	16	270 mOsm
120	0.931863	0.884384	20250527_NM_ER_007_SHOCK_cytox_Blue_E1_P1	16	270 mOsm
0	1	1	20250527_NM_ER_007_SHOCK_cytox_Blue_E1_P1	17	270 mOsm
2	1.00773	1.0069	20250527_NM_ER_007_SHOCK_cytox_Blue_E1_P1	17	270 mOsm
4	1.01549	1.09228	20250527_NM_ER_007_SHOCK_cytox_Blue_E1_P1	17	270 mOsm
6	1.06835	1.48634	20250527_NM_ER_007_SHOCK_cytox_Blue_E1_P1	17	270 mOsm
8	1.09819	2.03763	20250527_NM_ER_007_SHOCK_cytox_Blue_E1_P1	17	270 mOsm
10	1.10629	2.14233	20250527_NM_ER_007_SHOCK_cytox_Blue_E1_P1	17	270 mOsm
12	1.10595	2.23904	20250527_NM_ER_007_SHOCK_cytox_Blue_E1_P1	17	270 mOsm
14	1.10595	2.20839	20250527_NM_ER_007_SHOCK_cytox_Blue_E1_P1	17	270 mOsm
16	1.11608	2.22857	20250527_NM_ER_007_SHOCK_cytox_Blue_E1_P1	17	270 mOsm
18	1.10629	2.07534	20250527_NM_ER_007_SHOCK_cytox_Blue_E1_P1	17	270 mOsm
20	1.10629	1.87639	20250527_NM_ER_007_SHOCK_cytox_Blue_E1_P1	17	270 mOsm
22	1.10663	1.75917	20250527_NM_ER_007_SHOCK_cytox_Blue_E1_P1	17	270 mOsm
24	1.09796	1.63063	20250527_NM_ER_007_SHOCK_cytox_Blue_E1_P1	17	270 mOsm
26	1.09907	1.50719	20250527_NM_ER_007_SHOCK_cytox_Blue_E1_P1	17	270 mOsm
28	1.09041	1.3709	20250527_NM_ER_007_SHOCK_cytox_Blue_E1_P1	17	270 mOsm
30	1.0829	1.32383	20250527_NM_ER_007_SHOCK_cytox_Blue_E1_P1	17	270 mOsm
32	1.0675	1.324	20250527_NM_ER_007_SHOCK_cytox_Blue_E1_P1	17	270 mOsm
34	1.06792	1.27394	20250527_NM_ER_007_SHOCK_cytox_Blue_E1_P1	17	270 mOsm
36	1.06013	1.24908	20250527_NM_ER_007_SHOCK_cytox_Blue_E1_P1	17	270 mOsm
38	1.06199	1.22082	20250527_NM_ER_007_SHOCK_cytox_Blue_E1_P1	17	270 mOsm
40	1.04876	1.21146	20250527_NM_ER_007_SHOCK_cytox_Blue_E1_P1	17	270 mOsm
42	1.03083	1.19213	20250527_NM_ER_007_SHOCK_cytox_Blue_E1_P1	17	270 mOsm
44	1.03021	1.16804	20250527_NM_ER_007_SHOCK_cytox_Blue_E1_P1	17	270 mOsm
46	1.02352	1.14659	20250527_NM_ER_007_SHOCK_cytox_Blue_E1_P1	17	270 mOsm
48	1.03265	1.12488	20250527_NM_ER_007_SHOCK_cytox_Blue_E1_P1	17	270 mOsm
50	1.02032	1.12369	20250527_NM_ER_007_SHOCK_cytox_Blue_E1_P1	17	270 mOsm
52	1.02611	1.10692	20250527_NM_ER_007_SHOCK_cytox_Blue_E1_P1	17	270 mOsm
54	1.01329	1.08964	20250527_NM_ER_007_SHOCK_cytox_Blue_E1_P1	17	270 mOsm
56	1.01899	1.07236	20250527_NM_ER_007_SHOCK_cytox_Blue_E1_P1	17	270 mOsm
58	1.01399	1.07159	20250527_NM_ER_007_SHOCK_cytox_Blue_E1_P1	17	270 mOsm
60	1.02797	1.08002	20250527_NM_ER_007_SHOCK_cytox_Blue_E1_P1	17	270 mOsm
62	1.02163	1.06717	20250527_NM_ER_007_SHOCK_cytox_Blue_E1_P1	17	270 mOsm
64	1.02797	1.05933	20250527_NM_ER_007_SHOCK_cytox_Blue_E1_P1	17	270 mOsm
66	1.03382	1.05142	20250527_NM_ER_007_SHOCK_cytox_Blue_E1_P1	17	270 mOsm
68	1.02797	1.04171	20250527_NM_ER_007_SHOCK_cytox_Blue_E1_P1	17	270 mOsm
70	1.02352	1.03354	20250527_NM_ER_007_SHOCK_cytox_Blue_E1_P1	17	270 mOsm
72	1.01126	1.04767	20250527_NM_ER_007_SHOCK_cytox_Blue_E1_P1	17	270 mOsm
74	1.00596	1.04316	20250527_NM_ER_007_SHOCK_cytox_Blue_E1_P1	17	270 mOsm
76	1.01865	1.01924	20250527_NM_ER_007_SHOCK_cytox_Blue_E1_P1	17	270 mOsm
78	1.01195	1.02613	20250527_NM_ER_007_SHOCK_cytox_Blue_E1_P1	17	270 mOsm
80	1.00524	1.02162	20250527_NM_ER_007_SHOCK_cytox_Blue_E1_P1	17	270 mOsm
82	1.0229	1.02716	20250527_NM_ER_007_SHOCK_cytox_Blue_E1_P1	17	270 mOsm
84	1.01057	0.997531	20250527_NM_ER_007_SHOCK_cytox_Blue_E1_P1	17	270 mOsm
86	1.01736	0.987486	20250527_NM_ER_007_SHOCK_cytox_Blue_E1_P1	17	270 mOsm
88	1.00004	0.997787	20250527_NM_ER_007_SHOCK_cytox_Blue_E1_P1	17	270 mOsm
90	1.0015	1.01183	20250527_NM_ER_007_SHOCK_cytox_Blue_E1_P1	17	270 mOsm
92	1.01991	1.01217	20250527_NM_ER_007_SHOCK_cytox_Blue_E1_P1	17	270 mOsm
94	1.01395	1.00519	20250527_NM_ER_007_SHOCK_cytox_Blue_E1_P1	17	270 mOsm
96	1.01329	0.996595	20250527_NM_ER_007_SHOCK_cytox_Blue_E1_P1	17	270 mOsm
98	1.00736	0.986294	20250527_NM_ER_007_SHOCK_cytox_Blue_E1_P1	17	270 mOsm
100	1.01395	0.978548	20250527_NM_ER_007_SHOCK_cytox_Blue_E1_P1	17	270 mOsm
102	1.00222	0.975738	20250527_NM_ER_007_SHOCK_cytox_Blue_E1_P1	17	270 mOsm
104	1.01126	0.98638	20250527_NM_ER_007_SHOCK_cytox_Blue_E1_P1	17	270 mOsm
106	1.01329	0.9731	20250527_NM_ER_007_SHOCK_cytox_Blue_E1_P1	17	270 mOsm
108	1.01865	0.979399	20250527_NM_ER_007_SHOCK_cytox_Blue_E1_P1	17	270 mOsm
110	1.01865	0.982293	20250527_NM_ER_007_SHOCK_cytox_Blue_E1_P1	17	270 mOsm
112	0.996463	0.975313	20250527_NM_ER_007_SHOCK_cytox_Blue_E1_P1	17	270 mOsm
114	1.01195	0.955393	20250527_NM_ER_007_SHOCK_cytox_Blue_E1_P1	17	270 mOsm
116	1.01329	0.96646	20250527_NM_ER_007_SHOCK_cytox_Blue_E1_P1	17	270 mOsm
118	1.00805	0.969013	20250527_NM_ER_007_SHOCK_cytox_Blue_E1_P1	17	270 mOsm
120	1.01801	0.950455	20250527_NM_ER_007_SHOCK_cytox_Blue_E1_P1	17	270 mOsm
0	1	1	20250527_NM_ER_007_SHOCK_cytox_Blue_E1_P1	18	270 mOsm
2	0.992371	1.02969	20250527_NM_ER_007_SHOCK_cytox_Blue_E1_P1	18	270 mOsm
4	1.02041	0.965922	20250527_NM_ER_007_SHOCK_cytox_Blue_E1_P1	18	270 mOsm
6	1.08535	1.03705	20250527_NM_ER_007_SHOCK_cytox_Blue_E1_P1	18	270 mOsm
8	1.14738	1.2285	20250527_NM_ER_007_SHOCK_cytox_Blue_E1_P1	18	270 mOsm
10	1.16111	1.27878	20250527_NM_ER_007_SHOCK_cytox_Blue_E1_P1	18	270 mOsm
12	1.17837	1.33719	20250527_NM_ER_007_SHOCK_cytox_Blue_E1_P1	18	270 mOsm
14	1.16923	1.27077	20250527_NM_ER_007_SHOCK_cytox_Blue_E1_P1	18	270 mOsm
16	1.15381	1.23989	20250527_NM_ER_007_SHOCK_cytox_Blue_E1_P1	18	270 mOsm
18	1.14569	1.11394	20250527_NM_ER_007_SHOCK_cytox_Blue_E1_P1	18	270 mOsm
20	1.13171	0.999384	20250527_NM_ER_007_SHOCK_cytox_Blue_E1_P1	18	270 mOsm
22	1.11899	0.914371	20250527_NM_ER_007_SHOCK_cytox_Blue_E1_P1	18	270 mOsm
24	1.07507	0.838058	20250527_NM_ER_007_SHOCK_cytox_Blue_E1_P1	18	270 mOsm
26	1.05482	0.812681	20250527_NM_ER_007_SHOCK_cytox_Blue_E1_P1	18	270 mOsm
28	1.05482	0.791981	20250527_NM_ER_007_SHOCK_cytox_Blue_E1_P1	18	270 mOsm
30	1.05123	0.793431	20250527_NM_ER_007_SHOCK_cytox_Blue_E1_P1	18	270 mOsm
32	1.05485	0.798978	20250527_NM_ER_007_SHOCK_cytox_Blue_E1_P1	18	270 mOsm
34	1.04375	0.799993	20250527_NM_ER_007_SHOCK_cytox_Blue_E1_P1	18	270 mOsm
36	1.01872	0.83969	20250527_NM_ER_007_SHOCK_cytox_Blue_E1_P1	18	270 mOsm
38	1.03756	0.789443	20250527_NM_ER_007_SHOCK_cytox_Blue_E1_P1	18	270 mOsm
40	1.01386	0.824681	20250527_NM_ER_007_SHOCK_cytox_Blue_E1_P1	18	270 mOsm
42	0.980076	0.85575	20250527_NM_ER_007_SHOCK_cytox_Blue_E1_P1	18	270 mOsm
44	0.987832	0.838602	20250527_NM_ER_007_SHOCK_cytox_Blue_E1_P1	18	270 mOsm
46	0.993086	0.832113	20250527_NM_ER_007_SHOCK_cytox_Blue_E1_P1	18	270 mOsm
48	0.983637	0.853973	20250527_NM_ER_007_SHOCK_cytox_Blue_E1_P1	18	270 mOsm
50	0.959896	0.864124	20250527_NM_ER_007_SHOCK_cytox_Blue_E1_P1	18	270 mOsm
52	0.958944	0.84781	20250527_NM_ER_007_SHOCK_cytox_Blue_E1_P1	18	270 mOsm
54	0.962973	0.838167	20250527_NM_ER_007_SHOCK_cytox_Blue_E1_P1	18	270 mOsm
56	0.962973	0.827255	20250527_NM_ER_007_SHOCK_cytox_Blue_E1_P1	18	270 mOsm
58	0.955793	0.838783	20250527_NM_ER_007_SHOCK_cytox_Blue_E1_P1	18	270 mOsm
60	0.953815	0.845635	20250527_NM_ER_007_SHOCK_cytox_Blue_E1_P1	18	270 mOsm
62	0.93575	0.837478	20250527_NM_ER_007_SHOCK_cytox_Blue_E1_P1	18	270 mOsm
64	0.938508	0.834796	20250527_NM_ER_007_SHOCK_cytox_Blue_E1_P1	18	270 mOsm
66	0.932692	0.837188	20250527_NM_ER_007_SHOCK_cytox_Blue_E1_P1	18	270 mOsm
68	0.934739	0.823847	20250527_NM_ER_007_SHOCK_cytox_Blue_E1_P1	18	270 mOsm
70	0.933366	0.835666	20250527_NM_ER_007_SHOCK_cytox_Blue_E1_P1	18	270 mOsm
72	0.930743	0.834288	20250527_NM_ER_007_SHOCK_cytox_Blue_E1_P1	18	270 mOsm
74	0.938102	0.82334	20250527_NM_ER_007_SHOCK_cytox_Blue_E1_P1	18	270 mOsm
76	0.924618	0.830155	20250527_NM_ER_007_SHOCK_cytox_Blue_E1_P1	18	270 mOsm
78	0.925618	0.82711	20250527_NM_ER_007_SHOCK_cytox_Blue_E1_P1	18	270 mOsm
80	0.930743	0.819787	20250527_NM_ER_007_SHOCK_cytox_Blue_E1_P1	18	270 mOsm
82	0.929044	0.814893	20250527_NM_ER_007_SHOCK_cytox_Blue_E1_P1	18	270 mOsm
84	0.920543	0.796404	20250527_NM_ER_007_SHOCK_cytox_Blue_E1_P1	18	270 mOsm
86	0.926158	0.804778	20250527_NM_ER_007_SHOCK_cytox_Blue_E1_P1	18	270 mOsm
88	0.913116	0.806772	20250527_NM_ER_007_SHOCK_cytox_Blue_E1_P1	18	270 mOsm
90	0.91278	0.809382	20250527_NM_ER_007_SHOCK_cytox_Blue_E1_P1	18	270 mOsm
92	0.917211	0.815727	20250527_NM_ER_007_SHOCK_cytox_Blue_E1_P1	18	270 mOsm
94	0.918216	0.806482	20250527_NM_ER_007_SHOCK_cytox_Blue_E1_P1	18	270 mOsm
96	0.925094	0.81279	20250527_NM_ER_007_SHOCK_cytox_Blue_E1_P1	18	270 mOsm
98	0.911751	0.805938	20250527_NM_ER_007_SHOCK_cytox_Blue_E1_P1	18	270 mOsm
100	0.921642	0.803546	20250527_NM_ER_007_SHOCK_cytox_Blue_E1_P1	18	270 mOsm
102	0.909387	0.808693	20250527_NM_ER_007_SHOCK_cytox_Blue_E1_P1	18	270 mOsm
104	0.920543	0.796694	20250527_NM_ER_007_SHOCK_cytox_Blue_E1_P1	18	270 mOsm
106	0.919643	0.805757	20250527_NM_ER_007_SHOCK_cytox_Blue_E1_P1	18	270 mOsm
108	0.930133	0.798289	20250527_NM_ER_007_SHOCK_cytox_Blue_E1_P1	18	270 mOsm
110	0.932711	0.797673	20250527_NM_ER_007_SHOCK_cytox_Blue_E1_P1	18	270 mOsm
112	0.915821	0.79644	20250527_NM_ER_007_SHOCK_cytox_Blue_E1_P1	18	270 mOsm
114	0.922596	0.796657	20250527_NM_ER_007_SHOCK_cytox_Blue_E1_P1	18	270 mOsm
116	0.917614	0.796621	20250527_NM_ER_007_SHOCK_cytox_Blue_E1_P1	18	270 mOsm
118	0.918216	0.798289	20250527_NM_ER_007_SHOCK_cytox_Blue_E1_P1	18	270 mOsm
120	0.929748	0.781395	20250527_NM_ER_007_SHOCK_cytox_Blue_E1_P1	18	270 mOsm
0	1	1	20250527_NM_ER_007_SHOCK_cytox_Blue_E1_P1	19	270 mOsm
2	0.994975	1.02599	20250527_NM_ER_007_SHOCK_cytox_Blue_E1_P1	19	270 mOsm
4	1.01089	0.939625	20250527_NM_ER_007_SHOCK_cytox_Blue_E1_P1	19	270 mOsm
6	1.11474	1.01965	20250527_NM_ER_007_SHOCK_cytox_Blue_E1_P1	19	270 mOsm
8	1.18589	1.3701	20250527_NM_ER_007_SHOCK_cytox_Blue_E1_P1	19	270 mOsm
10	1.22981	1.51503	20250527_NM_ER_007_SHOCK_cytox_Blue_E1_P1	19	270 mOsm
12	1.22981	1.54711	20250527_NM_ER_007_SHOCK_cytox_Blue_E1_P1	19	270 mOsm
14	1.22981	1.53649	20250527_NM_ER_007_SHOCK_cytox_Blue_E1_P1	19	270 mOsm
16	1.21118	1.43954	20250527_NM_ER_007_SHOCK_cytox_Blue_E1_P1	19	270 mOsm
18	1.21118	1.24028	20250527_NM_ER_007_SHOCK_cytox_Blue_E1_P1	19	270 mOsm
20	1.18526	1.04182	20250527_NM_ER_007_SHOCK_cytox_Blue_E1_P1	19	270 mOsm
22	1.14672	0.914225	20250527_NM_ER_007_SHOCK_cytox_Blue_E1_P1	19	270 mOsm
24	1.07892	0.807792	20250527_NM_ER_007_SHOCK_cytox_Blue_E1_P1	19	270 mOsm
26	1.01683	0.773491	20250527_NM_ER_007_SHOCK_cytox_Blue_E1_P1	19	270 mOsm
28	1.00996	0.733227	20250527_NM_ER_007_SHOCK_cytox_Blue_E1_P1	19	270 mOsm
30	1.00747	0.738013	20250527_NM_ER_007_SHOCK_cytox_Blue_E1_P1	19	270 mOsm
32	0.995882	0.765975	20250527_NM_ER_007_SHOCK_cytox_Blue_E1_P1	19	270 mOsm
34	1.00501	0.764716	20250527_NM_ER_007_SHOCK_cytox_Blue_E1_P1	19	270 mOsm
36	0.980008	0.786758	20250527_NM_ER_007_SHOCK_cytox_Blue_E1_P1	19	270 mOsm
38	0.980008	0.771056	20250527_NM_ER_007_SHOCK_cytox_Blue_E1_P1	19	270 mOsm
40	0.972838	0.792552	20250527_NM_ER_007_SHOCK_cytox_Blue_E1_P1	19	270 mOsm
42	0.948221	0.81472	20250527_NM_ER_007_SHOCK_cytox_Blue_E1_P1	19	270 mOsm
44	0.972138	0.809052	20250527_NM_ER_007_SHOCK_cytox_Blue_E1_P1	19	270 mOsm
46	0.97679	0.792132	20250527_NM_ER_007_SHOCK_cytox_Blue_E1_P1	19	270 mOsm
48	0.950828	0.808758	20250527_NM_ER_007_SHOCK_cytox_Blue_E1_P1	19	270 mOsm
50	0.95465	0.813125	20250527_NM_ER_007_SHOCK_cytox_Blue_E1_P1	19	270 mOsm
52	0.94472	0.800697	20250527_NM_ER_007_SHOCK_cytox_Blue_E1_P1	19	270 mOsm
54	0.956522	0.798346	20250527_NM_ER_007_SHOCK_cytox_Blue_E1_P1	19	270 mOsm
56	0.950828	0.790705	20250527_NM_ER_007_SHOCK_cytox_Blue_E1_P1	19	270 mOsm
58	0.943041	0.806281	20250527_NM_ER_007_SHOCK_cytox_Blue_E1_P1	19	270 mOsm
60	0.937259	0.808044	20250527_NM_ER_007_SHOCK_cytox_Blue_E1_P1	19	270 mOsm
62	0.940124	0.809682	20250527_NM_ER_007_SHOCK_cytox_Blue_E1_P1	19	270 mOsm
64	0.947289	0.802292	20250527_NM_ER_007_SHOCK_cytox_Blue_E1_P1	19	270 mOsm
66	0.943041	0.795449	20250527_NM_ER_007_SHOCK_cytox_Blue_E1_P1	19	270 mOsm
68	0.92785	0.793098	20250527_NM_ER_007_SHOCK_cytox_Blue_E1_P1	19	270 mOsm
70	0.926353	0.806575	20250527_NM_ER_007_SHOCK_cytox_Blue_E1_P1	19	270 mOsm
72	0.92236	0.805441	20250527_NM_ER_007_SHOCK_cytox_Blue_E1_P1	19	270 mOsm
74	0.926285	0.798262	20250527_NM_ER_007_SHOCK_cytox_Blue_E1_P1	19	270 mOsm
76	0.921052	0.793434	20250527_NM_ER_007_SHOCK_cytox_Blue_E1_P1	19	270 mOsm
78	0.910585	0.799605	20250527_NM_ER_007_SHOCK_cytox_Blue_E1_P1	19	270 mOsm
80	0.924988	0.792804	20250527_NM_ER_007_SHOCK_cytox_Blue_E1_P1	19	270 mOsm
82	0.929073	0.786086	20250527_NM_ER_007_SHOCK_cytox_Blue_E1_P1	19	270 mOsm
84	0.917059	0.786086	20250527_NM_ER_007_SHOCK_cytox_Blue_E1_P1	19	270 mOsm
86	0.918402	0.783819	20250527_NM_ER_007_SHOCK_cytox_Blue_E1_P1	19	270 mOsm
88	0.917149	0.76946	20250527_NM_ER_007_SHOCK_cytox_Blue_E1_P1	19	270 mOsm
90	0.905776	0.801537	20250527_NM_ER_007_SHOCK_cytox_Blue_E1_P1	19	270 mOsm
92	0.912112	0.798976	20250527_NM_ER_007_SHOCK_cytox_Blue_E1_P1	19	270 mOsm
94	0.908327	0.792678	20250527_NM_ER_007_SHOCK_cytox_Blue_E1_P1	19	270 mOsm
96	0.915928	0.781258	20250527_NM_ER_007_SHOCK_cytox_Blue_E1_P1	19	270 mOsm
98	0.906988	0.792804	20250527_NM_ER_007_SHOCK_cytox_Blue_E1_P1	19	270 mOsm
100	0.900851	0.794525	20250527_NM_ER_007_SHOCK_cytox_Blue_E1_P1	19	270 mOsm
102	0.909656	0.784953	20250527_NM_ER_007_SHOCK_cytox_Blue_E1_P1	19	270 mOsm
104	0.905352	0.775338	20250527_NM_ER_007_SHOCK_cytox_Blue_E1_P1	19	270 mOsm
106	0.919777	0.771937	20250527_NM_ER_007_SHOCK_cytox_Blue_E1_P1	19	270 mOsm
108	0.918468	0.780208	20250527_NM_ER_007_SHOCK_cytox_Blue_E1_P1	19	270 mOsm
110	0.915819	0.776178	20250527_NM_ER_007_SHOCK_cytox_Blue_E1_P1	19	270 mOsm
112	0.902199	0.784197	20250527_NM_ER_007_SHOCK_cytox_Blue_E1_P1	19	270 mOsm
114	0.906727	0.762071	20250527_NM_ER_007_SHOCK_cytox_Blue_E1_P1	19	270 mOsm
116	0.89441	0.761567	20250527_NM_ER_007_SHOCK_cytox_Blue_E1_P1	19	270 mOsm
118	0.905912	0.770678	20250527_NM_ER_007_SHOCK_cytox_Blue_E1_P1	19	270 mOsm
120	0.90809	0.765388	20250527_NM_ER_007_SHOCK_cytox_Blue_E1_P1	19	270 mOsm
0	1	1	20250527_NM_ER_007_SHOCK_cytox_Blue_E1_P1	20	270 mOsm
2	0.99002	1.00815	20250527_NM_ER_007_SHOCK_cytox_Blue_E1_P1	20	270 mOsm
4	1.00159	0.942821	20250527_NM_ER_007_SHOCK_cytox_Blue_E1_P1	20	270 mOsm
6	1.08021	0.977101	20250527_NM_ER_007_SHOCK_cytox_Blue_E1_P1	20	270 mOsm
8	1.10201	1.40321	20250527_NM_ER_007_SHOCK_cytox_Blue_E1_P1	20	270 mOsm
10	1.12574	1.53146	20250527_NM_ER_007_SHOCK_cytox_Blue_E1_P1	20	270 mOsm
12	1.12515	1.56141	20250527_NM_ER_007_SHOCK_cytox_Blue_E1_P1	20	270 mOsm
14	1.125	1.53788	20250527_NM_ER_007_SHOCK_cytox_Blue_E1_P1	20	270 mOsm
16	1.11694	1.53592	20250527_NM_ER_007_SHOCK_cytox_Blue_E1_P1	20	270 mOsm
18	1.13467	1.39252	20250527_NM_ER_007_SHOCK_cytox_Blue_E1_P1	20	270 mOsm
20	1.13481	1.29842	20250527_NM_ER_007_SHOCK_cytox_Blue_E1_P1	20	270 mOsm
22	1.10986	1.17372	20250527_NM_ER_007_SHOCK_cytox_Blue_E1_P1	20	270 mOsm
24	1.10319	1.0371	20250527_NM_ER_007_SHOCK_cytox_Blue_E1_P1	20	270 mOsm
26	1.07647	0.952335	20250527_NM_ER_007_SHOCK_cytox_Blue_E1_P1	20	270 mOsm
28	1.06996	0.910544	20250527_NM_ER_007_SHOCK_cytox_Blue_E1_P1	20	270 mOsm
30	1.07136	0.881635	20250527_NM_ER_007_SHOCK_cytox_Blue_E1_P1	20	270 mOsm
32	1.06006	0.872894	20250527_NM_ER_007_SHOCK_cytox_Blue_E1_P1	20	270 mOsm
34	1.06057	0.850906	20250527_NM_ER_007_SHOCK_cytox_Blue_E1_P1	20	270 mOsm
36	1.05309	0.879905	20250527_NM_ER_007_SHOCK_cytox_Blue_E1_P1	20	270 mOsm
38	1.05011	0.829873	20250527_NM_ER_007_SHOCK_cytox_Blue_E1_P1	20	270 mOsm
40	1.0339	0.823591	20250527_NM_ER_007_SHOCK_cytox_Blue_E1_P1	20	270 mOsm
42	1.03247	0.827961	20250527_NM_ER_007_SHOCK_cytox_Blue_E1_P1	20	270 mOsm
44	1.02565	0.817218	20250527_NM_ER_007_SHOCK_cytox_Blue_E1_P1	20	270 mOsm
46	1.01943	0.813621	20250527_NM_ER_007_SHOCK_cytox_Blue_E1_P1	20	270 mOsm
48	1.00602	0.80315	20250527_NM_ER_007_SHOCK_cytox_Blue_E1_P1	20	270 mOsm
50	0.99636	0.812028	20250527_NM_ER_007_SHOCK_cytox_Blue_E1_P1	20	270 mOsm
52	1.00674	0.797278	20250527_NM_ER_007_SHOCK_cytox_Blue_E1_P1	20	270 mOsm
54	1.00078	0.790403	20250527_NM_ER_007_SHOCK_cytox_Blue_E1_P1	20	270 mOsm
56	0.994045	0.78535	20250527_NM_ER_007_SHOCK_cytox_Blue_E1_P1	20	270 mOsm
58	0.997115	0.797141	20250527_NM_ER_007_SHOCK_cytox_Blue_E1_P1	20	270 mOsm
60	0.999337	0.804789	20250527_NM_ER_007_SHOCK_cytox_Blue_E1_P1	20	270 mOsm
62	0.987784	0.794956	20250527_NM_ER_007_SHOCK_cytox_Blue_E1_P1	20	270 mOsm
64	1.00298	0.782846	20250527_NM_ER_007_SHOCK_cytox_Blue_E1_P1	20	270 mOsm
66	0.99125	0.783028	20250527_NM_ER_007_SHOCK_cytox_Blue_E1_P1	20	270 mOsm
68	0.997115	0.779477	20250527_NM_ER_007_SHOCK_cytox_Blue_E1_P1	20	270 mOsm
70	0.990873	0.790722	20250527_NM_ER_007_SHOCK_cytox_Blue_E1_P1	20	270 mOsm
72	0.986765	0.790267	20250527_NM_ER_007_SHOCK_cytox_Blue_E1_P1	20	270 mOsm
74	0.984352	0.791678	20250527_NM_ER_007_SHOCK_cytox_Blue_E1_P1	20	270 mOsm
76	0.985128	0.780251	20250527_NM_ER_007_SHOCK_cytox_Blue_E1_P1	20	270 mOsm
78	0.992371	0.78617	20250527_NM_ER_007_SHOCK_cytox_Blue_E1_P1	20	270 mOsm
80	0.991626	0.775289	20250527_NM_ER_007_SHOCK_cytox_Blue_E1_P1	20	270 mOsm
82	0.995062	0.772421	20250527_NM_ER_007_SHOCK_cytox_Blue_E1_P1	20	270 mOsm
84	0.980357	0.761267	20250527_NM_ER_007_SHOCK_cytox_Blue_E1_P1	20	270 mOsm
86	0.991626	0.749385	20250527_NM_ER_007_SHOCK_cytox_Blue_E1_P1	20	270 mOsm
88	0.98753	0.761586	20250527_NM_ER_007_SHOCK_cytox_Blue_E1_P1	20	270 mOsm
90	0.974103	0.782528	20250527_NM_ER_007_SHOCK_cytox_Blue_E1_P1	20	270 mOsm
92	0.977237	0.785987	20250527_NM_ER_007_SHOCK_cytox_Blue_E1_P1	20	270 mOsm
94	0.975711	0.776974	20250527_NM_ER_007_SHOCK_cytox_Blue_E1_P1	20	270 mOsm
96	0.965713	0.760767	20250527_NM_ER_007_SHOCK_cytox_Blue_E1_P1	20	270 mOsm
98	0.978786	0.765638	20250527_NM_ER_007_SHOCK_cytox_Blue_E1_P1	20	270 mOsm
100	0.974911	0.77406	20250527_NM_ER_007_SHOCK_cytox_Blue_E1_P1	20	270 mOsm
102	0.985048	0.773286	20250527_NM_ER_007_SHOCK_cytox_Blue_E1_P1	20	270 mOsm
104	0.990873	0.764955	20250527_NM_ER_007_SHOCK_cytox_Blue_E1_P1	20	270 mOsm
106	0.978786	0.753938	20250527_NM_ER_007_SHOCK_cytox_Blue_E1_P1	20	270 mOsm
108	0.979575	0.753665	20250527_NM_ER_007_SHOCK_cytox_Blue_E1_P1	20	270 mOsm
110	0.98753	0.747747	20250527_NM_ER_007_SHOCK_cytox_Blue_E1_P1	20	270 mOsm
112	0.973001	0.767914	20250527_NM_ER_007_SHOCK_cytox_Blue_E1_P1	20	270 mOsm
114	0.990873	0.745015	20250527_NM_ER_007_SHOCK_cytox_Blue_E1_P1	20	270 mOsm
116	0.98904	0.744878	20250527_NM_ER_007_SHOCK_cytox_Blue_E1_P1	20	270 mOsm
118	0.983514	0.745061	20250527_NM_ER_007_SHOCK_cytox_Blue_E1_P1	20	270 mOsm
120	0.996535	0.725166	20250527_NM_ER_007_SHOCK_cytox_Blue_E1_P1	20	270 mOsm
0	1	1	20250531_NM_ER_007_SHOCK_cytox_Blue_E2_P6	21	270 mOsm
2	1.01581	0.992245	20250531_NM_ER_007_SHOCK_cytox_Blue_E2_P6	21	270 mOsm
4	1.00246	0.986982	20250531_NM_ER_007_SHOCK_cytox_Blue_E2_P6	21	270 mOsm
6	1.15985	1.36122	20250531_NM_ER_007_SHOCK_cytox_Blue_E2_P6	21	270 mOsm
8	1.18617	1.38831	20250531_NM_ER_007_SHOCK_cytox_Blue_E2_P6	21	270 mOsm
10	1.21469	1.37136	20250531_NM_ER_007_SHOCK_cytox_Blue_E2_P6	21	270 mOsm
12	1.23362	1.34029	20250531_NM_ER_007_SHOCK_cytox_Blue_E2_P6	21	270 mOsm
14	1.21154	1.30467	20250531_NM_ER_007_SHOCK_cytox_Blue_E2_P6	21	270 mOsm
16	1.16209	1.20781	20250531_NM_ER_007_SHOCK_cytox_Blue_E2_P6	21	270 mOsm
18	1.13962	1.0917	20250531_NM_ER_007_SHOCK_cytox_Blue_E2_P6	21	270 mOsm
20	1.16165	0.934829	20250531_NM_ER_007_SHOCK_cytox_Blue_E2_P6	21	270 mOsm
22	1.06159	0.945548	20250531_NM_ER_007_SHOCK_cytox_Blue_E2_P6	21	270 mOsm
24	0.989784	0.951696	20250531_NM_ER_007_SHOCK_cytox_Blue_E2_P6	21	270 mOsm
26	0.979716	0.955768	20250531_NM_ER_007_SHOCK_cytox_Blue_E2_P6	21	270 mOsm
28	0.993139	0.947099	20250531_NM_ER_007_SHOCK_cytox_Blue_E2_P6	21	270 mOsm
30	0.988074	0.957707	20250531_NM_ER_007_SHOCK_cytox_Blue_E2_P6	21	270 mOsm
32	0.98987	0.962111	20250531_NM_ER_007_SHOCK_cytox_Blue_E2_P6	21	270 mOsm
34	1.00381	0.940064	20250531_NM_ER_007_SHOCK_cytox_Blue_E2_P6	21	270 mOsm
36	1.01126	0.95225	20250531_NM_ER_007_SHOCK_cytox_Blue_E2_P6	21	270 mOsm
38	0.992505	0.952527	20250531_NM_ER_007_SHOCK_cytox_Blue_E2_P6	21	270 mOsm
40	1.00905	0.951364	20250531_NM_ER_007_SHOCK_cytox_Blue_E2_P6	21	270 mOsm
42	1.00513	0.944274	20250531_NM_ER_007_SHOCK_cytox_Blue_E2_P6	21	270 mOsm
44	1.01422	0.9276	20250531_NM_ER_007_SHOCK_cytox_Blue_E2_P6	21	270 mOsm
46	1.01232	0.938984	20250531_NM_ER_007_SHOCK_cytox_Blue_E2_P6	21	270 mOsm
48	0.994394	0.95538	20250531_NM_ER_007_SHOCK_cytox_Blue_E2_P6	21	270 mOsm
50	0.998031	0.946379	20250531_NM_ER_007_SHOCK_cytox_Blue_E2_P6	21	270 mOsm
52	1.00381	0.918599	20250531_NM_ER_007_SHOCK_cytox_Blue_E2_P6	21	270 mOsm
54	1.00423	0.927822	20250531_NM_ER_007_SHOCK_cytox_Blue_E2_P6	21	270 mOsm
56	0.990056	0.92472	20250531_NM_ER_007_SHOCK_cytox_Blue_E2_P6	21	270 mOsm
58	0.98184	0.926769	20250531_NM_ER_007_SHOCK_cytox_Blue_E2_P6	21	270 mOsm
60	1.00065	0.922698	20250531_NM_ER_007_SHOCK_cytox_Blue_E2_P6	21	270 mOsm
62	0.998309	0.917906	20250531_NM_ER_007_SHOCK_cytox_Blue_E2_P6	21	270 mOsm
64	0.993135	0.909182	20250531_NM_ER_007_SHOCK_cytox_Blue_E2_P6	21	270 mOsm
66	0.987158	0.91148	20250531_NM_ER_007_SHOCK_cytox_Blue_E2_P6	21	270 mOsm
68	1.00088	0.905415	20250531_NM_ER_007_SHOCK_cytox_Blue_E2_P6	21	270 mOsm
70	0.978547	0.967013	20250531_NM_ER_007_SHOCK_cytox_Blue_E2_P6	21	270 mOsm
72	0.976781	0.938596	20250531_NM_ER_007_SHOCK_cytox_Blue_E2_P6	21	270 mOsm
74	0.970831	0.938457	20250531_NM_ER_007_SHOCK_cytox_Blue_E2_P6	21	270 mOsm
76	0.976596	0.930453	20250531_NM_ER_007_SHOCK_cytox_Blue_E2_P6	21	270 mOsm
78	0.988294	0.914195	20250531_NM_ER_007_SHOCK_cytox_Blue_E2_P6	21	270 mOsm
80	0.986181	0.946794	20250531_NM_ER_007_SHOCK_cytox_Blue_E2_P6	21	270 mOsm
82	0.982137	0.944412	20250531_NM_ER_007_SHOCK_cytox_Blue_E2_P6	21	270 mOsm
84	0.993132	0.948844	20250531_NM_ER_007_SHOCK_cytox_Blue_E2_P6	21	270 mOsm
86	0.976571	0.960421	20250531_NM_ER_007_SHOCK_cytox_Blue_E2_P6	21	270 mOsm
88	0.970117	0.962637	20250531_NM_ER_007_SHOCK_cytox_Blue_E2_P6	21	270 mOsm
90	0.965446	0.961141	20250531_NM_ER_007_SHOCK_cytox_Blue_E2_P6	21	270 mOsm
92	0.982508	0.927877	20250531_NM_ER_007_SHOCK_cytox_Blue_E2_P6	21	270 mOsm
94	0.976324	0.933804	20250531_NM_ER_007_SHOCK_cytox_Blue_E2_P6	21	270 mOsm
96	0.976149	0.926769	20250531_NM_ER_007_SHOCK_cytox_Blue_E2_P6	21	270 mOsm
98	0.977742	0.972746	20250531_NM_ER_007_SHOCK_cytox_Blue_E2_P6	21	270 mOsm
100	0.980424	0.959092	20250531_NM_ER_007_SHOCK_cytox_Blue_E2_P6	21	270 mOsm
102	0.972897	0.951946	20250531_NM_ER_007_SHOCK_cytox_Blue_E2_P6	21	270 mOsm
104	0.980846	0.958288	20250531_NM_ER_007_SHOCK_cytox_Blue_E2_P6	21	270 mOsm
106	0.977226	0.93145	20250531_NM_ER_007_SHOCK_cytox_Blue_E2_P6	21	270 mOsm
108	0.991916	0.909292	20250531_NM_ER_007_SHOCK_cytox_Blue_E2_P6	21	270 mOsm
110	0.994851	0.93145	20250531_NM_ER_007_SHOCK_cytox_Blue_E2_P6	21	270 mOsm
112	0.98909	0.923667	20250531_NM_ER_007_SHOCK_cytox_Blue_E2_P6	21	270 mOsm
114	1.00147	0.90198	20250531_NM_ER_007_SHOCK_cytox_Blue_E2_P6	21	270 mOsm
116	0.973108	0.926326	20250531_NM_ER_007_SHOCK_cytox_Blue_E2_P6	21	270 mOsm
118	1.00326	0.89345	20250531_NM_ER_007_SHOCK_cytox_Blue_E2_P6	21	270 mOsm
120	0.980865	0.914389	20250531_NM_ER_007_SHOCK_cytox_Blue_E2_P6	21	270 mOsm
0	1	1	20250531_NM_ER_007_SHOCK_cytox_Blue_E2_P6	22	270 mOsm
2	1.00331	0.979067	20250531_NM_ER_007_SHOCK_cytox_Blue_E2_P6	22	270 mOsm
4	1.00274	0.992141	20250531_NM_ER_007_SHOCK_cytox_Blue_E2_P6	22	270 mOsm
6	1.07652	1.65329	20250531_NM_ER_007_SHOCK_cytox_Blue_E2_P6	22	270 mOsm
8	1.08156	1.79983	20250531_NM_ER_007_SHOCK_cytox_Blue_E2_P6	22	270 mOsm
10	1.09414	1.92008	20250531_NM_ER_007_SHOCK_cytox_Blue_E2_P6	22	270 mOsm
12	1.09809	2.04616	20250531_NM_ER_007_SHOCK_cytox_Blue_E2_P6	22	270 mOsm
14	1.0961	2.06654	20250531_NM_ER_007_SHOCK_cytox_Blue_E2_P6	22	270 mOsm
16	1.10071	2.04389	20250531_NM_ER_007_SHOCK_cytox_Blue_E2_P6	22	270 mOsm
18	1.09285	1.89801	20250531_NM_ER_007_SHOCK_cytox_Blue_E2_P6	22	270 mOsm
20	1.09259	1.07625	20250531_NM_ER_007_SHOCK_cytox_Blue_E2_P6	22	270 mOsm
22	1.0952	0.961633	20250531_NM_ER_007_SHOCK_cytox_Blue_E2_P6	22	270 mOsm
24	1.09289	0.907756	20250531_NM_ER_007_SHOCK_cytox_Blue_E2_P6	22	270 mOsm
26	1.08513	0.865443	20250531_NM_ER_007_SHOCK_cytox_Blue_E2_P6	22	270 mOsm
28	1.08133	0.796328	20250531_NM_ER_007_SHOCK_cytox_Blue_E2_P6	22	270 mOsm
30	1.08448	0.739019	20250531_NM_ER_007_SHOCK_cytox_Blue_E2_P6	22	270 mOsm
32	1.08081	0.726802	20250531_NM_ER_007_SHOCK_cytox_Blue_E2_P6	22	270 mOsm
34	1.08438	0.686273	20250531_NM_ER_007_SHOCK_cytox_Blue_E2_P6	22	270 mOsm
36	1.06823	0.66455	20250531_NM_ER_007_SHOCK_cytox_Blue_E2_P6	22	270 mOsm
38	1.06037	0.644406	20250531_NM_ER_007_SHOCK_cytox_Blue_E2_P6	22	270 mOsm
40	1.04943	0.63466	20250531_NM_ER_007_SHOCK_cytox_Blue_E2_P6	22	270 mOsm
42	1.04545	0.61534	20250531_NM_ER_007_SHOCK_cytox_Blue_E2_P6	22	270 mOsm
44	1.05013	0.605285	20250531_NM_ER_007_SHOCK_cytox_Blue_E2_P6	22	270 mOsm
46	1.03659	0.588916	20250531_NM_ER_007_SHOCK_cytox_Blue_E2_P6	22	270 mOsm
48	1.01817	0.594166	20250531_NM_ER_007_SHOCK_cytox_Blue_E2_P6	22	270 mOsm
50	1.03131	0.582155	20250531_NM_ER_007_SHOCK_cytox_Blue_E2_P6	22	270 mOsm
52	1.03132	0.546911	20250531_NM_ER_007_SHOCK_cytox_Blue_E2_P6	22	270 mOsm
54	1.03207	0.577248	20250531_NM_ER_007_SHOCK_cytox_Blue_E2_P6	22	270 mOsm
56	1.01629	0.561462	20250531_NM_ER_007_SHOCK_cytox_Blue_E2_P6	22	270 mOsm
58	1.01881	0.568874	20250531_NM_ER_007_SHOCK_cytox_Blue_E2_P6	22	270 mOsm
60	1.01239	0.569938	20250531_NM_ER_007_SHOCK_cytox_Blue_E2_P6	22	270 mOsm
62	1.00985	0.564207	20250531_NM_ER_007_SHOCK_cytox_Blue_E2_P6	22	270 mOsm
64	1.02194	0.559506	20250531_NM_ER_007_SHOCK_cytox_Blue_E2_P6	22	270 mOsm
66	1.01707	0.563212	20250531_NM_ER_007_SHOCK_cytox_Blue_E2_P6	22	270 mOsm
68	1.01885	0.556898	20250531_NM_ER_007_SHOCK_cytox_Blue_E2_P6	22	270 mOsm
70	1.01428	0.564962	20250531_NM_ER_007_SHOCK_cytox_Blue_E2_P6	22	270 mOsm
72	1.00604	0.56407	20250531_NM_ER_007_SHOCK_cytox_Blue_E2_P6	22	270 mOsm
74	1.01962	0.56105	20250531_NM_ER_007_SHOCK_cytox_Blue_E2_P6	22	270 mOsm
76	1.00695	0.562217	20250531_NM_ER_007_SHOCK_cytox_Blue_E2_P6	22	270 mOsm
78	1.01634	0.554358	20250531_NM_ER_007_SHOCK_cytox_Blue_E2_P6	22	270 mOsm
80	1.02214	0.547632	20250531_NM_ER_007_SHOCK_cytox_Blue_E2_P6	22	270 mOsm
82	1.01523	0.551544	20250531_NM_ER_007_SHOCK_cytox_Blue_E2_P6	22	270 mOsm
84	1.02689	0.551613	20250531_NM_ER_007_SHOCK_cytox_Blue_E2_P6	22	270 mOsm
86	1.01425	0.541764	20250531_NM_ER_007_SHOCK_cytox_Blue_E2_P6	22	270 mOsm
88	1.01134	0.554496	20250531_NM_ER_007_SHOCK_cytox_Blue_E2_P6	22	270 mOsm
90	1.0158	0.554015	20250531_NM_ER_007_SHOCK_cytox_Blue_E2_P6	22	270 mOsm
92	1.01074	0.545573	20250531_NM_ER_007_SHOCK_cytox_Blue_E2_P6	22	270 mOsm
94	1.02327	0.543651	20250531_NM_ER_007_SHOCK_cytox_Blue_E2_P6	22	270 mOsm
96	1.01458	0.547461	20250531_NM_ER_007_SHOCK_cytox_Blue_E2_P6	22	270 mOsm
98	1.01764	0.551132	20250531_NM_ER_007_SHOCK_cytox_Blue_E2_P6	22	270 mOsm
100	1.01446	0.540837	20250531_NM_ER_007_SHOCK_cytox_Blue_E2_P6	22	270 mOsm
102	1.01589	0.541009	20250531_NM_ER_007_SHOCK_cytox_Blue_E2_P6	22	270 mOsm
104	1.00677	0.541867	20250531_NM_ER_007_SHOCK_cytox_Blue_E2_P6	22	270 mOsm
106	1.01379	0.544887	20250531_NM_ER_007_SHOCK_cytox_Blue_E2_P6	22	270 mOsm
108	1.02545	0.538058	20250531_NM_ER_007_SHOCK_cytox_Blue_E2_P6	22	270 mOsm
110	1.01404	0.548387	20250531_NM_ER_007_SHOCK_cytox_Blue_E2_P6	22	270 mOsm
112	1.01346	0.542073	20250531_NM_ER_007_SHOCK_cytox_Blue_E2_P6	22	270 mOsm
114	1.02143	0.53744	20250531_NM_ER_007_SHOCK_cytox_Blue_E2_P6	22	270 mOsm
116	1.00784	0.53919	20250531_NM_ER_007_SHOCK_cytox_Blue_E2_P6	22	270 mOsm
118	1.01513	0.540803	20250531_NM_ER_007_SHOCK_cytox_Blue_E2_P6	22	270 mOsm
120	1.02294	0.539602	20250531_NM_ER_007_SHOCK_cytox_Blue_E2_P6	22	270 mOsm

## Sheet: Extended Data Fig.2f
Representative Image	20221019 Alps1-2-mKate2 80 Shock ddH2O
Time	ALPIC rim:center [S/S0]	Filename	Nuclei Number	Treatment
0	1	20221019 Alps1-2-mKate2 80 Shock ddH2O001	1	270 mOsm
1	0.986588	20221019 Alps1-2-mKate2 80 Shock ddH2O001	1	270 mOsm
2	1.01814	20221019 Alps1-2-mKate2 80 Shock ddH2O001	1	270 mOsm
3	1.00544	20221019 Alps1-2-mKate2 80 Shock ddH2O001	1	270 mOsm
4	1.02034	20221019 Alps1-2-mKate2 80 Shock ddH2O001	1	270 mOsm
5	1.02989	20221019 Alps1-2-mKate2 80 Shock ddH2O001	1	270 mOsm
6	1.06296	20221019 Alps1-2-mKate2 80 Shock ddH2O001	1	270 mOsm
7	1.0512	20221019 Alps1-2-mKate2 80 Shock ddH2O001	1	270 mOsm
8	1.08133	20221019 Alps1-2-mKate2 80 Shock ddH2O001	1	270 mOsm
9	1.08756	20221019 Alps1-2-mKate2 80 Shock ddH2O001	1	270 mOsm
10	1.08045	20221019 Alps1-2-mKate2 80 Shock ddH2O001	1	270 mOsm
11	1.08842	20221019 Alps1-2-mKate2 80 Shock ddH2O001	1	270 mOsm
12	1.10492	20221019 Alps1-2-mKate2 80 Shock ddH2O001	1	270 mOsm
13	1.07212	20221019 Alps1-2-mKate2 80 Shock ddH2O001	1	270 mOsm
14	1.06653	20221019 Alps1-2-mKate2 80 Shock ddH2O001	1	270 mOsm
15	1.07513	20221019 Alps1-2-mKate2 80 Shock ddH2O001	1	270 mOsm
16	1.06576	20221019 Alps1-2-mKate2 80 Shock ddH2O001	1	270 mOsm
17	1.06997	20221019 Alps1-2-mKate2 80 Shock ddH2O001	1	270 mOsm
18	1.08095	20221019 Alps1-2-mKate2 80 Shock ddH2O001	1	270 mOsm
19	1.07917	20221019 Alps1-2-mKate2 80 Shock ddH2O001	1	270 mOsm
20	1.07633	20221019 Alps1-2-mKate2 80 Shock ddH2O001	1	270 mOsm
0	1	20221019 Alps1-2-mKate2 80 Shock ddH2O001	2	270 mOsm
1	0.968873	20221019 Alps1-2-mKate2 80 Shock ddH2O001	2	270 mOsm
2	1.01389	20221019 Alps1-2-mKate2 80 Shock ddH2O001	2	270 mOsm
3	0.966593	20221019 Alps1-2-mKate2 80 Shock ddH2O001	2	270 mOsm
4	0.994641	20221019 Alps1-2-mKate2 80 Shock ddH2O001	2	270 mOsm
5	1.11283	20221019 Alps1-2-mKate2 80 Shock ddH2O001	2	270 mOsm
6	1.03408	20221019 Alps1-2-mKate2 80 Shock ddH2O001	2	270 mOsm
7	1.02478	20221019 Alps1-2-mKate2 80 Shock ddH2O001	2	270 mOsm
8	1.05896	20221019 Alps1-2-mKate2 80 Shock ddH2O001	2	270 mOsm
9	1.04013	20221019 Alps1-2-mKate2 80 Shock ddH2O001	2	270 mOsm
10	1.02263	20221019 Alps1-2-mKate2 80 Shock ddH2O001	2	270 mOsm
11	1.03641	20221019 Alps1-2-mKate2 80 Shock ddH2O001	2	270 mOsm
12	1.06605	20221019 Alps1-2-mKate2 80 Shock ddH2O001	2	270 mOsm
13	1.10015	20221019 Alps1-2-mKate2 80 Shock ddH2O001	2	270 mOsm
14	1.13815	20221019 Alps1-2-mKate2 80 Shock ddH2O001	2	270 mOsm
15	1.11623	20221019 Alps1-2-mKate2 80 Shock ddH2O001	2	270 mOsm
16	1.10807	20221019 Alps1-2-mKate2 80 Shock ddH2O001	2	270 mOsm
17	1.12805	20221019 Alps1-2-mKate2 80 Shock ddH2O001	2	270 mOsm
18	1.15887	20221019 Alps1-2-mKate2 80 Shock ddH2O001	2	270 mOsm
19	1.12897	20221019 Alps1-2-mKate2 80 Shock ddH2O001	2	270 mOsm
20	1.11224	20221019 Alps1-2-mKate2 80 Shock ddH2O001	2	270 mOsm
0	1	20221019 Alps1-2-mKate2 80 Shock ddH2O001	3	270 mOsm
1	1.03239	20221019 Alps1-2-mKate2 80 Shock ddH2O001	3	270 mOsm
2	1.02219	20221019 Alps1-2-mKate2 80 Shock ddH2O001	3	270 mOsm
3	1.07929	20221019 Alps1-2-mKate2 80 Shock ddH2O001	3	270 mOsm
4	1.08417	20221019 Alps1-2-mKate2 80 Shock ddH2O001	3	270 mOsm
5	1.16686	20221019 Alps1-2-mKate2 80 Shock ddH2O001	3	270 mOsm
6	1.16362	20221019 Alps1-2-mKate2 80 Shock ddH2O001	3	270 mOsm
7	1.15886	20221019 Alps1-2-mKate2 80 Shock ddH2O001	3	270 mOsm
8	1.13001	20221019 Alps1-2-mKate2 80 Shock ddH2O001	3	270 mOsm
9	1.15102	20221019 Alps1-2-mKate2 80 Shock ddH2O001	3	270 mOsm
10	1.16019	20221019 Alps1-2-mKate2 80 Shock ddH2O001	3	270 mOsm
11	1.15899	20221019 Alps1-2-mKate2 80 Shock ddH2O001	3	270 mOsm
12	1.19745	20221019 Alps1-2-mKate2 80 Shock ddH2O001	3	270 mOsm
13	1.17277	20221019 Alps1-2-mKate2 80 Shock ddH2O001	3	270 mOsm
14	1.21184	20221019 Alps1-2-mKate2 80 Shock ddH2O001	3	270 mOsm
15	1.20819	20221019 Alps1-2-mKate2 80 Shock ddH2O001	3	270 mOsm
16	1.17612	20221019 Alps1-2-mKate2 80 Shock ddH2O001	3	270 mOsm
17	1.2142	20221019 Alps1-2-mKate2 80 Shock ddH2O001	3	270 mOsm
18	1.22478	20221019 Alps1-2-mKate2 80 Shock ddH2O001	3	270 mOsm
19	1.24156	20221019 Alps1-2-mKate2 80 Shock ddH2O001	3	270 mOsm
20	1.19255	20221019 Alps1-2-mKate2 80 Shock ddH2O001	3	270 mOsm
0	1	20221019 Alps1-2-mKate2 80 Shock ddH2O	4	270 mOsm
1	0.975863	20221019 Alps1-2-mKate2 80 Shock ddH2O	4	270 mOsm
2	0.999959	20221019 Alps1-2-mKate2 80 Shock ddH2O	4	270 mOsm
3	0.949565	20221019 Alps1-2-mKate2 80 Shock ddH2O	4	270 mOsm
4	0.957063	20221019 Alps1-2-mKate2 80 Shock ddH2O	4	270 mOsm
5	0.966728	20221019 Alps1-2-mKate2 80 Shock ddH2O	4	270 mOsm
6	1.06279	20221019 Alps1-2-mKate2 80 Shock ddH2O	4	270 mOsm
7	1.07756	20221019 Alps1-2-mKate2 80 Shock ddH2O	4	270 mOsm
8	1.08465	20221019 Alps1-2-mKate2 80 Shock ddH2O	4	270 mOsm
9	1.09018	20221019 Alps1-2-mKate2 80 Shock ddH2O	4	270 mOsm
10	1.13176	20221019 Alps1-2-mKate2 80 Shock ddH2O	4	270 mOsm
11	1.1397	20221019 Alps1-2-mKate2 80 Shock ddH2O	4	270 mOsm
12	1.12462	20221019 Alps1-2-mKate2 80 Shock ddH2O	4	270 mOsm
13	1.12491	20221019 Alps1-2-mKate2 80 Shock ddH2O	4	270 mOsm
14	1.12815	20221019 Alps1-2-mKate2 80 Shock ddH2O	4	270 mOsm
15	1.10736	20221019 Alps1-2-mKate2 80 Shock ddH2O	4	270 mOsm
16	1.12936	20221019 Alps1-2-mKate2 80 Shock ddH2O	4	270 mOsm
17	1.15316	20221019 Alps1-2-mKate2 80 Shock ddH2O	4	270 mOsm
18	1.14924	20221019 Alps1-2-mKate2 80 Shock ddH2O	4	270 mOsm
19	1.14204	20221019 Alps1-2-mKate2 80 Shock ddH2O	4	270 mOsm
20	1.14555	20221019 Alps1-2-mKate2 80 Shock ddH2O	4	270 mOsm
3	1	20221019 Alps1-2-mKate2 80 Shock ddH2O	5	270 mOsm
4	1.02569	20221019 Alps1-2-mKate2 80 Shock ddH2O	5	270 mOsm
5	1.08035	20221019 Alps1-2-mKate2 80 Shock ddH2O	5	270 mOsm
6	1.09843	20221019 Alps1-2-mKate2 80 Shock ddH2O	5	270 mOsm
7	1.04196	20221019 Alps1-2-mKate2 80 Shock ddH2O	5	270 mOsm
8	1.04767	20221019 Alps1-2-mKate2 80 Shock ddH2O	5	270 mOsm
9	1.02832	20221019 Alps1-2-mKate2 80 Shock ddH2O	5	270 mOsm
10	1.00733	20221019 Alps1-2-mKate2 80 Shock ddH2O	5	270 mOsm
11	1.00184	20221019 Alps1-2-mKate2 80 Shock ddH2O	5	270 mOsm
12	0.99325	20221019 Alps1-2-mKate2 80 Shock ddH2O	5	270 mOsm
13	1.01472	20221019 Alps1-2-mKate2 80 Shock ddH2O	5	270 mOsm
14	1.04722	20221019 Alps1-2-mKate2 80 Shock ddH2O	5	270 mOsm
15	1.03432	20221019 Alps1-2-mKate2 80 Shock ddH2O	5	270 mOsm
16	1.04797	20221019 Alps1-2-mKate2 80 Shock ddH2O	5	270 mOsm
17	1.05438	20221019 Alps1-2-mKate2 80 Shock ddH2O	5	270 mOsm
18	1.03483	20221019 Alps1-2-mKate2 80 Shock ddH2O	5	270 mOsm
19	1.00996	20221019 Alps1-2-mKate2 80 Shock ddH2O	5	270 mOsm
20	1.02298	20221019 Alps1-2-mKate2 80 Shock ddH2O	5	270 mOsm
0	1	20221019 Alps1-2-mKate2 80 Shock ddH2O	6	270 mOsm
1	1.16229	20221019 Alps1-2-mKate2 80 Shock ddH2O	6	270 mOsm
2	1.08602	20221019 Alps1-2-mKate2 80 Shock ddH2O	6	270 mOsm
3	0.991051	20221019 Alps1-2-mKate2 80 Shock ddH2O	6	270 mOsm
4	1.0723	20221019 Alps1-2-mKate2 80 Shock ddH2O	6	270 mOsm
5	1.2073	20221019 Alps1-2-mKate2 80 Shock ddH2O	6	270 mOsm
6	1.11805	20221019 Alps1-2-mKate2 80 Shock ddH2O	6	270 mOsm
7	1.14823	20221019 Alps1-2-mKate2 80 Shock ddH2O	6	270 mOsm
8	1.14837	20221019 Alps1-2-mKate2 80 Shock ddH2O	6	270 mOsm
9	1.09055	20221019 Alps1-2-mKate2 80 Shock ddH2O	6	270 mOsm
10	1.07185	20221019 Alps1-2-mKate2 80 Shock ddH2O	6	270 mOsm
11	1.06655	20221019 Alps1-2-mKate2 80 Shock ddH2O	6	270 mOsm
12	1.10912	20221019 Alps1-2-mKate2 80 Shock ddH2O	6	270 mOsm
13	1.05178	20221019 Alps1-2-mKate2 80 Shock ddH2O	6	270 mOsm
14	1.14633	20221019 Alps1-2-mKate2 80 Shock ddH2O	6	270 mOsm
15	1.13381	20221019 Alps1-2-mKate2 80 Shock ddH2O	6	270 mOsm
16	1.1216	20221019 Alps1-2-mKate2 80 Shock ddH2O	6	270 mOsm
17	1.08687	20221019 Alps1-2-mKate2 80 Shock ddH2O	6	270 mOsm
18	1.09025	20221019 Alps1-2-mKate2 80 Shock ddH2O	6	270 mOsm
19	1.09036	20221019 Alps1-2-mKate2 80 Shock ddH2O	6	270 mOsm
20	1.18309	20221019 Alps1-2-mKate2 80 Shock ddH2O	6	270 mOsm
0	1	20221019 Alps1-2-mKate2 80 Shock ddH2O	7	270 mOsm
1	1.0006	20221019 Alps1-2-mKate2 80 Shock ddH2O	7	270 mOsm
2	0.980495	20221019 Alps1-2-mKate2 80 Shock ddH2O	7	270 mOsm
3	0.983291	20221019 Alps1-2-mKate2 80 Shock ddH2O	7	270 mOsm
4	0.975172	20221019 Alps1-2-mKate2 80 Shock ddH2O	7	270 mOsm
5	0.861019	20221019 Alps1-2-mKate2 80 Shock ddH2O	7	270 mOsm
6	0.817836	20221019 Alps1-2-mKate2 80 Shock ddH2O	7	270 mOsm
7	0.808986	20221019 Alps1-2-mKate2 80 Shock ddH2O	7	270 mOsm
8	0.772553	20221019 Alps1-2-mKate2 80 Shock ddH2O	7	270 mOsm
9	0.757746	20221019 Alps1-2-mKate2 80 Shock ddH2O	7	270 mOsm
10	0.739542	20221019 Alps1-2-mKate2 80 Shock ddH2O	7	270 mOsm
11	0.759505	20221019 Alps1-2-mKate2 80 Shock ddH2O	7	270 mOsm
12	0.769856	20221019 Alps1-2-mKate2 80 Shock ddH2O	7	270 mOsm
13	0.76755	20221019 Alps1-2-mKate2 80 Shock ddH2O	7	270 mOsm
14	0.782859	20221019 Alps1-2-mKate2 80 Shock ddH2O	7	270 mOsm
15	0.787882	20221019 Alps1-2-mKate2 80 Shock ddH2O	7	270 mOsm
16	0.758798	20221019 Alps1-2-mKate2 80 Shock ddH2O	7	270 mOsm
17	0.765326	20221019 Alps1-2-mKate2 80 Shock ddH2O	7	270 mOsm
18	0.774214	20221019 Alps1-2-mKate2 80 Shock ddH2O	7	270 mOsm
19	0.764858	20221019 Alps1-2-mKate2 80 Shock ddH2O	7	270 mOsm
20	0.759851	20221019 Alps1-2-mKate2 80 Shock ddH2O	7	270 mOsm
0	1	20221020 Alps1-2-mKate2 80 Shock ddH2O002	8	270 mOsm
1	1.08243	20221020 Alps1-2-mKate2 80 Shock ddH2O002	8	270 mOsm
2	1.08878	20221020 Alps1-2-mKate2 80 Shock ddH2O002	8	270 mOsm
3	1.16718	20221020 Alps1-2-mKate2 80 Shock ddH2O002	8	270 mOsm
4	1.14617	20221020 Alps1-2-mKate2 80 Shock ddH2O002	8	270 mOsm
5	1.21862	20221020 Alps1-2-mKate2 80 Shock ddH2O002	8	270 mOsm
6	1.08532	20221020 Alps1-2-mKate2 80 Shock ddH2O002	8	270 mOsm
7	1.10783	20221020 Alps1-2-mKate2 80 Shock ddH2O002	8	270 mOsm
8	1.09818	20221020 Alps1-2-mKate2 80 Shock ddH2O002	8	270 mOsm
9	1.06551	20221020 Alps1-2-mKate2 80 Shock ddH2O002	8	270 mOsm
10	1.02432	20221020 Alps1-2-mKate2 80 Shock ddH2O002	8	270 mOsm
11	1.05112	20221020 Alps1-2-mKate2 80 Shock ddH2O002	8	270 mOsm
12	1.06602	20221020 Alps1-2-mKate2 80 Shock ddH2O002	8	270 mOsm
13	1.06945	20221020 Alps1-2-mKate2 80 Shock ddH2O002	8	270 mOsm
14	1.07003	20221020 Alps1-2-mKate2 80 Shock ddH2O002	8	270 mOsm
15	1.07549	20221020 Alps1-2-mKate2 80 Shock ddH2O002	8	270 mOsm
16	1.07796	20221020 Alps1-2-mKate2 80 Shock ddH2O002	8	270 mOsm
17	1.12293	20221020 Alps1-2-mKate2 80 Shock ddH2O002	8	270 mOsm
18	1.0677	20221020 Alps1-2-mKate2 80 Shock ddH2O002	8	270 mOsm
19	1.10693	20221020 Alps1-2-mKate2 80 Shock ddH2O002	8	270 mOsm
20	1.10141	20221020 Alps1-2-mKate2 80 Shock ddH2O002	8	270 mOsm
0	1	20221020 Alps1-2-mKate2 80 Shock ddH2O002	9	270 mOsm
1	1.01667	20221020 Alps1-2-mKate2 80 Shock ddH2O002	9	270 mOsm
2	1.00392	20221020 Alps1-2-mKate2 80 Shock ddH2O002	9	270 mOsm
3	0.989633	20221020 Alps1-2-mKate2 80 Shock ddH2O002	9	270 mOsm
4	1.00224	20221020 Alps1-2-mKate2 80 Shock ddH2O002	9	270 mOsm
5	1.03657	20221020 Alps1-2-mKate2 80 Shock ddH2O002	9	270 mOsm
6	1.0573	20221020 Alps1-2-mKate2 80 Shock ddH2O002	9	270 mOsm
7	1.044	20221020 Alps1-2-mKate2 80 Shock ddH2O002	9	270 mOsm
8	1.07896	20221020 Alps1-2-mKate2 80 Shock ddH2O002	9	270 mOsm
9	1.08183	20221020 Alps1-2-mKate2 80 Shock ddH2O002	9	270 mOsm
10	1.09727	20221020 Alps1-2-mKate2 80 Shock ddH2O002	9	270 mOsm
11	1.0868	20221020 Alps1-2-mKate2 80 Shock ddH2O002	9	270 mOsm
12	1.07515	20221020 Alps1-2-mKate2 80 Shock ddH2O002	9	270 mOsm
13	1.09372	20221020 Alps1-2-mKate2 80 Shock ddH2O002	9	270 mOsm
14	1.09371	20221020 Alps1-2-mKate2 80 Shock ddH2O002	9	270 mOsm
15	1.09115	20221020 Alps1-2-mKate2 80 Shock ddH2O002	9	270 mOsm
16	1.06572	20221020 Alps1-2-mKate2 80 Shock ddH2O002	9	270 mOsm
17	1.06825	20221020 Alps1-2-mKate2 80 Shock ddH2O002	9	270 mOsm
18	1.0741	20221020 Alps1-2-mKate2 80 Shock ddH2O002	9	270 mOsm
19	1.09188	20221020 Alps1-2-mKate2 80 Shock ddH2O002	9	270 mOsm
20	1.07152	20221020 Alps1-2-mKate2 80 Shock ddH2O002	9	270 mOsm
0	1	20221020 Alps1-2-mKate2 80 Shock ddH2O002	10	270 mOsm
1	1.03164	20221020 Alps1-2-mKate2 80 Shock ddH2O002	10	270 mOsm
2	1.03044	20221020 Alps1-2-mKate2 80 Shock ddH2O002	10	270 mOsm
3	1.0285	20221020 Alps1-2-mKate2 80 Shock ddH2O002	10	270 mOsm
4	1.00943	20221020 Alps1-2-mKate2 80 Shock ddH2O002	10	270 mOsm
5	1.18901	20221020 Alps1-2-mKate2 80 Shock ddH2O002	10	270 mOsm
6	1.21204	20221020 Alps1-2-mKate2 80 Shock ddH2O002	10	270 mOsm
7	1.15468	20221020 Alps1-2-mKate2 80 Shock ddH2O002	10	270 mOsm
8	1.1521	20221020 Alps1-2-mKate2 80 Shock ddH2O002	10	270 mOsm
9	1.13757	20221020 Alps1-2-mKate2 80 Shock ddH2O002	10	270 mOsm
10	1.17124	20221020 Alps1-2-mKate2 80 Shock ddH2O002	10	270 mOsm
11	1.17268	20221020 Alps1-2-mKate2 80 Shock ddH2O002	10	270 mOsm
12	1.15151	20221020 Alps1-2-mKate2 80 Shock ddH2O002	10	270 mOsm
13	1.1486	20221020 Alps1-2-mKate2 80 Shock ddH2O002	10	270 mOsm
14	1.15272	20221020 Alps1-2-mKate2 80 Shock ddH2O002	10	270 mOsm
15	1.14691	20221020 Alps1-2-mKate2 80 Shock ddH2O002	10	270 mOsm
16	1.18265	20221020 Alps1-2-mKate2 80 Shock ddH2O002	10	270 mOsm
17	1.21952	20221020 Alps1-2-mKate2 80 Shock ddH2O002	10	270 mOsm
18	1.18316	20221020 Alps1-2-mKate2 80 Shock ddH2O002	10	270 mOsm
19	1.18303	20221020 Alps1-2-mKate2 80 Shock ddH2O002	10	270 mOsm
20	1.21933	20221020 Alps1-2-mKate2 80 Shock ddH2O002	10	270 mOsm
0	1	20221020 Alps1-2-mKate2 80 Shock ddH2O002	11	270 mOsm
1	1.00431	20221020 Alps1-2-mKate2 80 Shock ddH2O002	11	270 mOsm
2	1.04139	20221020 Alps1-2-mKate2 80 Shock ddH2O002	11	270 mOsm
3	0.955249	20221020 Alps1-2-mKate2 80 Shock ddH2O002	11	270 mOsm
4	0.871492	20221020 Alps1-2-mKate2 80 Shock ddH2O002	11	270 mOsm
5	0.943993	20221020 Alps1-2-mKate2 80 Shock ddH2O002	11	270 mOsm
6	0.846588	20221020 Alps1-2-mKate2 80 Shock ddH2O002	11	270 mOsm
7	0.853241	20221020 Alps1-2-mKate2 80 Shock ddH2O002	11	270 mOsm
8	0.86092	20221020 Alps1-2-mKate2 80 Shock ddH2O002	11	270 mOsm
9	0.869762	20221020 Alps1-2-mKate2 80 Shock ddH2O002	11	270 mOsm
10	0.885698	20221020 Alps1-2-mKate2 80 Shock ddH2O002	11	270 mOsm
11	0.875067	20221020 Alps1-2-mKate2 80 Shock ddH2O002	11	270 mOsm
12	0.865351	20221020 Alps1-2-mKate2 80 Shock ddH2O002	11	270 mOsm
13	0.888621	20221020 Alps1-2-mKate2 80 Shock ddH2O002	11	270 mOsm
14	0.872551	20221020 Alps1-2-mKate2 80 Shock ddH2O002	11	270 mOsm
15	0.87529	20221020 Alps1-2-mKate2 80 Shock ddH2O002	11	270 mOsm
16	0.903877	20221020 Alps1-2-mKate2 80 Shock ddH2O002	11	270 mOsm
17	0.858963	20221020 Alps1-2-mKate2 80 Shock ddH2O002	11	270 mOsm
18	0.878391	20221020 Alps1-2-mKate2 80 Shock ddH2O002	11	270 mOsm
19	0.871677	20221020 Alps1-2-mKate2 80 Shock ddH2O002	11	270 mOsm
20	0.892411	20221020 Alps1-2-mKate2 80 Shock ddH2O002	11	270 mOsm
0	1	20221021 Alps1-2-mKate2 Shock 80 ddH2O	12	270 mOsm
1	1.00532	20221021 Alps1-2-mKate2 Shock 80 ddH2O	12	270 mOsm
2	1.01998	20221021 Alps1-2-mKate2 Shock 80 ddH2O	12	270 mOsm
3	1.00663	20221021 Alps1-2-mKate2 Shock 80 ddH2O	12	270 mOsm
4	0.989435	20221021 Alps1-2-mKate2 Shock 80 ddH2O	12	270 mOsm
5	0.996471	20221021 Alps1-2-mKate2 Shock 80 ddH2O	12	270 mOsm
6	1.04118	20221021 Alps1-2-mKate2 Shock 80 ddH2O	12	270 mOsm
7	1.02571	20221021 Alps1-2-mKate2 Shock 80 ddH2O	12	270 mOsm
8	1.02743	20221021 Alps1-2-mKate2 Shock 80 ddH2O	12	270 mOsm
9	1.02844	20221021 Alps1-2-mKate2 Shock 80 ddH2O	12	270 mOsm
10	1.03194	20221021 Alps1-2-mKate2 Shock 80 ddH2O	12	270 mOsm
11	1.01234	20221021 Alps1-2-mKate2 Shock 80 ddH2O	12	270 mOsm
12	0.995027	20221021 Alps1-2-mKate2 Shock 80 ddH2O	12	270 mOsm
13	0.996884	20221021 Alps1-2-mKate2 Shock 80 ddH2O	12	270 mOsm
14	0.9911	20221021 Alps1-2-mKate2 Shock 80 ddH2O	12	270 mOsm
15	0.998792	20221021 Alps1-2-mKate2 Shock 80 ddH2O	12	270 mOsm
16	1.00047	20221021 Alps1-2-mKate2 Shock 80 ddH2O	12	270 mOsm
17	0.97227	20221021 Alps1-2-mKate2 Shock 80 ddH2O	12	270 mOsm
18	0.990188	20221021 Alps1-2-mKate2 Shock 80 ddH2O	12	270 mOsm
19	0.990071	20221021 Alps1-2-mKate2 Shock 80 ddH2O	12	270 mOsm
20	0.949757	20221021 Alps1-2-mKate2 Shock 80 ddH2O	12	270 mOsm
0	1	20221021 Alps1-2-mKate2 Shock 80 ddH2O	13	270 mOsm
1	1.00994	20221021 Alps1-2-mKate2 Shock 80 ddH2O	13	270 mOsm
2	0.979418	20221021 Alps1-2-mKate2 Shock 80 ddH2O	13	270 mOsm
3	0.965601	20221021 Alps1-2-mKate2 Shock 80 ddH2O	13	270 mOsm
4	0.971752	20221021 Alps1-2-mKate2 Shock 80 ddH2O	13	270 mOsm
5	1.02662	20221021 Alps1-2-mKate2 Shock 80 ddH2O	13	270 mOsm
6	1.00864	20221021 Alps1-2-mKate2 Shock 80 ddH2O	13	270 mOsm
7	1.04335	20221021 Alps1-2-mKate2 Shock 80 ddH2O	13	270 mOsm
8	1.06569	20221021 Alps1-2-mKate2 Shock 80 ddH2O	13	270 mOsm
9	1.03465	20221021 Alps1-2-mKate2 Shock 80 ddH2O	13	270 mOsm
10	1.05973	20221021 Alps1-2-mKate2 Shock 80 ddH2O	13	270 mOsm
11	1.05961	20221021 Alps1-2-mKate2 Shock 80 ddH2O	13	270 mOsm
12	1.06896	20221021 Alps1-2-mKate2 Shock 80 ddH2O	13	270 mOsm
13	1.07133	20221021 Alps1-2-mKate2 Shock 80 ddH2O	13	270 mOsm
14	1.08782	20221021 Alps1-2-mKate2 Shock 80 ddH2O	13	270 mOsm
15	1.0709	20221021 Alps1-2-mKate2 Shock 80 ddH2O	13	270 mOsm
16	1.1942	20221021 Alps1-2-mKate2 Shock 80 ddH2O	13	270 mOsm
17	1.0294	20221021 Alps1-2-mKate2 Shock 80 ddH2O	13	270 mOsm
18	1.04257	20221021 Alps1-2-mKate2 Shock 80 ddH2O	13	270 mOsm
19	1.04674	20221021 Alps1-2-mKate2 Shock 80 ddH2O	13	270 mOsm
20	1.07378	20221021 Alps1-2-mKate2 Shock 80 ddH2O	13	270 mOsm
0	1	20221021 Alps1-2-mKate2 Shock 80 ddH2O	14	270 mOsm
1	1.00335	20221021 Alps1-2-mKate2 Shock 80 ddH2O	14	270 mOsm
2	0.982431	20221021 Alps1-2-mKate2 Shock 80 ddH2O	14	270 mOsm
3	0.986824	20221021 Alps1-2-mKate2 Shock 80 ddH2O	14	270 mOsm
4	1.00527	20221021 Alps1-2-mKate2 Shock 80 ddH2O	14	270 mOsm
5	1.03672	20221021 Alps1-2-mKate2 Shock 80 ddH2O	14	270 mOsm
6	1.04538	20221021 Alps1-2-mKate2 Shock 80 ddH2O	14	270 mOsm
7	1.06031	20221021 Alps1-2-mKate2 Shock 80 ddH2O	14	270 mOsm
8	1.05465	20221021 Alps1-2-mKate2 Shock 80 ddH2O	14	270 mOsm
9	1.05318	20221021 Alps1-2-mKate2 Shock 80 ddH2O	14	270 mOsm
10	1.05961	20221021 Alps1-2-mKate2 Shock 80 ddH2O	14	270 mOsm
11	1.05832	20221021 Alps1-2-mKate2 Shock 80 ddH2O	14	270 mOsm
12	1.04643	20221021 Alps1-2-mKate2 Shock 80 ddH2O	14	270 mOsm
13	1.06333	20221021 Alps1-2-mKate2 Shock 80 ddH2O	14	270 mOsm
14	1.06406	20221021 Alps1-2-mKate2 Shock 80 ddH2O	14	270 mOsm
15	1.07001	20221021 Alps1-2-mKate2 Shock 80 ddH2O	14	270 mOsm
16	1.04379	20221021 Alps1-2-mKate2 Shock 80 ddH2O	14	270 mOsm
17	1.0586	20221021 Alps1-2-mKate2 Shock 80 ddH2O	14	270 mOsm
18	1.04417	20221021 Alps1-2-mKate2 Shock 80 ddH2O	14	270 mOsm
19	1.06702	20221021 Alps1-2-mKate2 Shock 80 ddH2O	14	270 mOsm
20	1.04143	20221021 Alps1-2-mKate2 Shock 80 ddH2O	14	270 mOsm
0	1	20221031 alps 1-2 80 Shock DDh2o	15	270 mOsm
1	0.968949	20221031 alps 1-2 80 Shock DDh2o	15	270 mOsm
2	1.0303	20221031 alps 1-2 80 Shock DDh2o	15	270 mOsm
3	0.985066	20221031 alps 1-2 80 Shock DDh2o	15	270 mOsm
4	1.00474	20221031 alps 1-2 80 Shock DDh2o	15	270 mOsm
5	0.965841	20221031 alps 1-2 80 Shock DDh2o	15	270 mOsm
6	0.940139	20221031 alps 1-2 80 Shock DDh2o	15	270 mOsm
7	0.922127	20221031 alps 1-2 80 Shock DDh2o	15	270 mOsm
8	0.909984	20221031 alps 1-2 80 Shock DDh2o	15	270 mOsm
9	0.925015	20221031 alps 1-2 80 Shock DDh2o	15	270 mOsm
10	0.9487	20221031 alps 1-2 80 Shock DDh2o	15	270 mOsm
11	0.977161	20221031 alps 1-2 80 Shock DDh2o	15	270 mOsm
12	0.976899	20221031 alps 1-2 80 Shock DDh2o	15	270 mOsm
13	0.986069	20221031 alps 1-2 80 Shock DDh2o	15	270 mOsm
14	0.995998	20221031 alps 1-2 80 Shock DDh2o	15	270 mOsm
15	0.995562	20221031 alps 1-2 80 Shock DDh2o	15	270 mOsm
16	0.997281	20221031 alps 1-2 80 Shock DDh2o	15	270 mOsm
17	0.989924	20221031 alps 1-2 80 Shock DDh2o	15	270 mOsm
18	0.997961	20221031 alps 1-2 80 Shock DDh2o	15	270 mOsm
19	1.02074	20221031 alps 1-2 80 Shock DDh2o	15	270 mOsm
20	1.02543	20221031 alps 1-2 80 Shock DDh2o	15	270 mOsm

## Sheet: Extended Data Fig.2g
Filename	Time	FOV Number	ER Area [A/A0]	ER Circularity [Cir/Cir0]	Condition
U2OS 17 42 0uM 12.5 Digitonin Permeabilze10_SIM.czi	60	1	1.16668	0.9987	0 Ca 2.5 PVP
U2OS 17 42 0uM 12.5 Digitonin Permeabilze11_SIM.czi	60	2	0.82626	0.803265	0 Ca 2.5 PVP
U2OS 17 42 0uM 12.5 Digitonin Permeabilze12_SIM.czi	60	3	0.772468	0.903087	0 Ca 2.5 PVP
U2OS 17 42 0uM 12.5 Digitonin Permeabilze13_SIM.czi	60	4	1.09573	1.02465	0 Ca 2.5 PVP
U2OS 17 42 0uM 12.5 Digitonin Permeabilze14_SIM.czi	60	5	0.955442	0.765793	0 Ca 2.5 PVP
U2OS 17 42 0uM 12.5 Digitonin Permeabilze15_SIM.czi	60	6	0.778019	0.688114	0 Ca 2.5 PVP
U2OS 17 42 0uM 12.5 Digitonin Permeabilze16_SIM.czi	60	7	0.884594	0.947216	0 Ca 2.5 PVP
U2OS 17 42 0uM 12.5 Digitonin Permeabilze2_SIM.czi	60	8	1.39042	1.64946	0 Ca 2.5 PVP
U2OS 17 42 0uM 12.5 Digitonin Permeabilze3_SIM.czi	60	9	0.641369	1.08768	0 Ca 2.5 PVP
U2OS 17 42 0uM 12.5 Digitonin Permeabilze4_SIM.czi	60	10	1.31291	1.79332	0 Ca 2.5 PVP
U2OS 17 42 0uM 12.5 Digitonin Permeabilze5_SIM.czi	60	11	1.53333	0.975889	0 Ca 2.5 PVP
U2OS 17 42 0uM 12.5 Digitonin Permeabilze6_SIM.czi	60	12	0.925367	1.11149	0 Ca 2.5 PVP
U2OS 17 42 0uM 12.5 Digitonin Permeabilze7_SIM.czi	60	13	1.6935	0.452612	0 Ca 2.5 PVP
U2OS 17 42 0uM 12.5 Digitonin Permeabilze8_SIM.czi	60	14	0.760256	0.798417	0 Ca 2.5 PVP
U2OS 17 42 0uM 12.5 Digitonin Permeabilze9_SIM.czi	60	15	0.506636	1.03985	0 Ca 2.5 PVP
U2OS 17 42 0uM 12.5 Digitonin Permeabilze_SIM.czi	60	16	0.757027	0.960452	0 Ca 2.5 PVP
U2OS 17 42 0uM 12.5 Digitonin Dilute 0 PVP10_SIM.czi	60	1	0.676086	1.48194	0 Ca 0 PVP
U2OS 17 42 0uM 12.5 Digitonin Dilute 0 PVP11_SIM.czi	60	2	0.297724	1.05668	0 Ca 0 PVP
U2OS 17 42 0uM 12.5 Digitonin Dilute 0 PVP12_SIM.czi	60	3	0.423576	1.24318	0 Ca 0 PVP
U2OS 17 42 0uM 12.5 Digitonin Dilute 0 PVP13_SIM.czi	60	4	0.575566	1.28375	0 Ca 0 PVP
U2OS 17 42 0uM 12.5 Digitonin Dilute 0 PVP14_SIM.czi	60	5	0.594742	0.876952	0 Ca 0 PVP
U2OS 17 42 0uM 12.5 Digitonin Dilute 0 PVP15_SIM.czi	60	6	0.894182	1.13564	0 Ca 0 PVP
U2OS 17 42 0uM 12.5 Digitonin Dilute 0 PVP1_SIM.czi	60	7	1.17435	1.2679	0 Ca 0 PVP
U2OS 17 42 0uM 12.5 Digitonin Dilute 0 PVP2_SIM.czi	60	8	0.319524	0.975254	0 Ca 0 PVP
U2OS 17 42 0uM 12.5 Digitonin Dilute 0 PVP3_SIM.czi	60	9	0.752485	1.22146	0 Ca 0 PVP
U2OS 17 42 0uM 12.5 Digitonin Dilute 0 PVP4_SIM.czi	60	10	1.0054	1.45613	0 Ca 0 PVP
U2OS 17 42 0uM 12.5 Digitonin Dilute 0 PVP5_SIM.czi	60	11	0.439723	1.12716	0 Ca 0 PVP
U2OS 17 42 0uM 12.5 Digitonin Dilute 0 PVP6_SIM.czi	60	12	0.241712	1.29113	0 Ca 0 PVP
U2OS 17 42 0uM 12.5 Digitonin Dilute 0 PVP7_SIM.czi	60	13	0.577585	1.12262	0 Ca 0 PVP
U2OS 17 42 0uM 12.5 Digitonin Dilute 0 PVP8_SIM.czi	60	14	0.722713	1.46387	0 Ca 0 PVP
U2OS 17 42 0uM 12.5 Digitonin Dilute 0 PVP9_SIM.czi	60	15	0.131301	1.24215	0 Ca 0 PVP
U2OS 17 42 0uM 12.5 Digitonin Dilute 0 PVP_SIM.czi	60	16	1.02982	1.02864	0 Ca 0 PVP		ER Area	0 Ca 2.5 PVP	50 Ca 2.5 PVP	0 Ca 0 PVP	50 Ca 0 PVP
U2OS 17 42 50uM 12.5 Digitonin Permeabilze10_SIM.czi	60	1	0.101529	2.24305	50 Ca 2.5 PVP		Shapiro-Wilk test (test normality)	P =0.28633629389115645, failed to reject, normal	P =0.0006871066558604325, reject, not normal	P =0.8692683259587823, failed to reject, normal	P =0.44955538890530367, failed to reject, normal
U2OS 17 42 50uM 12.5 Digitonin Permeabilze11_SIM.czi	60	2	0.0700409	2.28931	50 Ca 2.5 PVP
U2OS 17 42 50uM 12.5 Digitonin Permeabilze12_SIM.czi	60	3	0.284503	2.1064	50 Ca 2.5 PVP
U2OS 17 42 50uM 12.5 Digitonin Permeabilze13_SIM.czi	60	4	0.14644	2.39454	50 Ca 2.5 PVP
U2OS 17 42 50uM 12.5 Digitonin Permeabilze14_SIM.czi	60	5	0.468789	1.93275	50 Ca 2.5 PVP		Kruskal–Wallis Test (non-paramatric)	P = 4.03307885e-10
U2OS 17 42 50uM 12.5 Digitonin Permeabilze15_SIM.czi	60	6	0.0667104	2.10707	50 Ca 2.5 PVP
U2OS 17 42 50uM 12.5 Digitonin Permeabilze16_SIM.czi	60	7	0.0939597	2.40643	50 Ca 2.5 PVP
U2OS 17 42 50uM 12.5 Digitonin Permeabilze2_SIM.czi	60	8	0.129989	1.49587	50 Ca 2.5 PVP
U2OS 17 42 50uM 12.5 Digitonin Permeabilze3_SIM.czi	60	9	0.0532876	1.96684	50 Ca 2.5 PVP		Post-hoc Dunn's Tests (non-paramatric)	0 Ca 0 PVP	0 Ca 2.5 PVP	50 Ca 0 PVP	50 Ca 2.5 PVP
U2OS 17 42 50uM 12.5 Digitonin Permeabilze4_SIM.czi	60	10	0.0272493	3.16623	50 Ca 2.5 PVP		0 Ca 0 PVP	1	0.582984	0.000408381	0.00111604
U2OS 17 42 50uM 12.5 Digitonin Permeabilze6_SIM.czi	60	11	0.0476359	2.32399	50 Ca 2.5 PVP		0 Ca 2.5 PVP	0.582984	1	1.01018e-07	4.74818e-07
U2OS 17 42 50uM 12.5 Digitonin Permeabilze7_SIM.czi	60	12	0.0857849	1.92146	50 Ca 2.5 PVP		50 Ca 0 PVP	0.000408	1.01018e-07	1	1
U2OS 17 42 50uM 12.5 Digitonin Permeabilze8_SIM.czi	60	13	0.092345	1.58341	50 Ca 2.5 PVP		50 Ca 2.5 PVP	0.001116	4.74818e-07	1	1
U2OS 17 42 50uM 12.5 Digitonin Permeabilze9_SIM.czi	60	14	0.189131	1.9892	50 Ca 2.5 PVP
U2OS 17 42 50uM 12.5 Digitonin Permeabilze_SIM.czi	60	15	0.0467276	2.53964	50 Ca 2.5 PVP
U2OS 17 42 50uM 12.5 Digitonin Dilute 0 PVP10_SIM.czi	60	1	0.0684261	2.80908	50 Ca 0 PVP
U2OS 17 42 50uM 12.5 Digitonin Dilute 0 PVP11_SIM.czi	60	2	0.171065	1.65063	50 Ca 0 PVP
U2OS 17 42 50uM 12.5 Digitonin Dilute 0 PVP12_SIM.czi	60	3	0.136953	1.80607	50 Ca 0 PVP
U2OS 17 42 50uM 12.5 Digitonin Dilute 0 PVP13_SIM.czi	60	4	0.0970884	1.75214	50 Ca 0 PVP
U2OS 17 42 50uM 12.5 Digitonin Dilute 0 PVP14_SIM.czi	60	5	0.048746	2.08358	50 Ca 0 PVP
U2OS 17 42 50uM 12.5 Digitonin Dilute 0 PVP15_SIM.czi	60	6	0.0323964	2.35101	50 Ca 0 PVP
U2OS 17 42 50uM 12.5 Digitonin Dilute 0 PVP16_SIM.czi	60	7	0.0336075	2.17229	50 Ca 0 PVP
U2OS 17 42 50uM 12.5 Digitonin Dilute 0 PVP2_SIM.czi	60	8	0.0871979	1.66841	50 Ca 0 PVP
U2OS 17 42 50uM 12.5 Digitonin Dilute 0 PVP3_SIM.czi	60	9	0.073775	2.6138	50 Ca 0 PVP
U2OS 17 42 50uM 12.5 Digitonin Dilute 0 PVP4_SIM.czi	60	10	0.0862895	1.8609	50 Ca 0 PVP
U2OS 17 42 50uM 12.5 Digitonin Dilute 0 PVP5_SIM.czi	60	11	0.0849775	1.9459	50 Ca 0 PVP
U2OS 17 42 50uM 12.5 Digitonin Dilute 0 PVP6_SIM.czi	60	12	0.0716556	2.09635	50 Ca 0 PVP
U2OS 17 42 50uM 12.5 Digitonin Dilute 0 PVP7_SIM.czi	60	13	0.0903265	2.6922	50 Ca 0 PVP
U2OS 17 42 50uM 12.5 Digitonin Dilute 0 PVP8_SIM.czi	60	14	0.143412	1.8472	50 Ca 0 PVP
U2OS 17 42 50uM 12.5 Digitonin Dilute 0 PVP9_SIM.czi	60	15	0.106272	2.62616	50 Ca 0 PVP		ER Circularity	0 Ca 2.5 PVP	50 Ca 2.5 PVP	0 Ca 0 PVP	50 Ca 0 PVP
U2OS 17 42 50uM 12.5 Digitonin Dilute 0 PVP_SIM.czi	60	16	0.153706	1.71484	50 Ca 0 PVP		Shapiro-Wilk test (test normality)	P =0.028142028824523508, reject, not normal	P =0.4152552947909992, failed to reject, normal	P =0.6918118879876642, failed to reject, normal	P =0.05825100458443554, failed to reject, normal
Note:Data represent one day experiment acquired on U2OS cells from 2 distinct biological sources
							Kruskal–Wallis Test (non-paramatric)	P = 3.43216164e-10
							Post-hoc Dunn's Tests (non-paramatric)	0 Ca 0 PVP	0 Ca 2.5 PVP	50 Ca 0 PVP	50 Ca 2.5 PVP
							0 Ca 0 PVP	1	0.989489	0.000480042	0.000181314
							0 Ca 2.5 PVP	0.989489	1	5.7927e-07	1.83611e-07
							50 Ca 0 PVP	0.00048	5.7927e-07	1	1
							50 Ca 2.5 PVP	0.000181	1.83611e-07	1	1

## Sheet: Extended Data Fig.2h
ALPIN rim:center [S/S0]	Time	Filename	nuclei number	Treatment
0.851879	30	12-19-2023 U2OS C963 0 uM Ca 12.5 Digi 30 min001	1	0 Ca 2.5 PVP 12.5 Digitonin
0.97383	30	12-19-2023 U2OS C963 0 uM Ca 12.5 Digi 30 min001	2	0 Ca 2.5 PVP 12.5 Digitonin
1.10923	30	12-19-2023 U2OS C963 0 uM Ca 12.5 Digi 30 min001	3	0 Ca 2.5 PVP 12.5 Digitonin
1.04109	30	12-19-2023 U2OS C963 0 uM Ca 12.5 Digi 30 min001	4	0 Ca 2.5 PVP 12.5 Digitonin
1.02999	30	12-19-2023 U2OS C963 0 uM Ca 12.5 Digi 30 min002	5	0 Ca 2.5 PVP 12.5 Digitonin
1.10813	30	12-19-2023 U2OS C963 0 uM Ca 12.5 Digi 30 min002	6	0 Ca 2.5 PVP 12.5 Digitonin
0.84311	30	12-19-2023 U2OS C963 0 uM Ca 12.5 Digi 30 min003	7	0 Ca 2.5 PVP 12.5 Digitonin
0.726898	30	12-19-2023 U2OS C963 0 uM Ca 12.5 Digi 30 min003	8	0 Ca 2.5 PVP 12.5 Digitonin
0.7554	30	12-19-2023 U2OS C963 0 uM Ca 12.5 Digi 30 min003	9	0 Ca 2.5 PVP 12.5 Digitonin
0.990562	30	12-19-2023 U2OS C963 0 uM Ca 12.5 Digi 30 min004	10	0 Ca 2.5 PVP 12.5 Digitonin
0.963931	30	12-19-2023 U2OS C963 0 uM Ca 12.5 Digi 30 min004	11	0 Ca 2.5 PVP 12.5 Digitonin
0.779091	30	12-19-2023 U2OS C963 0 uM Ca 12.5 Digi 30 min005	12	0 Ca 2.5 PVP 12.5 Digitonin
1.15469	30	12-19-2023 U2OS C963 0 uM Ca 12.5 Digi 30 min006	13	0 Ca 2.5 PVP 12.5 Digitonin
1.26063	30	12-19-2023 U2OS C963 0 uM Ca 12.5 Digi 30 min006	14	0 Ca 2.5 PVP 12.5 Digitonin
0.947109	30	12-19-2023 U2OS C963 0 uM Ca 12.5 Digi 30 min007	15	0 Ca 2.5 PVP 12.5 Digitonin
0.990359	30	12-19-2023 U2OS C963 0 uM Ca 12.5 Digi 30 min007	16	0 Ca 2.5 PVP 12.5 Digitonin				cPla2 rim: center	0 Ca	50 Ca
1.09359	30	12-19-2023 U2OS C963 0 uM Ca 12.5 Digi 30 min007	17	0 Ca 2.5 PVP 12.5 Digitonin				Shapiro-Wilk test (test normality)	P =0.7924837141920654, failed to reject, normal	P = 0.3546602873488625,failed to reject, normal
1.04215	30	12-19-2023 U2OS C963 0 uM Ca 12.5 Digi 30 min008	18	0 Ca 2.5 PVP 12.5 Digitonin
1.12142	30	12-19-2023 U2OS C963 0 uM Ca 12.5 Digi 30 min008	19	0 Ca 2.5 PVP 12.5 Digitonin
1.1369	30	12-19-2023 U2OS C963 0 uM Ca 12.5 Digi 30 min009	20	0 Ca 2.5 PVP 12.5 Digitonin
1.11824	30	12-19-2023 U2OS C963 0 uM Ca 12.5 Digi 30 min009	21	0 Ca 2.5 PVP 12.5 Digitonin				Levene test (test equal variance)	P = 0.04731708, reject, unequal variance
1.2938	30	12-19-2023 U2OS C963 0 uM Ca 12.5 Digi 30 min009	22	0 Ca 2.5 PVP 12.5 Digitonin
1.01102	30	12-19-2023 U2OS C963 0 uM Ca 12.5 Digi 30 min010	23	0 Ca 2.5 PVP 12.5 Digitonin
1.03563	30	12-19-2023 U2OS C963 0 uM Ca 12.5 Digi 30 min010	24	0 Ca 2.5 PVP 12.5 Digitonin
0.776474	30	12-19-2023 U2OS C963 0 uM Ca 12.5 Digi 30 min010	25	0 Ca 2.5 PVP 12.5 Digitonin				Welch's t-test (normal but unequal variance)	pvalue= 3.87298432e-28
1.21866	30	12-19-2023 U2OS C963 0 uM Ca 12.5 Digi 30 min011	26	0 Ca 2.5 PVP 12.5 Digitonin
1.14729	30	12-19-2023 U2OS C963 0 uM Ca 12.5 Digi 30 min011	27	0 Ca 2.5 PVP 12.5 Digitonin
0.903664	30	12-19-2023 U2OS C963 0 uM Ca 12.5 Digi 30 min012	28	0 Ca 2.5 PVP 12.5 Digitonin
0.946406	30	12-19-2023 U2OS C963 0 uM Ca 12.5 Digi 30 min012	29	0 Ca 2.5 PVP 12.5 Digitonin
1.07533	30	12-19-2023 U2OS C963 0 uM Ca 12.5 Digi 30 min012	30	0 Ca 2.5 PVP 12.5 Digitonin
1.10594	30	12-19-2023 U2OS C963 0 uM Ca 12.5 Digi 30 min013	31	0 Ca 2.5 PVP 12.5 Digitonin
1.16114	30	12-19-2023 U2OS C963 0 uM Ca 12.5 Digi 30 min013	32	0 Ca 2.5 PVP 12.5 Digitonin
1.16189	30	12-19-2023 U2OS C963 0 uM Ca 12.5 Digi 30 min013	33	0 Ca 2.5 PVP 12.5 Digitonin
1.05544	30	12-19-2023 U2OS C963 0 uM Ca 12.5 Digi 30 min014	34	0 Ca 2.5 PVP 12.5 Digitonin
0.920841	30	12-19-2023 U2OS C963 0 uM Ca 12.5 Digi 30 min014	35	0 Ca 2.5 PVP 12.5 Digitonin
0.938739	30	12-19-2023 U2OS C963 0 uM Ca 12.5 Digi 30 min014	36	0 Ca 2.5 PVP 12.5 Digitonin
0.87435	30	12-19-2023 U2OS C963 0 uM Ca 12.5 Digi 30 min015	37	0 Ca 2.5 PVP 12.5 Digitonin
0.961983	30	12-19-2023 U2OS C963 0 uM Ca 12.5 Digi 30 min015	38	0 Ca 2.5 PVP 12.5 Digitonin
0.852849	30	12-19-2023 U2OS C963 0 uM Ca 12.5 Digi 30 min016	39	0 Ca 2.5 PVP 12.5 Digitonin
0.870075	30	12-19-2023 U2OS C963 0 uM Ca 12.5 Digi 30 min016	40	0 Ca 2.5 PVP 12.5 Digitonin
1.05104	30	12-19-2023 U2OS C963 0 uM Ca 12.5 Digi 30 min016	41	0 Ca 2.5 PVP 12.5 Digitonin
0.924258	30	12-19-2023 U2OS C963 0 uM Ca 12.5 Digi 30 min017	42	0 Ca 2.5 PVP 12.5 Digitonin
0.896709	30	12-19-2023 U2OS C963 0 uM Ca 12.5 Digi 30 min017	43	0 Ca 2.5 PVP 12.5 Digitonin
1.2022	30	12-19-2023 U2OS C963 0 uM Ca 12.5 Digi 30 min017	44	0 Ca 2.5 PVP 12.5 Digitonin
1.14727	30	12-19-2023 U2OS C963 0 uM Ca 12.5 Digi 30 min018	45	0 Ca 2.5 PVP 12.5 Digitonin
1.0764	30	12-19-2023 U2OS C963 0 uM Ca 12.5 Digi 30 min018	46	0 Ca 2.5 PVP 12.5 Digitonin
1.01967	30	12-19-2023 U2OS C963 0 uM Ca 12.5 Digi 30 min018	47	0 Ca 2.5 PVP 12.5 Digitonin
0.873597	30	12-19-2023 U2OS C963 0 uM Ca 12.5 Digi 30 min019	48	0 Ca 2.5 PVP 12.5 Digitonin
0.922884	30	12-19-2023 U2OS C963 0 uM Ca 12.5 Digi 30 min019	49	0 Ca 2.5 PVP 12.5 Digitonin
0.827597	30	12-19-2023 U2OS C963 0 uM Ca 12.5 Digi 30 min019	50	0 Ca 2.5 PVP 12.5 Digitonin
0.801589	30	12-19-2023 U2OS C963 0 uM Ca 12.5 Digi 30 min020	51	0 Ca 2.5 PVP 12.5 Digitonin
1.01712	30	12-19-2023 U2OS C963 0 uM Ca 12.5 Digi 30 min020	52	0 Ca 2.5 PVP 12.5 Digitonin
1.09699	30	12-19-2023 U2OS C963 0 uM Ca 12.5 Digi 30 min020	53	0 Ca 2.5 PVP 12.5 Digitonin
0.904038	30	12-19-2023 U2OS C963 0 uM Ca 12.5 Digi 30 min	54	0 Ca 2.5 PVP 12.5 Digitonin
0.888882	30	12-19-2023 U2OS C963 0 uM Ca 12.5 Digi 30 min	55	0 Ca 2.5 PVP 12.5 Digitonin
1.36109	30	12-19-2023 U2OS C963 50 uM Ca 12.5 Digi 30 min001	1	50 Ca 2.5 PVP 12.5 Digitonin
1.38037	30	12-19-2023 U2OS C963 50 uM Ca 12.5 Digi 30 min002	2	50 Ca 2.5 PVP 12.5 Digitonin
1.19869	30	12-19-2023 U2OS C963 50 uM Ca 12.5 Digi 30 min002	3	50 Ca 2.5 PVP 12.5 Digitonin
1.3729	30	12-19-2023 U2OS C963 50 uM Ca 12.5 Digi 30 min002	4	50 Ca 2.5 PVP 12.5 Digitonin
1.3593	30	12-19-2023 U2OS C963 50 uM Ca 12.5 Digi 30 min003	5	50 Ca 2.5 PVP 12.5 Digitonin
1.56688	30	12-19-2023 U2OS C963 50 uM Ca 12.5 Digi 30 min003	6	50 Ca 2.5 PVP 12.5 Digitonin
1.13888	30	12-19-2023 U2OS C963 50 uM Ca 12.5 Digi 30 min004	7	50 Ca 2.5 PVP 12.5 Digitonin
1.45907	30	12-19-2023 U2OS C963 50 uM Ca 12.5 Digi 30 min004	8	50 Ca 2.5 PVP 12.5 Digitonin
1.30297	30	12-19-2023 U2OS C963 50 uM Ca 12.5 Digi 30 min004	9	50 Ca 2.5 PVP 12.5 Digitonin
1.38892	30	12-19-2023 U2OS C963 50 uM Ca 12.5 Digi 30 min005	10	50 Ca 2.5 PVP 12.5 Digitonin
1.38818	30	12-19-2023 U2OS C963 50 uM Ca 12.5 Digi 30 min005	11	50 Ca 2.5 PVP 12.5 Digitonin
1.2295	30	12-19-2023 U2OS C963 50 uM Ca 12.5 Digi 30 min006	12	50 Ca 2.5 PVP 12.5 Digitonin
1.2738	30	12-19-2023 U2OS C963 50 uM Ca 12.5 Digi 30 min006	13	50 Ca 2.5 PVP 12.5 Digitonin
1.44717	30	12-19-2023 U2OS C963 50 uM Ca 12.5 Digi 30 min006	14	50 Ca 2.5 PVP 12.5 Digitonin
1.22384	30	12-19-2023 U2OS C963 50 uM Ca 12.5 Digi 30 min007	15	50 Ca 2.5 PVP 12.5 Digitonin
1.46924	30	12-19-2023 U2OS C963 50 uM Ca 12.5 Digi 30 min008	16	50 Ca 2.5 PVP 12.5 Digitonin
1.25746	30	12-19-2023 U2OS C963 50 uM Ca 12.5 Digi 30 min008	17	50 Ca 2.5 PVP 12.5 Digitonin
1.42016	30	12-19-2023 U2OS C963 50 uM Ca 12.5 Digi 30 min009	18	50 Ca 2.5 PVP 12.5 Digitonin
1.18397	30	12-19-2023 U2OS C963 50 uM Ca 12.5 Digi 30 min009	19	50 Ca 2.5 PVP 12.5 Digitonin
1.43416	30	12-19-2023 U2OS C963 50 uM Ca 12.5 Digi 30 min010	20	50 Ca 2.5 PVP 12.5 Digitonin
1.43867	30	12-19-2023 U2OS C963 50 uM Ca 12.5 Digi 30 min010	21	50 Ca 2.5 PVP 12.5 Digitonin
1.39307	30	12-19-2023 U2OS C963 50 uM Ca 12.5 Digi 30 min011	22	50 Ca 2.5 PVP 12.5 Digitonin
1.37358	30	12-19-2023 U2OS C963 50 uM Ca 12.5 Digi 30 min011	23	50 Ca 2.5 PVP 12.5 Digitonin
1.27422	30	12-19-2023 U2OS C963 50 uM Ca 12.5 Digi 30 min012	24	50 Ca 2.5 PVP 12.5 Digitonin
1.34475	30	12-19-2023 U2OS C963 50 uM Ca 12.5 Digi 30 min013	25	50 Ca 2.5 PVP 12.5 Digitonin
1.33427	30	12-19-2023 U2OS C963 50 uM Ca 12.5 Digi 30 min013	26	50 Ca 2.5 PVP 12.5 Digitonin
1.29711	30	12-19-2023 U2OS C963 50 uM Ca 12.5 Digi 30 min014	27	50 Ca 2.5 PVP 12.5 Digitonin
1.36739	30	12-19-2023 U2OS C963 50 uM Ca 12.5 Digi 30 min014	28	50 Ca 2.5 PVP 12.5 Digitonin
1.6162	30	12-19-2023 U2OS C963 50 uM Ca 12.5 Digi 30 min015	29	50 Ca 2.5 PVP 12.5 Digitonin
1.70967	30	12-19-2023 U2OS C963 50 uM Ca 12.5 Digi 30 min015	30	50 Ca 2.5 PVP 12.5 Digitonin
1.39244	30	12-19-2023 U2OS C963 50 uM Ca 12.5 Digi 30 min015	31	50 Ca 2.5 PVP 12.5 Digitonin
1.41982	30	12-19-2023 U2OS C963 50 uM Ca 12.5 Digi 30 min016	32	50 Ca 2.5 PVP 12.5 Digitonin
1.21364	30	12-19-2023 U2OS C963 50 uM Ca 12.5 Digi 30 min016	33	50 Ca 2.5 PVP 12.5 Digitonin
1.28741	30	12-19-2023 U2OS C963 50 uM Ca 12.5 Digi 30 min017	34	50 Ca 2.5 PVP 12.5 Digitonin
1.42567	30	12-19-2023 U2OS C963 50 uM Ca 12.5 Digi 30 min017	35	50 Ca 2.5 PVP 12.5 Digitonin
1.25735	30	12-19-2023 U2OS C963 50 uM Ca 12.5 Digi 30 min017	36	50 Ca 2.5 PVP 12.5 Digitonin
1.40458	30	12-19-2023 U2OS C963 50 uM Ca 12.5 Digi 30 min017	37	50 Ca 2.5 PVP 12.5 Digitonin
1.20847	30	12-19-2023 U2OS C963 50 uM Ca 12.5 Digi 30 min017	38	50 Ca 2.5 PVP 12.5 Digitonin
1.30775	30	12-19-2023 U2OS C963 50 uM Ca 12.5 Digi 30 min017	39	50 Ca 2.5 PVP 12.5 Digitonin
1.34766	30	12-19-2023 U2OS C963 50 uM Ca 12.5 Digi 30 min018	40	50 Ca 2.5 PVP 12.5 Digitonin
1.51011	30	12-19-2023 U2OS C963 50 uM Ca 12.5 Digi 30 min018	41	50 Ca 2.5 PVP 12.5 Digitonin
1.41965	30	12-19-2023 U2OS C963 50 uM Ca 12.5 Digi 30 min018	42	50 Ca 2.5 PVP 12.5 Digitonin
1.35967	30	12-19-2023 U2OS C963 50 uM Ca 12.5 Digi 30 min019	43	50 Ca 2.5 PVP 12.5 Digitonin
1.43778	30	12-19-2023 U2OS C963 50 uM Ca 12.5 Digi 30 min019	44	50 Ca 2.5 PVP 12.5 Digitonin
1.41965	30	12-19-2023 U2OS C963 50 uM Ca 12.5 Digi 30 min019	45	50 Ca 2.5 PVP 12.5 Digitonin
1.37605	30	12-19-2023 U2OS C963 50 uM Ca 12.5 Digi 30 min020	46	50 Ca 2.5 PVP 12.5 Digitonin
1.33954	30	12-19-2023 U2OS C963 50 uM Ca 12.5 Digi 30 min020	47	50 Ca 2.5 PVP 12.5 Digitonin
1.50702	30	12-19-2023 U2OS C963 50 uM Ca 12.5 Digi 30 min	48	50 Ca 2.5 PVP 12.5 Digitonin
1.49666	30	12-19-2023 U2OS C963 50 uM Ca 12.5 Digi 30 min	49	50 Ca 2.5 PVP 12.5 Digitonin
Note: Data represent one day experiment acquired on U2OS cells from 2 distinct biological sources
