# Supplementary material for: Endoplasmic reticulum disruption stimulates nuclear membrane mechanotransduction
Source: Nat Cell Biol. 2025 Dec 9;28(1):125–34. doi: 10.1038/s41556-025-01820-9 (PMC12807876; doi:10.1038/s41556-025-01820-9)
Supplement: Supplementary file 17 — Numerical source data for Extended Data Fig. 3. Collapse of ER network integrity in ferroptotic cell death and tissue wounding. [file 41556_2025_1820_MOESM17_ESM.xlsx]

## Sheet: Extended Data Fig.3a
Data source:	20250330_17,42_ml162_Sytox_Blue_2hrs_E2_P4
Image processing:		xy registration (FIJI Correct 3D drift): Correct only x&y
		Stack was cropped to save memory
Left panel: Representative images
Top right panel: Representative profile plots (min-max normalized cPla2-mKate2 fluorescence along 5 um profile)
x [um]	t1z11	t2z11	t3z11	t5z11	t6z11	t7z11	t10z13	t11z13	t12z13
0	0.0354043	0.037844	0.0298887	0	0	0.00244818	0.00927945	0.0308388	0
0.21667	0.0427959	0.0224472	0	0.00484957	0.0193457	0.000428614	0.0362573	0.0328134	0.0373248
0.43333	0.0170131	0	0.0106351	0.0180168	0.0228924	0.0196218	0	0.0345285	0.0651961
0.65	0.00821169	0.026875	0.0435184	0.0155698	0.0199906	0	0.00763672	0.0584072	0.069419
0.86667	0.0129205	0.0204904	0.0768051	0.0645603	0.0502013	0.0153211	0.0227733	0.0407832	0.0656669
1.08333	0	0.0143943	0.0287596	0.0615017	0.0577447	0.0250776	0.0211012	0.0181187	0.00404597
1.3	0.0105921	0.0177896	0.122908	0.0194015	0.0527958	0.0533661	0.0156646	0	0.0109258
1.51667	0.0318901	0.0510021	0.0764773	0.0297218	0.0482443	0.0443434	0.00972924	0.00426581	0.0702305
1.73333	0.0449536	0.0591986	0.142398	0.0766321	0.0333526	0.0394979	0.0233111	0.0671444	0.0723455
1.95	0.10938	0.0704952	0.142307	0.0886944	0.0465496	0.0811824	0.0841995	0.100465	0.0940111
2.16667	0.254657	0.162782	0.20043	0.232721	0.0954688	0.206708	0.239858	0.157743	0.298914
2.38333	0.434216	0.28541	0.360693	0.635561	0.2346	0.540025	0.560678	0.353735	0.700784
2.6	0.595873	0.438892	0.562127	0.952793	0.605858	0.920997	0.908252	0.680384	1
2.81667	0.6964	0.633877	0.730286	1	1	1	1	1	0.926133
3.03333	0.800038	0.826914	0.796499	0.909131	0.989862	0.734252	0.764063	0.969526	0.654496
3.25	0.853685	0.945032	0.793976	0.822608	0.736989	0.4329	0.499614	0.69603	0.413944
3.46667	0.854566	0.943694	0.892848	0.798507	0.482008	0.288152	0.330247	0.481179	0.263262
3.68333	0.876989	0.930447	0.955988	0.749847	0.356298	0.234016	0.22169	0.315667	0.152753
3.9	0.953022	1	0.972097	0.731631	0.286234	0.190958	0.155169	0.212062	0.107195
4.11667	1	0.966986	0.973407	0.763912	0.237637	0.157919	0.138634	0.158162	0.120162
4.33333	0.903436	0.919545	1	0.785849	0.222206	0.136219	0.168516	0.140857	0.124071
4.55	0.765441	0.941355	0.979539	0.830891	0.213792	0.142961	0.165818	0.14868	0.117569
4.76667	0.789071	0.884104	0.945331	0.80093	0.18155	0.140745	0.164762	0.173054	0.0855236
4.98333	0.813823	0.806444	0.763914	0.75397	0.150394	0.135827	0.153575	0.116724	0.0982726
5.2	0.717975	0.759626	0.709532	0.719262	0.163524	0.108541	0.124427	0.0916705	0.0988512
Bottom right panel: Representative dynamics
t [min]	Nuclear area (MIP, both cells) [min-max]	Sytox blue (MIP) [min-max]	cPla2 leakage (MIP) [min-max]
0	0.693197	0.0277442	0.027385
10	0.743931	0	0.0297421
20	0.715993	0.0474062	0.720711
30	0.708574	0.04874	0.0939431
40	0.872344	0.0761282	0.292891
50	1	0.0460121	0.287269
60	0.898882	0.061711	0.155967
70	0.576621	0.0895046	0.384475
80	0.320546	0.0855634	1
90	0.093596	0.0504463	0.610084
100	0.0755447	0.244771	0.178093
110	0.038151	1	0.625317
120	0	0.913242	0
			not depcited because no significant leakage

## Sheet: Extended Data Fig.3b
Time (min)	Nuclear Folds [F/F0]	Filename	Nuclear Number	Treatment
0	1	20250620_ml162_NM_ER_004_E1_P1	1	4 uM ML162
10	1.11111	20250620_ml162_NM_ER_004_E1_P1	1	4 uM ML162
20	1.66667	20250620_ml162_NM_ER_004_E1_P1	1	4 uM ML162
30	1.66667	20250620_ml162_NM_ER_004_E1_P1	1	4 uM ML162
40	1.22222	20250620_ml162_NM_ER_004_E1_P1	1	4 uM ML162
50	1.22222	20250620_ml162_NM_ER_004_E1_P1	1	4 uM ML162
60	1.22222	20250620_ml162_NM_ER_004_E1_P1	1	4 uM ML162
70	1.11111	20250620_ml162_NM_ER_004_E1_P1	1	4 uM ML162
80	0.777778	20250620_ml162_NM_ER_004_E1_P1	1	4 uM ML162
90	0.444444	20250620_ml162_NM_ER_004_E1_P1	1	4 uM ML162
100	0.333333	20250620_ml162_NM_ER_004_E1_P1	1	4 uM ML162
110	0.333333	20250620_ml162_NM_ER_004_E1_P1	1	4 uM ML162
120	0.333333	20250620_ml162_NM_ER_004_E1_P1	1	4 uM ML162
0	1	20250620_ml162_NM_ER_004_E1_P1	2	4 uM ML162
10	0.625	20250620_ml162_NM_ER_004_E1_P1	2	4 uM ML162
20	1	20250620_ml162_NM_ER_004_E1_P1	2	4 uM ML162
30	0.875	20250620_ml162_NM_ER_004_E1_P1	2	4 uM ML162
40	0.875	20250620_ml162_NM_ER_004_E1_P1	2	4 uM ML162
50	0.875	20250620_ml162_NM_ER_004_E1_P1	2	4 uM ML162
60	1.25	20250620_ml162_NM_ER_004_E1_P1	2	4 uM ML162
70	0.875	20250620_ml162_NM_ER_004_E1_P1	2	4 uM ML162
80	1	20250620_ml162_NM_ER_004_E1_P1	2	4 uM ML162
90	0.625	20250620_ml162_NM_ER_004_E1_P1	2	4 uM ML162
100	0.25	20250620_ml162_NM_ER_004_E1_P1	2	4 uM ML162
110	0.25	20250620_ml162_NM_ER_004_E1_P1	2	4 uM ML162
120	0.125	20250620_ml162_NM_ER_004_E1_P1	2	4 uM ML162
0	1	20250620_ml162_NM_ER_004_E1_P2	3	4 uM ML162
10	0.875	20250620_ml162_NM_ER_004_E1_P2	3	4 uM ML162
20	0.625	20250620_ml162_NM_ER_004_E1_P2	3	4 uM ML162
30	0.875	20250620_ml162_NM_ER_004_E1_P2	3	4 uM ML162
40	0.625	20250620_ml162_NM_ER_004_E1_P2	3	4 uM ML162
50	1	20250620_ml162_NM_ER_004_E1_P2	3	4 uM ML162
60	0.625	20250620_ml162_NM_ER_004_E1_P2	3	4 uM ML162
70	0.375	20250620_ml162_NM_ER_004_E1_P2	3	4 uM ML162
80	0.5	20250620_ml162_NM_ER_004_E1_P2	3	4 uM ML162
100	0.25	20250620_ml162_NM_ER_004_E1_P2	3	4 uM ML162
110	0.125	20250620_ml162_NM_ER_004_E1_P2	3	4 uM ML162
120	0	20250620_ml162_NM_ER_004_E1_P2	3	4 uM ML162
130	0.125	20250620_ml162_NM_ER_004_E1_P2	3	4 uM ML162
140	0.125	20250620_ml162_NM_ER_004_E1_P2	3	4 uM ML162
150	0.125	20250620_ml162_NM_ER_004_E1_P2	3	4 uM ML162
0	1	20250620_ml162_NM_ER_004_E1_P2	4	4 uM ML162
10	1.25	20250620_ml162_NM_ER_004_E1_P2	4	4 uM ML162
20	1.25	20250620_ml162_NM_ER_004_E1_P2	4	4 uM ML162
30	0.75	20250620_ml162_NM_ER_004_E1_P2	4	4 uM ML162
40	1	20250620_ml162_NM_ER_004_E1_P2	4	4 uM ML162
50	1.25	20250620_ml162_NM_ER_004_E1_P2	4	4 uM ML162
60	1	20250620_ml162_NM_ER_004_E1_P2	4	4 uM ML162
70	0	20250620_ml162_NM_ER_004_E1_P2	4	4 uM ML162
80	0.25	20250620_ml162_NM_ER_004_E1_P2	4	4 uM ML162
90	0.25	20250620_ml162_NM_ER_004_E1_P2	4	4 uM ML162
100	0	20250620_ml162_NM_ER_004_E1_P2	4	4 uM ML162
110	0	20250620_ml162_NM_ER_004_E1_P2	4	4 uM ML162
120	0	20250620_ml162_NM_ER_004_E1_P2	4	4 uM ML162
0	1	20250620_ml162_NM_ER_004_E1_P2	5	4 uM ML162
10	1.19048	20250620_ml162_NM_ER_004_E1_P2	5	4 uM ML162
20	0.571429	20250620_ml162_NM_ER_004_E1_P2	5	4 uM ML162
30	0.690476	20250620_ml162_NM_ER_004_E1_P2	5	4 uM ML162
40	0.714286	20250620_ml162_NM_ER_004_E1_P2	5	4 uM ML162
50	0.642857	20250620_ml162_NM_ER_004_E1_P2	5	4 uM ML162
60	0.547619	20250620_ml162_NM_ER_004_E1_P2	5	4 uM ML162
70	0.452381	20250620_ml162_NM_ER_004_E1_P2	5	4 uM ML162
80	0.571429	20250620_ml162_NM_ER_004_E1_P2	5	4 uM ML162
90	0.571429	20250620_ml162_NM_ER_004_E1_P2	5	4 uM ML162
100	0.595238	20250620_ml162_NM_ER_004_E1_P2	5	4 uM ML162
110	0.047619	20250620_ml162_NM_ER_004_E1_P2	5	4 uM ML162
120	0.190476	20250620_ml162_NM_ER_004_E1_P2	5	4 uM ML162
130	0.47619	20250620_ml162_NM_ER_004_E1_P2	5	4 uM ML162
140	0.404762	20250620_ml162_NM_ER_004_E1_P2	5	4 uM ML162
150	0.0238095	20250620_ml162_NM_ER_004_E1_P2	5	4 uM ML162
0	1	20250620_ml162_NM_ER_004_E1_P3	6	4 uM ML162
10	1.5	20250620_ml162_NM_ER_004_E1_P3	6	4 uM ML162
20	1.5	20250620_ml162_NM_ER_004_E1_P3	6	4 uM ML162
30	2	20250620_ml162_NM_ER_004_E1_P3	6	4 uM ML162
40	1.5	20250620_ml162_NM_ER_004_E1_P3	6	4 uM ML162
50	1	20250620_ml162_NM_ER_004_E1_P3	6	4 uM ML162
60	0.5	20250620_ml162_NM_ER_004_E1_P3	6	4 uM ML162
70	1	20250620_ml162_NM_ER_004_E1_P3	6	4 uM ML162
80	1	20250620_ml162_NM_ER_004_E1_P3	6	4 uM ML162
90	0.5	20250620_ml162_NM_ER_004_E1_P3	6	4 uM ML162
100	0.5	20250620_ml162_NM_ER_004_E1_P3	6	4 uM ML162
110	1	20250620_ml162_NM_ER_004_E1_P3	6	4 uM ML162
120	0.5	20250620_ml162_NM_ER_004_E1_P3	6	4 uM ML162
130	1	20250620_ml162_NM_ER_004_E1_P3	6	4 uM ML162
140	0.5	20250620_ml162_NM_ER_004_E1_P3	6	4 uM ML162
150	0	20250620_ml162_NM_ER_004_E1_P3	6	4 uM ML162
0	1	20250620_ml162_NM_ER_004_E1_P3	7	4 uM ML162
10	1.375	20250620_ml162_NM_ER_004_E1_P3	7	4 uM ML162
20	1.25	20250620_ml162_NM_ER_004_E1_P3	7	4 uM ML162
30	1	20250620_ml162_NM_ER_004_E1_P3	7	4 uM ML162
40	1.125	20250620_ml162_NM_ER_004_E1_P3	7	4 uM ML162
50	1.5	20250620_ml162_NM_ER_004_E1_P3	7	4 uM ML162
60	1.5	20250620_ml162_NM_ER_004_E1_P3	7	4 uM ML162
70	1.75	20250620_ml162_NM_ER_004_E1_P3	7	4 uM ML162
80	1	20250620_ml162_NM_ER_004_E1_P3	7	4 uM ML162
90	0.75	20250620_ml162_NM_ER_004_E1_P3	7	4 uM ML162
100	0.25	20250620_ml162_NM_ER_004_E1_P3	7	4 uM ML162
110	0.25	20250620_ml162_NM_ER_004_E1_P3	7	4 uM ML162
120	0.5	20250620_ml162_NM_ER_004_E1_P3	7	4 uM ML162
130	0.375	20250620_ml162_NM_ER_004_E1_P3	7	4 uM ML162
140	0.375	20250620_ml162_NM_ER_004_E1_P3	7	4 uM ML162
0	1	20250620_ml162_NM_ER_004_E1_P3	8	4 uM ML162
10	1.2	20250620_ml162_NM_ER_004_E1_P3	8	4 uM ML162
20	0.6	20250620_ml162_NM_ER_004_E1_P3	8	4 uM ML162
30	1	20250620_ml162_NM_ER_004_E1_P3	8	4 uM ML162
40	1.4	20250620_ml162_NM_ER_004_E1_P3	8	4 uM ML162
50	1.4	20250620_ml162_NM_ER_004_E1_P3	8	4 uM ML162
60	1.2	20250620_ml162_NM_ER_004_E1_P3	8	4 uM ML162
70	0.8	20250620_ml162_NM_ER_004_E1_P3	8	4 uM ML162
80	1.2	20250620_ml162_NM_ER_004_E1_P3	8	4 uM ML162
90	0.4	20250620_ml162_NM_ER_004_E1_P3	8	4 uM ML162
100	0	20250620_ml162_NM_ER_004_E1_P3	8	4 uM ML162
110	0.4	20250620_ml162_NM_ER_004_E1_P3	8	4 uM ML162
120	0.2	20250620_ml162_NM_ER_004_E1_P3	8	4 uM ML162
130	0.2	20250620_ml162_NM_ER_004_E1_P3	8	4 uM ML162
140	0	20250620_ml162_NM_ER_004_E1_P3	8	4 uM ML162
150	0.2	20250620_ml162_NM_ER_004_E1_P3	8	4 uM ML162
0	1	20250620_ml162_NM_ER_004_E1_P3	9	4 uM ML162
10	1	20250620_ml162_NM_ER_004_E1_P3	9	4 uM ML162
20	1.33333	20250620_ml162_NM_ER_004_E1_P3	9	4 uM ML162
30	2.33333	20250620_ml162_NM_ER_004_E1_P3	9	4 uM ML162
40	1.66667	20250620_ml162_NM_ER_004_E1_P3	9	4 uM ML162
50	1.33333	20250620_ml162_NM_ER_004_E1_P3	9	4 uM ML162
60	1.66667	20250620_ml162_NM_ER_004_E1_P3	9	4 uM ML162
70	1.33333	20250620_ml162_NM_ER_004_E1_P3	9	4 uM ML162
80	1	20250620_ml162_NM_ER_004_E1_P3	9	4 uM ML162
90	1.33333	20250620_ml162_NM_ER_004_E1_P3	9	4 uM ML162
100	0.666667	20250620_ml162_NM_ER_004_E1_P3	9	4 uM ML162
110	0.333333	20250620_ml162_NM_ER_004_E1_P3	9	4 uM ML162
120	0	20250620_ml162_NM_ER_004_E1_P3	9	4 uM ML162
130	0.666667	20250620_ml162_NM_ER_004_E1_P3	9	4 uM ML162
140	0.666667	20250620_ml162_NM_ER_004_E1_P3	9	4 uM ML162
150	1	20250620_ml162_NM_ER_004_E1_P3	9	4 uM ML162
0	1	20250620_ml162_NM_ER_004_E1_P3	10	4 uM ML162
10	2	20250620_ml162_NM_ER_004_E1_P3	10	4 uM ML162
20	2.5	20250620_ml162_NM_ER_004_E1_P3	10	4 uM ML162
30	2.5	20250620_ml162_NM_ER_004_E1_P3	10	4 uM ML162
40	1.5	20250620_ml162_NM_ER_004_E1_P3	10	4 uM ML162
50	1.25	20250620_ml162_NM_ER_004_E1_P3	10	4 uM ML162
60	2	20250620_ml162_NM_ER_004_E1_P3	10	4 uM ML162
70	0.75	20250620_ml162_NM_ER_004_E1_P3	10	4 uM ML162
80	1.25	20250620_ml162_NM_ER_004_E1_P3	10	4 uM ML162
90	0.75	20250620_ml162_NM_ER_004_E1_P3	10	4 uM ML162
100	0.75	20250620_ml162_NM_ER_004_E1_P3	10	4 uM ML162
110	0.75	20250620_ml162_NM_ER_004_E1_P3	10	4 uM ML162
120	0.5	20250620_ml162_NM_ER_004_E1_P3	10	4 uM ML162
130	0	20250620_ml162_NM_ER_004_E1_P3	10	4 uM ML162
140	0	20250620_ml162_NM_ER_004_E1_P3	10	4 uM ML162
150	0	20250620_ml162_NM_ER_004_E1_P3	10	4 uM ML162
10	1	20250620_ml162_NM_ER_004_E1_P4	11	4 uM ML162
20	0.571429	20250620_ml162_NM_ER_004_E1_P4	11	4 uM ML162
30	0.571429	20250620_ml162_NM_ER_004_E1_P4	11	4 uM ML162
40	0.428571	20250620_ml162_NM_ER_004_E1_P4	11	4 uM ML162
50	0.285714	20250620_ml162_NM_ER_004_E1_P4	11	4 uM ML162
60	0.142857	20250620_ml162_NM_ER_004_E1_P4	11	4 uM ML162
70	0	20250620_ml162_NM_ER_004_E1_P4	11	4 uM ML162
80	0	20250620_ml162_NM_ER_004_E1_P4	11	4 uM ML162
90	0	20250620_ml162_NM_ER_004_E1_P4	11	4 uM ML162
100	0	20250620_ml162_NM_ER_004_E1_P4	11	4 uM ML162
110	0	20250620_ml162_NM_ER_004_E1_P4	11	4 uM ML162
120	0	20250620_ml162_NM_ER_004_E1_P4	11	4 uM ML162
130	0.142857	20250620_ml162_NM_ER_004_E1_P4	11	4 uM ML162
140	0.142857	20250620_ml162_NM_ER_004_E1_P4	11	4 uM ML162
150	0.142857	20250620_ml162_NM_ER_004_E1_P4	11	4 uM ML162
10	1	20250620_ml162_NM_ER_004_E1_P4	12	4 uM ML162
20	1	20250620_ml162_NM_ER_004_E1_P4	12	4 uM ML162
30	1.66667	20250620_ml162_NM_ER_004_E1_P4	12	4 uM ML162
40	2	20250620_ml162_NM_ER_004_E1_P4	12	4 uM ML162
50	0.666667	20250620_ml162_NM_ER_004_E1_P4	12	4 uM ML162
60	0.666667	20250620_ml162_NM_ER_004_E1_P4	12	4 uM ML162
70	0.333333	20250620_ml162_NM_ER_004_E1_P4	12	4 uM ML162
80	0	20250620_ml162_NM_ER_004_E1_P4	12	4 uM ML162
90	0.333333	20250620_ml162_NM_ER_004_E1_P4	12	4 uM ML162
100	0	20250620_ml162_NM_ER_004_E1_P4	12	4 uM ML162
110	0	20250620_ml162_NM_ER_004_E1_P4	12	4 uM ML162
120	0	20250620_ml162_NM_ER_004_E1_P4	12	4 uM ML162
130	0	20250620_ml162_NM_ER_004_E1_P4	12	4 uM ML162
140	0	20250620_ml162_NM_ER_004_E1_P4	12	4 uM ML162
150	0	20250620_ml162_NM_ER_004_E1_P4	12	4 uM ML162
0	1	20250620_ml162_NM_ER_004_E1_P5	13	4 uM ML162
10	0.5	20250620_ml162_NM_ER_004_E1_P5	13	4 uM ML162
20	0.5	20250620_ml162_NM_ER_004_E1_P5	13	4 uM ML162
30	1	20250620_ml162_NM_ER_004_E1_P5	13	4 uM ML162
40	0.5	20250620_ml162_NM_ER_004_E1_P5	13	4 uM ML162
50	1	20250620_ml162_NM_ER_004_E1_P5	13	4 uM ML162
60	1	20250620_ml162_NM_ER_004_E1_P5	13	4 uM ML162
70	1	20250620_ml162_NM_ER_004_E1_P5	13	4 uM ML162
80	1	20250620_ml162_NM_ER_004_E1_P5	13	4 uM ML162
90	0.5	20250620_ml162_NM_ER_004_E1_P5	13	4 uM ML162
100	1	20250620_ml162_NM_ER_004_E1_P5	13	4 uM ML162
110	0	20250620_ml162_NM_ER_004_E1_P5	13	4 uM ML162
120	0	20250620_ml162_NM_ER_004_E1_P5	13	4 uM ML162
130	0.5	20250620_ml162_NM_ER_004_E1_P5	13	4 uM ML162
140	0.5	20250620_ml162_NM_ER_004_E1_P5	13	4 uM ML162
150	0	20250620_ml162_NM_ER_004_E1_P5	13	4 uM ML162
0	1	20250620_ml162_NM_ER_004_E1_P5	14	4 uM ML162
10	0.214286	20250620_ml162_NM_ER_004_E1_P5	14	4 uM ML162
20	0.357143	20250620_ml162_NM_ER_004_E1_P5	14	4 uM ML162
30	0.857143	20250620_ml162_NM_ER_004_E1_P5	14	4 uM ML162
40	0.642857	20250620_ml162_NM_ER_004_E1_P5	14	4 uM ML162
50	0.142857	20250620_ml162_NM_ER_004_E1_P5	14	4 uM ML162
60	0.214286	20250620_ml162_NM_ER_004_E1_P5	14	4 uM ML162
70	0.142857	20250620_ml162_NM_ER_004_E1_P5	14	4 uM ML162
80	0	20250620_ml162_NM_ER_004_E1_P5	14	4 uM ML162
90	0	20250620_ml162_NM_ER_004_E1_P5	14	4 uM ML162
120	0.0714286	20250620_ml162_NM_ER_004_E1_P5	14	4 uM ML162
0	1	20250620_ml162_NM_ER_004_E1_P5	15	4 uM ML162
10	0.708333	20250620_ml162_NM_ER_004_E1_P5	15	4 uM ML162
20	0.833333	20250621_ml162_NM_ER_004_E2_P5	15	4 uM ML162
30	0.666667	20250621_ml162_NM_ER_004_E2_P5	15	4 uM ML162
40	0.791667	20250621_ml162_NM_ER_004_E2_P5	15	4 uM ML162
50	0.625	20250621_ml162_NM_ER_004_E2_P5	15	4 uM ML162
60	0.666667	20250621_ml162_NM_ER_004_E2_P5	15	4 uM ML162
70	0.625	20250621_ml162_NM_ER_004_E2_P5	15	4 uM ML162
80	0.5	20250621_ml162_NM_ER_004_E2_P5	15	4 uM ML162
90	0.291667	20250621_ml162_NM_ER_004_E2_P5	15	4 uM ML162
100	0.416667	20250621_ml162_NM_ER_004_E2_P5	15	4 uM ML162
110	0.25	20250621_ml162_NM_ER_004_E2_P5	15	4 uM ML162
120	0.0833333	20250621_ml162_NM_ER_004_E2_P5	15	4 uM ML162
0	1	20250621_ml162_NM_ER_004_E2_P5	16	4 uM ML162
10	0.8	20250621_ml162_NM_ER_004_E2_P5	16	4 uM ML162
20	0.8	20250621_ml162_NM_ER_004_E2_P5	16	4 uM ML162
30	0.8	20250621_ml162_NM_ER_004_E2_P5	16	4 uM ML162
40	0.8	20250621_ml162_NM_ER_004_E2_P5	16	4 uM ML162
50	0.8	20250621_ml162_NM_ER_004_E2_P5	16	4 uM ML162
60	0.6	20250621_ml162_NM_ER_004_E2_P5	16	4 uM ML162
70	0.4	20250621_ml162_NM_ER_004_E2_P5	16	4 uM ML162
80	0.4	20250621_ml162_NM_ER_004_E2_P5	16	4 uM ML162
90	0.6	20250621_ml162_NM_ER_004_E2_P5	16	4 uM ML162
100	0.6	20250621_ml162_NM_ER_004_E2_P5	16	4 uM ML162
110	0.8	20250621_ml162_NM_ER_004_E2_P5	16	4 uM ML162
120	0.4	20250621_ml162_NM_ER_004_E2_P5	16	4 uM ML162
0	1	20250621_ml162_NM_ER_004_E2_P5	17	4 uM ML162
10	1.30769	20250621_ml162_NM_ER_004_E2_P5	17	4 uM ML162
20	1	20250621_ml162_NM_ER_004_E2_P5	17	4 uM ML162
30	1.53846	20250621_ml162_NM_ER_004_E2_P5	17	4 uM ML162
40	1.07692	20250621_ml162_NM_ER_004_E2_P5	17	4 uM ML162
50	1.07692	20250621_ml162_NM_ER_004_E2_P5	17	4 uM ML162
60	1.07692	20250621_ml162_NM_ER_004_E2_P5	17	4 uM ML162
70	1.07692	20250621_ml162_NM_ER_004_E2_P5	17	4 uM ML162
80	1.07692	20250621_ml162_NM_ER_004_E2_P5	17	4 uM ML162
90	1.61538	20250621_ml162_NM_ER_004_E2_P5	17	4 uM ML162
100	1.07692	20250621_ml162_NM_ER_004_E2_P5	17	4 uM ML162
110	0.692308	20250621_ml162_NM_ER_004_E2_P5	17	4 uM ML162
120	0.384615	20250621_ml162_NM_ER_004_E2_P5	17	4 uM ML162
0	1	20250621_ml162_NM_ER_004_E2_P5	18	4 uM ML162
10	0.764706	20250621_ml162_NM_ER_004_E2_P5	18	4 uM ML162
20	0.529412	20250621_ml162_NM_ER_004_E2_P5	18	4 uM ML162
30	0.529412	20250621_ml162_NM_ER_004_E2_P5	18	4 uM ML162
40	0.588235	20250621_ml162_NM_ER_004_E2_P5	18	4 uM ML162
50	0.764706	20250621_ml162_NM_ER_004_E2_P5	18	4 uM ML162
60	0.941176	20250621_ml162_NM_ER_004_E2_P5	18	4 uM ML162
70	0.647059	20250621_ml162_NM_ER_004_E2_P5	18	4 uM ML162
80	0.647059	20250621_ml162_NM_ER_004_E2_P5	18	4 uM ML162
90	0.411765	20250621_ml162_NM_ER_004_E2_P5	18	4 uM ML162
100	0.176471	20250621_ml162_NM_ER_004_E2_P5	18	4 uM ML162
110	0.0588235	20250621_ml162_NM_ER_004_E2_P5	18	4 uM ML162
120	0.117647	20250621_ml162_NM_ER_004_E2_P5	18	4 uM ML162
0	1	20250620_ml162_NM_ER_004_E1_P6	19	4 uM ML162
10	0.722222	20250620_ml162_NM_ER_004_E1_P6	19	4 uM ML162
20	0.666667	20250620_ml162_NM_ER_004_E1_P6	19	4 uM ML162
30	0.777778	20250620_ml162_NM_ER_004_E1_P6	19	4 uM ML162
40	0.666667	20250620_ml162_NM_ER_004_E1_P6	19	4 uM ML162
50	0.666667	20250620_ml162_NM_ER_004_E1_P6	19	4 uM ML162
60	0.722222	20250620_ml162_NM_ER_004_E1_P6	19	4 uM ML162
70	0.611111	20250620_ml162_NM_ER_004_E1_P6	19	4 uM ML162
80	0.444444	20250620_ml162_NM_ER_004_E1_P6	19	4 uM ML162
90	0.555556	20250620_ml162_NM_ER_004_E1_P6	19	4 uM ML162
100	0.388889	20250620_ml162_NM_ER_004_E1_P6	19	4 uM ML162
110	0.444444	20250620_ml162_NM_ER_004_E1_P6	19	4 uM ML162
120	0.277778	20250620_ml162_NM_ER_004_E1_P6	19	4 uM ML162
130	0.222222	20250620_ml162_NM_ER_004_E1_P6	19	4 uM ML162
140	0.0555556	20250620_ml162_NM_ER_004_E1_P6	19	4 uM ML162
0	1	20250620_ml162_NM_ER_004_E1_P6	20	4 uM ML162
10	1	20250620_ml162_NM_ER_004_E1_P6	20	4 uM ML162
20	0.625	20250620_ml162_NM_ER_004_E1_P6	20	4 uM ML162
30	1	20250620_ml162_NM_ER_004_E1_P6	20	4 uM ML162
40	1.125	20250620_ml162_NM_ER_004_E1_P6	20	4 uM ML162
50	1.25	20250620_ml162_NM_ER_004_E1_P6	20	4 uM ML162
60	0.625	20250620_ml162_NM_ER_004_E1_P6	20	4 uM ML162
70	0.5	20250620_ml162_NM_ER_004_E1_P6	20	4 uM ML162
100	0.625	20250620_ml162_NM_ER_004_E1_P6	20	4 uM ML162
110	0.375	20250620_ml162_NM_ER_004_E1_P6	20	4 uM ML162
120	0	20250620_ml162_NM_ER_004_E1_P6	20	4 uM ML162
130	0	20250620_ml162_NM_ER_004_E1_P6	20	4 uM ML162
140	0.125	20250620_ml162_NM_ER_004_E1_P6	20	4 uM ML162
150	0.125	20250620_ml162_NM_ER_004_E1_P6	20	4 uM ML162
0	1	20250620_ml162_NM_ER_004_E1_P6	21	4 uM ML162
10	1	20250620_ml162_NM_ER_004_E1_P6	21	4 uM ML162
20	1	20250620_ml162_NM_ER_004_E1_P6	21	4 uM ML162
30	1	20250620_ml162_NM_ER_004_E1_P6	21	4 uM ML162
40	1	20250620_ml162_NM_ER_004_E1_P6	21	4 uM ML162
50	1.5	20250620_ml162_NM_ER_004_E1_P6	21	4 uM ML162
60	1	20250620_ml162_NM_ER_004_E1_P6	21	4 uM ML162
70	1.5	20250620_ml162_NM_ER_004_E1_P6	21	4 uM ML162
80	1.5	20250620_ml162_NM_ER_004_E1_P6	21	4 uM ML162
90	0.5	20250620_ml162_NM_ER_004_E1_P6	21	4 uM ML162
100	0.5	20250620_ml162_NM_ER_004_E1_P6	21	4 uM ML162
110	1	20250620_ml162_NM_ER_004_E1_P6	21	4 uM ML162
120	0.5	20250620_ml162_NM_ER_004_E1_P6	21	4 uM ML162
130	0	20250620_ml162_NM_ER_004_E1_P6	21	4 uM ML162
140	0	20250620_ml162_NM_ER_004_E1_P6	21	4 uM ML162
150	0	20250620_ml162_NM_ER_004_E1_P6	21	4 uM ML162
0	1	20250621_ml162_NM_ER_004_E2_P6	22	4 uM ML162
10	0.625	20250621_ml162_NM_ER_004_E2_P6	22	4 uM ML162
20	0.875	20250621_ml162_NM_ER_004_E2_P6	22	4 uM ML162
30	0.875	20250621_ml162_NM_ER_004_E2_P6	22	4 uM ML162
40	0.75	20250621_ml162_NM_ER_004_E2_P6	22	4 uM ML162
50	0.875	20250621_ml162_NM_ER_004_E2_P6	22	4 uM ML162
60	1	20250621_ml162_NM_ER_004_E2_P6	22	4 uM ML162
70	0.625	20250621_ml162_NM_ER_004_E2_P6	22	4 uM ML162
80	0.625	20250621_ml162_NM_ER_004_E2_P6	22	4 uM ML162
90	0.75	20250621_ml162_NM_ER_004_E2_P6	22	4 uM ML162
100	0.625	20250621_ml162_NM_ER_004_E2_P6	22	4 uM ML162
110	0.5	20250621_ml162_NM_ER_004_E2_P6	22	4 uM ML162
120	0	20250621_ml162_NM_ER_004_E2_P6	22	4 uM ML162
0	1	20250621_ml162_NM_ER_004_E2_P6	23	4 uM ML162
10	1.4	20250621_ml162_NM_ER_004_E2_P6	23	4 uM ML162
20	0.8	20250621_ml162_NM_ER_004_E2_P6	23	4 uM ML162
30	1.4	20250621_ml162_NM_ER_004_E2_P6	23	4 uM ML162
40	1.8	20250621_ml162_NM_ER_004_E2_P6	23	4 uM ML162
50	0.8	20250621_ml162_NM_ER_004_E2_P6	23	4 uM ML162
60	0.6	20250621_ml162_NM_ER_004_E2_P6	23	4 uM ML162
70	1.6	20250621_ml162_NM_ER_004_E2_P6	23	4 uM ML162
80	0.2	20250621_ml162_NM_ER_004_E2_P6	23	4 uM ML162
90	0.4	20250621_ml162_NM_ER_004_E2_P6	23	4 uM ML162
100	0.2	20250621_ml162_NM_ER_004_E2_P6	23	4 uM ML162
120	0.4	20250621_ml162_NM_ER_004_E2_P6	23	4 uM ML162
0	1	20250621_ml162_NM_ER_004_E2_P6	24	4 uM ML162
10	3	20250621_ml162_NM_ER_004_E2_P6	24	4 uM ML162
20	2	20250621_ml162_NM_ER_004_E2_P6	24	4 uM ML162
30	2	20250621_ml162_NM_ER_004_E2_P6	24	4 uM ML162
40	1	20250621_ml162_NM_ER_004_E2_P6	24	4 uM ML162
50	2	20250621_ml162_NM_ER_004_E2_P6	24	4 uM ML162
60	1	20250621_ml162_NM_ER_004_E2_P6	24	4 uM ML162
70	0	20250621_ml162_NM_ER_004_E2_P6	24	4 uM ML162
80	0	20250621_ml162_NM_ER_004_E2_P6	24	4 uM ML162
90	0	20250621_ml162_NM_ER_004_E2_P6	24	4 uM ML162
100	0	20250621_ml162_NM_ER_004_E2_P6	24	4 uM ML162
110	0	20250621_ml162_NM_ER_004_E2_P6	24	4 uM ML162
120	0	20250621_ml162_NM_ER_004_E2_P6	24	4 uM ML162
0	1	20250621_ml162_NM_ER_004_E2_P6	25	4 uM ML162
10	0.625	20250621_ml162_NM_ER_004_E2_P6	25	4 uM ML162
20	0.875	20250621_ml162_NM_ER_004_E2_P6	25	4 uM ML162
70	1.25	20250621_ml162_NM_ER_004_E2_P6	25	4 uM ML162
80	0.625	20250621_ml162_NM_ER_004_E2_P6	25	4 uM ML162
90	0.5	20250621_ml162_NM_ER_004_E2_P6	25	4 uM ML162
100	0	20250621_ml162_NM_ER_004_E2_P6	25	4 uM ML162
110	0	20250621_ml162_NM_ER_004_E2_P6	25	4 uM ML162
0	1	20250621_ml162_NM_ER_004_E1_P7	26	4 uM ML162
10	0.5	20250621_ml162_NM_ER_004_E1_P7	26	4 uM ML162
20	0.5	20250621_ml162_NM_ER_004_E1_P7	26	4 uM ML162
30	0.5	20250621_ml162_NM_ER_004_E1_P7	26	4 uM ML162
40	0.5	20250621_ml162_NM_ER_004_E1_P7	26	4 uM ML162
50	0.5	20250621_ml162_NM_ER_004_E1_P7	26	4 uM ML162
60	0.5	20250621_ml162_NM_ER_004_E1_P7	26	4 uM ML162
70	0.25	20250621_ml162_NM_ER_004_E1_P7	26	4 uM ML162
80	0.25	20250621_ml162_NM_ER_004_E1_P7	26	4 uM ML162
90	0.5	20250621_ml162_NM_ER_004_E1_P7	26	4 uM ML162
100	0.25	20250621_ml162_NM_ER_004_E1_P7	26	4 uM ML162
110	0	20250621_ml162_NM_ER_004_E1_P7	26	4 uM ML162
120	0.25	20250621_ml162_NM_ER_004_E1_P7	26	4 uM ML162
130	0	20250621_ml162_NM_ER_004_E1_P7	26	4 uM ML162
140	0	20250621_ml162_NM_ER_004_E1_P7	26	4 uM ML162
150	0	20250621_ml162_NM_ER_004_E1_P7	26	4 uM ML162

## Sheet: Extended Data Fig.3c
Data source:	20250605_3dpf_casper_tg(hsp70i_cPla2_mKate2_p2a_eGFP_KDEL)_E9
Image processing:
	Stack was cropped to save memory
Inset:	Profile Plot_15pt, Representative Image for how Line Profile is typically drawn for Fig 3e
Nuclei ID:	1	1	1	2	2	2
Raw Intensity Count	Gray_Value(cPla2_mKate2_emission)	Gray_Value(cPla2_mKate2_emission)	Gray_Value(cPla2_mKate2_emission)	Gray_Value(cPla2_mKate2_emission)	Gray_Value(cPla2_mKate2_emission)	Gray_Value(cPla2_mKate2_emission)
Distance_(microns)	Gray_Value	Wound(00:01:15)	Post_Wound(00:01:30)	Before_Wound_1(00:01:00)	Wound(00:01:15)	Post_Wound(00:01:30)
0	3.2221	7.507	14.1924	1.6192	15.0334	12.2994
0.1232	3.3708	9.0458	15.1798	2.1278	15.2759	8.8318
0.2463	4.9488	12.6188	12.3514	3.2348	15.7307	9.1733
0.3695	3.7476	13.3469	13.1725	1.332	14.7301	14.5598
0.4927	3.0328	8.6212	14.6094	1.4856	12.1262	10.1042
0.6158	6.4504	10.4148	14.9591	2.2934	16.8294	11.1077
0.739	5.8024	11.3441	13.6767	4.6134	13.6249	14.3475
0.8621	6.6506	12.689	13.1378	4.1814	13.779	20.5878
0.9853	6.6368	10.3962	19.6527	6.3043	13.7724	18.517
1.1085	7.9373	12.8956	15.9091	4.5125	14.1179	25.7525
1.2316	9.596	13.2722	14.6619	5.178	14.8336	20.462
1.3548	7.3051	11.2948	15.9186	8.1846	13.4652	26.2702
1.478	11.5535	8.8361	14.0216	5.4905	12.4124	32.895
1.6011	10.79	11.7258	15.5374	8.3141	14.3557	27.4038
1.7243	20.1759	10.2506	19.5522	6.9579	18.1756	34.0995
1.8474	20.0006	11.5257	21.9127	8.6603	23.9249	38.2851
1.9706	22.9879	7.594	21.3713	8.7535	27.7097	34.0638
2.0938	23.069	12.2809	24.914	14.7016	25.3527	42.9242
2.2169	25.9595	10.9604	28.749	15.3094	25.5008	31.6127
2.3401	35.3017	10.9693	33.9642	24.5864	29.5746	36.6139
2.4633	40.4823	13.0883	30.9374	28.1903	39.9771	44.2107
2.5864	36.6999	17.049	45.6161	30.8349	35.7462	42.8607
2.7096	42.2344	20.9311	43.9257	26.5031	42.0551	44.1208
2.8327	53.3109	20.4105	40.5218	34.4726	44.5565	39.6388
2.9559	52.4456	23.9586	40.4341	28.8369	47.6918	28.279
3.0791	53.6949	31.2043	35.397	37.1393	51.0994	47.4496
3.2022	56.4984	35.3798	40.8534	40.0127	47.1474	41.3573
3.3254	53.9426	33.4833	33.3609	46.7418	47.2332	42.7493
3.4486	59.345	40.6356	33.6568	39.3408	52.8256	42.5597
3.5717	55.8221	45.2676	34.1614	35.7831	59.7268	44.8074
3.6949	56.9716	40.6687	35.0476	42.1525	54.5725	41.991
3.818	61.5922	53.1198	39.0369	49.9905	52.1736	43.2921
3.9412	66.5599	54.3416	30.8213	49.3127	48.9873	41.8298
4.0644	67.5575	55.258	29.6449	52.295	55.3098	45.8094
4.1875	63.2065	51.7261	29.3484	47.5937	51.0841	46.7711
4.3107	68.3227	50.7894	29.1704	55.6532	46.4657	45.5385
4.4339	68.3766	47.8917	27.2627	48.7871	49.2859	43.6389
4.557	69.8638	36.5366	30.7318	49.9414	47.4625	37.6175
4.6802	70.1064	42.6576	30.3883	43.6035	42.8434	42.0611
4.8033	68.0816	43.9458	31.3722	48.5418	44.2991	37.0031
4.9265	65.7101	43.8842	29.882	51.9919	45.8924	43.6552
5.0497	72.2581	39.6846	28.9885	46.6556	47.8767	40.3669
5.1728	71.6069	48.8632	29.9074	49.5235	47.0218	41.3424
5.296	56.0042	44.3002	31.363	52.2499	50.7756	35.4561
5.4192	63.0501	47.0603	25.2502	55.3033	50.5785	38.6416
5.5423	59.6049	39.2582	23.97	48.863	47.7755	35.5439
5.6655	54.242	37.3226	27.9786	44.4407	47.0523	40.7122
5.7886	61.4755	40.0416	27.5497	55.0651	48.2994	39.4957
5.9118	50.2527	48.3183	28.4062	54.8242	49.0859	37.4595
6.035	48.2066	45.0499	27.4616	57.2618	46.1893	42.8298
6.1581	50.5649	36.6742	29.9601	58.7884	50.0696	38.6721
6.2813	52.8343	34.6857	32.4733	55.3789	49.4123	48.087
6.4045	57.8164	34.451	28.0107	58.0384	50.0252	43.4718
6.5276	50.3726	35.5222	27.1873	48.8952	57.7979	34.0746
6.6508	51.9966	36.8524	27.0402	55.8011	56.9328	38.3971
6.7739	55.3848	39.4685	31.2243	53.4764	55.2534	45.4398
6.8971	53.8579	39.7636	26.785	44.9412	52.7495	47.1416
7.0203	49.5808	46.8173	25.9768	53.3449	49.8832	31.3947
7.1434	54.6555	50.7144	31.3746	49.9634	56.6054	35.7346
7.2666	49.1427	44.2364	28.8559	39.8595	51.6267	36.9727
7.3898	39.0011	45.8038	29.0463	44.5286	44.6159	37.0058
7.5129	36.5314	35.8765	29.4903	41.1583	49.6108	37.3508
7.6361	34.0561	39.6167	29.3292	40.8015	49.626	31.5112
7.7593	35.5214	36.7497	24.7609	49.2622	41.3971	26.7965
7.8824	28.8817	40.5109	30.9109	41.0781	40.8062	22.3565
8.0056	27.4437	42.9276	28.8954	38.8268	35.8233	19.7959
8.1287	31.1458	44.4329	32.0927	38.4922	36.7037	14.9706
8.2519	25.7262	39.6158	35.0231	34.1864	34.4522	13.7058
8.3751	26.0861	46.7659	32.9519	35.7891	37.0099	16.2144
8.4982	20.8908	50.258	34.0384	33.9029	36.5267	17.6217
8.6214	20.5681	51.6356	44.2514	28.5276	30.3586	17.4951
8.7446	18.2002	46.4373	35.4937	22.7187	30.8462	13.1901
8.8677	18.9603	43.0765	43.3543	19.698	26.7627	9.0861
8.9909	18.8185	43.5898	39.4057	15.1112	29.8945	7.6892
9.114	14.5234	42.4951	40.5269	12.8636	18.8697	10.832
9.2372	18.1725	42.8614	34.8204	13.0362	15.2197	9.4575
9.3604	11.7113	40.2505	44.3718	10.1583	16.677	7.8507
9.4835	11.4225	37.6195	44.172	12.0239	15.7743	7.1652
9.6067	6.9908	37.2834	34.4314	9.179	16.699	7.6042
9.7299	6.2603	35.7596	34.9121	8.799	12.3636	11.571
9.853	7.5237	34.6029	28.1165	7.4854	17.4017	7.6487
9.9762	3.9916	40.5285	25.3957	5.7641	10.5974	6.3227
10.0993	7.0464	33.4343	25.3087	4.8552	12.1484	5.1373
10.2225	4.508	24.9526	21.0382	4.658	8.6829	5.2301
10.3457	2.0497	24.3278	17.8298	4.41	15.5707	4.1158
10.4688	2.2157	25.9727	18.5736	3.111	12.3812	4.0063
10.592	4.8343	22.9106	15.5495	1.6311	11.9734	5.8098
10.7152	4.4522	18.3375	15.095	3.4061	10.7014	5.7882
10.8383	4.7144	18.9632	15.655	5.6927	11.6467	11.2068
10.9615	8.1237	19.2408	14.9536
11.0846	5.5294	11.891	12.6082
11.2078	2.672	11.6394	10.8826
11.331	2.963	13.3503	11.5007
11.4541	3.4879	17.2723	11.5712
11.5773	5.1547	16.4516	10.5572
11.7005	2.0362	13.6632	13.9722
11.8236	2.9706	15.1387	13.1109
11.9468	1.6341	10.6293	11.2254
12.0699	2.0522	10.2863	9.8072
12.1931	5.3351	11.324	12.0195
12.3163	4.1574	12.0562	10.7547
12.4394	2.4649	13.3128	10.0819
12.5626	5.7469	10.4892	11.0223
12.6858	5.2811	10.7727	11.0386
12.8089	3.6694	9.9797	11.875
12.9321	4.2279	8.7718	10.4643
13.0552	4.201	8.8057	9.6179
Filename:	Tg(transgenic)	Construct	Construct	Pre-experimental Condition	Experimental Condition	Date
20250526_3dpf_casper_tg(hsp70i_cPla2_mKate2_p2a_eGFP_KDEL)_E1	tg(hsp70i_cPla2_mKate2_p2a_eGFP_KDEL)		cPla2-mKate2-p2a-eGFP-KDEL	Heat-Shock 2hrs	IR-Wound	20250526
20250526_3dpf_casper_tg(hsp70i_cPla2_mKate2_p2a_eGFP_KDEL)_E2	tg(hsp70i_cPla2_mKate2_p2a_eGFP_KDEL)		cPla2-mKate2-p2a-eGFP-KDEL	Heat-Shock 2hrs	IR-Wound	20250526
20250526_3dpf_casper_tg(hsp70i_cPla2_mKate2_p2a_eGFP_KDEL)_E3	tg(hsp70i_cPla2_mKate2_p2a_eGFP_KDEL)		cPla2-mKate2-p2a-eGFP-KDEL	Heat-Shock 2hrs	IR-Wound	20250526
20250526_3dpf_casper_tg(hsp70i_cPla2_mKate2_p2a_eGFP_KDEL)_E4	tg(hsp70i_cPla2_mKate2_p2a_eGFP_KDEL)		cPla2-mKate2-p2a-eGFP-KDEL	Heat-Shock 2hrs	IR-Wound	20250526
20250526_3dpf_casper_tg(hsp70i_cPla2_mKate2_p2a_eGFP_KDEL)_E5	tg(hsp70i_cPla2_mKate2_p2a_eGFP_KDEL)		cPla2-mKate2-p2a-eGFP-KDEL	Heat-Shock 2hrs	IR-Wound	20250526
20250526_3dpf_casper_tg(hsp70i_cPla2_mKate2_p2a_eGFP_KDEL)_E6	tg(hsp70i_cPla2_mKate2_p2a_eGFP_KDEL)		cPla2-mKate2-p2a-eGFP-KDEL	Heat-Shock 2hrs	IR-Wound	20250526
20250605_3dpf_casper_tg(hsp70i_cPla2_mKate2_p2a_eGFP_KDEL)_E7	tg(hsp70i_cPla2_mKate2_p2a_eGFP_KDEL)		cPla2-mKate2-p2a-eGFP-KDEL	Heat-Shock 2hrs	IR-Wound	20250605
20250605_3dpf_casper_tg(hsp70i_cPla2_mKate2_p2a_eGFP_KDEL)_E8	tg(hsp70i_cPla2_mKate2_p2a_eGFP_KDEL)		cPla2-mKate2-p2a-eGFP-KDEL	Heat-Shock 2hrs	IR-Wound	20250605
20250605_3dpf_casper_tg(hsp70i_cPla2_mKate2_p2a_eGFP_KDEL)_E9	tg(hsp70i_cPla2_mKate2_p2a_eGFP_KDEL)		cPla2-mKate2-p2a-eGFP-KDEL	Heat-Shock 2hrs	IR-Wound	20250605
