# Supplementary material for: Endoplasmic reticulum disruption stimulates nuclear membrane mechanotransduction
Source: Nat Cell Biol. 2025 Dec 9;28(1):125–34. doi: 10.1038/s41556-025-01820-9 (PMC12807876; doi:10.1038/s41556-025-01820-9)
Supplement: Supplementary file 19 — Numerical source data for Extended Data Fig. 6. Scheme of analysis for protein–membrane adsorption. [file 41556_2025_1820_MOESM19_ESM.xlsx]

## Sheet: Extended Data Fig.6a
GUV membrane and ALPS1-2-eGFP adsorption analysis
File Name	20200106 DPPC VB331C 20um Ca binding 1hr
Time (min)	radius [R/R0]	Norm Rim GUV Fluorescence [S/S0]
0	1	1
1	1.00622	1.19832
2	1.00991	1.35738
3	1.01734	1.50865
4	1.02219	1.66681
5	1.02551	1.78293
6	1.02819	1.87153
7	1.03243	2.01644
8	1.03557	2.10857
9	1.03439	2.22844
10	1.04095	2.32036
11	1.04382	2.35649
12	1.04282	2.55526
13	1.04599	2.55006
14	1.04855	2.64816
15	1.05155	2.72217
16	1.05379	2.76672
17	1.05624	2.78768
18	1.05892	2.88296
19	1.06045	2.9465
20	1.06388	2.91825
21	1.06624	2.90458
22	1.06776	2.96534
23	1.06942	3.0477
24	1.07162	3.04878
25	1.07268	3.13971
26	1.07479	3.21662
27	1.07727	3.15246
28	1.0784	3.23808
29	1.07997	3.18886
30	1.08132	3.27353
31	1.08304	3.34527
32	1.08551	3.38107
33	1.08633	3.39985
34	1.08782	3.4489
35	1.08953	3.49942
36	1.09109	3.58117
37	1.09153	3.62236
38	1.09272	3.6184
39	1.09509	3.59908
40	1.09546	3.65641
41	1.09679	3.66645
42	1.0976	3.71264
43	1.099	3.7584
44	1.09967	3.74807
45	1.10158	3.80599
46	1.10202	3.83088
47	1.10305	3.82555
48	1.10393	3.93078
49	1.10422	3.92167
50	1.10474	3.97217
51	1.1062	3.93562
52	1.10781	3.99747
53	1.10891	3.96879
54	1.10891	3.98652
55	1.11029	4.08463
56	1.11058	4.03434
57	1.11182	4.1105
58	1.11241	4.12144
59	1.11313	4.12364
60	1.11393	4.12597

## Sheet: Extended Data Fig.6b
nuclear membrane volume and ALPIN/cPla2 binding analysis
File Name	20231102 U2OS C963.5 ddH2O 80 Shock
frame	Nuclear Volume [V/V0]	ALPIN2 rim:center [S/S0]	ALPIN2 rim : LMNB1[S/S0]
0	1	1	1
1	1.04393	1.00374	1.00874
2	1.04365	1.01813	1.00119
3	1.03954	1.00499	0.953698
4	1.06105	1.02463	0.955869
5	1.1641	1.12645	1.561
6	1.32394	1.48291	3.02072
7	1.44551	1.65558	3.69554
8	1.51601	1.61978	3.90469
9	1.56356	1.67849	4.48307
10	1.61558	1.74051	5.16455
11	1.61575	1.73666	5.45495
12	1.62375	1.70771	5.69937
13	1.61877	1.73822	5.97006
14	1.58136	1.73055	5.56068
15	1.54224	1.71379	4.68424
16	1.51802	1.74942	4.47082
17	1.48657	1.75911	3.87654
18	1.44259	1.71842	4.71484
19	1.43111	1.65703	4.77214
20	1.4154	1.60554	4.05083
