# Supplementary material for: Endoplasmic reticulum disruption stimulates nuclear membrane mechanotransduction
Source: Nat Cell Biol. 2025 Dec 9;28(1):125–34. doi: 10.1038/s41556-025-01820-9 (PMC12807876; doi:10.1038/s41556-025-01820-9)
Supplement: Supplementary file 20 — Numerical source data for Extended Data Fig. 7. Scheme of analysis for ER and lamin morphology. [file 41556_2025_1820_MOESM20_ESM.xlsx]

## Sheet: Extended Data Fig.7b
ER Morphology Analysis
Time (min)	ER Area [A/A0]	ER Circularity [Cir/Cir0]	Filename	Condition
0	1	1	20240306 U2OS 17 42 80 Shock	270 mOsm
1	0.975476	0.973047	20240306 U2OS 17 42 80 Shock	270 mOsm
2	1.39223	0.954173	20240306 U2OS 17 42 80 Shock	270 mOsm
3	1.38076	1.03105	20240306 U2OS 17 42 80 Shock	270 mOsm
4	0.980807	0.906115	20240306 U2OS 17 42 80 Shock	270 mOsm
5	1.02163	0.890493	20240306 U2OS 17 42 80 Shock	270 mOsm
6	0.584818	1.20137	20240306 U2OS 17 42 80 Shock	270 mOsm
7	0.270729	1.42395	20240306 U2OS 17 42 80 Shock	270 mOsm
8	0.160345	1.48785	20240306 U2OS 17 42 80 Shock	270 mOsm
9	0.132369	1.53499	20240306 U2OS 17 42 80 Shock	270 mOsm
10	0.172023	1.54022	20240306 U2OS 17 42 80 Shock	270 mOsm
11	0.121046	1.56056	20240306 U2OS 17 42 80 Shock	270 mOsm
12	0.206144	1.55173	20240306 U2OS 17 42 80 Shock	270 mOsm
13	0.199289	1.5735	20240306 U2OS 17 42 80 Shock	270 mOsm
14	0.213709	1.65264	20240306 U2OS 17 42 80 Shock	270 mOsm
15	0.210764	1.666	20240306 U2OS 17 42 80 Shock	270 mOsm
16	0.219853	1.67378	20240306 U2OS 17 42 80 Shock	270 mOsm
17	0.226047	1.67339	20240306 U2OS 17 42 80 Shock	270 mOsm
18	0.208225	1.66718	20240306 U2OS 17 42 80 Shock	270 mOsm
19	0.207921	1.67188	20240306 U2OS 17 42 80 Shock	270 mOsm
20	0.204163	1.65443	20240306 U2OS 17 42 80 Shock	270 mOsm
21	0.201777	1.68067	20240306 U2OS 17 42 80 Shock	270 mOsm
22	0.204113	1.68037	20240306 U2OS 17 42 80 Shock	270 mOsm
23	0.197309	1.68918	20240306 U2OS 17 42 80 Shock	270 mOsm
24	0.195786	1.70841	20240306 U2OS 17 42 80 Shock	270 mOsm
25	0.194009	1.71416	20240306 U2OS 17 42 80 Shock	270 mOsm
26	0.197867	1.70924	20240306 U2OS 17 42 80 Shock	270 mOsm
27	0.194009	1.7193	20240306 U2OS 17 42 80 Shock	270 mOsm
28	0.199137	1.72577	20240306 U2OS 17 42 80 Shock	270 mOsm
29	0.196243	1.72409	20240306 U2OS 17 42 80 Shock	270 mOsm
30	0.195329	1.69959	20240306 U2OS 17 42 80 Shock	270 mOsm
